# Supplementary material for: Distinct Types of Fibrocyte Can Differentiate from Mononuclear Cells in the Presence and Absence of Serum
Source: PLoS One. 2010 Mar 18;5(3):e9730. doi: 10.1371/journal.pone.0009730 (PMC2841180; doi:10.1371/journal.pone.0009730)
Supplement: Table S1 — Genes identified by SAM (0.1% FDR) when comparing monocytes, macrophages, osteoclasts, iDC, mDC, SC fibrocytes, SF fibrocytes and fibroblasts. (34.05 MB XLS) [file pone.0009730.s004.xls]

## Sheet: SAM all populations 0.1
Original row	Name	ID	CD14 1.1	CD14 1.2	CD14 1.3	CD14 2.1	CD14 2.2	CD14 2.3	CD14 3.1	CD14 3.2	CD14 3.3	Osteoclast 1.1	Osteoclast 1.2	Osteoclast 1.3	Osteoclast 2.1	Osteoclast 2.2	Osteoclast 2.3	Osteoclast 3.1	Osteoclast 3.2	Osteoclast 3.3	Fibroblast 7	Fibroblast 8	Fibroblast 9	Fibroblast 4	Fibroblast 5	Fibroblast 6	Fibroblast 1	Fibroblast 2	Fibroblast 3	SF Fibrocyte 1.1	SF Fibrocyte 1.2	SF Fibrocyte 1.3	SF Fibrocyte 2.1	SF Fibrocyte 2.2	SF Fibrocyte 2.3	SF Fibrocyte 3.1	SF Fibrocyte 3.2	SF Fibrocyte 3.3	Macrophage 1.1	Macrophage 1.2	Macrophage 1.3	Macrophage 2.1	Macrophage 2.2	Macrophage 2.3	Macrophage 3.1	Macrophage 3.2	Macrophage 3.3	SC Fibrocyte 1.1	SC Fibrocyte 1.2
1989	NSL1	H200003404	-1.99045	3.53314	-0.902071	1.73731	1.12482	1.85659	1.26604	2.73105	0.011933	-0.468516	-0.143901	-0.500343	0.281413	-1.12823	-0.848469	-0.993666	0.741294	0.220619	-0.755201	-0.516106	0.00527555	-0.758684	-0.111768	-1.30605	0.867937	0.0426192	0.77173	-0.606814	-0.156087	-0.298023	1.89027	1.30477	1.09199	-0.429425	-0.652863	-0.206115	-0.600496	0.141506	0.590458	-0.416892	-0.273654	-0.807462	-0.885286	-0.920286	-0.689732	0.175756	1.29109
28187	PTCD1	opHsV0400006288	0.23731	0.978413	0.426733	1.59207	1.21285	1.5191	1.44372	1.61784	0.474519	0.0293916	-0.0870781	-0.402092	-0.358669	0.0615012	0.455713	1.47169	0.170672	-0.00938182	-1.82713	-1.69496	-1.73201	-0.0904397	-0.338719	-1.58017	1.25462	0.441833	1.79328	0.943581	1.30876	-1.2934	-0.542222	-0.699405	0.0751244	-0.444643	-1.30137	-1.07851	0.259421	-0.713515	-0.0751847	-0.676726	-0.576967	-1.26623	-1.1853	-0.826607	-0.991695	0.227216	-0.051973
7678	HBS1L	H200015227	1.96069	-1.25417	1.69865	0.919362	-0.0455268	-1.49815	-0.0423897	-0.48095	0.981196	-1.05664	1.24818	-0.116175	-1.03462	-0.356605	-0.67429	0.669711	0.466693	1.48461	0.063156	0.601479	0.760996	0.0759503	-1.13312	-0.595563	0.0351375	-0.563057	1.0024	-0.287238	0.240008	0.302717	0.966928	0.859281	0.452727	0.251655	1.04952	0.0715189	0.726263	-0.7891	0.59103	-0.367587	1.30023	0.863207	0.703693	1.06993	1.09798	-1.10958	-1.24985
11717	RAB11B	H300004273	-0.502066	2.57708	-1.37884	-0.0487487	-0.802531	0.837029	-0.969525	-0.244126	-1.71935	0.237963	-0.270373	0.0176195	0.137107	0.410809	1.3085	1.09857	0.524876	-1.11588	0.170166	-0.264965	-0.123996	0.411766	-0.374437	0.504892	-0.623821	-4.50277	-0.856271	-0.76765	-1.36934	-0.753219	-0.374348	-1.38026	0.844311	-0.560479	-0.837123	-2.11927	0.480129	0.315016	0.769613	0.235859	0.590884	0.940139	0.702288	0.239284	0.622789	0.685123	-0.418041
34094	-	opHsV0400012195	-1.98618	0.757855	-1.36914	0.220689	0.279763	1.05621	-0.330025	1.27333	0.088648	0.0329702	-0.385884	1.4451	0.0999557	0.394319	-0.200974	-0.364728	0.697573	0.201725	-0.570366	0.320574	-0.127413	-0.453395	0.330486	-0.56737	0.208789	-1.02015	1.52822	2.21724	0.383948	-0.669932	-0.287575	1.57903	0.529426	1.34861	0.535695	0.887638	0.12472	-1.85091	0.84025	0.979322	0.225038	0.782673	-0.198716	-0.83518	-0.267042	-0.00182241	0.723925
34985	-	opHsV0400013086	0.129245	0.265717	0.985587	-1.22215	0.6722	0.468855	1.44328	0.708607	0.6784	-1.00042	-0.75609	-1.20773	-0.0541032	-2.0436	0.558942	-0.450029	1.03053	-0.436882	1.0876	0.123807	1.65791	-0.0378432	0.133192	-0.0167747	0.231808	-2.82205	-1.40876	0.892626	-0.141182	-0.223022	0.30739	-0.623839	-0.201065	0.00987955	0.685642	0.0954341	-2.04636	-0.695361	0.307075	-0.392436	0.335103	0.847436	-0.447846	-0.469847	0.00401187	1.00012	-0.173132
22973	-	opHsV0400001090	-0.515182	0.317041	-0.0578428	-0.389282	0.0395029	0.540231	0.491655	1.78416	0.51941	0.422778	-0.955396	0.0131924	-0.780331	-3.08439	-2.18389	-0.310285	-0.190197	0.42991	1.35186	1.15327	0.651172	0.198892	0.0294691	0.745706	1.84002	2.3183	-1.09135	1.88067	2.15784	0.402776	-0.871683	-0.307548	-0.555661	-0.79492	-0.331611	0.0156253	-0.842701	1.16435	1.10935	-1.26732	-0.366729	0.077594	0.738147	0.0600827	1.16492	-0.128881	-0.408202
5693	ZNF750	H200010981	1.0143	-1.54586	0.755649	-2.03536	-0.521804	-1.71324	-0.691519	-0.644506	-0.028584	1.2351	0.325544	1.2922	0.469469	-0.90732	-0.544119	0.277589	-0.335218	-1.38917	0.793705	0.238002	0.0320825	0.676586	-0.522068	0.491077	0.0957758	1.02904	0.706058	-5.23588e-05	1.02387	0.644552	-0.664657	-1.75143	-1.10787	1.09593	0.584159	0.763224	0.875546	0.166815	0.400092	0.798317	0.466138	0.819877	2.50141	0.989698	0.806107	-0.383492	0.334705
28214	C14orf129	opHsV0400006315	0.216448	1.75041	0.600125	1.32627	1.44013	1.75607	1.25217	1.27128	0.741035	-0.350523	-0.649402	-0.499996	-0.263563	1.31866	-0.353971	-0.867253	0.473001	-0.0769397	0.329056	0.403795	0.685647	0.176615	0.155895	0.832737	0.117021	-3.18482	0.296354	0.00818796	-0.614152	0.246473	0.461149	0.46952	0.385483	0.132806	0.136138	0.0522177	-5.22926	0.813873	-0.654092	-0.142118	-0.140644	-0.0751072	-0.14984	-0.327483	0.0391737	-0.551197	-0.818183
5381	TBXA2R	H200010401	1.58664	-1.16487	0.909852	0.280703	1.06548	-0.576648	0.92821	-0.00373366	0.448436	-1.62041	-0.223408	-0.801038	-1.02695	-1.25949	-0.932572	-1.27924	0.60001	0.470033	-0.339338	-1.00765	-0.368099	0.716734	1.23535	1.7537	1.01618	-0.179274	0.386083	0.696802	0.0011329	1.24934	0.264818	-0.512617	1.38175	0.434746	2.2746	0.857079	0.0991395	1.89668	0.805936	-0.635473	-0.644632	-0.590746	0.0105914	0.0649558	-0.780894	-1.15856	0.0176532
6286	OBSCN	H200012159	-0.879153	-0.424091	-0.282459	-0.0488413	-0.114285	-0.0558085	-0.145114	0.855768	-0.512153	-0.369017	1.01555	0.583536	-0.992252	0.522912	0.928644	0.774573	1.41428	0.0570476	-1.03562	-1.16695	-1.08401	-1.4567	-1.13417	-2.26099	-0.742841	1.34974	-0.852639	-0.332344	0.519325	-0.736308	-1.2695	0.458466	-1.15192	0.229283	1.24871	0.80688	3.27333	-0.207995	0.901458	0.235828	0.410914	0.848109	-1.04584	0.625862	-1.18877	0.0983076	-0.671973
2427	PADI2	H200004235	0.287161	0.839043	0.176141	-0.248293	-0.749914	-0.184141	-0.266538	0.410546	-0.303802	0.168943	0.338944	0.0997998	0.310394	0.702328	0.721401	0.510371	0.479616	0.377918	0.557061	0.601798	1.04501	0.446397	0.472534	0.407417	0.938585	1.05342	1.10446	-0.272452	-1.21907	1.01392	-0.300306	-0.0404145	0.699695	0.192067	0.0920359	0.247188	-5.38034	0.589507	-0.119	-0.169472	0.145421	0.165603	0.51704	0.663155	0.622334	-0.080842	-0.0025434
20503	IL23R	H300020818	0.153071	0.452208	0.4452	0.939961	0.893617	0.237838	0.695078	0.932402	-1.0867	-0.415033	-0.851703	0.039901	-0.0315982	-0.395317	-0.102636	-1.80201	0.748	0.842459	0.340415	1.26144	1.1044	-0.671483	1.70411	1.90114	0.911497	-1.51121	1.5512	0.859333	1.06727	1.17817	-1.04149	-0.853831	0.86886	1.29913	-0.0540031	-0.351343	0.393138	0.459152	1.58896	-1.17527	-0.113041	0.160356	0.381335	1.35749	-0.512552	-0.619963	-1.06839
2988	FAAH2	H200005282	-0.25911	-0.786165	-0.366272	-0.408364	-0.243924	-0.766703	-0.279191	-0.749505	-0.256311	0.0800962	-0.0991254	-0.100441	-0.487203	-1.44044	-0.786131	-0.3772	-0.128086	0.134538	0.646786	0.542869	0.617341	0.763767	0.917919	0.422561	0.577869	-0.101669	0.367264	-0.661615	-0.316215	0.629872	0.460831	-0.0705039	0.443997	-0.15896	0.566501	-0.0302319	7.16503	-0.898743	0.587751	0.428891	0.667641	0.543838	0.382193	0.132011	0.114224	-0.669349	-0.802529
7096	SMAD6	H200013912	-1.52514	-0.466032	0.210959	-0.549286	-0.58163	-0.595291	-0.637252	-1.05656	-0.570174	1.04921	-0.167107	0.471689	-0.298994	-0.468509	-0.499022	-0.845747	0.891419	0.605966	0.103749	-0.168846	0.470372	-0.0109108	0.109043	-0.343769	0.349183	2.64811	1.69479	-0.0514141	2.49564	0.80335	-1.66832	-1.44095	-2.04013	-1.01375	0.140738	0.357871	0.343663	-0.394936	0.636877	0.0935803	0.0777044	0.0430304	1.13429	0.951167	1.29264	0.146662	-0.0165272
23104	DDX23	opHsV0400001221	0.142987	3.70396	-0.434576	1.06555	-0.176304	2.84032	0.273769	0.704546	-0.910306	-0.161398	-0.203912	-0.0516224	0.430444	-0.455175	-0.0100508	0.413245	-0.38698	-0.195682	-0.540411	-0.601187	0.0951244	-0.483202	-0.996014	-0.369684	-0.432495	-0.191381	0.252128	-0.81456	-0.339906	0.0498776	2.25695	2.41923	2.40952	-0.0011295	0.452298	0.441326	-0.377796	-0.512826	-0.807202	0.0909234	-0.0124618	-0.178723	0.30418	0.311783	0.339251	-0.457211	0.234628
29178	-	opHsV0400007279	-0.418842	-2.29287	-0.106797	-1.37155	-0.715295	-1.56024	-0.976105	-1.10459	-1.03982	1.22702	0.056481	0.518988	-0.875186	0.750937	-0.346926	-0.420026	0.250437	0.88696	0.481169	0.933725	0.413972	1.44882	0.918182	0.332351	0.930413	-1.52138	0.748774	0.636569	0.431318	1.06769	-1.20636	-2.37089	-2.03177	-0.0505612	-0.248835	-0.0596582	-0.710449	0.0174817	0.201784	0.585262	0.250874	0.375813	0.416808	1.0228	0.434578	0.172644	1.03733
30642	GRM5	opHsV0400008743	0.0146881	-1.57484	0.231217	-0.642774	0.00381248	-1.21019	-0.996433	-0.788794	0.901972	0.0560124	0.789802	0.343134	0.771488	-0.767136	0.471977	0.767592	1.65551	-0.363582	0.966082	-0.845889	-0.716374	-0.072188	-0.997394	1.27945	-0.184991	1.45031	-3.09123	0.869194	0.535527	-0.704074	-1.32109	0.325457	0.377105	-1.75496	0.681706	-1.3322	3.02734	0.978173	-0.210323	0.200266	0.88278	0.544084	-0.175933	-0.146988	0.0556969	1.5243	-0.736326
5842	GABRB2	H200011282	0.830204	-1.14798	-0.897394	-0.99339	-1.49965	-1.14707	-0.961014	0.287907	-1.75752	0.0775642	-0.797729	-0.510522	-1.43384	-1.11663	-1.57918	-0.265504	-0.288309	0.0379973	0.471935	1.31437	0.752347	0.552622	1.40044	0.437484	2.44723	0.477955	-1.18077	0.345739	-1.03277	0.74485	-1.20626	-0.177357	0.191667	0.721507	-0.124468	3.70959	0.50266	-2.15072	1.46467	0.954796	1.65653	1.17077	0.764337	-0.50386	0.154459	0.383442	-0.503197
22145	HIST1H2AB	opHsV0400000269	0.364927	-0.536896	-0.208422	-0.30579	-0.238927	-0.25298	-0.184528	-0.717741	-0.373553	0.341219	0.522309	0.381476	1.30175	1.40607	1.3162	1.2556	0.143815	-0.0387176	-0.905668	-0.935182	-1.06051	-0.729165	-0.846757	-0.489364	-0.524249	-0.0765449	-0.325081	-0.691529	0.0739489	-0.801506	-0.671041	-0.530694	-1.08721	-0.409576	-0.461468	-0.630301	6.09768	-0.589066	-0.609415	-0.888287	-0.790786	-0.590824	-0.384456	-0.563043	-0.705831	1.10534	1.13445
33864	-	opHsV0400011965	-0.200822	-1.9766	-0.268497	-0.0704973	-0.71378	-1.29351	-0.787547	-1.64125	-0.463901	0.721666	0.485209	0.790241	-0.577389	-0.245429	-0.380687	0.967619	1.06183	0.741072	-0.292036	-0.0342547	-0.319955	-0.129849	0.116584	0.192169	-0.531212	-0.677935	-0.784249	-0.276001	-0.86428	-0.485473	0.38692	-0.264984	0.883414	-0.318054	0.214145	-0.227204	6.32734	-0.723988	0.305798	0.466678	0.58496	0.34066	0.0180222	0.659363	0.334477	-0.902101	-0.649684
26464	-	opHsV0400004574	-0.0693927	-0.87335	-0.925572	-0.842632	-1.1972	-2.05002	-1.61362	-1.25426	-0.624262	0.324278	-0.329747	-0.218178	0.132803	1.38084	0.423715	0.244131	-1.25367	-0.286751	0.732672	1.09733	0.28165	0.980238	1.25046	0.611605	0.634343	-1.37192	0.531726	0.97495	0.0395969	1.1604	0.943847	0.330887	0.590912	0.125291	0.555842	0.112017	-0.299745	0.958174	1.31139	0.320567	-0.913532	-0.323965	0.251367	0.441262	0.262188	-1.2755	2.20363
24884	MDM1	opHsV0400002994	-1.93371	3.81935	-1.745	0.353428	-0.495514	1.10335	0.321998	1.0664	-0.118811	-0.975616	0.598396	0.324742	0.796092	0.948365	1.08564	-0.392908	2.46182	-0.204135	0.378646	-0.195535	-0.0612994	-0.340452	-1.81477	-1.51561	-0.309785	0.36055	0.205364	0.0761825	-1.0406	-0.546186	0.176449	0.185866	-0.675944	-0.0935661	-0.455052	0.365129	1.03109	-1.33562	-0.0988361	-0.421108	-0.216917	-0.468194	-0.444849	-0.153692	-1.31468	-0.487839	0.143168
20864	PHYHIP	H300021322	-0.125628	-0.255306	-0.0765269	1.1259	0.20301	0.884108	0.150219	0.488491	-0.259401	-0.225357	-0.0863124	0.113173	-0.307178	-1.96024	-0.786813	-0.813691	-1.07882	0.214681	0.781682	0.974667	0.498285	0.686488	0.849267	0.500191	-0.524822	1.42139	1.31238	-0.769461	0.335629	1.18331	1.80951	2.11523	2.02137	-0.17729	-0.0744677	0.104833	0.331896	-4.44138	-0.426045	-0.157945	-0.386293	-0.362282	-0.156539	-0.217447	-0.172748	-0.85603	-0.674202
24530	EP400	opHsV0400002640	0.982426	0.414091	0.126869	0.683025	-0.353983	-0.0562868	-0.73961	-0.266431	0.00304759	0.0469336	-0.355688	0.620383	1.13716	1.1579	0.600652	1.13033	0.665376	0.602373	-0.497501	-1.63104	-1.90081	-0.726161	0.878557	-0.487209	-4.93649	-0.140441	0.198418	-4.1119	0.435415	-0.0886793	-0.147148	-0.954747	0.0567497	1.32955	-0.0924433	-0.932515	0.367993	1.25238	0.317309	0.37019	-0.662293	-0.25703	-1.12001	-0.129328	-0.456964	0.192697	0.676147
468	SCGB1A1	H200000565	0.123504	-0.74944	0.453692	-0.847351	-0.327499	-1.11354	-1.11366	-0.523132	0.248044	0.387392	-1.1355	0.147826	-1.08283	-0.854274	-0.607437	-0.837591	-0.902821	0.120533	1.24676	1.03377	1.75396	1.10079	0.0564259	2.10084	-0.0130159	0.106388	0.947799	0.330953	0.121076	1.01424	0.105621	-0.740941	0.438073	0.553339	0.814722	-0.450099	-0.450232	0.829623	0.648416	0.418401	1.92354	0.283455	0.74485	0.55217	0.106735	-1.35773	-2.18112
5824	NP_067051.1	H200011249	0.0679888	0.749709	-1.8376	-1.1289	-0.592392	1.10101	-0.0946208	-0.178856	1.1723	-0.36606	1.15101	-0.00754853	1.48564	0.720964	-0.279897	0.423383	1.13373	-1.42041	-0.666767	0.0347287	-0.0190899	0.0600885	-0.674607	0.84713	0.0513989	-0.549124	0.906949	-0.568065	-0.382587	-0.00737939	-1.80436	-1.6253	-1.12259	0.270632	0.230733	0.2685	0.847657	1.35034	1.12906	0.540125	0.491503	1.09337	0.982404	1.0607	0.946572	1.03325	-0.153961
14481	PCDH11Y	H300009657	0.502646	0.172276	1.03207	0.706379	0.262316	0.700319	-0.211759	-0.0125575	-0.84414	0.68674	-0.0053129	-0.862509	-0.707615	-0.975566	-1.05185	-0.560312	0.819736	0.00211184	0.864049	1.07196	1.95235	1.73892	-1.01136	1.06221	0.42142	0.336503	0.858486	0.380459	-0.595553	1.63583	-0.431164	-0.725532	0.603572	0.935918	-0.155642	1.83017	-0.9394	0.898874	-1.80944	-3.21583	0.386502	1.41895	-3.00282	-0.91465	-1.64149	-0.36714	-0.0638843
13151	C14orf147	H300007053	-1.63134	0.150221	0.239032	0.471246	0.71053	-0.335874	0.334047	0.377866	0.0195476	-0.392303	-1.53335	-0.851797	-0.0399291	-0.543953	-0.653727	0.26688	0.613182	-0.138088	0.223648	-0.208765	-0.74418	-0.390789	1.39805	0.0846747	1.33961	1.30915	-0.2162	0.394829	-0.294055	-0.044909	2.90402	2.30994	2.91999	-0.183272	-0.711819	-0.509326	0.397428	0.286637	-0.089214	-0.234189	-0.581991	-0.565428	-1.28717	-0.903933	-1.37335	-1.05437	-1.22557
22813	NP_612147.1	opHsV0400000930	1.81342	0.817282	1.08476	-0.235099	0.521882	0.846713	-0.192411	1.84188	0.463297	0.073691	-0.594433	-0.643334	0.0147594	0.573849	0.711015	-0.136784	0.831198	0.160036	-0.653214	1.52839	-0.251946	-0.665614	0.232586	-0.21503	-0.836627	0.645639	-0.401155	0.808574	-2.11314	0.996193	-0.0181	0.147865	0.294796	-1.70859	-0.565612	-1.30387	-1.50294	0.348597	-0.229386	-1.28311	-0.150365	-0.244044	-3.51684	-0.029826	-2.29	0.226392	1.16095
27106	FAM109A	opHsV0400005216	-0.143408	-1.67116	0.0133439	-0.968414	-0.468102	-1.39867	-0.82656	-0.34282	-0.343683	-0.036491	-0.262424	0.0723802	0.108982	0.185161	-0.377312	-0.210102	-0.408968	-0.25845	-0.651764	-0.536569	-0.497661	-0.578509	-0.697218	-0.330194	0.153454	-0.683414	-0.642867	0.231435	0.0420464	-0.433503	-0.33061	-0.300698	-0.384044	-0.090728	0.254429	0.018973	7.50075	0.368904	0.241875	0.421777	0.375338	0.187936	0.0960564	-0.180923	0.0835125	0.30447	0.224459
24175	KRTAP19-1	opHsV0400002285	0.700438	-1.62444	0.661468	-1.07507	0.147063	-1.52741	0.539664	-0.334316	0.776402	-0.456654	0.544359	-0.539518	0.763452	0.192959	0.100577	0.73955	-0.65336	-0.536643	0.613454	-0.0701474	-0.49187	0.375249	-0.145842	-1.08017	-0.00811995	0.214658	-0.053053	-0.844341	1.18725	-1.50467	-0.289569	-2.92531	-1.88122	0.0809934	0.666418	0.166646	-1.17432	1.9464	-1.92716	-1.2155	-1.42108	-1.3504	-0.674976	-0.436001	-0.548756	1.11558	1.33045
28161	-	opHsV0400006262	0.68963	-0.0347628	0.383845	1.2325	0.602355	0.0914743	0.268034	0.536237	0.135368	0.225794	0.0585997	-0.00747715	-0.208236	-0.442548	-0.0705543	0.200211	-0.279435	-0.140641	-1.72557	-0.253987	-0.510166	-1.51942	-0.885813	-0.371954	-0.434495	-2.90417	-0.635471	0.513183	6.34877	-0.696553	0.179346	0.933663	0.306008	-0.864488	0.427452	0.244364	0.199806	0.989301	0.11981	-0.345943	-0.808542	-0.320343	-1.25913	0.282755	-0.632348	0.300664	0.156179
29431	-	opHsV0400007532	-0.0811633	-1.60152	1.2638	-0.196412	0.0572269	-1.48304	-0.0955902	-0.365929	0.939137	0.046683	0.490756	-0.101913	-0.366202	-1.68022	-1.58272	0.0629743	-0.715711	0.264095	1.21087	1.43054	0.659396	1.05189	0.940345	0.891632	0.874135	-0.699212	1.29024	0.450983	-4.10559	0.449652	0.243624	0.488633	0.756584	1.0892	1.23341	0.434628	1.57857	0.262671	0.38619	0.722355	0.624981	0.504397	0.711577	0.595076	0.668813	-1.51588	-0.464119
20807	ZNF540	H300021238	-0.0532754	-0.0411839	-0.308305	-1.13305	0.00539305	-0.191097	-0.623343	-0.672832	-0.169028	0.0897736	-0.493356	-0.103299	1.82192	1.7394	0.0339493	0.00491235	-0.739036	-0.977105	0.525852	0.0224206	-0.590517	-0.105353	0.0728114	0.5531	0.874522	0.222748	0.303921	-0.844509	-0.0711839	0.295998	-1.35594	-1.95633	-1.34747	-0.633454	-0.40415	-1.56868	0.321736	0.704215	-0.563098	-0.592194	-1.27153	-0.414265	-0.0646232	-0.651741	-0.0253171	0.703894	4.62289
7196	ROR2	H200014094	1.28285	0.845775	-0.766006	-0.326577	-0.642121	0.607716	0.0697211	0.303114	-0.7465	-0.5527	-0.0214209	-0.30669	1.04401	1.71369	2.27504	1.26594	-0.456609	-0.50207	-1.50328	-2.01558	-0.481257	-1.13121	-0.846741	-1.43122	-0.0926972	1.288	-0.0636227	0.0945751	0.771831	-0.480361	-1.39264	-0.640561	-0.404893	-0.582621	-1.16104	0.181887	-0.0583218	0.730628	-0.58054	-1.05519	-1.12312	-1.52446	-0.696167	-0.928807	-0.73232	0.69437	1.61744
33325	-	opHsV0400011426	1.52598	-0.933632	0.369497	0.624834	0.525157	-0.354558	-0.197808	-0.470759	0.444785	0.0528733	-0.22457	0.598528	0.350538	-0.241591	-0.110828	1.06339	-0.419438	0.140063	-0.538328	-0.866035	-0.429464	-0.00761896	0.593847	0.741239	-0.420359	-0.833985	-0.149432	-0.448142	0.0717632	-0.957265	-0.646235	-0.638382	-0.146093	-0.476099	0.514422	0.366186	-2.39685	-1.35785	-0.867392	-1.31875	-0.342116	-0.236776	-0.66113	-0.583387	-0.731154	6.50389	-0.192256
13142	-	H300007036	-0.606517	0.843795	-0.0276765	1.60058	0.374931	0.192164	-0.833522	0.763043	0.292704	-0.662307	0.532047	-1.20698	-0.51676	0.749813	-0.104508	-0.558545	-1.58334	-0.215534	0.588875	1.2111	0.928767	0.456467	0.252265	1.2697	-0.284056	0.829444	-0.0102592	-0.550435	1.27932	0.597914	-0.110902	1.73335	2.87696	-0.518887	-0.252059	1.15951	1.00529	-0.509773	-1.04598	-0.458048	-0.95746	-0.128755	-0.16717	0.331594	-0.486584	-0.495854	-0.562916
23025	GPR157	opHsV0400001142	0.683736	0.783984	0.17021	-0.192877	-0.210299	-0.164567	0.441982	0.695692	0.405244	0.307779	0.243117	1.07252	0.473694	0.374193	0.740914	0.337154	0.875957	0.184667	0.203935	0.0785728	-0.0700213	0.261902	0.270731	0.338458	-0.380003	0.9383	0.0995855	-0.504714	0.0144216	-0.0430078	-0.60276	-0.337093	-0.979618	-0.0121769	-0.0310751	0.262736	0.298324	0.192925	-0.1297	-0.0442043	-0.160601	-0.258564	0.00973911	-0.243314	-0.00772636	0.748823	-0.431992
30441	-	opHsV0400008542	0.772944	-1.11525	-1.06671	-1.66074	-1.53455	-1.88114	-0.789875	-0.910093	0.350532	-1.03577	0.972765	-0.955006	0.112675	-0.937206	0.125087	2.15077	2.18284	-0.192406	0.638743	0.721707	1.72719	0.146419	2.40312	-0.144806	0.0306088	0.0678819	1.30954	0.994126	-0.394485	1.36342	-0.506719	-1.40604	0.938807	0.261701	1.0351	-0.0795789	0.116938	1.59842	1.37343	1.41658	-0.468724	-0.845681	0.713374	0.0986502	0.134793	-1.01533	-0.570779
27026	C18orf37	opHsV0400005136	0.796066	1.45745	0.0131526	0.517176	0.260194	0.978039	0.454639	0.718207	-0.00247902	-0.0265261	-0.0189677	-0.174971	0.223761	0.876847	0.125112	0.561891	0.527039	-0.111515	-0.429753	-0.32317	0.140581	-0.212157	-0.630163	-0.572825	0.0890149	-0.935243	-0.406562	0.0913204	-6.64268	-0.300098	0.412592	0.473105	0.511956	-0.286191	-0.337949	-3.30698	0.314263	-0.184209	0.547948	0.556141	0.609167	0.524312	0.0998038	0.181301	0.340604	-0.458751	-0.46484
20683	WDR16	H300021075	-0.291446	-0.35986	-0.0548805	-0.370341	0.0961124	-1.44387	-0.869541	0.0410377	0.224518	-0.232842	0.43624	0.0258738	-0.605506	-0.500052	-0.00241554	-0.562032	1.41491	-0.223407	2.20636	1.19715	4.21261	0.579662	0.50492	-0.4564	-0.104146	1.33899	0.485463	0.434664	-1.4196	0.683896	-0.182595	-2.15535	0.258374	-0.373095	0.410123	2.69324	-0.638102	-2.22479	-0.0320664	0.244804	0.566892	0.779471	1.49793	1.13506	0.919201	-0.0434052	-0.656458
2717	RBM15	H200004787	-0.741938	0.789776	0.69135	-0.197723	0.380295	0.241481	-0.759424	2.04909	0.0688678	-0.879322	-1.03844	-0.890232	0.533832	0.975659	0.275122	-1.2461	-5.0719	0.310156	0.532922	-0.0181137	0.396599	0.303192	0.863253	0.236253	1.42005	1.51087	0.354018	1.02291	0.756795	0.540122	-0.290507	-1.14926	-0.451076	1.38924	1.74447	0.373948	-0.969891	-0.392649	0.689808	-0.00353737	-0.398833	-0.100504	-0.231562	-0.232001	-0.0149442	-0.177387	-0.639529
16439	APITD1	H300013703	-0.745068	-0.707262	-0.540216	-1.99602	-0.926436	-2.58145	-0.338824	-0.611739	-0.578589	0.800371	-0.247914	0.567973	-0.0143899	0.401345	-0.563769	-0.455294	2.15428	0.271067	0.909396	-0.262817	0.246637	0.975687	1.00597	2.06007	0.0801027	-0.112177	-0.991257	-1.6387	-0.839139	0.384717	-0.499626	-1.08395	-1.17281	-0.366725	3.29241	0.638811	0.150711	-1.82278	-0.122563	0.601952	-0.173513	-0.573632	0.612048	-0.540444	0.0769308	-1.24912	-0.547066
7975	PCDHA3	H200015897	-0.697971	-2.48474	-0.047098	-1.39697	-0.945552	-2.92667	-0.749782	-1.46141	0.676682	0.95404	-0.931713	2.07432	-0.289547	-1.59085	-0.841818	-1.21663	0.654458	1.28225	0.84174	0.464121	0.720178	0.584363	1.26467	0.861052	-1.31594	1.86705	0.346021	-0.516307	0.697543	-0.671882	0.762281	-0.577759	-2.30968	-0.228026	1.15536	0.644371	0.365285	-0.810564	0.514094	0.0827532	0.730267	0.355761	0.356315	0.317906	0.612299	-0.0264416	-0.584885
32270	-	opHsV0400010371	-1.2835	-2.59912	0.658196	-1.06668	0.457332	-2.05449	-0.000402693	-0.813193	0.271306	0.9229	1.12261	1.22835	0.139938	-0.26907	-0.0411984	-0.273877	0.453053	0.97904	0.319897	0.62929	0.95319	0.39384	1.00466	-0.802411	-4.07684	-0.80931	-0.664749	-0.81734	-0.727599	0.588239	-1.12063	-1.67236	-0.700151	-1.12169	0.164218	0.0867207	-0.412962	0.258789	0.923249	-0.659831	0.694914	0.615708	-0.166947	-0.412669	0.538092	-0.207078	0.251982
4626	-	H200008247	-1.41961	-0.0315998	-1.36343	-0.997498	-0.700269	-0.235917	-0.651684	-0.4757	-1.09281	-0.350418	-0.828084	-0.408351	-0.55778	0.0447098	0.252055	-0.53355	-0.610075	-0.577993	0.41838	0.187666	0.371134	0.48648	0.563794	1.17266	6.36925	-0.0870503	0.219772	3.65576	-0.0483227	0.185401	-0.792843	-1.10336	-0.234388	-0.0118247	-0.255038	-0.0642286	0.247471	0.297667	-0.164309	0.369355	0.0621812	0.193792	0.0577507	0.116534	0.152351	-0.191596	-0.194769
31887	-	opHsV0400009988	0.169828	-1.30298	-0.609728	-0.434934	-0.0927684	-1.00139	-0.554545	-0.549263	-0.866917	0.593639	-0.446676	0.178544	-0.754171	0.0130677	-0.653558	-0.181695	0.473779	-0.111363	-0.102877	0.0990993	0.252263	0.00916485	-0.190842	0.526317	-0.333187	-5.80133	0.37552	-0.230729	-0.482541	0.186276	-1.61649	-1.4482	-0.937746	0.255275	-0.170897	0.0994332	3.01035	0.439884	0.387022	0.326951	0.263776	0.0937955	0.523825	0.490418	0.647108	-0.0892669	-1.16465
7340	BTNL8	H200014423	-0.0892862	1.4603	-1.11994	0.496498	1.64888	1.74147	-0.325057	0.337811	1.22504	1.31845	-0.204451	-0.32576	-0.373322	-0.342692	-0.742063	-1.42646	-0.0103507	-0.494531	2.11791	0.80711	2.20202	0.0711324	0.8005	0.953718	0.492315	2.63554	-0.836919	-0.604642	-0.205589	2.28162	-0.302372	-1.0895	-0.191795	0.517311	-0.435943	-0.58315	-1.26937	1.07972	0.109361	-1.09557	-0.644098	-0.379085	-0.98798	-1.13092	-0.16911	0.184802	-0.0591535
25332	-	opHsV0400003442	-1.74773	1.44243	-1.52749	0.621168	-1.35272	0.110606	-0.62537	1.34949	-0.982802	0.242857	-0.168948	0.194551	0.448753	1.70683	1.03335	0.762009	1.43849	-0.391956	0.990772	1.00697	1.1381	0.985781	1.47563	0.816832	0.179525	0.123182	0.154254	-0.807934	-1.06463	0.2999	0.101729	0.752473	0.0665082	-0.506626	-0.250466	-0.349166	-4.4456	1.17291	0.862629	-0.908402	-0.299623	-0.496122	0.575275	-0.649938	0.243124	-0.240465	-0.275602
6759	CCDC48	H200013131	-0.356417	0.759575	-0.595806	-0.518461	-1.52706	-1.58424	-0.625757	-0.0137936	-0.0180598	0.691204	-0.564196	0.320484	-1.2669	-1.44954	-2.16793	-0.592797	1.79635	0.283372	1.27127	0.69278	-0.940188	0.918722	1.38789	-0.514366	0.304345	1.919	0.304834	-0.509935	1.92657	0.709391	0.722911	0.242769	-0.724475	0.199671	-0.0220344	1.92288	1.68585	1.11509	0.833641	0.284587	-0.518109	-0.220265	0.0143562	1.18723	1.38675	-0.511808	-0.495933
19877	VPS13A	H300019988	1.66674	0.906435	1.197	0.313577	0.184036	0.856714	1.1347	0.768284	0.390457	-0.620595	-0.388322	-0.711885	0.985345	2.75053	2.09735	-0.78811	-0.379074	-0.43483	-0.050916	0.22219	-0.203603	-0.548102	-0.736632	-0.544369	-1.79711	-4.7455	-0.232306	0.0116568	0.47083	-0.0654004	0.653272	0.14572	-0.704011	0.3322	-0.743888	-0.0759864	-0.25399	-0.18724	0.629457	-0.308176	0.509856	0.165607	0.78794	0.761513	0.575559	1.27354	1.31378
5031	MUS81	H200009361	-1.4394	0.684579	-0.705647	0.469932	0.0271932	1.08617	-0.155751	1.64179	-0.291552	0.632313	0.28339	0.226483	1.01675	0.756991	0.20252	0.150743	0.813717	0.371853	0.639487	0.422795	0.116384	0.450921	0.36482	0.0273554	1.0337	0.381547	-0.539288	0.605102	0.293511	-0.234776	0.524186	0.000912002	0.959113	-1.52916	0.0705315	-4.61929	0.585771	0.231554	0.400327	0.307251	0.744902	0.419143	-0.409706	-0.460123	-0.705128	0.599985	1.5899
22370	ZNF773	opHsV0400000494	-1.44061	1.07299	-1.08066	1.43186	0.333796	1.83612	1.25095	1.32615	0.0898132	-0.243599	0.300572	0.145392	0.144526	0.836956	0.56961	-0.454197	-0.932572	0.278673	-0.361542	-0.316125	-0.105992	-0.265504	-0.535201	-0.527516	0.0277857	-1.24529	-1.25171	-0.357103	-0.932217	-0.58701	3.56712	3.38321	3.53034	-0.73587	-0.146796	-0.621855	-0.923198	-1.6076	-0.996016	-0.234702	-0.208117	-0.260679	-0.835676	-0.548011	-0.421574	0.39435	0.281667
31282	-	opHsV0400009383	0.295266	-0.0906825	0.6327	0.71821	0.56957	0.678554	1.89622	0.628959	2.03159	0.400741	0.83641	0.380675	0.0831712	1.17754	0.824441	0.594531	1.22319	0.288662	-0.111331	-0.0197899	0.102473	-0.107799	-0.664655	-0.061351	0.188619	0.551925	-0.524256	0.382344	-0.0836758	-0.367377	-0.583436	0.179294	1.05263	-0.0300865	0.113182	-0.118758	-0.471992	-0.452854	-1.23457	0.182827	-0.364636	-0.136821	-0.292776	-0.516965	-0.0716752	0.233844	-1.96813
13225	NEK8	H300007229	-0.828105	-0.31524	-0.432012	-0.102653	-0.394655	-0.13171	-0.700287	-0.34873	-0.692586	-0.134238	-0.302011	-0.266411	0.0852275	0.358307	0.0680113	-0.244711	0.283507	0.156595	0.0802762	0.081512	0.732055	0.412366	0.847781	0.186321	-0.066447	0.63688	0.447821	-0.0806154	-0.162002	0.299389	0.543454	0.737242	0.332181	-0.127032	-0.30573	-0.334643	7.5431	0.38061	0.507	0.23938	0.317864	0.376983	0.0513983	0.154015	0.00455352	-0.312871	-0.174966
6590	SLC17A4	H200012781	0.356548	-1.46376	-1.43615	-1.17296	-1.10387	-0.802894	-0.559791	-0.780291	-0.834255	-0.0310194	-1.1755	0.291401	-0.15578	-0.679589	-0.867069	0.813526	0.146839	-0.0616944	0.636244	0.576193	1.16293	0.600171	1.96798	0.249605	0.565793	-0.0631243	1.18571	-0.348325	2.07977	0.9991	-0.423474	-0.410642	-0.137014	-0.0483553	-0.808208	-0.495969	-0.291483	2.66259	-0.786346	2.7329	-0.335897	0.0174493	-0.554803	-0.174265	0.264705	-0.863437	0.246481
22214	RAP1GDS1	opHsV0400000338	-1.10291	1.32377	-0.604573	1.04128	-0.235382	1.03149	0.531071	1.27727	-0.231296	-1.02034	-0.267312	-1.1154	0.94282	1.03088	1.83195	-0.386476	2.74067	-1.34076	-0.577534	-0.328437	-1.06278	0.106054	-0.0218698	-0.460175	0.863368	0.789438	-1.0044	-0.716868	-1.22728	-0.133679	0.471564	0.270528	-0.747082	-1.17926	0.289211	-3.31525	0.813258	-0.881287	-0.676002	-0.274488	-0.793642	-0.647802	-0.758861	-0.757645	-1.06901	0.577974	0.263332
20709	PPARBP	H300021109	-0.318989	-0.788635	0.13403	1.13207	0.36491	1.73588	0.484308	0.42289	-0.571291	0.419924	0.417783	0.151698	0.0237007	0.931894	0.4494	0.24259	-0.0548533	0.67999	-0.205393	-0.283935	0.51591	-0.992332	-1.38877	-0.75359	-1.46293	-1.07461	-0.481092	-1.72104	-0.97467	0.230487	1.62281	1.40861	0.943039	-1.27836	-0.63392	-1.00572	4.24896	-2.35094	1.1307	0.938245	1.02871	1.2365	0.499408	0.902963	0.688169	0.200386	0.62864
8849	C3orf42	H200018081	-2.79156	1.0975	-2.0626	1.29066	-0.948951	0.907926	-1.20631	-0.0569935	-1.71076	-1.12605	-1.70339	-1.16389	0.401951	-0.179512	0.532108	-0.747854	-0.681862	0.286418	-0.0149667	1.184	0.997319	1.14109	1.68608	-0.0228025	2.20615	-0.273438	1.15524	-1.35669	0.0169185	0.697983	0.977956	1.45392	1.25679	-0.0276092	0.756768	0.942529	0.952032	-2.30563	1.13913	-0.237485	1.34553	-0.753597	0.841954	0.748597	0.0262779	0.644358	0.438969
1032	FBXO31	H200001544	-0.921305	1.59835	-0.349106	-1.02487	-0.395234	0.827393	-0.684819	0.584792	-0.9018	0.300031	0.667576	0.121428	1.11895	0.314162	-0.0392441	0.193442	0.571503	0.0477248	-0.522	-0.176984	-0.596276	0.681261	0.0347751	2.53696	0.328895	0.00310778	-0.100314	1.38383	1.4779	-0.711378	-0.210563	-1.00281	-1.63953	-1.34408	-0.987628	-1.07501	1.50928	1.38307	0.00100306	-0.373029	-0.195975	-0.207157	-0.611893	-1.46433	-0.475374	1.06079	2.03443
15246	NP_001073999.1	H300011229	-0.766061	-1.65544	-0.874731	-1.00627	-1.51803	-0.406953	-0.300757	-0.580357	-0.229279	0.69367	-0.894314	0.346452	-0.347627	-0.86797	0.434457	0.53138	-1.42495	-1.00835	0.908441	1.47528	0.654046	1.05063	1.75157	-0.287183	0.256298	0.121304	0.224049	-0.881259	0.133011	1.48524	1.46617	1.93279	2.09545	0.479776	0.192411	-0.791703	0.170702	-1.10589	1.50685	0.157504	-0.0883029	1.08227	0.353098	0.175527	-0.222987	1.37145	-1.98739
7745	MAPKAPK3	H200015403	-1.83548	1.28311	-1.48789	-1.04675	-0.67361	0.828378	-0.592376	0.927045	-0.845528	0.176018	-0.0321794	0.11482	0.35827	1.5278	0.978517	0.721366	1.27026	-0.205055	-0.0926763	-0.0727695	0.0372499	1.36259	1.2633	1.04064	0.923962	0.862561	0.00929276	-0.0115865	0.0667973	0.599279	-0.250515	0.871357	-0.239449	-0.231399	-0.533636	-3.83323	-3.60228	0.541103	0.488898	-0.60553	-0.359961	-0.236238	0.0413353	-0.802413	-0.212238	0.121973	-0.267821
2079	BAT2	H200003574	-0.477101	0.141378	-2.13237	-0.374425	-0.744826	2.03433	-0.622098	-0.0528738	-1.55642	0.59555	0.339528	0.779743	0.243718	0.782113	0.0904715	2.85965	-0.219773	-0.0951779	-0.764563	-0.598564	-0.136388	-0.51289	-0.73193	0.503554	-1.99018	-0.929878	-0.531544	-2.13389	0.326475	-0.295951	-0.185858	0.915896	0.594033	-1.88571	-1.703	-1.52565	0.140637	-0.95081	0.316865	0.347151	0.313719	0.362609	0.606146	0.485845	0.143265	-0.0795162	-0.194646
17938	SMARCE1	H300016918	-2.61261	3.2101	-1.655	-0.748439	-0.652453	2.22057	0.176585	2.20841	-1.52144	-0.29214	-0.376402	0.0981136	0.813484	1.64165	-0.0838882	1.1078	0.631363	0.278802	-0.280051	-0.269009	-0.00169605	-0.693052	-0.893805	-0.681375	-0.857276	-1.42529	-1.15256	1.17336	0.445918	-0.302387	0.994798	0.413811	0.96623	1.10984	0.68429	1.0529	-0.312208	-1.10481	0.430933	0.26901	0.76482	0.284578	0.414428	1.13124	0.464381	0.690035	-0.52643
31339	-	opHsV0400009440	0.897393	-0.278596	-0.371829	-1.0473	-0.396553	-0.710192	-0.0327416	-0.94917	0.639284	0.663403	0.837073	1.33833	-0.0746495	0.0799353	-0.198207	0.687853	0.915238	0.465054	-1.39642	-1.25417	-1.49336	-2.03513	-1.32754	-2.50487	0.221775	1.66865	-1.50739	0.469617	-0.0495935	-0.257411	0.518355	-1.07985	0.439944	-0.304913	-0.0497523	-2.52549	0.524515	-0.300584	1.38238	-0.154956	-0.217358	0.13636	1.4576	0.967334	0.524515	1.69863	-0.187987
15439	GAB1	H300011606	-1.55216	-0.947814	0.516329	-0.252894	-0.211776	-1.06247	-0.46127	-0.780136	-0.302983	0.733313	-0.0636788	0.377727	-0.381549	-0.572774	-0.563269	-0.758677	-0.314113	0.429124	0.146067	0.35345	0.560399	0.271512	-0.722006	-0.149013	-0.784637	-1.17254	-0.656939	-0.293492	-1.17254	0.300596	-2.30643	-2.04604	-3.74234	1.12964	1.121	2.00105	1.1373	-0.976624	1.75079	0.616525	0.700888	0.602984	2.05501	1.48936	1.35855	-0.495525	-0.652438
12237	NKX2-6	H300005289	0.171014	-1.48043	-0.913532	-0.873885	-2.40408	-1.03491	-0.724252	-1.22687	-0.57994	0.511317	-0.0567539	1.27588	0.828774	-1.01954	-0.41359	0.87067	-0.166049	1.36118	-0.261315	-0.0811782	0.522859	-0.328598	-0.420735	3.15267	-0.926361	1.99291	-0.350008	-0.855693	0.163266	-1.06185	-0.305616	-0.12625	0.403159	-0.850366	2.35407	-1.9298	2.95629	0.0791437	-0.0649565	0.0630679	-0.851586	0.38761	0.0156101	-0.453608	-0.145669	1.20357	0.714587
1727	NDST3	H200002866	-0.300162	0.288	0.119971	-0.662046	-0.241456	-0.72596	-0.0163602	1.42258	-0.837582	-1.16391	0.360949	-0.382916	0.00579009	-0.62851	1.63167	0.66833	-0.406394	0.87934	-0.678412	-1.0436	0.951493	0.397379	0.354034	-0.289078	1.2535	1.25453	-0.336741	0.0641432	-0.18921	-0.569272	-2.79523	-2.57827	-3.18226	-0.204148	-1.2974	-0.452141	1.38106	-1.04778	1.39501	0.284481	0.538106	1.22537	0.215572	0.158063	-0.0311828	-0.740173	-0.00587085
6171	GPR55	H200011923	1.64718	0.0103618	-1.39587	-1.2147	-0.215189	-0.930421	-1.60824	-0.906245	-1.47726	1.16062	-0.501444	-0.656358	-0.107969	0.154032	0.321003	0.0867026	1.39465	1.51125	0.554128	0.145726	-0.075667	0.643635	0.866896	-0.193818	0.674218	0.855874	0.952912	0.516707	0.886269	0.0734664	-2.79518	-1.90529	-2.56427	-0.83842	-0.746599	-1.00053	1.36581	0.386032	0.67134	-1.69164	0.698228	0.534788	-0.0449157	-0.619253	-0.0102264	-0.883614	-0.213051
5634	LAEVR_HUMAN	H200010864	1.92592	-2.72184	1.13849	-2.3763	-0.547727	-2.74879	-0.184205	-1.04698	1.35272	1.41943	0.460949	1.27346	0.0951041	-1.64727	-0.72522	0.394201	-0.773023	0.859268	0.100822	-0.0683301	-0.233805	0.00568992	-0.142366	-0.289008	-1.01225	-0.0114054	0.233753	-0.988426	0.496228	0.231107	0.269584	-0.151763	-1.00928	1.11283	0.64348	0.854692	-0.490716	-0.817676	-1.25654	-0.752375	-1.10999	-0.870834	-0.231797	-0.534166	-0.981882	0.318689	-0.678486
16786	ZDHHC17	H300014439	-0.386324	-0.471427	-0.159892	-0.474209	-0.615049	0.0188318	-0.889252	0.331035	-0.853565	-0.210751	0.671725	0.095228	1.23795	2.63547	2.66664	0.0770384	-0.746806	-0.652719	-0.0809934	-0.155776	-0.423517	0.571889	-0.133698	-0.236231	0.846569	0.905462	-0.636357	0.2594	0.300677	-0.454682	-1.94903	-1.51013	-2.09189	0.118696	-1.40081	-0.365602	0.556498	-0.762536	-0.0784308	-0.412466	-0.751536	-0.0871223	-0.355316	-0.652982	-0.0494879	1.32284	0.538458
12036	NP_001017927.1	H300004871	-0.363289	1.6159	0.446613	0.316202	0.367555	1.24803	0.571821	5.13804	1.13333	-0.809267	3.79934	-0.773946	-0.169239	-0.0780606	-0.242673	-0.526393	0.913713	-0.672558	0.663676	-0.432437	-0.883609	-0.85742	0.188647	0.101821	-0.174054	-0.33127	0.650663	0.000693801	0.424483	-1.02023	0.325113	0.448122	-0.632689	0.439465	0.285281	-1.65028	0.298329	-0.137477	0.0327652	-0.951405	-1.25949	-0.933186	-0.860803	-0.520598	-0.726286	-0.244773	0.407315
35573	-	opHsV04NC000001	0.156037	0.171422	-0.899189	0.120424	-1.12713	0.331266	-0.0781172	0.207872	-0.500653	-0.830426	0.376033	-0.22988	-0.114354	-0.693232	0.19449	-0.437951	-1.22165	-0.410554	1.60767	0.999564	0.431908	0.946061	1.40489	0.175079	0.730752	0.653773	-0.47301	0.532351	-0.77777	0.439337	0.584712	-0.603747	0.599839	1.60892	0.418646	1.02648	0.424845	0.585745	-0.38234	1.1917	0.967677	0.133767	0.456759	-0.492782	0.608739	-0.3157	0.0882208
15503	-	H300011745	-0.26109	-1.02102	-0.843176	-0.33334	-0.401842	-1.02939	0.209714	-0.594952	0.0196396	0.165391	0.519744	0.227167	1.22306	1.86832	0.898598	0.177521	0.0740214	0.252852	0.523827	1.00061	0.242453	0.196119	0.316861	0.160496	0.98137	1.44848	-0.774907	-0.710486	1.08048	0.719106	-0.0581539	0.0443573	0.731041	-0.347769	-1.03574	-0.642426	-0.155186	-0.990482	-1.73119	0.61299	-0.292581	-0.422639	-1.03239	-1.14562	-0.531487	0.738209	0.938694
27749	PRC1	opHsV0400005859	-0.948769	0.460883	0.146949	0.545141	0.875221	0.939782	1.14321	0.649062	0.503595	0.275481	0.213565	0.146703	0.377866	0.415993	0.313912	-0.0298	-0.0658977	0.0854527	-0.89892	-1.15189	-1.0129	-0.395122	-1.0734	-0.445135	-0.278797	-1.55909	-0.604387	0.297453	6.49263	-0.386014	-0.436934	-0.253597	-1.26979	-0.142579	-0.0346235	-0.0360861	-1.17614	-1.33029	-1.08041	-0.546145	-0.602122	-0.463525	-0.744162	-0.782616	-0.670311	-0.229582	-0.186434
13172	RELN	H300007097	2.54656	-0.230491	0.135238	-1.55613	0.54766	-1.551	-1.88618	-0.321168	-0.822539	1.27982	1.18479	0.121333	0.384724	-1.12346	-0.603573	2.41199	-0.0206901	0.557906	-0.0592693	-0.276576	-0.669991	-0.218227	-0.504274	0.437868	-0.592859	1.71011	0.0359793	-0.568102	0.711099	-0.538507	-2.14043	-1.8154	-3.35183	-0.786156	-0.939968	-0.296563	0.510546	1.09652	1.25641	-0.162148	-1.17084	0.215134	1.10583	0.81935	1.14279	-0.613954	0.0828535
4942	PRDM12	H200008918	-1.42095	-1.48268	0.791427	0.363572	-0.0633836	-0.801865	-0.898094	-0.565423	-0.417246	0.120829	-0.634597	0.10206	-1.42627	-1.47567	-1.79187	-0.703336	0.0767269	0.882732	0.27818	0.0114281	0.355281	1.00738	0.996689	0.161412	-0.044163	0.00164136	0.302103	0.165313	-0.193116	0.533429	1.51722	-0.65117	-0.227571	0.10969	0.634967	0.918941	-0.495569	0.933466	1.01928	0.535762	0.38735	0.338797	2.21051	0.820316	0.890577	-1.89745	-0.755013
12091	C2orf21	H300004974	0.153552	1.69191	-1.66051	0.628954	-0.229871	-0.68724	-1.6714	0.721208	0.636629	-0.243504	-0.388182	-0.90606	-0.180286	-1.58664	-2.0045	1.83339	-0.0534556	0.941752	-0.187692	1.014	1.04299	0.834129	2.42159	0.955454	-0.140587	4.35967	1.27873	-0.586784	-0.838939	-0.00524917	-0.71584	-0.799554	-0.279081	0.575986	-0.347238	0.747323	0.356614	-0.422607	1.04662	0.642144	0.169295	0.22772	-1.0044	-0.614872	-0.419466	0.426484	-1.28023
35173	-	opHsV0400013274	-0.623455	1.38583	-1.05442	-0.178222	-0.488398	0.2175	-0.60944	0.546964	-0.622132	-1.04622	0.47745	-0.415944	1.13236	1.23122	1.41497	0.875163	1.69888	-0.458276	0.915856	0.53326	0.976123	0.281707	0.664664	-0.178192	0.85954	1.49067	0.773335	-1.74524	-0.219862	1.21192	-1.0376	-0.148717	-0.655968	-0.981527	-1.3285	-1.0423	-1.80763	1.11099	-0.564671	-1.20366	-0.789145	-0.949872	-0.404395	-0.880246	-0.211667	1.12499	0.722577
3239	CBR4	H200005749	-2.01145	-0.773614	-0.72361	-0.313019	0.952601	-0.269859	0.302846	-1.1274	1.22632	-0.0330478	-0.639968	-0.233231	-1.56953	-0.714041	-0.906074	-1.3196	0.438496	1.57754	1.11236	1.19174	1.08315	1.2949	1.81862	1.21162	0.258832	-0.735	0.228023	0.329707	-0.479697	0.946807	-0.785051	-0.568604	-1.27873	1.00022	1.08457	1.42347	-0.0306473	0.215685	1.18381	0.731628	1.03264	0.612192	0.833356	1.17822	0.405942	-1.04178	-0.56188
32905	-	opHsV0400011006	-0.563884	-0.104927	-0.198425	-0.289429	-0.217674	0.113518	0.206141	0.0479703	0.396732	-0.795316	-0.347639	-1.29397	-0.151776	-0.815654	-0.00535275	0.365697	-1.26361	-0.760178	0.746274	0.258083	-0.428252	-0.356027	1.50888	0.457938	-0.0734731	-0.404588	0.0246055	0.577386	-0.0517501	0.948563	6.59989	-0.50457	0.954151	0.867965	0.882543	-0.727996	-0.608966	1.32343	1.11607	-0.165993	0.329836	0.6292	0.572571	-0.0841628	-0.734758	-0.305585	0.438299
23582	WBP2NL	opHsV0400001692	-0.0316874	-1.13046	-0.138732	-0.193756	0.0636459	-0.155149	0.449354	-0.0485245	0.489751	-1.596	-2.08149	0.227448	-1.34705	-0.757173	-0.343517	-0.506459	-0.0308963	-0.234601	0.771599	1.08982	2.02061	0.468062	0.430688	-0.213487	1.77157	0.704267	0.720923	0.355212	0.833572	1.01629	-0.214418	0.587017	0.546661	0.296024	-1.18518	0.880863	-0.609242	-4.40196	1.14215	-0.0686753	-0.511	1.06023	-0.0127957	0.609182	0.223713	-0.56504	-0.719802
16949	MAPKAP1	H300014765	-1.68658	2.00073	-1.89188	-0.243539	-1.29258	0.908282	-1.0036	0.290131	-1.43446	-1.65257	-1.6031	-1.70594	-0.527341	0.574396	0.544469	-0.415964	1.64491	-1.73867	-0.133581	-0.0796547	0.4554	0.35572	-0.66518	0.274011	0.204238	0.374823	-0.106292	0.449002	-0.717001	0.356103	-0.0474074	0.347336	1.07761	-0.225518	-0.290014	-0.65771	0.364232	0.868208	1.5077	0.960135	1.94381	1.46987	1.2144	0.686883	0.864258	-0.876041	-1.01639
19678	EIF3S6IP	H300019729	-0.367204	2.42998	-1.68207	-0.750934	-0.939879	1.86365	-0.40029	-0.271068	-1.37792	0.211887	0.123848	0.235208	0.451332	-1.15197	-1.0196	0.401248	-0.323328	0.217286	0.393874	0.421944	0.536489	0.48536	-0.215801	-0.138254	-1.39149	0.00519262	-0.162634	-0.756213	0.398082	-0.342569	1.96843	3.3339	3.28761	0.477626	0.456748	0.534428	0.608726	-0.74628	-0.537897	0.238818	0.295278	0.393444	0.891697	0.832034	1.00621	-1.52307	-1.48742
2060	ABLIM2	H200003534	-0.470525	-0.919114	-0.357909	1.74549	-0.583001	-0.237799	-0.228845	0.406027	0.756135	-0.357491	-1.20147	-0.178135	-1.67511	-0.677399	-1.22635	0.506556	1.15072	-0.429086	-0.557729	-1.48314	-0.70999	-0.741455	-0.636185	1.96218	0.138485	0.823025	0.362293	0.319452	-0.718545	-0.836691	1.55791	0.150622	1.42584	0.829063	-0.34185	0.797815	2.31768	0.323294	0.976618	1.12839	0.838175	1.8163	-0.290788	1.27293	0.149626	0.491586	-1.23258
14611	Q9H377_HUMAN	H300009920	-1.07369	1.77336	-0.855958	0.689979	-0.544144	1.97887	0.836691	1.01032	-0.347815	-0.564652	-0.551286	-0.333333	-0.322845	0.618571	0.610105	-0.265021	-1.30476	-1.09587	-0.869675	-0.674284	-0.485004	-0.720349	-1.23607	-1.20318	0.393569	-1.10937	-0.924634	0.752714	0.191104	-0.526523	1.96162	0.250241	3.24994	-0.665344	-0.830208	-0.829454	-0.612241	-0.0880299	-0.426885	-0.274483	-0.264983	-0.678495	-1.12472	-0.632227	-1.36426	0.954313	0.650641
33074	-	opHsV0400011175	1.29908	-1.50342	0.914235	-0.266051	1.57078	0.804155	1.17391	-0.279124	1.19273	0.178273	0.263719	1.11986	0.769207	-0.72597	0.395832	-0.126576	-0.652197	0.317643	0.0565619	-0.304988	0.0184515	-0.40312	-1.16392	-1.08237	0.549224	-0.812164	-0.403717	1.17709	-1.51755	-0.403102	-1.47975	-1.77277	-2.63848	-0.258777	0.344122	0.335021	-2.20653	1.09189	0.125122	-0.976126	0.921843	-0.940677	3.04867	0.168961	0.324513	-0.0737941	0.188886
25380	CA10	opHsV0400003490	0.00899568	-1.18916	0.0561619	-0.0415913	-0.519416	-1.9076	-0.491423	-0.422403	0.146295	0.295586	0.847536	0.415774	0.472154	2.18265	0.335334	1.6506	1.09927	-0.301426	-0.836213	-1.1258	-0.497584	-0.340648	-1.49985	-0.276026	-1.74796	4.85934	-0.234358	-0.208783	-0.366589	-0.903628	-1.30484	-1.81067	-1.80117	-1.08037	0.239907	-0.392555	0.395091	-0.231243	0.195371	0.468307	0.137738	0.226289	1.11741	0.0130844	0.371025	0.307705	0.729998
25310	Q52M56_HUMAN	opHsV0400003420	-1.57345	-0.444849	0.587001	0.789586	1.02991	0.607835	1.23793	-0.00491447	0.89847	0.694854	0.385081	0.594328	-1.37488	-1.28343	-1.66557	-1.35084	0.373743	-0.0574479	-0.247789	-0.546424	-0.864155	-0.15916	-0.305914	-0.491246	-0.0829964	-1.26613	0.176104	0.383297	-1.27306	0.0650403	0.346845	0.00209447	0.0759152	-1.1037	0.402001	0.230527	0.176846	-0.772885	-1.21498	0.917367	0.356659	0.524084	-0.66428	-0.438728	-0.615079	-1.21068	-0.429129
12877	Q8NHC1_HUMAN	H300006504	-0.64612	-0.793369	-0.083715	-0.284109	0.181441	-1.04962	1.2635	-2.14601	0.078516	-0.0772483	-0.0776633	-0.177257	-0.672909	-0.938064	-0.592337	-0.432606	-0.338554	0.186215	0.445752	0.391714	0.412435	0.213216	-0.18442	-0.0168794	-0.568463	-0.567663	0.37342	0.957774	6.46617	1.05237	-0.349642	-0.371695	-0.0234163	-1.24657	1.65297	1.74712	0.244802	0.598403	0.382857	0.789238	0.763481	0.234098	0.238419	0.261468	0.801803	-0.182913	-0.16736
8982	-	H200018997	-0.362716	-0.224657	0.315042	1.03612	-0.576543	-0.368527	-0.479088	-0.315847	-0.0898092	0.0732124	0.458195	0.0993512	-0.390776	-0.921969	-1.73901	-0.748942	1.70151	-0.210437	0.704382	1.47574	1.23379	1.50008	0.874615	-0.116789	1.55661	1.19079	0.834268	1.61512	-0.0762406	0.51229	0.0254859	-3.35561	1.2463	0.969756	0.0701986	0.932684	-0.382659	0.898628	-0.217701	0.951252	-0.602582	0.609921	-0.266914	1.74981	0.729163	-0.502277	1.66098
2451	LRRC1	H200004289	-1.31448	0.936376	-0.371155	-0.743722	0.145146	0.183007	-0.351428	1.52708	-0.367247	-0.0489791	-0.365834	-0.355321	1.07847	-0.0712538	0.742546	-0.0130343	-0.689168	-0.389543	-0.38227	-0.278685	0.403819	-0.735932	0.00206835	0.472125	-0.198599	0.00696047	-0.286769	0.711433	1.02369	0.225049	-1.83231	-1.29032	-1.80122	0.00578453	-0.20039	1.22471	0.0929466	0.706121	-0.0429997	-0.327717	0.110722	0.476406	0.743216	-0.0205626	-0.656965	2.07763	2.71401
25402	C20orf32	opHsV0400003512	0.472123	-0.877509	0.337169	-0.135387	-0.260575	-1.03975	-0.416354	-1.25242	0.433962	0.931309	0.927763	0.83852	0.174155	0.630903	-0.216284	0.360214	0.615699	0.505763	0.828814	0.67911	1.07085	0.962072	0.965847	1.20525	0.641738	-0.652172	1.39611	0.0648424	-2.00158	1.52209	0.136681	0.752799	0.124713	-0.589366	-0.763166	-0.972957	-2.63191	0.858829	1.24525	1.28581	1.67467	1.21098	0.182801	-0.499494	0.356387	-0.178175	0.255671
8990	KIAA1522	H200019012	2.59647	-2.77854	0.763648	-1.61298	-0.592778	-3.18368	-1.15471	-2.3564	-1.30758	-0.781089	0.011989	-0.371871	0.686618	-0.067297	-1.1526	1.48743	-0.142159	-0.0325472	0.143363	0.239473	-0.22958	1.26248	1.55463	0.490802	-1.17614	1.16693	-0.46942	-1.37617	-0.037743	0.176602	0.03333	0.457972	0.524173	-0.325893	0.347507	-0.365024	0.146073	0.275621	0.165979	0.225973	-1.12082	0.0693937	0.0957165	0.182939	0.146858	0.517214	-0.733236
12650	C6orf146	H300006111	-0.139283	-1.60711	1.19604	0.313072	-0.156496	-1.00817	0.211563	-0.590087	-0.796353	0.755204	-0.47461	0.66653	-1.20294	-1.23105	-1.40071	-1.47885	1.14815	0.047669	1.19074	0.97502	1.29805	0.0342281	0.877232	-0.392478	-1.21551	-0.0677793	1.20167	0.356886	-0.77475	1.91328	-0.675372	0.0594316	0.465262	0.337019	-0.426267	0.918334	2.37707	0.335185	0.997689	-0.738012	0.639646	1.21678	0.196801	0.130445	0.938932	-1.38169	-1.75242
31122	-	opHsV0400009223	1.97783	-0.827893	-1.22387	2.18005	0.669098	-0.157692	0.148359	-1.61853	-0.45896	0.453985	0.133212	0.0497648	1.20697	1.05482	0.41677	-0.182095	-0.0804096	0.139952	-0.198245	0.0474911	-2.82006	-1.79364	-1.63859	-0.725108	0.207808	-2.99415	-0.207402	1.15574	-0.860497	0.132204	1.67617	0.645458	2.36075	-0.130387	-0.264564	0.150628	-0.750095	-2.05105	0.107155	0.872708	0.30677	0.174052	0.75417	0.774264	0.451272	1.69841	1.22311
25254	-	opHsV0400003364	-0.0801342	0.754769	0.305482	0.233108	-0.0308761	0.628055	0.117472	0.479463	-0.158417	-0.459352	-0.461195	-0.254235	0.316404	1.10326	1.73784	-0.198884	-0.666934	-0.34059	0.914174	0.737026	0.867612	0.256345	0.0578962	0.825438	0.95004	0.032571	1.67481	-0.512444	1.02231	0.908419	-0.946976	-0.506143	-0.993755	0.0104818	-0.251244	0.50761	-5.36718	0.660902	-1.45975	-0.56318	-1.00506	-1.04326	-0.239179	-0.253527	-0.418104	0.993748	0.83061
20552	C3orf44	H300020884	-0.50459	-0.545251	0.559649	0.436114	-0.178632	0.0418053	0.430672	-0.549747	0.735461	-0.893045	0.264151	-1.1051	0.481478	0.284477	1.23718	-0.457944	-1.28025	-0.579671	-0.312921	0.263964	1.72957	2.5503	-0.0556098	0.464588	0.82934	-0.247073	1.44062	1.10404	2.205	-2.20249	1.24124	1.36151	-0.188766	-0.0349375	-0.610011	2.46184	0.1675	-1.93405	0.66805	0.0937662	0.481295	0.578016	-1.37436	0.788039	-0.0522012	-0.467136	0.670378
406	IL11	H200000450	-0.312761	0.562542	0.132657	-0.268526	-0.620293	-2.61184	-1.06307	-2.99587	-0.343203	1.65911	0.366824	0.615471	0.713849	0.154692	-0.492831	-2.02719	0.454256	0.374817	0.857082	0.906336	0.498515	1.23668	0.633776	1.40699	1.00932	0.158352	-0.247813	-1.00981	0.478345	0.456315	-0.108349	1.81202	0.47334	0.0919585	0.24049	0.172355	0.665876	0.261045	1.33549	-0.45498	1.02536	0.610556	0.613189	0.610013	0.145222	-0.567061	-1.12159
28302	AP2S1	opHsV0400006403	0.440848	1.33795	-0.412196	0.432022	0.0164082	1.90347	1.01588	2.28368	-0.264785	-0.383567	-1.63943	-0.546992	-1.20121	-0.131211	-0.289722	0.536562	0.698485	-0.75407	0.37451	0.39689	0.411616	0.254706	0.0479711	0.171716	1.59469	-0.600302	-0.614971	1.85398	-0.091238	-0.528155	-0.859467	-0.506653	-0.308792	-0.102521	-0.370414	-0.0135778	-4.37601	0.515481	-0.668917	-0.570206	-0.700369	-0.568446	-0.168727	-0.6015	-0.155354	-1.38475	-1.88854
21194	RHCE	H300021812	-1.8932	-0.317036	1.0923	0.433327	1.70149	0.833892	1.50975	1.54675	1.23107	-0.344792	0.362823	-0.366346	-0.397272	0.240921	-1.03013	-2.28472	-1.53928	-0.621637	-0.685517	-0.0551239	-0.54286	0.347936	-0.920249	-0.747729	-0.417462	0.441524	-0.0676257	0.610333	2.02995	0.904159	1.64574	0.431255	0.128087	0.574718	1.28182	0.305397	0.123619	-0.496006	0.277107	0.968555	1.09056	0.768708	-0.632462	-0.178436	-0.744063	1.01422	0.226514
26137	PTBP1	opHsV0400004247	1.14655	1.24588	0.573182	-1.15781	-0.621157	1.72317	0.71356	-0.204695	-1.16562	0.330573	-0.364247	-0.286377	0.180193	-0.250862	-0.0141014	-0.139825	-0.949208	-0.195037	-0.0264627	-0.263471	-0.166954	0.279647	0.481064	0.29482	1.50062	2.46717	0.655232	1.46394	1.95683	0.325946	-1.68706	-1.7107	-1.51729	-0.146542	-0.391741	-0.0846721	1.76548	-0.365085	-0.603739	-0.41247	-0.547582	-0.518795	-0.0738972	-0.010908	-1.58836	-1.26241	-1.61592
15554	CS029_HUMAN	H300011874	-1.30478	-0.043998	-1.16943	-0.510072	-0.953245	-0.680046	-1.02783	-0.630006	-0.678725	0.318157	0.14575	0.267415	-0.0704979	0.0562039	0.46332	0.411886	-0.0752391	-0.244624	0.0135686	0.0145518	0.135895	-0.325024	-0.195402	-0.335244	0.0859973	-0.191313	-0.220023	-0.162718	0.324854	-0.266989	-0.339691	-0.00949565	0.083946	0.139984	0.162938	0.343746	7.61371	-0.287708	0.395357	0.296463	0.405223	0.218861	0.314443	0.382783	0.0518434	0.247969	-0.185329
17349	-	H300015647	-1.61367	-0.404377	0.488635	-1.25135	-1.08101	-0.990116	-0.00272977	0.703215	-2.34549	0.432539	0.564984	0.781295	0.493293	0.144976	-0.609122	0.588597	2.18565	-1.06592	0.12455	0.24273	-0.362116	0.590539	1.46972	0.639433	0.681446	0.639911	0.308317	1.49957	0.639911	-2.50321	-0.419094	-0.208031	-0.70633	0.979	0.419786	0.575553	-2.21584	-1.34398	1.66053	0.909544	-0.166534	0.514166	1.58794	1.09759	1.15719	-0.687657	0.961709
3353	CLPP	H200005937	1.59597	-0.948141	-0.955626	-0.239551	-0.999698	0.349886	-0.707584	-2.5801	-0.932077	0.0988042	0.127687	0.300714	0.205672	0.305551	-0.250794	1.65613	1.45221	-0.87263	0.502638	-0.140858	0.196024	0.205109	0.399256	0.444343	0.665734	0.468985	0.70518	-0.475595	1.09107	0.445421	-1.1688	-1.21615	-0.0680169	-3.96963	-0.344569	-0.140618	0.741206	1.08512	-0.0247897	0.423635	0.0286881	0.379401	-0.214706	0.42275	0.0710129	-0.405235	-0.49809
2971	CDH18	H200005258	1.16568	-1.5653	-0.173036	-0.75732	-0.160918	-1.75527	-0.802121	-1.22265	-0.069159	0.814177	-0.467169	-0.272171	-1.29259	-2.57117	-2.05943	0.950673	-0.710714	0.877143	-1.66343	-1.06607	-1.1187	0.884262	0.691476	0.972241	0.815244	-0.201129	-0.179017	0.719293	0.0230027	-0.160161	0.0109963	-0.319218	0.215168	0.197821	0.610965	0.895343	-0.268377	0.373203	1.10058	1.23141	1.40994	1.21293	0.735953	0.557693	0.9181	-0.441583	-1.62831
7528	CAMK1G	H200014840	1.8308	0.0968465	0.395828	-0.596639	0.546295	-1.07379	0.883308	0.500428	0.786905	-0.187313	-0.237297	-1.04353	-1.44566	-0.96743	-1.73013	-0.502316	-0.642825	0.570681	0.224323	1.16593	1.38428	0.352192	-2.20029	-0.194038	0.601082	1.13478	0.37376	-0.525044	-0.35793	-0.0958582	0.466805	0.815945	-0.237738	0.889666	0.060209	1.02282	-0.0434298	0.843006	0.304971	0.814903	1.30869	0.639358	0.604373	0.690928	-0.153853	-0.725669	-1.81211
30465	-	opHsV0400008566	-0.546874	-0.516871	-0.638459	-0.0398683	-0.731687	-0.776247	-0.279272	-0.111204	-0.46595	0.229916	0.572205	-0.0666388	0.621861	-0.17267	0.00657744	0.641575	1.677	0.307467	-0.285443	-0.925828	0.00697073	-0.534624	0.400762	-1.58863	-0.806854	0.633238	-1.18942	-0.0101261	-5.2986	1.53726	0.0943226	0.557348	0.0832151	0.192292	-0.284688	0.795018	1.81735	1.78214	0.255309	0.287437	1.34206	0.399956	3.09342	0.412487	0.518897	-0.10476	-0.12528
33775	-	opHsV0400011876	1.08321	-2.25319	-0.342334	-0.326194	-0.232827	-1.5222	-1.27764	-1.51913	-0.197593	1.55526	0.138329	0.528848	-0.588076	0.661936	1.10309	0.872615	1.17207	0.398839	-0.289362	-0.104404	0.14197	-0.226214	0.791141	1.20492	-1.46314	-0.813139	-0.953801	1.24691	2.68065	-1.09627	-1.92235	0.0856152	-2.45463	-1.2777	-0.761129	-0.793152	-0.449296	1.69264	1.02031	-0.246581	0.499311	1.12223	0.736033	0.05466	1.23681	0.639933	-1.10302
7329	SLC6A8	H200014389	1.0034	-1.20933	0.248561	-1.03251	-0.10682	-0.848676	-0.317713	-1.23494	0.38483	-0.73274	-1.32483	-0.945507	-1.80276	-0.577357	-0.957112	-0.498553	-0.599529	-1.72457	-0.16384	-0.334676	-0.398567	-0.00687887	0.118721	0.201764	0.344531	-0.0873986	0.390172	-0.0951821	-0.20216	0.122991	0.326195	0.271926	0.332386	0.098307	-0.289357	-0.129679	6.99608	-0.0705739	0.225107	0.325338	0.429526	0.305438	-0.331991	-0.322683	-0.311025	-0.324533	-0.282485
3279	CNR2	H200005826	-0.157877	2.92484	-0.198174	0.138194	-0.5216	-0.405634	-0.448697	-0.216343	-0.461514	0.0435118	0.284332	0.0238666	-0.980985	-0.43326	-1.29307	0.553072	1.24126	0.683061	0.295166	0.598359	0.448424	-0.205276	0.037498	0.853115	1.803	3.10843	0.162306	-2.09735	-0.275681	0.9905	0.896868	-0.100106	0.44306	-0.249349	-0.0395877	-0.00910071	1.40505	-0.180393	1.47439	0.681789	0.0925096	0.130183	0.757904	0.615576	0.565978	-0.494612	-0.201298
31568	-	opHsV0400009669	0.299311	-0.558739	0.297459	1.32382	1.12599	-0.260855	0.978909	-0.754154	0.770884	0.0805154	-0.0258909	0.0644431	-0.640414	-1.6872	-1.11422	-0.33495	-0.109094	0.0879669	1.1873	0.901085	1.10425	-0.471434	-0.145801	-0.33334	-0.782246	-3.21427	-2.17281	1.39193	1.92258	0.724528	-1.84862	0.379989	0.136752	0.126221	-0.198259	2.8137	-0.961483	1.66135	0.164038	-0.57563	1.19164	0.875005	0.34558	0.459709	0.627107	-0.231049	-0.64413
4879	KCNAB3	H200008759	0.420752	-1.44111	-1.37045	0.00468338	-0.763207	-1.45747	-1.84241	-1.46572	-0.629861	-0.0462551	-0.0934396	1.33608	-0.958901	-1.23439	-0.858644	0.13513	2.6341	0.708156	0.308677	1.08495	1.82211	-0.238948	1.50028	0.0303761	0.642187	1.3966	-0.50726	-0.59191	1.989	1.33374	1.16152	-0.446074	-1.30776	0.422381	-1.46802	0.667978	-1.54947	-0.81472	1.15942	0.703711	0.729029	1.29861	1.06107	0.612464	1.42513	0.105247	-0.403899
23346	PPP1R11	opHsV0400001456	-0.927843	0.969383	-2.31437	-0.237158	-2.15296	-0.371655	-2.06176	-1.25303	1.3157	0.421714	0.321443	0.28523	0.571155	0.286754	0.00826736	0.111383	0.33125	-0.857897	0.292965	0.641138	0.578258	0.876624	0.902221	0.631063	-1.5516	1.04364	0.0719605	-1.22142	0.377669	-0.245049	0.481209	0.997616	1.20746	-0.222632	-0.783691	0.876449	1.04306	0.762193	0.716143	0.867101	0.815923	0.879689	0.519929	-0.665557	0.607219	0.516405	0.567206
20136	ATG12	H300020315	-1.15123	-0.269348	0.510771	0.393395	1.63548	0.911647	1.47012	1.65928	1.09118	-0.646602	-1.13751	-0.742183	-0.998574	1.84082	-0.333961	-1.16296	-2.66818	-0.0393876	0.298713	0.490928	0.133723	0.0147067	-0.352643	-0.20916	0.670129	-1.65292	-2.44937	1.55536	1.08978	0.664431	0.585582	-0.408205	-0.593872	0.732815	1.70865	0.360237	0.243559	0.750518	0.720932	-0.972582	0.173637	0.0704073	0.524446	0.715305	0.422642	0.26223	-1.33524
16421	USP6	H300013674	-0.29575	-1.61242	-0.141073	-1.55821	-0.994833	-1.67047	-1.30774	-1.36963	-0.0206071	0.136652	-0.0403769	0.00951538	0.254578	-0.0822799	-0.0528379	-0.885723	-0.95216	0.203787	0.184485	0.0274626	-0.0741873	0.10933	0.0834364	-0.0380439	-0.305428	0.550487	0.151325	-0.330095	0.362723	-0.0176605	0.110187	0.357704	0.125054	0.185657	0.0730169	5.31438	4.73365	-0.251994	-0.0959803	0.149192	0.0758116	0.0112712	0.105314	0.00261361	-0.0176665	1.32339	-0.0752323
23418	-	opHsV0400001528	-1.37439	-1.94303	-0.483359	-0.717667	-0.466376	-2.25566	-1.46606	-1.22536	0.953897	0.339477	0.809373	0.268599	-0.109759	0.673455	-0.0303209	-1.53761	1.41162	1.98834	0.649663	1.18797	0.819431	0.284884	0.0543023	0.427044	1.71477	0.0213697	0.876582	-2.18279	-2.02708	1.66763	1.50929	1.23303	1.99568	0.405218	-0.304676	-0.384398	-0.779623	-0.152759	0.937887	-0.268805	0.778781	0.453415	0.0206934	0.436906	0.300121	-0.77629	-0.298356
11846	-	H300004510	1.2316	0.75247	-0.780935	0.642135	-0.365813	-0.178418	-1.29467	-0.227726	-0.824869	0.0304035	-0.74929	-0.880864	0.00194019	-0.557762	-1.44937	0.927994	-0.525737	-0.678519	-2.26952	-0.198942	-1.04781	0.955733	1.90721	1.53671	-1.99216	1.86184	0.523755	-0.758608	0.278044	0.414912	0.407992	0.164701	-1.12642	-0.257795	-0.439315	0.947998	0.458312	1.96087	0.489089	1.11076	2.46902	0.804961	0.694228	0.952782	1.27355	-1.38524	0.0748012
22726	C21orf34	opHsV0400000843	-1.41088	-0.200426	0.0311949	-1.05419	-2.10768	-0.711646	-0.76022	-0.638595	-0.546557	-0.545512	-0.146526	-0.884696	0.502288	0.554153	0.568606	-1.57767	-1.40015	-0.131751	0.999262	0.614102	0.785446	0.556719	0.482592	0.772178	0.552933	0.987871	0.697194	0.682401	0.805484	0.62656	0.453646	0.145166	0.578739	0.720999	0.775377	0.596383	0.594353	0.445701	0.105017	0.179152	-0.0820635	-0.0838107	0.598979	0.554222	0.662321	0.440603	0.599114
8572	MGP	H200017417	0.919821	-1.81926	0.668694	0.149423	0.760641	-0.0911214	0.509547	-0.0565552	0.91767	0.227446	0.594406	0.206903	-0.800643	-3.06147	-1.74567	0.42626	-2.64153	-0.508604	-1.23348	-1.17405	-1.29884	0.139179	0.592134	0.0412028	-0.919359	-1.24489	-2.20637	1.47448	0.520501	-1.1455	-0.0375628	0.177677	0.142761	0.767773	0.523155	3.13002	2.00834	-0.146701	-0.434306	0.739869	0.304562	0.0557392	-0.517156	-0.00648038	-0.198534	-0.330989	-0.242088
1592	TSPAN12	H200002585	0.820562	-0.867928	0.948726	0.136086	0.717049	-0.373695	0.818529	0.331626	1.39747	0.589071	0.406904	0.601983	-0.0137695	-0.577942	-0.52642	-1.82874	-0.646567	0.357371	1.25161	1.8681	1.47828	1.36555	1.91348	1.36322	-0.258228	0.497215	0.290271	-1.73388	-2.1127	1.4426	2.70098	0.529699	0.439888	-1.15828	-1.19386	-1.40291	-0.3554	0.220369	1.42154	-0.609899	0.573946	0.0443586	-0.113614	0.20694	-0.158394	-0.360109	-0.550416
29963	-	opHsV0400008064	0.582625	2.17021	0.307875	1.69082	0.07322	1.69863	0.651531	0.181317	0.27541	0.120345	0.435081	0.326202	-1.37804	-1.48125	-1.04261	-0.855222	-0.874703	0.39214	0.440623	0.567411	0.363433	0.678524	-0.123122	0.665094	0.786906	-0.763425	-0.4467	-0.877873	-1.3271	0.222214	0.895202	2.50618	1.96015	-0.168427	0.617949	-0.0146842	-1.20941	-0.955357	-1.18273	-0.574167	-0.68681	-0.604834	-0.272795	-0.161374	0.336325	-0.183041	0.121265
13714	SNAI1	H300008186	0.25538	0.321005	-0.0160527	-1.1911	-1.97516	-0.764601	-1.16103	-2.13753	-0.669888	0.457156	0.240764	-0.112722	-1.00232	0.804302	0.2195	0.392298	-0.18811	-0.174235	-1.35323	-1.04744	-2.64359	-1.35165	-1.01212	-2.00595	-0.851481	0.381929	2.63185	0.237044	0.854219	-1.7168	0.800965	0.717323	1.04337	-0.748913	-0.954972	0.50101	0.437159	0.838273	1.2157	0.329168	0.499873	1.69173	0.308537	-1.34881	-0.159074	1.04142	-0.121155
34573	UNC5B	opHsV0400012674	-0.401613	-1.22402	-0.88631	-0.607972	-0.704315	-0.842136	-0.654541	-1.12661	-0.780395	0.495949	0.215381	0.516201	0.238934	0.740428	0.34167	-0.58243	0.774669	-0.0606352	0.115044	-0.216458	-0.0412231	-0.0792872	-0.460194	-0.53959	-1.22982	-1.56952	-0.663336	-0.183919	7.17406	-0.333655	0.754961	0.342944	-0.0920506	0.0669123	0.0534213	-0.0161326	0.425128	-0.613456	-0.177613	0.470063	-0.107355	0.0702581	0.0725325	-0.015407	0.213952	0.19104	0.275884
24723	GPATCH4	opHsV0400002833	0.70325	0.54537	-0.529281	-0.757352	0.508201	0.973354	0.434457	-0.368303	-0.282866	-0.109031	1.38427	0.158732	0.698532	2.31153	1.1879	1.47974	0.952073	0.501344	0.4143	-0.179894	0.798515	0.279731	-0.725558	-0.197018	-2.37853	0.0737479	-0.84662	-1.02826	0.0736666	0.331032	0.573793	-0.122409	-0.563369	0.214656	-0.0219859	-0.26979	0.448544	-2.07809	0.0164291	0.342417	0.635107	0.15493	-0.343733	0.156343	0.182486	1.52503	1.74735
25994	Q6ZVQ3_HUMAN	opHsV0400004104	0.458306	-2.80154	-0.624019	-0.167356	-0.971873	-1.35086	0.112708	-1.48383	-0.216001	-0.435687	-0.0461548	-0.0297857	1.26024	2.11156	2.34709	0.253176	1.91879	-0.722263	0.82502	-0.0039237	1.18976	0.796004	-0.510781	-1.48942	0.331756	-0.70669	1.02095	0.362128	0.316915	0.590056	-1.1282	-0.547899	-1.0129	-0.418293	-0.221237	-1.97951	-0.896185	-1.8256	1.30528	-0.751064	-0.843429	-0.0268756	0.954198	-0.384451	-0.151662	-0.116883	0.709736
14790	-	H300010234	0.496803	2.79959	-1.14518	-0.476659	-0.510935	2.00965	-0.252172	0.728922	-0.86905	-0.0751987	0.730281	0.0884453	1.37144	2.13642	1.66671	0.553224	-2.02906	-0.756993	0.397051	0.388542	0.530187	0.368114	0.0781918	0.783824	-0.271508	0.135039	-0.708376	-0.791762	-0.0955061	0.371563	-1.88104	-1.63166	-1.47043	-0.184392	-0.337676	0.0106782	-0.0435458	-0.0714169	-1.83944	-0.902581	-1.31726	-1.15845	-0.331591	-0.68137	-0.539152	1.608	0.772054
31487	-	opHsV0400009588	-0.289936	-0.0402489	0.868104	-0.238351	-0.665233	-1.60229	0.0429274	-0.0668077	-1.13798	0.17882	-0.223581	-1.14262	0.0925207	-0.136141	0.206966	0.343807	-0.545333	0.452274	1.61154	1.6199	1.57839	1.31372	1.27199	1.72557	0.660241	-0.201716	0.857605	-0.644275	-2.17831	1.69867	1.22993	1.19169	-2.05018	-0.17625	0.566151	0.564144	-1.57772	-3.18383	-0.617746	0.612675	-0.452091	0.386477	-0.412834	-0.275222	-0.594301	-0.602339	-0.699217
22822	-	opHsV0400000939	-0.905017	-1.15746	-1.20726	0.514729	-0.831314	-0.237603	-0.285865	-0.358999	-1.71076	-0.100695	-1.72519	-0.108439	0.728457	0.00364241	-0.281563	-1.30156	-0.817054	-1.99325	1.23086	0.746587	0.00961867	0.319929	-0.351704	-1.28605	0.319636	-0.764952	-2.17591	0.820777	-0.229292	0.318861	1.51514	0.8824	1.93961	0.440188	1.29311	0.348079	0.498489	0.889288	-0.0831379	0.94729	0.783747	0.913379	0.487553	0.47328	0.537516	0.586611	-1.73139
29472	-	opHsV0400007573	-0.115471	1.45911	-1.73708	-1.32128	-2.98746	-1.07069	-0.33945	-1.21773	-1.28138	-1.44771	-0.612835	-0.348365	0.674255	0.944576	0.968924	0.507905	0.790987	-1.98174	-0.195209	-0.234763	-0.878069	-0.438981	-0.21734	1.29617	-1.49729	-0.802834	0.5433	-0.376496	0.280095	-0.520553	0.19506	-1.60123	-0.20923	0.832595	0.0367765	0.786318	-0.0160133	1.33365	0.441603	-0.24429	-0.845267	-0.496159	0.184083	0.679851	0.692537	-0.2187	0.347982
1044	DMAP1	H200001562	-0.788857	2.30115	-1.7203	-0.203369	-1.48758	1.21815	-0.900562	-0.814457	-1.58181	0.641483	0.185687	0.400821	0.908563	0.260916	1.3005	1.19384	1.30128	-0.459962	-0.827693	-0.658812	0.0953478	0.0113378	0.345738	0.301334	0.0507195	0.120402	-0.0316673	-0.340242	0.569641	0.193339	0.445652	0.527271	-1.59515	-0.967812	-1.78327	-0.76865	2.52119	0.145965	1.27838	2.03032	0.192146	0.86364	0.738047	-0.304462	0.541279	-0.694752	-0.269834
32950	-	opHsV0400011051	-2.20915	-1.22744	-0.321956	-0.333868	0.689924	-1.71623	0.00763635	1.27532	-0.249481	-0.33383	-0.704071	-0.352874	-0.624797	-1.08473	-0.91528	-2.4573	-0.0904696	-0.600163	1.4366	1.63832	0.283447	0.209873	0.135087	-0.155106	1.61458	-0.492885	-0.169624	2.96848	0.781136	1.76834	0.569415	-0.666225	-0.864349	0.1788	0.266835	0.464961	-1.12834	1.944	0.954217	0.165313	1.71309	0.247518	1.44236	-0.174943	0.0859149	-1.08822	-0.808126
29056	Q56P42_HUMAN	opHsV0400007157	0.815842	-0.663214	-0.194048	-0.096144	-0.213017	-0.759651	0.0022178	-0.438759	0.102632	0.684793	0.395069	0.307157	-0.547796	-0.859696	-0.450436	-0.839308	-0.284558	0.303031	0.829852	0.681052	0.573637	1.03134	0.620649	0.585406	0.256054	0.0521178	0.906245	0.357003	-4.82442	1.14286	-2.35172	-1.17938	-0.348145	0.716493	0.456073	-0.0389253	1.61866	1.37884	0.736155	1.05289	0.622275	0.191416	0.534645	0.398715	0.0255157	-0.732689	-0.440775
29366	NP_001013421.1	opHsV0400007467	-0.0229425	-1.05865	-0.0549753	-0.150403	-0.19362	-0.290834	0.132383	0.219955	0.376855	-0.183385	0.966208	0.717673	-0.0290395	0.0476072	-0.415028	0.263608	0.154392	0.34975	-0.877137	-0.644242	-1.58307	-1.0521	-0.704993	-1.64338	-0.3278	0.821736	-1.21305	1.34131	0.850566	-1.53605	-0.524467	0.879053	-0.492462	-2.31164	-0.48279	-2.73667	0.832119	1.60421	4.0467	-0.198342	0.632256	0.0833854	-0.320342	-0.727495	-0.966062	-0.148901	-0.450957
15267	PAX6	H300011270	-0.300235	-2.0544	-0.310422	-0.521397	-0.198965	-1.88718	-0.369588	-1.83413	0.0277991	-0.220096	0.929328	0.273855	1.3243	1.73144	-0.282275	0.433823	0.254983	-0.364809	1.08837	-0.12428	-0.613413	1.38989	0.905464	0.84973	-0.168067	0.448494	0.2868	-0.793121	0.744644	0.179058	-2.61638	-2.38215	-1.88529	2.72876	0.207049	0.361689	-1.00839	0.605517	0.414154	1.19586	0.89663	0.390027	-0.0390254	-0.0542681	-0.128941	0.019172	0.355601
7638	PRKCE	H200015127	-0.0789669	2.11943	0.367464	0.488106	0.672855	1.5792	0.102374	1.3671	-0.0738902	0.665134	0.638351	0.638979	-0.225179	-0.535556	-1.67603	0.309711	0.67353	0.757194	-0.676761	-0.831667	-0.15634	-1.92837	-1.67634	-2.5857	0.675068	0.179619	1.68922	-0.470752	-1.06188	0.501676	0.989581	1.24386	1.50274	-0.418016	-1.47627	-0.246058	-2.99044	0.76948	-1.22261	-1.85706	-0.718114	-0.94144	-0.655067	-0.512712	-0.0413326	-0.94774	0.57737
18398	WDR85	H300017874	-1.49131	1.11704	-1.94417	-1.04508	-1.60527	0.417725	-0.638281	0.374458	-0.999789	0.00981307	0.17613	0.0698212	0.325979	0.23981	0.957933	0.616634	-1.21355	-0.614622	0.0872581	0.132962	0.684827	0.317233	0.345847	-0.155745	-0.0550032	-0.213693	0.538609	-0.533753	-0.938432	-6.09917	0.427629	-0.00559506	-0.438389	-0.161714	-0.318861	-0.264414	0.307177	-0.363222	-0.46075	0.215379	0.559948	0.434585	-0.399963	-0.246016	0.697331	0.77101	0.243918
32290	-	opHsV0400010391	-0.117731	-1.67096	-0.903119	0.276983	-0.147175	-1.03525	-0.861514	0.338461	-0.646994	0.273529	0.245225	0.423915	0.422601	0.0365949	0.0633643	0.769579	0.706709	0.0358792	0.919552	0.77576	1.07427	1.18594	0.732385	0.907887	1.05692	-1.11268	2.30662	-0.177637	-0.371125	1.60284	-2.89791	-2.17346	-2.65162	-0.442158	-0.578574	-0.115743	-0.497605	0.505131	0.494375	-1.10059	-0.257308	-0.5867	0.865645	0.404909	1.43898	-0.0881606	0.700022
8663	ROM1	H200017592	0.494538	-0.709632	-0.249808	0.656828	-0.263923	-0.352289	-0.0194702	0.230045	0.0128112	0.198663	-0.181253	0.110362	-0.151697	-0.464773	-0.51297	-0.313152	-2.02595	-0.107508	-0.593799	-0.639462	-0.887885	0.462399	0.700622	0.452371	-4.24848	0.815896	1.79043	-2.9501	0.852928	1.06659	-1.10406	0.11223	-0.523255	0.372382	-0.269975	0.741517	1.45632	1.10255	0.71623	3.31159	0.644421	0.326949	2.42715	0.0158981	1.07588	0.315015	0.601698
11619	KIAA0460	H300004079	-0.177618	-0.373122	-0.0947611	-0.557778	-0.838559	-0.458138	-0.487731	-1.52609	-0.544845	-0.00315635	-0.0255866	-0.0795046	-0.92789	-1.08087	-1.41607	-0.201786	-1.65852	1.45252	0.371866	0.346636	0.76881	0.737257	0.956099	1.11441	-0.207509	1.4392	1.00479	-1.61564	0.515222	0.587645	-0.283961	0.466028	-0.667585	0.229033	3.14449	-0.127233	0.124333	-0.600044	-1.40624	-1.16365	-1.10777	-0.605484	-0.535794	-0.493265	-0.493925	0.34852	-0.046704
26228	Q5VU36_HUMAN	opHsV0400004338	1.47921	-2.06738	0.0619071	-1.49601	0.110264	-1.77267	0.236997	-1.88386	0.345829	0.202305	0.956252	0.0804951	1.2563	0.339596	1.02968	1.2094	0.776106	0.382045	0.261077	-0.00831554	0.217089	0.0617149	-1.67873	-1.17124	-0.869156	-1.11062	-3.20703	-0.595941	1.05968	-2.59376	0.435652	1.10153	-0.52987	0.483206	0.070506	-2.54599	-0.580797	-0.854021	0.0493726	0.332446	0.259527	0.363706	0.784584	0.405263	0.898228	1.73478	0.426278
23412	-	opHsV0400001522	-0.525276	-2.05341	0.493263	-0.803202	-0.0576363	-1.84074	-1.65612	-2.09178	0.278746	0.346191	1.26498	-0.55371	1.03109	-0.00644363	0.777831	-0.311355	-0.388896	0.488559	1.20462	0.789976	0.53057	0.934369	0.569038	0.528352	-0.647134	1.2874	0.0829745	-0.574131	1.91088	-0.283348	-1.82228	-1.74612	-1.313	-0.288403	0.0799873	0.262963	1.20413	0.247283	-0.776065	0.409801	0.244133	0.655991	0.536585	0.627311	0.337115	1.15593	0.731249
33296	-	opHsV0400011397	0.862433	-1.76566	0.698943	0.199942	0.290306	-1.39274	0.107326	-1.50669	1.19751	0.737467	0.343796	1.10273	-1.26412	-1.33601	-1.6443	-0.934027	0.667373	1.43668	0.175162	0.0933006	-0.571007	-0.25149	0.836301	0.310934	-0.0485203	-0.194487	-1.09031	-0.148237	-0.432405	-0.137892	-0.52877	-0.666236	-0.0306154	1.04839	1.1084	0.319994	-0.984174	-0.396149	-0.088233	-0.527366	-0.4853	-0.618354	-0.354675	-0.545579	-0.611927	-1.40575	-0.321121
29841	-	opHsV0400007942	-1.17432	-1.08492	-2.02811	-0.217755	-1.13875	-0.401224	-0.883947	-0.663117	-0.830388	-0.415434	-0.0452711	0.225774	-0.726526	-0.947778	-0.408483	0.278204	0.703207	-0.217868	-0.345326	1.17056	0.345642	-0.0280917	-1.09438	1.29098	0.401287	-0.39717	0.678942	0.182437	0.8486	0.190341	0.144159	0.318386	0.0373516	-0.853975	-0.179323	1.35089	1.9836	-0.231186	0.155531	0.152523	0.254602	-0.061534	5.73931	-0.260026	0.0444951	-0.627082	0.325663
18145	Q6YL35_HUMAN	H300017334	-0.716739	0.477182	-0.547109	0.532056	-0.375851	1.23534	0.174096	-0.102456	-0.360489	0.563246	0.583371	0.385705	0.636842	1.22357	1.46234	1.41122	-0.346957	0.193866	0.465906	0.14457	0.457255	0.918885	0.243473	1.04295	0.868767	0.916787	0.766704	-0.839249	-0.393216	0.821968	0.056254	-0.448821	0.079369	-0.47259	-0.746827	-0.298055	-6.52686	0.157106	-0.854122	-0.16444	-0.69029	-0.41373	0.0174832	0.0168805	-0.381921	-0.675651	0.406806
19362	MIER1	H300019306	-1.26784	2.06208	-0.680289	1.20406	2.01931	3.04451	1.01892	1.89783	0.808269	0.330436	0.470878	0.231798	-0.136558	-0.360476	0.462988	-1.8159	-0.517959	-0.770137	0.948609	1.16925	0.748957	-0.300872	-1.28933	1.57637	0.820302	-1.10275	-0.468576	2.13257	0.6887	0.312357	0.0519003	-0.251562	0.10581	-0.455805	0.268234	-1.00279	-0.537067	-0.618258	-0.301575	-0.270009	-0.0348117	-0.734661	-0.639535	-0.15718	-1.22223	-0.569584	-0.750538
2585	RAD50	H200004525	0.263422	-0.931462	0.702793	0.326694	0.961337	1.25989	1.2098	4.20987	0.238954	-0.791486	-0.639054	-0.90298	1.34719	1.73396	1.93466	-1.19706	-0.646176	-0.0871901	-0.236334	0.504788	0.39197	-0.247657	-0.367665	-0.0576839	0.0159051	0.0809834	0.111202	0.95	0.129239	0.281199	0.402553	-0.00180432	0.233434	-0.0298595	-0.480267	0.27469	0.206609	-0.506371	0.198713	-0.268172	-0.0645602	-0.606478	-0.449848	0.56738	-0.277614	0.579021	0.841207
9606	ANKRD22	H300000063	-1.91913	0.127034	0.0243406	-0.273352	-0.511721	0.310974	-0.99491	0.841953	-0.31994	0.673728	0.802298	0.627911	0.465498	0.0218898	0.523571	-0.47877	-0.228978	0.452115	-0.767374	-1.06838	-0.523999	-2.76025	-3.30082	-1.52172	1.43076	0.567008	-1.03159	-0.125081	-0.244114	-0.238383	1.08781	-0.940732	0.464068	-1.15599	-1.62677	-1.0878	1.00817	1.38845	0.327103	0.658069	1.84678	1.51522	-1.91054	0.121422	-1.90616	0.395854	0.195055
15921	LRAT	H300012622	1.56619	-0.916784	-0.556153	0.0359027	0.399369	-0.0316438	-0.026888	-0.00113083	-0.0855452	0.335868	0.162831	0.74514	0.361172	-0.16493	0.196864	-0.537842	1.01081	-0.338319	-1.23913	-0.193862	-0.205523	-3.68174	-3.38115	-2.10243	0.682763	0.729835	-1.38062	-0.403281	0.597592	-3.13196	0.890875	1.52813	-0.5854	-1.0688	0.720742	-0.930011	0.171242	0.301907	-0.366082	-0.158659	0.0907901	0.504108	0.803808	0.846541	1.30181	0.192716	0.0305336
34085	-	opHsV0400012186	-0.52283	1.06754	-0.0331417	-0.562869	0.0131659	0.749207	-0.682785	0.532628	-0.762906	-0.103916	-0.442239	0.345599	0.428097	0.00294636	1.32783	0.0173445	0.504943	-0.197481	-1.24248	-0.395792	-1.51847	-1.41186	0.498404	0.254583	-0.334966	-4.33829	0.224558	-0.461608	-1.39164	0.184916	-0.763107	0.475114	0.272899	-1.17506	0.198278	-1.05362	0.259598	0.594202	0.686651	1.22487	-0.192022	0.552437	2.83774	0.521556	-0.523559	-0.713559	0.707256
20988	PLEKHK1	H300021500	0.819844	0.312277	0.741039	-1.11509	-0.163318	0.761945	0.276719	0.207317	0.346498	-0.104444	0.422592	0.186723	-0.58579	-0.910715	-0.0881524	-0.388801	0.180192	-0.0662028	-0.610843	-0.232148	-2.5198	-3.08559	-2.35562	-1.36239	-0.717106	-0.707768	1.01114	0.752452	0.706805	-0.347827	-0.136116	0.290189	0.806089	2.04797	1.58174	0.384527	-2.56926	-0.288197	-1.09134	3.36708	-0.369122	0.821309	0.955079	0.197876	0.336729	0.518626	-0.418471
13439	-	H300007659	-1.62357	2.14637	-1.05537	0.0359327	-0.36167	1.08303	-0.213944	1.1119	-1.20415	0.894204	0.620105	0.599102	-0.279459	-0.530614	-0.6654	0.0953728	-0.0594973	0.801066	-0.326705	-0.199141	-1.06472	-0.418705	0.31291	-1.13909	1.99095	-1.46961	0.146093	2.24411	-1.12443	-0.770588	-0.100156	-0.329227	-0.44147	0.0658838	-0.162464	-0.0317121	-2.59313	-1.97045	-0.460672	-0.0129447	-0.719202	-0.824468	-0.0833346	-0.146589	-0.0379318	-0.282185	-0.674826
9457	C8orf78	H200020696	-0.436503	-0.19087	0.746228	1.28833	0.00918115	-0.283149	-0.389881	0.539669	-0.455459	0.585921	0.354535	-0.515661	-0.730531	-0.83127	-0.696662	-1.43454	-0.606104	0.266797	2.01075	3.59681	-0.554953	0.362598	1.05093	1.32198	0.0913077	1.65554	-0.777144	-0.477025	-0.195421	-0.191266	-1.05826	-1.04747	-0.120858	-0.165324	1.37011	0.071244	-0.843406	-2.14144	0.522051	0.235923	0.771881	-0.503141	-0.69382	-1.12145	-0.0398184	-1.54989	-0.768441
1894	ST8SIA5	H200003225	1.87742	-1.90443	0.500773	-1.72456	-0.819311	-1.91036	-1.38838	-2.21525	0.173788	1.14751	-0.247555	0.674816	-1.34204	-1.21944	-1.28075	0.700512	0.637549	0.834115	-0.350564	-0.250799	-0.125906	0.527826	0.0210748	-0.323196	0.598254	0.386417	1.16268	-0.257763	-0.292777	0.587012	1.64115	0.843501	0.545321	0.0216277	-0.393487	0.0592705	0.721615	0.0290931	0.759369	1.07242	0.982409	0.433149	0.0573235	0.155819	0.129088	-1.24281	-1.2878
3451	-	H200006095_70	0.644429	-0.0812593	-0.0368556	0.80758	-0.716389	0.315472	-1.62747	-0.919209	-1.34249	0.956261	0.159836	0.775944	0.170593	0.254071	-0.380166	3.46185	1.54194	0.987452	0.12884	-0.669229	0.396063	0.397654	0.504659	-0.303665	-1.01567	-2.55484	-0.0456542	0.42663	-4.70622	-0.345485	-0.666688	-1.49918	-0.788301	0.0583456	0.181183	-0.417402	0.288225	1.68369	-0.192037	-0.283742	-0.0281055	-0.20277	0.374246	-0.572639	0.226201	-0.354353	-0.295487
17991	TREML2	H300017024	-0.981064	0.657264	-1.24638	-0.643946	-0.683705	-0.516332	-0.769836	-0.622974	-0.623931	0.373658	0.33451	0.339602	-0.129995	0.0493602	0.00672074	0.198702	0.0909985	0.288712	-0.0269706	-0.0265988	-0.0137094	0.381382	0.0415215	-0.0779677	0.179465	0.150963	-0.384027	0.310875	0.512169	-0.148664	0.00491871	-0.129063	-0.392211	0.350148	0.305449	0.328772	7.3227	-0.000604532	0.0596377	0.261558	0.173008	0.301466	0.428247	0.392531	0.556221	-0.135773	-0.36853
34833	-	opHsV0400012934	-1.15648	0.352877	-0.0174642	1.36315	-0.215309	1.02835	0.0150814	0.283836	-0.342772	-0.296904	0.848979	-0.0104924	0.743969	1.0998	1.15947	0.602538	-0.384199	0.391049	-2.13305	-0.249672	-1.90016	-0.23306	-1.39494	0.208621	-0.0799045	-1.23587	-0.588652	0.696171	0.221662	0.306495	0.838058	1.35197	-0.580232	0.307968	0.179994	-0.824967	0.364625	-0.237848	0.639654	-0.116138	-1.05815	0.000328783	0.414823	-0.307971	-0.734622	0.592308	0.843252
30044	-	opHsV0400008145	-0.160302	-0.338247	-0.225139	-1.86683	0.00707167	-0.854413	-0.272874	-0.0992259	0.521293	0.369058	-0.796528	0.474816	-0.735649	-0.71633	-1.37039	-0.167164	2.40185	0.150582	-1.93042	0.150458	1.72086	1.09406	0.778347	0.650406	1.12547	0.818512	2.91577	0.122189	-0.321781	0.824419	-0.665395	2.2599	-0.662271	-0.359078	0.295724	-0.108239	-0.108239	-2.25016	0.34085	-1.75317	0.329141	-0.11968	-0.200298	-0.356268	-1.06606	-1.86224	-1.55039
30398	-	opHsV0400008499	1.51714	-3.96524	0.240185	-1.58693	-0.623791	-2.44659	-0.621166	-1.78314	-0.692629	0.595687	0.198159	0.0524152	-0.341632	-0.0107703	-0.0251601	0.776285	-0.594696	0.00227186	0.800971	0.0313008	-1.30577	1.26289	1.35077	-0.266798	-0.225674	1.25306	-0.704325	1.40399	2.49157	0.284762	-1.25039	-1.77334	-0.426499	-0.340521	-0.0341768	-1.06091	-0.842758	0.316707	0.172079	0.409755	0.37865	-0.330781	0.0432343	0.0866998	0.778916	0.99976	0.998218
13446	NAPSB	H300007676	0.219668	0.11085	0.858011	-1.0351	-1.53601	-0.245258	-0.261432	-0.502355	0.0385214	0.0617894	0.300472	-0.0226345	0.203146	-0.217252	-0.738681	-0.820571	1.16172	0.714167	0.0649951	-0.299626	-0.793349	1.40834	1.0605	0.879087	0.0127917	1.26113	0.668062	0.663757	1.26107	1.57403	0.0866791	0.930099	0.101196	-0.607108	0.0607061	2.29135	1.28496	-0.882658	-0.421165	-0.546811	-0.714995	-0.404826	1.24566	0.447926	-0.633968	-0.708319	-0.339086
27883	NP_001004330.1	opHsV0400005993	0.647786	0.775445	-0.0613145	0.455258	0.483456	0.165882	0.116384	0.378702	0.00515774	0.266498	-0.910479	0.223375	-0.183068	-0.763453	0.0193243	-0.0824989	-2.07139	-0.121429	0.010142	0.613399	0.00962913	0.60219	0.0605498	0.542115	0.0838512	-0.395262	0.958522	0.88714	-0.0400624	0.913695	1.91082	1.16736	-0.00509327	0.72494	1.7926	0.850585	3.15554	-3.10408	0.781261	-0.441076	-0.295578	0.460869	1.04731	0.264146	-0.296249	-0.199969	-1.21965
31909	-	opHsV0400010010	0.422546	-0.418237	-0.574459	0.51307	-0.305326	-0.363845	-0.425835	-1.52044	0.0969242	0.824707	0.671125	-0.0467125	1.02157	0.218058	0.129356	0.80607	-1.34808	0.276126	-0.575848	-0.306841	-0.955101	-0.209295	-0.523617	0.30395	-0.522444	-5.08895	-1.7771	1.25141	3.13085	-0.375765	-2.11241	-0.496801	-0.616814	-0.386323	-0.686933	-0.0811034	0.22179	0.515326	-0.0403698	0.286191	0.559524	0.119269	0.950247	-0.240951	0.381057	0.772588	0.553422
17514	DNMT3A	H300016023	-0.466434	0.13389	-0.214059	1.11461	1.20019	1.51543	1.45631	1.06545	0.715797	-0.0230596	0.447727	-0.0319401	-0.565337	-0.493332	0.182275	0.403897	0.066945	0.870685	0.424497	0.182614	-0.0643462	0.122256	-0.214254	-0.414911	1.07231	-2.30877	-2.03709	-0.030069	-0.0204527	-1.1271	0.135307	0.42422	0.513461	5.53873	0.23879	-0.225025	-0.157658	-0.861143	0.474515	0.610875	0.857924	0.606845	0.126225	0.0797218	-0.0768477	-0.502449	-0.539258
24606	ZNF677	opHsV0400002716	-0.432405	-0.615281	0.672586	1.22845	1.37472	-0.240476	1.63023	-0.258999	1.5537	0.0659308	-0.073362	0.0172901	0.401682	1.33495	0.463181	-0.463577	0.201105	0.578019	-0.147678	0.242103	0.176121	-0.0713253	0.0530315	0.48608	-0.484396	-0.0697105	-0.0901412	-1.41529	-0.74276	0.177195	3.96584	3.23424	3.5213	-0.268452	-0.298865	-0.355187	-0.2475	-0.316446	0.0169582	-0.287004	0.103658	-0.232228	-0.340261	0.190122	-0.409758	-0.355581	-0.324372
35247	hsa-mir-24-1	opHsV0400013348	-0.958786	0.114473	-0.800337	0.238897	-0.985663	0.564087	-1.95745	-0.229712	-0.171186	0.838284	-0.835226	-0.607382	1.00927	0.357955	0.701852	-0.172224	-0.328056	0.488725	-0.121928	-0.796064	-0.55686	-0.0642826	0.391417	2.67884	1.31945	-0.927572	-1.51606	0.770703	-0.938161	-1.68025	-0.111993	0.173777	-1.07551	0.253852	-0.3319	1.01739	-0.926169	-0.800985	-1.73339	0.163839	-1.70505	-0.422835	-1.00867	-0.811072	-1.19919	0.364734	-0.202941
8449	VSX1	H200017034	-0.145017	0.178756	1.06391	1.59237	0.0732939	1.02467	0.291898	0.787769	0.924614	-2.40042	0.190803	-1.24081	0.426475	-0.898053	0.188553	-0.792442	-0.301911	-0.123062	-0.445367	1.12936	1.11232	-0.00935791	0.20032	-0.974378	0.744228	0.256217	1.98016	-1.35273	-1.11573	1.06684	1.78379	1.91891	1.3328	0.573726	-0.221683	0.500556	0.111385	0.903256	-0.750356	0.152787	0.145318	0.0779165	-0.0151197	0.531235	-0.227987	0.313803	0.371316
26401	-	opHsV0400004511	0.460102	0.542182	0.420307	0.787816	0.443444	0.797282	0.660516	0.524332	0.66101	0.104304	-0.020643	-0.125684	0.00493826	0.485508	0.329346	-0.0799427	-0.0903724	-0.1812	0.211137	-0.247325	-0.429577	0.0565348	-2.97468	0.0502604	0.213744	-6.95321	0.207631	-0.0428569	-0.524341	0.183415	0.479358	-0.914083	0.784981	0.0223054	-0.0461111	-0.696748	-1.2428	0.200463	-0.0853388	-0.222448	-1.06167	-0.134813	0.24902	0.223071	-0.458439	0.291213	0.455849
1726	VAMP1	H200002865	-0.366771	-0.916308	-0.560599	0.443487	-0.779845	-0.357422	-0.61726	-1.55138	-0.870948	1.009	1.1801	0.810196	-0.0983055	-2.72059	-1.78698	0.927457	0.243806	-0.130004	-0.0468327	0.0704043	0.243154	0.677775	0.751328	0.132221	-1.22228	0.659926	-1.66272	-1.84451	-0.858828	-0.0800947	-0.387583	1.04587	0.851241	-0.612556	-0.145381	0.151266	1.65199	-0.526746	1.85326	-0.380818	0.797433	1.4857	0.714564	0.738385	1.08356	-0.468186	0.748647
14558	CIT	H300009821	1.32997	-0.188609	0.903737	-0.00158441	0.981666	0.651962	0.74879	0.334486	0.433049	0.416063	-0.0415984	0.294245	0.185511	-0.257891	0.26078	0.649283	-0.388986	0.362602	-1.64394	-1.4635	-1.29081	-1.0775	-1.39315	-1.22888	-0.884358	-0.79516	-0.702839	0.0686685	0.253866	-1.19703	0.11936	-0.520745	0.226353	0.229384	-0.820879	0.237452	6.05915	-1.57737	-1.14328	-0.613282	-1.03929	-0.902334	-0.877681	-0.604116	-0.745964	0.242793	-0.495991
23908	RGS6	opHsV0400002018	-0.183567	1.5305	-1.06703	-1.36935	-0.755581	-1.54178	-0.630168	-1.08059	-0.417154	0.12435	0.72694	-0.23383	-0.249959	-0.502135	-1.22927	-0.655262	-1.0793	-0.170667	0.125862	0.172293	-0.00961463	1.05238	0.473772	0.106335	-0.0497641	-0.605523	-1.38795	-0.0385845	0.259835	0.231964	-0.813618	-0.113087	-1.16055	-0.270226	0.947679	0.396221	0.812251	0.369851	0.502924	0.362185	0.919108	0.378353	0.345737	-0.0751311	0.174576	0.242866	3.5185
34301	-	opHsV0400012402	-0.775404	-2.18628	-0.991849	-0.0487273	-0.0605604	-1.08457	-0.139795	-1.34887	-0.54397	1.01204	1.58986	0.819179	0.865831	0.0064611	-0.520323	0.484492	0.957162	2.02005	1.35323	0.862908	2.03689	1.19908	0.0284596	0.957808	-0.396835	-2.96233	1.10894	-1.46205	0.110118	0.311589	-0.96609	-1.02838	-1.09991	0.0497617	0.755741	0.313838	-1.48539	-0.715198	0.496107	0.643395	1.64597	0.703675	0.880406	0.627452	0.427512	0.210545	0.563033
21370	WASF1	H300022092	-0.0817823	-0.0490876	0.358225	0.00916708	0.273269	0.28126	0.298886	0.06411	0.0462883	-0.0353767	0.0600888	-0.225802	-0.591564	-0.297433	-0.411279	-0.970928	-1.07878	-0.904561	-0.67859	-0.594771	-0.649732	-1.13506	-1.40686	-1.22639	-1.12586	-2.10825	-0.808508	0.211168	5.20277	-0.808553	-0.0471439	-0.250362	-0.0801167	0.0194551	0.175581	0.0763605	4.80443	-1.1039	0.0156282	-0.0233594	-0.200574	-0.0764607	0.107273	0.291453	0.100836	-0.126693	-0.243863
27140	TREML4	opHsV0400005250	0.08807	-0.551446	-0.212184	-1.78591	-1.06177	-1.6656	-0.355123	-0.576844	-0.363949	1.23844	0.403181	0.110967	-1.33473	-1.10747	-1.16492	0.100288	-0.471637	0.568165	-1.72101	-0.0706381	1.9764	-0.514792	0.679759	-0.921081	0.548827	-0.187364	-0.811689	0.46098	-0.339877	1.08203	-0.122441	-0.534947	2.10611	1.3538	0.959929	3.24655	-0.28546	-2.38638	0.0362313	-0.3359	0.547647	1.21694	-0.0588988	-0.14549	1.00566	-0.477193	-1.18741
35235	hsa-mir-216	opHsV0400013336	1.79376	0.25502	1.12071	0.751769	0.343883	-0.613779	2.23762	-0.454347	1.85491	0.262398	-2.11047	-0.708179	-0.50061	-1.31751	-0.900102	-0.605224	1.46681	1.03194	0.578042	-0.147834	-0.491841	0.00123957	-0.0196864	1.42514	1.22552	1.44734	0.0616467	-0.333742	-0.849768	-0.616276	-1.07459	-0.886476	-2.20105	0.539622	-0.0844184	-0.643936	-0.202956	0.013233	-1.05289	-0.302508	-0.490794	-0.65308	0.638824	-1.41163	-0.450187	-0.442359	-0.0733793
2227	MRPS30	H200003850	-0.738811	1.25988	-0.982449	0.687424	-0.643755	1.57286	0.192874	0.244142	-0.74615	-1.17769	-0.927062	-1.08952	-0.683244	1.88636	0.368919	0.0886929	-1.83909	-2.81553	1.27744	0.781704	0.884145	1.02041	0.54031	0.43235	-0.0723056	0.241072	1.44933	0.148872	-0.0939289	0.313762	-1.05245	-0.297698	-0.323837	0.796184	0.0661484	0.313091	-0.114898	-2.21804	-0.34728	-0.698082	0.158689	-0.0355035	-0.680947	-0.23627	-0.864845	0.530153	-1.14735
35050	FAM123B	opHsV0400013151	-0.199915	-0.850517	0.306428	1.12874	0.842419	-0.621962	-0.97512	0.4294	-0.333123	-0.660974	-0.0382531	-0.712419	-0.0819469	-0.0465402	-0.876221	-1.21552	-0.252927	0.415039	0.0377933	1.48802	2.63084	-0.16135	-0.571662	2.77379	1.17679	-0.42579	0.987676	-0.224106	2.35295	0.27276	0.139239	1.39332	0.480396	0.507693	1.48754	0.232083	-0.814288	-2.60946	-0.0670895	-0.900059	-0.214191	0.298374	0.788605	0.278173	0.864171	-0.207055	0.718067
2410	SEMA3F	H200004207	1.05096	0.785069	0.319026	-0.47625	-0.0902508	-0.661938	-0.193224	0.888433	0.164823	1.20312	0.748464	1.23191	-1.4826	-0.957541	-1.06348	0.691423	-0.193273	0.792344	0.0712793	-0.0663338	-0.405393	0.0955649	0.0779478	0.88649	-0.510732	0.436357	0.781111	-0.584002	0.803251	-0.154741	-1.06354	-1.33664	-1.85439	-0.369031	0.0714523	0.566336	1.08798	1.0421	-0.40228	0.0958445	-0.0637795	0.117527	0.434284	0.554702	0.491391	-1.939	-2.32404
28039	DEDD	opHsV0400006141	1.22106	2.83586	0.171625	0.0149607	0.209723	2.03752	0.426043	2.14959	-0.50352	-0.758699	0.104108	-0.780003	0.0995326	0.699541	0.788426	0.85766	-0.0992661	-0.705103	0.358391	-0.308527	0.342918	-0.288358	0.762856	0.312168	0.701356	-1.92382	1.10541	0.906477	-0.490443	0.673652	0.995598	1.24817	1.7382	-0.496098	-0.473166	-0.587686	-1.24691	0.726377	-0.574082	-0.327074	-0.672286	-0.452749	-1.21039	-1.31887	-1.56701	0.248024	-0.167587
35054	-	opHsV0400013155	0.370698	-0.0978287	-0.376107	0.507355	-0.139722	0.733491	-0.345093	0.371578	-0.095232	0.519273	0.277551	0.0352814	-0.4663	0.367834	-1.1584	0.109468	0.778412	0.0455105	-0.914389	0.287449	-0.953032	-0.548262	0.424951	-0.393168	0.236021	0.374624	0.161244	-0.719818	-0.563847	-0.408172	0.782991	-1.19994	0.0722034	-3.27678	-0.102137	-0.0731793	1.81515	-3.88036	0.0344794	-0.0734494	-1.14536	-0.0545216	-0.536057	-1.12712	-0.374623	-0.353244	-1.08725
34837	-	opHsV0400012938	-1.27188	-0.721623	-0.231799	-0.817201	-1.06029	-1.35293	-0.76524	-1.44818	-0.226609	-0.49652	0.079561	-0.852944	0.594759	1.77848	0.896916	-1.3621	-1.15715	0.591545	1.76906	1.05035	0.0105499	0.614458	-0.854096	0.637363	-0.142403	1.21948	1.43377	-1.27382	0.942762	1.0383	-1.75905	-0.562868	-0.890038	0.368451	0.088776	-0.0146596	-0.71011	1.78278	1.00536	0.0198532	-1.15711	0.0288444	3.96241	0.51941	0.615553	0.276369	0.664516
10606	-	H300002068	-0.632107	-0.0509213	0.0588465	-0.596953	-0.0322933	-0.310835	-0.316264	0.658506	-0.170981	-1.50737	-0.768834	-1.49246	1.21466	1.38385	0.443378	-0.667779	0.472096	-0.409459	0.576159	0.0290383	0.396332	1.23985	1.55322	0.446431	-1.19309	2.18097	0.366867	-1.59421	0.477884	0.625622	0.00684275	0.646519	0.0209478	0.360517	0.0930111	0.697728	0.800887	-0.0768527	0.398093	-0.364018	-0.521301	0.0795763	0.381857	0.138871	-0.304121	-0.428195	-0.271888
15446	INPP5F	H300011618	-0.22416	0.502873	0.468419	0.658584	0.987121	1.30689	0.864452	0.369866	1.359	0.475305	0.225862	0.614022	1.07462	3.24693	1.62828	-0.169329	-1.16542	0.0999754	0.356526	-0.132243	0.121774	0.591037	-0.250657	-0.249025	1.03222	-0.426022	1.01519	1.08855	-0.0377654	0.364693	-0.0668669	-0.68185	-0.481071	-0.974201	-0.474514	-0.511263	-0.553646	-1.003	-1.72295	-0.443607	-0.0846645	-0.174277	-0.136364	0.0169637	0.438435	1.3289	2.12935
35748	-	opHsV04TC000049	1.08022	0.520882	0.737431	-0.133114	-0.235264	0.348785	0.0505831	-0.0303167	0.439692	1.94785	-0.0506793	0.719277	-0.106174	-0.62823	0.171165	-1.21106	0.319755	-0.401525	-0.158201	0.545354	-0.292063	-1.52995	-3.23218	-1.5611	0.875126	0.369036	-0.428186	-0.242578	0.945846	-0.395015	-0.0258146	-1.17487	0.252123	-0.747791	-1.39087	-3.66826	0.506303	1.36453	-0.0304328	-0.549278	-1.28325	-1.62874	-0.799676	-0.813056	-1.60242	-0.431695	1.92167
26623	PARC_HUMAN	opHsV0400004733	-1.00525	-1.64163	0.281808	-1.37894	-0.986328	-1.5675	-1.01013	-0.954935	0.0646099	0.17987	0.554744	0.580493	1.20468	-0.220466	0.921825	0.348053	-1.86807	1.19954	0.483889	1.23349	0.0364702	0.89026	0.342708	0.0110548	2.85338	0.380687	-1.49407	-0.498134	-1.13455	0.820945	0.0010887	-0.0387874	0.821819	-0.891707	-0.245611	-0.356375	-0.840711	-0.238369	-0.243387	-0.926493	-0.143219	-0.892616	-0.216603	0.501511	0.296567	1.34431	1.97229
14050	OR5D13	H300008831	0.0460527	-0.618198	-0.358602	-0.549768	0.341803	-1.48424	0.589131	-0.207351	0.373996	-0.181287	-0.489876	0.345511	-1.44674	-1.56269	-0.911367	0.127794	0.964637	0.092761	1.0464	0.981883	2.05825	0.51136	1.59142	-0.644029	-1.02611	0.489522	-0.601112	0.177513	-0.457587	0.130455	0.156925	0.892214	-0.501158	0.148851	-0.890808	1.36282	-0.131832	0.751305	1.66998	0.589708	1.52811	0.977756	2.55291	1.90504	-2.56403	-1.49412	-1.35248
13097	-	H300006941	2.45066	-0.373165	0.659634	-0.820805	0.413197	-0.172563	-0.230767	0.104414	-0.159992	0.016502	0.869422	1.12049	0.242774	-0.000519647	0.0785927	1.66735	3.63845	-0.0577491	-1.05094	-0.415954	-0.958872	-0.741017	-0.156371	-0.075667	-0.487799	0.334425	-0.551177	0.0736759	0.488186	0.257688	-2.60075	-2.65745	-2.29642	-0.581456	-0.496322	0.0863758	-0.443524	-0.242845	0.0423374	0.476158	-0.145996	-0.474097	-0.0387861	0.244439	0.0366408	-3.25378	-0.410539
26707	ZNF790	opHsV0400004817	0.157035	0.58793	0.192554	1.24018	0.735344	1.46243	1.04312	0.33556	0.174335	0.364977	0.749311	0.950666	0.519908	-0.0330871	0.409135	-1.05933	-4.71596	0.637122	-0.724884	-0.766277	-0.601335	-0.537923	-0.960381	-0.258875	2.35255	0.589111	-1.80805	0.406752	0.4538	0.384327	0.316646	0.397103	0.0360984	-0.821298	0.10218	-0.687154	-0.166953	0.177812	-2.52891	-1.56301	-1.25318	-2.08877	-1.27721	0.00132553	-0.332683	1.07106	0.695878
11069	Q96RW6_HUMAN	H300002977	0.615669	1.36158	1.10471	0.262763	1.96024	1.67943	0.596527	-0.229355	1.19018	-0.0370052	-0.431649	-0.433359	-1.24538	0.350197	-0.308386	-0.764593	-0.281642	-1.45309	0.594418	1.62923	1.35988	-0.142335	-0.209057	-0.0595625	-0.742171	0.180643	0.900736	0.99398	-0.481861	0.630057	1.17673	0.326905	1.09573	-1.11999	-1.07731	-1.6758	0.0707881	3.94895	-0.561652	-0.677562	-0.643135	-0.501161	-0.644114	-1.05524	-1.10697	-0.256674	0.845707
25842	-	opHsV0400003952	-0.839664	1.06441	-2.29884	-0.842955	-1.51833	0.2058	-0.992053	-1.0369	-1.91184	-0.448043	-0.168298	-0.401596	0.390425	2.33038	1.91068	0.45631	0.351757	-0.814137	0.271675	0.250996	0.453177	0.532782	0.395711	0.355924	-0.909177	-1.09031	0.0885662	-0.565191	-0.37144	-0.0123011	-2.19521	-1.7954	-1.40554	-0.062956	-0.186208	0.131557	-0.120222	-0.298668	0.621837	1.14988	0.720961	0.816369	0.571999	0.221117	0.487801	-0.178845	-0.0785102
14838	-	H300010343	0.178444	-1.42681	0.484454	0.202583	0.248132	0.248931	0.878881	-0.286858	-0.0016974	0.395705	0.114836	0.210088	-0.544009	-2.3913	-1.00891	-0.854844	1.15729	-0.191004	0.327399	1.07008	0.556567	0.309356	0.44474	-0.0121842	1.48711	0.396491	-1.50529	0.240547	-0.267523	0.31569	2.696	-0.717411	-0.0802649	0.0354527	-0.399266	-0.394755	-0.223154	-0.174117	0.375125	0.370226	1.01297	0.281455	-0.739793	0.866222	-0.257517	-0.922455	0.239277
35079	-	opHsV0400013180	0.249838	-1.28523	-0.149958	-0.249173	-0.775848	-1.2341	-1.01666	-1.4724	-0.675555	0.676743	-0.119759	0.174051	-0.325362	-0.314347	-0.35795	-0.174686	0.353986	0.594902	0.367509	0.623519	0.498833	0.797245	0.80902	-0.034187	-1.03822	-0.106435	1.44856	-0.616724	-0.352632	0.444378	-0.837394	-0.688361	-0.617304	0.906556	0.131602	-0.176654	6.57902	0.0256058	0.205801	-0.197688	0.0735783	0.404703	0.360656	0.00422728	0.476661	-0.273035	0.876444
15708	SCIN	H300012182	0.537628	0.0985115	-1.70966	-0.256931	-0.940151	0.261158	-0.218696	-0.447352	-0.420231	-0.402782	0.227374	0.0402123	-0.210619	-0.241758	-0.422748	0.0319892	0.302931	-0.674702	0.38547	-0.0894069	-0.345221	0.385732	0.698147	0.538272	-0.714191	-0.434502	2.49713	-1.09107	0.881104	-0.27759	-0.829159	-2.19252	-2.32709	0.0174424	-1.30333	-0.105494	0.436945	0.212861	-1.39092	-0.663116	-0.544586	-1.03674	-0.188492	-0.770363	-0.567388	-0.26588	1.09965
23838	-	opHsV0400001948	-1.83688	1.57958	-1.67031	0.495213	-0.688	2.4737	1.21029	2.17329	0.247785	0.081157	0.345887	-0.702848	0.701805	0.550206	0.504348	-0.217938	-0.658466	-0.816197	1.04825	0.632293	0.0404813	0.69945	0.0239962	0.299643	1.62001	-0.375982	-0.241139	1.41592	0.652846	0.54209	0.666891	0.72927	0.761534	-0.472654	-0.853604	-0.733046	-0.236367	1.4613	-2.22734	-0.666141	-0.779347	-0.408197	-0.751588	-1.61728	-1.22105	0.84001	0.622017
27919	BCAP29	opHsV0400006029	0.434874	-0.704989	0.937984	-0.847763	-2.11074	-0.861951	-1.80523	-1.21256	-1.9047	0.266694	3.26236	0.0923452	0.0179741	-2.60218	-1.82987	0.998059	0.579356	-0.637786	0.00329829	0.140582	-0.442924	0.750995	0.368092	0.0584943	-1.24228	-0.708095	-0.0740656	-0.0639442	-2.03665	0.0452115	-0.640564	-1.38639	0.0374869	0.0212797	0.555424	-0.578015	0.151261	-0.0354377	0.114295	0.857416	0.37651	0.582586	0.622135	0.367167	0.657858	0.270517	0.58225
32876	ATF6	opHsV0400010977	0.223059	1.54913	-0.233241	1.39406	0.845201	1.15096	0.381565	1.54815	0.2432	-1.7028	-2.39288	-1.24575	0.0181187	0.499893	0.991633	0.187031	-1.65179	-0.153418	0.509241	0.966139	1.16045	0.0222784	-0.834535	-0.514933	-0.197247	-3.73195	0.48795	0.478004	-1.34597	1.00705	1.13507	1.0289	1.0408	0.536629	0.833104	0.00754527	-0.830404	1.16531	0.816505	-0.673657	0.311002	-0.624366	1.03616	0.278519	0.572171	0.417688	-1.30334
32764	-	opHsV0400010865	0.581884	-1.71943	-0.46666	0.799849	-0.466146	-0.851815	-0.589564	-1.09491	-0.619495	0.313437	0.239102	-0.0611714	0.424416	0.317931	0.271991	-0.558865	0.831443	0.580532	-0.160324	0.905234	1.69704	1.57161	0.919726	2.12051	0.538669	-0.380841	0.813952	-0.0205346	0.380798	0.593349	-2.5063	-2.74953	-1.60145	0.232944	-0.923424	-0.64913	-0.694242	-1.43413	0.509789	-0.305413	-0.646955	-0.481157	2.00191	1.20149	0.878203	0.225346	3.3115
4521	HIRA	H200008043	-0.440374	-0.935222	1.16695	-0.0983137	-0.0608934	-0.256907	1.59839	0.285074	0.700406	-0.602623	-0.212939	-0.529064	-0.200201	-0.137667	-0.379084	-1.42199	0.575473	0.582205	1.19798	0.387095	0.521151	-0.224739	0.0729808	0.844869	-0.431753	0.549892	3.8502	-0.440959	1.01351	-0.0271671	-1.01433	-0.707513	-0.221023	0.212155	0.623978	1.25896	0.604031	0.860351	0.328121	0.723362	0.669317	0.612044	0.437569	0.866228	1.20568	-0.281125	-0.328673
5758	GCN5L2	H200011105	-1.33321	0.491296	-0.844705	-0.0274435	0.407033	-0.0334463	0.638236	0.727955	-0.193341	-0.132777	0.534377	0.167939	0.179023	-1.15124	-0.684467	1.23545	0.149917	0.543932	0.669083	0.800911	-0.718651	0.621838	0.959703	-0.140439	1.09708	-0.467571	-1.75197	0.327082	-0.497653	-1.47766	-0.576023	-0.411908	-0.825527	-2.23814	-2.09552	-1.68525	0.15279	-0.0772726	-0.444401	1.23037	1.59021	0.510373	0.460097	0.0629523	0.298591	-0.302438	0.0192754
24822	GPR120	opHsV0400002932	0.0866115	-1.10337	-0.712172	1.47023	-0.213952	0.454722	1.00475	0.0924401	0.170514	-0.703059	0.0556851	-0.881714	1.54743	1.44241	1.64012	2.05519	-0.498508	-0.752227	-0.0046601	-0.658732	0.0884781	-0.777133	-1.96576	-0.294945	-0.0949014	-3.87338	-0.4336	-0.0107208	0.12354	-0.41878	1.87115	1.84572	-0.749454	0.993564	0.308706	0.605664	0.435317	0.165457	-1.19235	0.0755536	-0.42438	-0.136396	-0.914193	-0.403304	-0.405403	1.07325	0.124399
15733	AIPL1	H300012236	-0.267059	0.0422915	-1.06734	-0.645287	-1.44718	0.347129	-0.548278	-0.0857869	-0.112082	0.144752	-0.280725	0.31573	-0.184354	0.0441495	-0.0628643	-0.357099	0.0854935	1.99413	-0.689943	-0.396066	-0.996042	-0.141031	0.369155	-0.510764	-1.83749	0.220457	-0.915062	-1.37624	0.859768	-0.964982	-1.28808	-1.73278	0.0522996	-0.751199	-1.29312	-0.163435	0.592705	0.366808	-0.691196	0.394329	-0.113226	0.594274	0.193505	-0.520005	0.157403	-0.706933	-1.28194
5410	RABIF	H200010462	-0.166357	0.666255	-0.463554	-0.863909	0.255263	0.182338	0.679018	0.722806	0.2575	0.0363892	-0.997686	-1.07252	-0.612111	-0.696339	-1.20717	-1.47402	-2.35694	0.540668	0.13846	0.478168	1.39083	-0.630274	-0.648741	0.623044	0.138688	0.280614	0.972494	0.172461	-0.362925	0.627329	0.968172	0.503212	1.47487	-4.26489	0.264838	-1.20947	1.90208	1.75828	1.24151	0.607531	0.233263	0.88879	0.0239782	0.114416	1.22178	0.521503	-0.89144
8683	C15orf2	H200017634	0.0742536	-0.948684	-0.390042	-0.967117	-0.16877	-0.847733	-0.130185	-0.322064	-0.0131985	0.0904851	-0.223741	-0.192127	0.0993663	0.906125	0.0300355	0.355617	-1.05342	0.262918	0.574699	1.08901	1.47962	0.568768	0.410237	-0.38346	-0.0650782	0.510706	0.441103	-1.23783	0.019692	0.402742	-0.426426	0.283246	-1.23849	-5.65488	-1.1322	0.237887	-0.36391	0.376855	-0.31541	-0.329118	-0.57594	-0.856375	-0.443501	-0.0460441	-0.462948	0.478796	0.619939
24048	EIF3S6IP	opHsV0400002158	-0.691816	1.42466	-1.76045	-0.00214568	-0.461171	2.03086	0.0784681	0.379214	-1.08119	-0.065766	-0.159547	0.0052856	0.327752	1.89798	2.06367	0.615816	-0.187098	-0.54423	-0.10004	-0.0438444	0.0243108	-0.185198	-0.649295	-0.215937	-1.66222	-0.754713	-1.38476	0.152787	-0.0163665	-1.06193	3.04673	2.94327	3.13867	0.342398	0.717845	0.418303	0.0732669	-1.34313	-1.03783	-0.0389898	0.141025	-0.116826	0.433171	0.415663	0.674011	-0.483159	-0.513348
31516	-	opHsV0400009617	0.706708	-1.24242	-0.252375	-0.231695	-0.0422154	-0.999957	-0.755735	-1.57415	-1.31991	1.19261	0.697819	0.453092	-0.0657845	-0.830286	-1.95079	0.603914	0.411235	0.418095	0.380336	0.634448	0.229436	-0.443278	1.06008	0.0942396	0.251513	0.54301	-0.709691	-0.138971	2.26858	0.419716	-1.26679	-1.41123	-1.86773	1.02782	3.2604	1.43378	-0.420556	1.06807	1.43881	0.887199	0.703678	0.448041	1.12057	1.04267	1.89761	-1.04664	-0.453874
11502	NP_997211.2	H300003869	-0.249585	0.925353	4.46922	-0.375195	-0.0445739	0.108189	-0.586795	0.606358	0.0657004	-0.345867	2.83052	0.747061	0.186368	0.445121	0.296272	0.291324	0.159147	0.143173	0.000869072	-0.128444	0.0707802	-0.105956	-0.093661	-1.72065	1.29144	0.0141224	0.202061	-0.3072	-0.750075	-0.00990839	-0.0831337	-0.103274	0.359456	-0.160777	-0.850506	-1.80929	-0.888365	0.319014	-0.0737108	-1.65262	-1.05197	-0.698352	-0.0830595	-0.4714	-0.582443	-0.0314233	-0.0990367
21527	ZNF585A	H300022336	0.818637	0.972632	-0.765556	1.34669	1.25701	1.52155	0.803978	1.24231	0.526242	-0.956015	-1.21681	-1.74266	-0.0216425	1.29923	0.429735	-1.3701	0.40203	-0.46537	0.661125	0.72687	0.496078	0.215254	0.05886	0.0700951	-1.63088	-1.80513	-0.234718	-1.21405	-1.80584	0.248546	1.50333	-0.63416	1.41477	0.458043	1.2492	0.517741	-0.322733	-1.17404	0.0230869	1.38442	1.10082	1.11927	0.336196	0.625448	0.424496	0.189003	0.745007
27807	GRIN2B	opHsV0400005917	-0.111862	0.303185	0.0385687	0.244343	0.631142	-0.627259	0.641383	0.686519	0.168528	-1.01093	0.335336	-1.90161	-0.00900665	-0.295645	-0.510315	-1.41169	0.997568	-0.610843	-0.0262021	0.465571	0.000838132	0.230669	0.10516	-0.812416	-3.0489	-2.44836	-0.274603	-2.76661	0.739213	1.15751	1.08176	-0.45846	1.52252	0.764238	0.490373	0.211675	0.372326	2.12012	0.770646	1.13046	0.197497	-0.171927	2.67327	0.133257	0.684605	-0.716089	-0.957202
18816	CIRBP	H300018616	-1.09092	1.22027	-2.10671	0.147517	-2.77634	-0.0716585	-1.30815	1.79128	-1.05425	-0.371116	-0.869329	-0.191593	1.2739	1.70608	2.04506	0.804114	-0.430875	-1.1158	-0.420326	-0.335837	-0.133438	0.0903536	0.107564	-0.239182	-0.889269	-0.0325656	0.908225	-0.471402	-0.844053	-0.484243	0.107342	0.374305	0.554909	-0.586663	-0.287227	-0.0783009	-0.300457	0.308956	0.232624	0.104984	0.554874	0.824517	0.176025	0.183915	-0.336557	0.0216897	0.0444846
25784	-	opHsV0400003894	0.146551	1.7401	-1.3657	-0.469761	-1.46106	0.863214	-0.977936	-0.363845	-1.57818	0.229079	-0.328754	-0.320007	-0.249961	2.17916	0.818808	0.557301	2.58264	0.150602	-0.0110489	-0.0873358	0.133994	-0.149641	0.359134	-0.46349	-0.622485	1.42416	-0.46169	-0.46553	-0.656856	-0.456229	1.06551	0.730066	1.66083	-0.252707	-1.30689	-0.270905	0.912744	1.4385	1.18436	0.661243	0.836672	1.05636	0.943093	-0.0772844	0.961422	-1.54395	-0.502301
19736	ILVBL	H300019811	-0.21611	0.153066	-2.24336	0.0604256	-1.21082	0.701031	-0.304375	0.698528	-1.35459	-0.909807	-1.34357	-0.134041	-0.28239	0.06078	-0.00938473	0.393509	-2.25118	-2.20079	0.229526	0.602152	0.30259	0.828759	-0.0506566	0.22664	0.0431385	-0.942302	3.69372	0.321788	0.493677	0.113528	-2.87645	-2.03489	-2.15148	0.111308	0.0012336	0.304514	0.280794	0.242044	0.557705	0.32907	0.874294	0.432631	0.936368	1.22348	0.906114	0.39855	-0.430877
26973	-	opHsV0400005083	-0.153773	1.42552	0.420991	0.447554	1.1793	1.25734	0.718847	1.37076	-0.230843	-0.856571	0.046381	-0.509921	0.172476	-0.552518	0.664043	0.657239	0.160242	0.397174	-1.98471	-1.53234	-0.0295053	-0.795753	-3.84393	-1.0708	1.14802	0.820337	0.00977546	2.12586	0.0833542	0.569133	-2.40901	-0.48333	-0.793378	0.18113	3.02438	0.350919	-0.796051	-0.531485	0.119077	-0.218661	-1.1445	-0.472149	-0.244269	-0.922064	-0.81787	0.622205	-0.358406
28896	Q13369_HUMAN	opHsV0400006997	-1.1857	0.862202	0.314887	0.823693	-0.604656	1.28353	1.53619	-0.93227	0.20181	-0.241313	1.32933	0.100749	1.03628	0.8915	0.490858	1.92168	2.16501	1.10903	-0.165626	0.310342	-0.814144	0.177534	0.0953709	-0.212311	-0.442116	-0.047113	-0.464035	-0.166921	1.59174	0.331121	-0.573758	-0.46546	1.14736	0.396362	0.0801545	-1.01823	0.0116221	0.809937	-0.0870367	0.370531	1.11533	0.183936	-0.559952	-0.924027	-1.06191	0.99558	0.289007
1865	PDYN	H200003167	0.806717	0.293707	1.68209	-1.08563	0.19852	-0.00374193	-0.631404	0.0127466	-0.83563	0.907318	-1.46813	0.202102	-0.78759	-1.39151	-1.29497	0.266924	1.55648	-0.104974	0.40424	1.07895	1.4966	0.938555	-0.285112	1.64282	0.515074	1.24375	1.94686	-0.248658	1.16981	1.31312	-0.197949	-1.2723	-2.06767	-2.18386	1.61939	0.759861	0.375242	-1.5306	-0.727453	0.539061	0.555223	0.048899	1.52266	0.405686	0.536257	-1.91704	-0.331683
32429	-	opHsV0400010530	-1.53274	-1.44997	0.0854502	-1.93939	-0.662142	-2.22209	-0.602629	-0.0184847	0.494059	0.91761	-0.273261	0.801161	0.0821505	-1.47067	-1.12476	-2.64315	-0.160278	0.772134	-0.93492	-0.670732	-1.4483	-0.279276	0.297936	-0.048673	0.283771	1.65591	-0.584255	0.445558	-0.524652	-0.405464	-0.465483	0.106261	1.18427	0.822837	0.937722	-1.14464	-0.545443	0.902031	0.439629	0.272203	-0.265063	-1.31249	0.328408	-0.12272	1.03947	-1.19207	-0.782565
29896	-	opHsV0400007997	0.344739	-1.28286	-0.518587	1.00374	-0.997625	0.216197	-0.906406	-1.14218	-0.506919	0.306931	0.653388	0.173445	1.89133	1.78801	1.88556	0.155254	0.262672	-0.00834836	-0.28343	-0.574981	-0.306764	0.0426597	0.164196	-0.152952	-0.238603	1.85576	-0.516688	-0.379308	-0.18447	-0.434208	-1.6871	0.904927	-1.53568	-0.934289	-0.238523	-0.549199	1.01113	-0.140912	-1.41784	-0.0339278	-1.19355	-0.533644	-0.0964322	-0.753086	0.167178	0.892804	0.60842
12298	C14orf39	H300005390	0.94152	-1.80106	-0.580597	-0.694545	-0.955581	-1.48813	-1.22346	-1.4415	0.246539	1.64158	1.16267	1.65734	0.731591	-1.4289	-1.04589	2.00383	2.41419	1.51674	-0.0943837	-0.808187	-0.689797	0.0177887	0.941568	0.246961	-0.168355	-2.71409	-0.00181698	-0.817614	0.460973	-0.516637	-0.0330275	-1.31851	-0.0476005	-0.0801634	-0.269611	0.133267	-0.245277	0.911401	-0.410106	0.7615	0.119155	-0.213671	-0.00178648	-0.420712	0.00743601	-0.192715	1.21871
30993	-	opHsV0400009094	0.522144	-0.716509	1.10362	-1.64637	-0.0393799	-2.13165	-2.86765	-1.80937	-0.0904306	-0.169502	0.0185266	1.01893	0.794309	0.75317	0.109073	0.267239	1.28825	0.233949	-0.111284	-0.360714	0.080777	-1.15535	-0.963496	-0.678667	-1.50986	-1.70372	-0.15813	0.335888	0.332334	-0.0839464	-0.771813	1.24821	-0.714895	-0.565434	0.540097	-0.4035	-0.402751	2.0014	0.157585	0.0766489	-0.0874805	-1.26454	-0.80762	0.25155	-0.395508	-0.680133	0.219962
5480	HOXD3	H200010588	0.227896	-0.0141269	-0.58626	-3.38262	-0.763625	-0.742894	-0.881142	0.275399	0.209588	0.285344	-0.808457	0.267739	0.0189972	-0.707287	-0.502963	-1.26929	-0.476662	0.234602	-0.573469	2.66914	0.97299	0.460263	2.52933	1.12097	0.524407	1.63052	0.406497	0.125044	-1.34309	-0.427595	-0.121089	-1.46653	0.42419	1.52605	-0.212102	2.20501	0.242278	0.834682	0.738207	1.02767	0.0123563	-0.135737	0.362276	-0.310134	0.308292	-0.632374	-1.10433
13730	LOC399940	H300008215	-0.304041	-1.75624	0.152792	-0.996754	0.000265168	-1.02493	0.431701	-0.0724372	0.0952974	0.593012	-0.270636	-0.107469	-0.193814	-1.06441	-0.723586	-0.708732	-1.04162	-0.169144	0.696308	0.472317	0.522969	-0.18301	-1.01053	-0.280802	0.700444	-0.494785	0.0512941	1.10613	-0.769085	-0.21444	0.259655	-0.200276	0.00205613	0.668443	0.80849	0.810946	5.13131	-0.292826	0.340551	1.32726	0.593955	0.900462	0.475881	0.541299	0.392029	-0.895655	-3.42524
12634	BHLHB5	H300006073	1.91895	0.674286	0.208118	-0.0296626	-0.505439	0.425505	0.470349	-0.214117	0.0992256	-0.316443	-0.385374	-0.225644	0.847102	1.1609	1.22114	1.01271	0.619	0.0407462	-0.599669	-0.658557	-0.377921	-0.810005	0.193011	-0.42081	0.72301	1.04865	0.148201	0.16191	1.0486	0.0790872	-1.55873	-1.80724	-1.11001	-0.613279	-0.672865	-1.47399	-5.62544	-0.301928	-0.382557	-0.690046	0.211212	-0.285521	-0.719335	-0.346917	0.0563038	1.09812	0.432901
23982	BEST3	opHsV0400002092	1.50364	1.23207	-0.204124	0.81366	0.321338	1.17536	0.428495	-0.100169	0.0901176	0.129537	0.136848	0.385354	-0.0668215	0.811467	2.67399	0.0574932	-0.894304	0.549785	0.106827	-1.20871	1.27195	0.545195	0.234845	1.00267	0.234625	-2.0258	0.902752	0.872977	-1.64178	-0.00682709	1.63437	-0.718598	0.619917	-0.177473	-1.1464	0.339949	-1.37754	0.162561	-0.930743	-0.671875	-0.921704	-2.3171	-2.65936	-1.28689	-0.877736	2.24472	-0.355176
7915	GNPTG	H200015777	1.3174	1.01352	-1.41717	1.18463	-1.53731	0.708706	0.0484111	-0.0590177	-0.620231	-1.18841	-1.80165	-1.21437	-1.76026	0.295375	0.427174	0.465441	-0.609179	-1.47662	0.688204	-0.126615	0.114938	1.87383	0.284408	1.37617	1.17573	1.4825	1.11551	1.05945	0.777054	1.06997	0.336654	-0.174375	1.03839	-2.18184	-0.976586	-1.7072	0.519073	1.52097	0.517704	-0.351001	-0.242137	-0.104859	-0.173413	-0.0995365	-0.298115	-0.837605	-1.70765
31444	-	opHsV0400009545	1.41073	-0.583544	0.15441	-0.680742	0.718962	-0.34568	0.443601	-0.00171532	-1.54443	0.372579	2.39082	0.128315	-0.429291	1.00771	0.878683	-1.76633	0.391614	1.45382	-1.49252	-0.884717	-1.45654	-0.899318	0.148958	0.523492	0.327323	0.902795	0.090968	2.07727	-0.419425	-0.560157	0.392854	1.72993	-0.497341	-1.00955	0.335112	0.130276	-1.46535	-3.5164	-1.22799	0.204876	0.0773959	-0.877809	-1.44997	0.0630441	-2.28318	0.564201	-0.422398
29900	-	opHsV0400008001	-1.42393	0.664538	-0.540269	0.291938	-0.483267	-0.00274937	0.207646	0.478947	-0.171641	-0.0321691	-1.06975	-0.00969808	0.222048	-0.691521	-0.972274	0.174427	-0.334341	0.263138	0.549338	1.47517	0.20427	1.00916	1.4686	0.499862	1.5783	0.156097	0.319293	1.26239	-5.49355	0.62254	-1.71469	-0.76544	0.112601	-0.616001	-0.320978	-2.07878	0.261957	0.780219	0.252848	1.61715	-0.153325	0.450122	0.505125	0.089367	0.749793	0.139454	-0.45715
33295	-	opHsV0400011396	0.20713	-0.594294	0.167673	-1.68226	-0.526061	-1.62833	-0.841832	-0.936177	0.493625	0.181155	-1.06591	0.78653	-0.197403	-0.309217	-0.718989	-0.610873	-0.492546	0.324631	0.508021	0.446665	1.02319	-0.262128	0.0422272	0.24808	-1.1862	0.200956	-0.776148	-1.91536	0.858703	0.847529	-3.24894	-0.452291	-0.673436	0.911718	1.11562	-1.33977	1.69158	1.79768	0.208537	0.48471	1.84195	0.593637	1.20452	1.8265	0.113299	-0.424525	-1.33124
30743	ZNF516	opHsV0400008844	0.126355	0.0529962	-1.42174	-0.386121	-1.63041	-0.540503	-1.25436	-0.76146	-1.83539	-0.374683	-0.289211	-0.378019	0.232336	0.210456	0.374027	-0.0605104	0.634833	-0.718421	0.361348	0.188435	0.563333	0.304371	0.201638	0.202164	0.440845	7.07626	0.23592	-0.073963	-0.110107	0.474393	0.155016	0.0320848	0.175064	-0.269377	-0.26415	-0.517607	-0.059847	0.450828	0.278979	-0.0366233	0.231164	0.0770941	0.164037	0.0461462	0.273739	0.161723	0.121951
5446	RAPGEF4	H200010521	0.280022	-0.235187	0.309399	-0.471585	0.356037	0.153913	0.102497	0.47167	-0.209844	0.0981949	-0.185539	-0.268864	-0.702825	-3.14217	-3.47773	-0.67967	-1.04813	0.352066	0.582351	0.375897	0.714763	0.788762	-0.399069	0.820684	0.659194	0.236925	0.419941	1.09107	0.878815	0.375985	0.50476	-0.675044	0.279616	0.78712	0.874285	0.776226	0.130278	0.766935	0.549817	0.436327	0.326709	0.478102	0.587211	-0.395749	0.415704	-1.96012	-0.228877
23294	DYNLT1	opHsV0400001404	-0.0680245	-1.7227	-0.166955	-0.637265	-1.12897	-1.00104	-1.38353	-1.62947	-0.0234652	-0.230612	-0.469278	-0.0416086	1.30457	-0.437364	1.55851	0.328748	-0.632484	0.805099	-0.0148582	0.191635	0.555014	1.00086	-0.0343109	-0.0242296	0.538584	-0.313459	-0.546182	-0.892598	-0.911617	-0.127278	2.3094	1.23659	3.77709	-0.599946	-0.604645	-0.494482	-1.10625	-0.125201	-0.785495	-0.560304	-0.380869	-0.570922	-0.0815482	0.557304	-0.230659	1.56646	2.09541
20260	FBXO4	H300020485	0.31252	2.9745	-0.405728	1.78071	0.499489	2.22146	0.941311	1.77251	0.0567179	-1.37952	0.44128	-0.86022	0.447298	-0.490831	0.456869	0.0658152	1.2514	-1.01204	-0.859398	1.36744	-0.641946	-0.732869	-0.323607	0.35239	0.697146	0.55234	-1.85846	0.534006	-1.79144	-1.10645	0.0982716	0.966277	0.594686	-0.177016	0.355635	-0.0288316	0.747848	-0.907931	-0.0356666	0.361756	0.206617	0.201005	-1.92168	-1.29793	-1.35865	0.0620294	-0.372696
17251	-	H300015394	-0.0893944	-0.266129	0.0620146	-0.454384	0.151773	-0.446702	0.581556	-0.238274	0.169653	0.369829	0.516858	-0.293578	-0.373944	1.0017	-0.117608	-1.36586	-0.0944586	-0.565091	0.858564	0.338485	0.616996	0.337087	-0.162936	2.09326	0.455138	1.45853	3.32075	-0.241223	-0.185447	-0.922933	0.79959	1.00731	0.398594	-0.749573	-0.446296	1.95043	-1.80006	0.685292	-0.286726	0.185984	0.408471	0.873714	0.339014	1.52872	0.0138528	0.210683	-1.05484
13885	NP_976222.1	H300008509	1.02804	0.441669	0.364018	-0.0516421	-4.23113	0.837285	-0.434297	0.147516	-0.679044	0.693456	0.947032	0.575797	1.22598	0.713143	0.806284	0.46232	0.98777	0.270484	-0.310315	0.482666	-2.65834	-0.442629	-0.698447	-1.19813	-0.547444	-1.97678	0.746305	0.884264	-0.433068	-0.354777	-0.844747	-1.295	-1.74367	-0.52458	-0.356686	-0.89726	-2.10171	-2.0217	-0.161243	0.38938	0.292108	0.660346	0.943296	0.216913	0.171768	-0.219488	0.365889
16697	C9orf61	H300014241	0.489564	0.677618	-1.60265	1.6783	0.383007	1.21146	0.577197	2.30119	0.380706	0.289889	-2.43055	-0.513726	-0.399203	-0.067806	-0.507279	-0.372005	-0.749333	0.00518416	0.330664	1.56109	0.645678	0.969747	0.0617816	1.32163	1.36981	0.408893	0.0789876	0.347829	-1.35398	1.85226	0.0732166	1.22238	-0.0393809	1.27006	-2.51907	1.66767	-0.668239	-1.80956	-0.526664	-0.640756	0.293223	-0.0883037	-1.09982	-0.692175	-1.30232	-0.808863	-1.32758
24543	OR4N5	opHsV0400002653	0.135829	-0.145634	-0.542984	1.29556	-0.94193	-0.867736	-1.46676	-0.171867	-0.992991	-0.506159	-0.560328	0.0945545	-0.881644	-0.59644	-0.0856863	-0.175194	2.05769	0.314353	2.34558	-0.635675	1.4774	0.439075	0.310446	1.90872	0.643541	0.450948	2.00875	0.849182	0.31473	1.37608	0.526619	0.142813	1.77401	0.543689	-0.0391631	0.42052	0.797472	-0.62229	-1.67322	-1.09617	2.63383	1.48243	-0.239208	-0.790775	-1.48146	-1.08336	0.190758
29269	RBM20	opHsV0400007370	1.26923	-0.280958	0.109628	-0.0861895	-0.73044	0.152796	0.49021	0.256128	-0.319042	0.0685603	0.340907	1.08919	-0.618236	-0.855003	0.504065	0.448288	2.30253	-0.0155147	-0.459707	1.32995	-0.417856	-3.07796	-0.247118	-0.356429	-1.13374	-2.69775	-0.631243	0.663479	0.0811778	-1.68555	0.681778	-1.10092	-0.0262208	0.885103	-0.464541	-1.01858	0.0493894	1.35156	1.80582	0.328279	0.854513	0.563021	0.393895	0.785065	1.94851	-0.422677	0.073345
8055	NEU2	H200016091	-0.254235	-0.939686	-1.33593	-0.407468	-0.935906	-0.374445	-0.707802	0.196127	0.202431	0.439771	0.704205	0.689899	0.672194	0.326772	0.0701069	0.292155	0.613853	-0.485275	-0.206356	-0.323613	0.765452	-0.307301	-0.273027	0.572669	-3.50807	1.88738	-0.0955344	-3.74465	1.8342	-0.956488	-3.47606	-1.47834	-0.65023	0.052128	-0.327848	-0.747894	1.27886	-0.211303	0.160127	-0.595998	-0.289989	0.375622	0.132093	0.629643	1.41577	1.17694	0.301823
1992	ZNF444	H200003410	0.498828	-1.20256	-0.553857	-0.473282	-1.32339	-0.789225	-0.684467	-1.63935	-0.749228	0.214293	-0.267103	0.85171	0.889896	1.80176	1.19642	0.266127	-1.25205	-0.10668	0.638003	-0.0968417	0.0646386	1.13527	0.607304	0.571304	-1.87117	1.03862	3.93852	-2.0111	0.386943	-0.245583	-1.46148	-0.895316	-1.14804	-0.0496206	-0.144354	0.506717	0.686206	0.773896	-0.519648	0.179524	0.143415	0.283565	0.332711	-0.0207979	0.0170662	1.04016	1.73308
28540	ZNF114	opHsV0400006641	-0.875082	-0.066897	0.688601	0.574713	1.0543	0.461593	0.635419	0.986049	0.541219	0.48026	0.0203547	0.372713	-0.44987	-1.1973	-0.898419	-0.26273	-2.17772	0.662876	0.729815	0.375134	0.132929	-0.125326	-0.0313913	-0.38738	0.977352	-0.569713	-0.552281	0.642348	-0.569756	0.584099	-0.218439	-0.832828	-0.709137	-0.278833	-0.229432	-2.28346	-1.26611	-1.91825	0.730398	-0.54327	-0.207937	-1.42794	-1.5101	-0.627049	-0.0320716	-0.0203205	-0.122696
14691	Q8NH80_HUMAN	H300010049	-0.0930051	-0.412676	1.04534	1.47834	0.0338481	-0.394167	0.132877	0.346797	0.291554	0.570592	0.0010621	-0.304262	-0.957931	-0.688155	-0.578956	-0.0552012	-0.203567	-0.008905	0.543351	0.632909	-3.2964	0.1441	-0.7964	-0.53864	0.755514	1.48305	-0.517239	0.17945	2.48488	0.428737	1.23226	0.394921	0.655287	0.334544	0.19224	0.229264	1.89282	1.05601	0.73989	-0.169154	0.605682	0.143823	1.30595	-0.0396106	-0.0402437	-1.57522	-0.483484
8355	ALKBH4	H200016776	-0.198245	-0.197001	-0.848638	-0.489554	-1.10495	-0.268076	-0.831204	-1.14417	-1.25984	0.307247	0.146539	0.472065	0.460814	0.916046	0.0531749	0.576884	-0.319351	0.346584	0.203342	0.199443	-0.333786	1.10295	0.650428	0.343454	0.0902383	0.540951	0.682388	-0.203983	0.603814	-0.189104	-1.70771	-1.62142	-1.66562	-0.908013	-0.50924	0.012863	1.02134	0.849872	0.762932	1.02028	0.529423	1.05577	0.70379	0.175984	0.690151	0.254628	0.0555258
15885	C20orf119	H300012545	-0.365197	-0.703542	0.0645364	-1.23399	-1.02504	-0.298436	-0.830066	-0.539239	-0.53017	0.6048	0.63153	0.295013	0.802578	1.08007	1.03045	0.542015	-1.15702	0.158974	-0.664987	-1.10794	-0.858152	-0.638769	-1.60523	-0.824403	-0.0617246	1.20502	0.694594	0.799191	-0.307385	1.31073	0.211035	-1.1652	0.486516	-0.571392	-0.289423	-0.937419	-0.410361	-0.976744	-1.18099	-0.91628	-0.782729	-0.556775	-0.36437	-0.496223	-0.292034	-0.040122	-0.614022
23420	OR6X1	opHsV0400001530	0.555198	0.566214	-0.907524	-0.341619	-1.01438	-2.03718	0.178877	0.0156004	0.536584	0.253161	-0.215148	0.724986	-0.792398	0.295597	-0.862063	-1.87617	-0.0588821	-0.180249	1.44239	0.0406379	0.532849	0.502248	-0.961957	0.168004	2.11956	0.024532	2.24225	0.606443	1.32705	1.56709	-0.231703	0.351058	1.37199	-0.600367	1.2558	1.91758	0.495299	1.93579	0.702326	0.211411	-0.585292	0.960866	-1.17926	0.389788	-0.0483496	-0.661906	-1.01476
17995	CNTFR	H300017032	1.7166	-1.15015	-1.08585	-1.49057	-1.08224	-1.35501	-1.23631	-1.10123	-1.34661	-0.995646	0.0642952	-1.12068	1.322	0.479519	0.309654	-0.681142	-2.58151	-0.75166	0.321809	-0.122956	0.721294	0.653888	0.299616	-0.338084	-0.120081	1.48111	1.42124	-0.188963	0.822567	1.66883	-1.12688	-1.94582	-0.718817	0.0572552	0.219574	-0.216867	2.23503	-0.0482849	1.31608	0.367694	0.602212	0.0179527	0.149531	0.433436	0.0642497	0.846795	1.46575
6903	EFNB1	H200013473	-2.30459	1.14509	-2.03323	-0.0975819	-1.42868	0.150503	-0.114044	-0.223289	-1.38004	0.113207	-0.245998	0.832072	0.550956	1.10778	0.47389	1.57785	-1.28136	-0.261392	0.011522	-0.142791	0.443415	-1.11634	-1.03954	-2.52629	-1.15406	-0.138475	-2.30263	-1.03966	0.563357	-0.66257	0.0457251	1.82969	2.08668	-1.71121	-0.761579	-0.372303	1.74088	1.09178	-0.797562	0.263569	0.231623	0.51388	0.429636	0.396337	0.641511	1.47006	0.897558
20143	RASGEF1C	H300020325	0.424977	-3.01312	-0.605376	-1.21978	-0.986932	-1.75682	-0.686764	-0.376812	-0.515379	0.574369	0.83285	0.20923	0.487851	1.04059	0.260493	-0.0859714	-0.702271	0.526833	0.383925	0.328548	0.208642	0.872526	0.505164	-1.61347	0.837136	0.0203512	-0.178994	-0.0609948	-0.68232	0.25506	-2.85983	0.197707	0.203321	0.0416409	-1.10844	0.099934	3.17073	-0.809076	1.31124	0.80216	0.649471	0.790454	0.273586	0.772955	0.675445	-0.472874	-1.58745
33267	-	opHsV0400011368	-1.10468	0.629179	-0.688229	-1.02654	-1.36817	-1.9816	-0.516219	0.336879	-1.12594	-0.13215	0.657776	0.244677	2.08613	1.67799	1.05489	-1.01604	0.899376	0.290707	1.39937	1.42908	1.27354	1.12761	1.24386	2.28398	-1.73464	-0.698935	1.08453	-0.975309	-1.23329	0.81464	-1.94073	-0.841156	-0.81557	0.0250173	0.318182	0.158359	-1.59381	-1.7509	0.635145	-0.421549	0.127709	-0.0536734	0.467813	1.19104	0.467689	0.421259	1.2657
17300	-	H300015527	-0.688962	-1.55277	-0.477251	-1.80344	-0.770797	-2.09072	-0.960986	-1.49471	-0.20952	0.440003	0.379891	0.763339	-0.371943	1.6822	1.0486	-1.33157	-1.72416	0.785012	0.869137	1.04229	-2.30141	0.377393	0.799371	0.871154	0.37239	0.568439	-0.454546	0.00584448	0.899595	0.627909	0.0906039	0.231185	0.538689	0.68399	0.31376	0.703799	3.67947	0.484049	-0.724017	0.249989	0.36831	0.345421	0.273985	0.702933	0.314247	-0.96094	-1.2008
2476	-	H200004335	0.438568	0.47481	-0.523197	0.0510874	0.44794	-0.444904	-0.653743	2.75723	-0.814361	0.0757592	-0.316617	-0.321404	-0.329637	0.565825	-0.386425	-0.319495	-1.94211	-0.290106	0.853335	0.714718	0.754138	0.723279	1.19417	0.326036	0.31843	1.20872	1.13242	-0.0292643	0.0298606	0.927251	-2.09713	-0.236377	-2.4128	-1.30452	0.866407	0.225939	0.225939	0.137205	1.30529	1.45259	0.0677933	0.385	0.477295	0.597604	0.695719	-0.241536	0.0359116
14904	MLL5	H300010492	0.436949	-0.692613	-1.44087	-0.803467	-2.31569	-0.944311	-0.98642	-1.22946	-1.06868	-0.547282	-0.0989419	-0.277928	0.239606	0.736259	0.724696	0.524343	0.353801	-0.542943	0.256325	0.174944	0.0912253	0.0562279	0.144702	-0.0111969	-0.0801887	-0.0460789	0.710057	-0.0422252	-0.0461062	0.0902397	-0.0766301	-0.380973	-0.0726225	0.194309	0.122623	0.0964423	6.88404	-0.232974	0.339846	0.232711	0.131695	0.183235	0.386003	0.0786621	0.31169	0.417853	0.390869
2749	PARP9	H200004856	-1.63809	2.60693	-0.797359	0.0136231	-0.240776	0.471284	0.143745	3.47471	-0.458497	-0.379689	-0.631191	-0.311703	1.70275	0.9802	1.0761	-0.941062	-0.875243	0.132095	-0.0712796	-0.062068	0.48033	-0.125888	-0.115408	1.39917	-0.45368	-0.542308	0.268447	-0.334943	-0.327158	-0.112397	0.787567	0.990518	1.20121	-0.0760966	0.374729	0.182156	-0.895075	0.547445	-0.926725	-0.729655	-0.446785	-0.349113	-0.581126	-0.580942	-0.62537	1.54696	1.44293
3669	TAX1BP3	H200006450	-0.593879	1.19641	-0.0979691	-0.0703704	-0.684731	0.193782	-1.05105	0.0650292	-1.1746	1.20441	1.03944	1.2451	-1.37524	-1.51235	-1.20369	0.54978	-0.946654	0.947357	0.112479	-0.282937	-0.109986	-0.194592	-0.455903	3.46711	0.024383	1.02767	1.18299	0.116049	0.908192	0.0550936	0.952797	0.345348	-0.198516	0.79419	1.20299	-0.178383	-0.760733	-0.820324	0.312661	1.70041	1.06065	1.22818	0.4078	0.687158	0.492972	0.394935	-0.0576415
13507	-	H300007797	0.476838	-0.718865	-0.396355	-1.55138	-1.70795	-2.03053	-0.495238	-0.706812	-0.322752	0.254534	-0.551183	0.568813	0.504274	-0.206178	-0.973229	-1.07493	0.109495	0.409496	0.346627	-0.279022	-0.394614	-0.258018	-0.61118	0.354662	-0.975005	2.7557	-1.28011	0.164802	0.204218	0.121878	-0.18213	1.17593	0.254369	-1.75911	-0.236503	-0.0624383	-0.261889	-0.540046	0.938903	-0.380395	0.599668	0.150641	0.150405	-0.226807	0.171664	0.117708	2.6774
25488	-	opHsV0400003598	0.66136	-0.220291	-0.179805	1.50097	-0.933312	0.182618	-0.740787	-0.273508	-1.38046	-0.515972	-0.917465	-0.105021	-1.09031	-1.29481	-1.22371	-0.708347	0.840355	0.0988387	0.832105	0.499339	-0.324954	0.00252538	-0.1714	0.793882	0.942324	0.721284	0.0766551	-0.19951	0.680092	0.421144	0.368053	-0.737986	1.2281	0.0168361	1.48802	5.29672	-0.251135	0.0104154	0.0547062	-0.408823	-0.149529	0.0210301	1.04081	0.484918	2.17861	-0.452753	-0.956662
5973	CSRP1	H200011549	0.769165	2.92608	-0.356807	0.931048	0.112964	1.50357	0.0172571	1.21503	-0.328197	0.289399	-0.00294971	-0.0453636	1.18138	1.03613	0.336217	1.62553	-1.32797	0.328405	-0.596653	-0.368871	0.0304503	-0.56215	-0.247199	-1.55763	-1.97261	-0.382476	-1.74031	-0.922268	-1.04825	-1.71416	1.19159	0.809705	0.482696	-0.759456	-1.15191	-0.389311	-0.170784	1.38721	1.10193	0.573892	0.948381	1.08031	0.38368	-0.518355	0.0806042	-1.24425	-0.498498
31816	-	opHsV0400009917	1.15424	-2.10152	-0.559801	0.427392	-0.910821	-2.3825	-0.445753	-2.45694	-0.157697	0.954879	0.484173	1.07636	-0.153633	-0.578324	-0.106421	1.6622	0.696677	0.562388	-0.441207	-0.281921	-1.09575	-0.290597	-0.00184978	-0.387614	-0.141416	0.864518	-0.516479	-0.128483	1.58528	-0.579471	-1.57293	-1.58049	-1.78311	0.946053	0.750112	0.644632	1.90581	0.988547	-0.218931	0.751587	0.325631	0.319493	0.553239	0.543672	0.297248	0.381979	-0.554684
16784	NP_001035800.1	H300014435	1.74736	-1.92054	-1.08211	-1.24122	-1.39588	-1.6406	-1.15695	-0.732998	-1.02862	-0.63692	0.871552	0.0214413	1.33492	1.56752	0.53565	2.13411	-0.900695	-0.398346	0.677277	1.13203	0.862501	0.473078	0.576719	0.779939	0.879165	0.510658	0.896002	1.08957	1.00793	-0.143425	-0.816646	-1.7457	-1.35247	-0.575719	0.888421	-0.578887	0.256943	2.07182	-0.0560716	0.279416	-0.201927	-0.0284795	-0.794067	-0.815774	-0.763154	0.43392	0.757038
11945	SLC25A11	H300004689	-0.614217	0.77353	-1.06417	0.436842	-1.24906	0.737927	-0.268669	-0.434988	-1.03418	-0.115169	-0.159456	-0.0645719	-0.326344	-3.93348	-1.43415	1.59237	0.415427	-0.329182	0.910525	1.22891	1.02442	1.23472	0.902829	0.666511	0.542598	-0.0238211	0.629317	0.166561	-0.21398	-0.0160409	0.346271	0.127167	0.508343	-0.0868984	-0.596344	-0.635334	0.922596	0.168156	1.28384	0.927523	1.03933	0.469534	1.2477	0.256289	1.24626	-0.99178	-1.13623
22221	WDR1	opHsV0400000345	-0.0650533	4.8022	-0.626684	0.209042	-0.932785	1.8593	-0.357615	0.338018	-0.988536	1.03415	0.515792	1.10822	0.577574	0.63515	0.526971	1.10662	1.23554	-0.0865695	0.457	0.156179	0.452085	0.249886	-0.233109	-0.409424	-0.879273	0.702384	0.559038	-1.10636	0.335494	0.108657	-0.454118	0.0676619	-0.974034	-0.345088	-0.888709	-0.0890626	-0.306383	0.889604	0.00334631	-0.123389	-0.163898	-0.060138	0.493972	-0.119001	0.113126	-0.388972	-0.981635
29785	-	opHsV0400007886	-0.0651602	0.565994	-0.428153	-0.236279	0.107049	0.648105	0.400003	1.08945	-0.403766	-0.86233	-0.244857	-2.50774	-0.157896	0.16635	-0.633355	-1.15841	-1.07828	-0.526389	-0.878305	-1.44639	-0.941484	-0.948368	0.877775	0.244236	-1.01759	0.56318	0.199391	2.23908	0.56318	-1.14653	1.4252	0.712415	3.16719	0.0295634	1.05526	0.563418	1.71463	0.833146	-0.867708	-0.499679	-0.311969	-1.4216	-0.497542	-2.02619	-0.244431	0.178793	0.0581719
29855	-	opHsV0400007956	1.38124	-0.422819	0.226271	0.934222	0.839947	-0.701917	0.353656	0.310342	0.765404	-0.0650115	0.510875	0.794803	-0.486721	-0.302785	-1.56672	0.306819	-0.139514	0.0838501	0.307808	0.27172	-1.48747	-1.03824	-0.893966	-3.08038	-0.494426	1.39531	0.197956	-0.806677	2.23164	0.596373	1.35478	0.803041	0.099171	-0.0150756	0.400905	0.0723302	0.273348	-0.569766	-1.06832	-0.306307	-0.976571	-0.804446	-3.40387	-1.29481	0.590849	0.799442	-0.995752
18890	EHD4	H300018712	1.11194	1.51068	0.0985294	0.17081	-0.287319	0.996049	-0.0120383	0.527827	-0.46577	-0.560912	-0.393541	-0.519146	0.685926	1.10519	1.28795	0.958538	0.033803	-0.636659	-0.0769069	-0.55493	-0.287979	0.528648	1.22871	0.980494	1.04591	2.74139	0.871425	-0.559231	-4.63458	0.780533	0.402151	0.185465	0.795173	-1.62581	-1.0361	-1.82199	0.0121823	0.973584	0.502979	-0.233167	-0.241743	-0.2161	-0.368105	-0.487035	-0.749575	0.114918	-0.0989999
20030	DMRTC2	H300020188	-0.389816	-0.95487	-2.26853	-0.643318	-0.247763	0.0339303	0.874161	-0.479044	-0.970437	0.258512	-1.33731	-0.684795	0.799816	0.712914	0.57874	-1.00952	-1.29063	0.304051	0.778732	0.840355	0.693147	1.37269	1.35559	1.09054	1.34926	0.812303	0.00468298	0.06815	0.506031	1.05973	0.648045	0.583635	0.94205	0.168678	0.326282	0.288653	0.587955	1.48105	0.045331	0.249999	-0.462048	-0.122606	0.109665	-0.168817	0.147779	0.48098	-0.18007
24627	RGS7BP	opHsV0400002737	-0.85442	-1.16604	0.571699	-0.446823	0.949461	-0.777571	-0.820006	-0.936978	0.263536	0.720025	-0.255511	-1.19878	-0.907947	-1.60431	-1.25091	0.0100015	-0.154437	-0.505526	0.522858	0.175205	-1.24589	-0.0418135	1.59632	0.102154	0.931747	0.166086	0.520224	1.28326	-2.37645	-1.51678	0.731574	0.132747	-0.920685	0.61195	0.309499	1.14169	0.198147	0.773376	0.712609	1.7567	0.605585	0.554502	2.88011	0.850083	1.01743	-0.613155	-1.26608
23893	ADAMTSL5	opHsV0400002003	-1.34676	0.278162	-0.285965	0.395302	0.337684	0.354067	0.420229	0.934215	0.765559	0.128456	0.334933	-1.02643	0.528636	0.46739	0.215915	-0.154313	-2.87419	0.0667901	-1.1546	-1.18309	-0.615171	-1.56641	-0.260416	-0.658963	-1.92842	-1.79917	-0.768096	0.744111	0.848142	-1.21423	0.00649354	0.514616	0.687357	2.00704	0.462073	0.107515	1.59539	1.66459	0.629274	0.462424	0.123671	0.288408	0.4402	-0.0467975	0.358964	-0.0951875	-0.0378919
15123	POFUT2	H300010987	-1.08486	1.61008	-1.1105	0.248925	-1.76291	0.336	-1.19698	0.205281	-1.6415	-1.48106	-0.075852	0.344616	0.12223	1.49942	0.889336	0.0533713	1.3607	-2.46486	-1.69948	0.797837	-1.66638	-1.35567	0.534105	-1.67265	-1.64952	-0.54672	-0.139777	-1.11339	-0.519371	-2.56738	0.384985	-0.151351	1.70041	-0.792488	-0.160612	-0.669941	0.658093	0.634342	0.0640723	0.7507	0.540885	-0.165447	-0.255329	-0.46081	0.79532	0.869217	0.157436
31585	-	opHsV0400009686	0.679239	-3.09372	-0.916207	0.579474	-0.416053	-2.30937	-0.708572	-2.08021	-0.542425	0.74075	0.0177442	1.40149	0.420953	1.8047	0.87382	1.03013	0.689066	0.356181	0.534373	0.849599	0.284187	-0.479661	0.0867709	0.317368	0.272614	1.08879	-1.97902	-0.00739521	0.671414	0.578155	1.25063	0.236168	0.85609	-0.679073	-2.71281	-2.67708	2.04902	-0.26956	-0.414848	-0.93739	-0.0461557	-0.14961	-0.819812	-0.439967	-0.454209	0.955212	-0.0949754
835	CAPN5	H200001161	0.49425	-1.28145	0.188421	-1.07649	-0.891355	-0.966742	-1.57922	-1.91737	-0.488773	1.58082	1.82762	1.58059	-0.11677	-1.53893	-1.6189	0.304651	1.32813	1.78241	-0.730637	-0.645918	-0.758227	-0.266725	-0.0672797	-0.143303	0.524098	0.0390978	-0.48777	-0.713789	0.57998	-0.448519	-0.187079	-0.465417	-1.4266	-0.622923	-0.26835	-0.0887325	1.09034	0.454994	-0.44707	0.255405	-0.984448	-0.048331	-0.408711	0.171426	-0.3595	-0.260068	0.179886
4806	ACTN4	H200008595	0.307814	0.592908	0.38648	-0.128185	-1.02984	-0.144481	0.0528952	-0.679056	-0.435004	0.259163	0.0317646	0.763688	0.37531	0.0692305	0.225627	1.04834	-0.206358	0.625682	-0.29085	-0.454966	0.627623	0.392459	0.109512	0.092617	-0.472034	-0.119212	1.06575	-0.107377	0.637071	-0.263156	-4.87517	-3.88794	-3.30851	0.415302	0.212672	0.877486	0.57273	0.383919	0.67971	0.173392	0.342411	0.385146	0.688233	0.756491	0.976567	0.0848527	0.596845
19948	PEX5	H300020079	0.765393	0.5536	0.0089195	-3.2142	-0.68136	0.839972	-0.264598	-0.426035	-0.583283	-0.405611	0.711246	-0.104985	1.4098	2.24595	2.66832	-3.11384	0.221538	-0.635787	-0.25377	-0.397772	-0.178777	-0.48419	-0.617017	0.235622	0.521554	-2.58573	-0.754809	0.115886	0.656041	-0.899601	-0.705612	-1.56444	-0.589595	-0.796835	-1.13029	-1.59357	0.13925	-0.196489	-0.136302	0.00308842	-0.210975	0.13288	0.0268916	-0.0667289	0.364848	0.646368	1.20404
19183	CD6	H300019080	0.108889	-0.59418	0.914992	0.292409	0.210256	-0.245424	0.368815	-0.287576	0.351512	0.41948	0.702009	0.436189	1.36424	0.912094	0.67016	-0.0144209	0.108504	0.715764	-0.100719	0.246612	0.422318	0.509792	0.543865	0.0538783	0.109819	-0.210088	0.339579	-0.80967	-7.22597	-0.16138	0.280952	0.149202	-0.150046	-0.912581	-0.885561	-0.712673	-0.690323	0.0270499	0.445575	0.446	0.593127	0.60582	0.2266	0.158337	0.195581	0.442727	0.360232
13988	TXNDC6	H300008708	-0.0566265	-0.269565	-0.401523	-0.318501	-0.634126	-0.530291	-0.172269	-0.986519	-0.286501	0.468378	0.728778	0.458337	0.829478	0.840894	0.0289315	-0.420735	0.635118	0.403093	0.396869	0.399514	0.246769	0.267576	0.41738	0.165746	0.241956	4.46052	0.692815	-0.122056	1.38095	0.639605	-0.433463	-1.28427	-0.484364	-0.189665	0.265303	-0.204307	1.35761	0.692769	-0.281419	0.219441	0.103208	-0.0751634	-0.331324	-0.067435	-0.379497	-4.87131	0.434936
4113	FADD	H200007180	0.0135305	0.764182	-1.76132	-1.16614	-0.931896	1.43537	-0.615781	1.93887	-1.41531	-1.16678	-0.560566	-1.37028	0.144378	0.467867	1.02096	1.05523	1.38148	-1.23171	-0.584763	-0.199235	0.108933	-0.493836	-0.0698883	-0.591219	-0.538971	0.12918	-1.08634	-0.000126933	-0.0488615	-0.461571	-0.716477	-0.569784	0.239519	0.248179	-0.289719	0.460996	0.011753	1.89872	1.86253	1.03947	0.972864	1.41613	1.19067	1.46496	1.795	-1.42052	-0.933895
31550	-	opHsV0400009651	-0.00120406	-1.05437	-0.544113	0.320625	0.498162	-0.550222	0.406824	-0.6744	-0.247891	0.206449	-0.554709	0.041418	-0.58991	-0.776512	-0.861804	-0.0224059	0.0745661	0.417117	0.139479	1.45895	0.559372	0.384044	0.36842	-0.201793	-0.150501	1.31546	0.448332	-0.281218	4.86097	0.21247	-1.04135	0.187047	-0.409294	-0.30157	-0.286508	1.01599	-0.465078	0.717639	0.510965	0.541636	1.47455	0.98403	2.16648	-0.104687	2.11699	-0.594736	-0.118275
10064	Q5T319_HUMAN	H300000993	-0.349029	-1.96093	-0.262776	-1.25156	-0.833803	-1.68066	-0.655877	-1.61943	-0.304916	0.512803	0.42991	0.318035	0.787127	0.0324752	0.50877	0.643149	-0.455167	0.386456	0.259927	-0.170184	-0.0961531	-0.172665	-0.0346187	-1.01738	-0.308758	0.181424	-0.222043	-0.205075	-0.00271465	-0.619869	0.139613	-0.510836	0.278937	0.165684	0.249912	-0.0927595	6.97963	-0.887071	0.131805	0.272938	0.459225	0.198899	-0.186107	0.173815	0.00973163	0.381602	0.522992
27449	FAM83D	opHsV0400005559	-1.0386	0.413502	0.252271	0.549791	0.823811	0.504242	0.56962	0.586197	0.202686	0.36917	0.388167	0.204169	0.211397	-0.176199	-0.0899644	-0.651878	-0.00749238	0.2436	-0.487784	-0.838518	-5.18473	-0.384014	-0.160988	-0.455919	-0.248235	-0.718606	-0.708768	0.155654	-0.718606	-1.07054	-0.563227	-0.174448	-0.114417	4.4264	0.21379	2.75137	-0.710054	-0.858549	-0.577899	0.133218	0.17148	-0.260552	-0.53499	-0.551797	-0.587219	-0.169679	-0.0971007
22555	IFI27	opHsV0400000672	1.51853	0.584902	0.437417	0.903364	0.318809	0.0511425	-0.215773	0.834161	0.510526	-0.160859	0.0250111	0.173315	-0.0248231	0.202078	-0.439265	0.446855	0.553261	0.425962	-2.1623	-1.9409	-1.07264	-2.77281	0.134751	-2.54063	-0.7757	1.46664	-0.403481	1.32516	1.6135	-0.209514	-0.0171544	0.618903	-0.979519	-3.78485	1.26024	-1.52447	0.663805	0.794613	0.777424	0.206202	-0.222061	-0.387214	-0.831736	0.652842	-1.68765	0.393813	0.361517
3540	LMAN2	H200006221	-1.06594	2.41515	-0.809714	-2.05879	-1.73003	-1.96397	-1.62734	2.55231	-1.34199	-0.544096	0.845133	-0.568474	-1.10049	-1.74048	-1.36989	-0.336368	-0.360127	-0.629339	0.96429	0.785221	-0.0124743	1.56828	0.923265	1.29632	-0.508586	0.691455	0.114778	-1.04873	0.94399	-0.383698	-0.359156	-0.0116535	-0.127331	0.831492	0.913745	1.27222	1.17322	-0.0365875	0.178657	1.37615	0.49942	0.232565	0.405111	0.579339	-0.0594694	-0.250934	-0.534915
26862	-	opHsV0400004972	-0.711059	-1.29784	0.298357	-0.453048	-0.33963	-1.26547	-0.355415	-0.782999	0.247089	0.00231508	-0.134455	-0.0494552	-0.39799	-0.647682	-0.419388	-1.34455	-0.452235	0.0285321	-0.0197109	0.10531	-0.200907	-0.0362183	0.152739	0.182901	0.527148	6.32872	-0.187499	0.251826	3.68636	0.13924	1.33261	0.893384	0.537104	0.364386	0.329712	0.284424	0.26007	-0.367694	-0.0387554	0.215573	0.242609	0.266252	-0.103538	-0.0888397	-0.113794	-0.578076	-0.767666
8105	CBX8	H200016194	-0.457646	0.634841	-0.0541621	0.20689	-0.226334	0.692629	0.385815	-0.410477	-0.362033	-0.625735	-0.153037	0.00734048	-0.465809	-0.480194	-2.46961	-0.623965	-1.98618	-0.20051	1.06039	0.925577	0.816894	1.36014	1.19218	1.18087	0.196617	0.990885	0.284505	-1.15291	-0.286693	1.53877	0.104465	0.774427	0.561113	-0.645847	-0.517183	-0.407832	-1.17173	1.29212	-0.819473	0.0471327	0.644849	0.499614	-0.370348	-0.0880919	0.355915	-0.0952462	0.734353
9724	GAL3ST2	H300000305	0.326546	-1.05424	0.036039	-2.5951	-0.779867	-1.77984	-1.23202	-0.604718	0.1883	0.48964	0.774828	1.36596	1.17605	0.208834	0.288482	-0.250986	0.635098	0.408267	-0.17543	-0.766639	-0.465763	-0.627322	0.848165	-1.16077	-0.468859	3.68853	-0.0158982	0.00469917	-0.0422754	-0.598358	-1.24358	-0.693403	-1.86957	-0.577687	0.0291161	1.24103	-0.251547	-0.374372	-0.677414	-1.36447	-0.702271	-0.463456	2.92518	-0.372211	-0.687201	0.399764	0.85378
33762	-	opHsV0400011863	-0.553496	-1.70271	-0.203777	0.718766	0.236842	-1.89936	-0.454072	-0.662937	0.022125	0.427857	-0.303924	-0.598996	-0.905552	-0.78321	-1.31358	-1.80253	0.558883	0.0571009	0.94061	0.236723	0.440047	1.94781	0.205118	1.42701	0.846841	-0.98292	-0.171132	1.32542	-0.98298	1.33265	0.00557722	-0.0534449	-0.775271	1.48882	1.82934	1.69765	-0.578468	-0.924297	1.05297	0.699382	0.914391	0.598711	0.95649	1.22921	0.916889	-0.852289	-0.789849
1615	GPR4	H200002629	0.622202	1.78856	-0.112183	0.669317	0.00709166	0.22263	1.11721	0.370543	1.25016	-0.451654	0.805309	0.19308	-1.00416	-1.99239	0.0187534	-0.900489	-1.17925	1.17961	0.399139	-0.761854	-0.0303849	-0.66671	1.20535	1.51132	1.27316	1.46543	-1.96806	-0.694229	0.902806	0.963451	0.230371	-0.114485	1.78747	-0.323017	1.40086	-1.1065	0.800863	-0.170186	0.699203	0.362663	-0.802459	0.606442	-0.326829	-0.404092	-0.0528237	0.993557	-0.0642575
17466	RBMY1D	H300015927	-1.05097	-1.01914	-0.210052	-0.246906	-0.351053	-0.516403	-1.01853	-0.187646	-0.217805	-0.614608	-0.574501	-1.07532	0.147392	0.109363	-0.448812	-0.658803	-0.902544	0.234404	0.760987	0.863683	0.108452	0.272575	0.623316	-1.2167	0.544825	3.41008	0.216331	1.51228	0.516267	0.276901	1.13683	-1.3405	-0.00164136	0.681812	-0.350404	-1.30938	-0.0963679	0.299849	0.8223	1.57936	0.0995058	0.43262	4.4829	0.24963	0.611563	-0.568209	0.302607
9587	C8orf42	H300000023	0.228778	-0.305309	0.671509	-1.98027	-0.351189	-0.923798	-1.55226	0.286327	-0.112438	1.78649	1.07007	0.874859	-0.356787	-2.05955	-0.661157	1.27332	-0.35761	0.827326	0.106733	-2.166	0.726177	0.923548	0.38489	0.849201	-0.680435	2.10144	2.1692	-1.36912	-0.656445	0.234842	0.247545	-1.06268	0.620431	-0.800656	-1.54148	-0.952348	-0.733555	0.812766	0.164304	-0.182329	-0.00887427	-0.539467	-0.0402596	-1.12431	-0.324388	-0.852378	-0.235792
16021	ATPAF2	H300012844	-0.554496	-1.7531	-1.01428	-0.843816	-2.06231	-0.646781	0.231418	-0.988382	-0.985084	-0.00915325	-1.08863	0.442363	0.461648	2.02054	2.45795	0.101258	-1.62591	-1.03417	0.171958	0.333925	-0.0737301	0.677565	0.646345	0.498617	0.917214	0.844192	-1.00169	0.370544	0.718876	-0.611628	-1.10266	-0.383191	-0.963352	-0.667778	-0.457048	-0.441604	0.200357	1.02447	0.384739	0.067594	0.15927	0.472093	0.863124	0.383337	0.627228	1.20188	-0.851062
17962	P25A_HUMAN	H300016954	-1.66154	-0.513819	-0.196804	-1.83789	-0.300298	-0.6245	0.446376	0.816657	-0.0120739	0.300002	0.417317	0.415723	-1.22667	-0.52456	-1.68793	-0.0316599	-2.77262	0.103044	1.60913	0.549227	2.86964	0.47675	1.57828	-0.66959	0.967982	0.273217	0.261502	1.64655	-1.45772	0.67784	-0.0847664	0.353547	1.25498	0.689603	-0.242283	1.70756	-0.725448	0.933493	-0.522784	1.13774	-0.00347478	-0.13092	1.28897	0.792507	0.826313	-0.253452	-0.989913
2167	RASL12	H200003723	-2.51145	-0.352396	0.895018	-0.687624	-0.796085	-0.675225	0.187604	0.0690969	0.876349	0.607156	0.284465	-0.277047	-0.855569	-1.89695	-1.06809	-2.33069	0.216577	-1.45081	0.206096	-0.347293	0.421485	0.668037	-0.474267	0.793947	1.13047	2.06437	1.00086	-0.657182	-0.206386	0.919006	0.219577	-0.650299	0.0720918	-0.144906	-0.25471	-3.26173	1.43183	-1.61942	0.798009	-0.17893	-0.387352	-0.0662082	-0.145789	-0.717871	-0.510906	0.418103	0.229241
4224	DKK4	H200007420	0.687048	-2.73959	0.172451	0.49472	1.03195	-1.60651	0.237205	-0.945324	1.26751	-1.15899	-0.947562	-0.425697	-0.268247	-0.35027	-0.810593	-0.299234	-0.851208	2.34602	0.854616	0.269437	-0.0656969	1.23702	1.0424	-0.145581	0.513178	-1.34219	-0.204219	-0.422943	-0.269655	0.376473	1.78495	0.357479	0.427053	0.734389	0.529992	0.863631	-0.439138	0.171221	0.866164	0.774225	1.59564	0.659295	0.965008	1.60587	1.66402	-1.34593	-0.997298
26363	-	opHsV0400004473	-0.129334	-3.13781	-0.395178	-0.229141	-0.33742	-1.80351	-0.04685	-2.01324	0.395351	-0.223545	1.45551	0.570994	1.06132	-0.177154	0.180456	-1.00619	-0.0628451	0.225738	0.846145	0.834522	0.541078	0.305417	-0.217602	-0.197447	0.105467	3.48584	0.0442324	-1.1129	-0.745977	0.858849	1.77572	1.56191	0.852993	0.16708	0.971525	0.474107	1.33894	-0.613614	-0.229129	1.30537	0.576035	0.675602	0.123573	-0.0161785	0.218323	-0.909884	0.800887
30591	-	opHsV0400008692	-0.39092	-1.4673	0.166847	-1.00613	-0.83264	-0.611953	-0.790437	-1.04809	-0.327929	0.280361	-0.466299	0.339398	0.255419	0.379914	-0.0467228	-1.07315	-0.577284	0.928747	0.450642	0.8737	0.417331	1.24015	0.0264345	0.468273	1.21701	0.579273	-0.24477	-0.32241	0.0281252	0.461228	2.69257	2.24836	2.55151	-0.415907	0.0174403	-0.239691	0.323375	-0.1614	0.261176	-0.0566158	0.177463	0.115174	0.227621	0.331021	0.366206	-2.26775	1.67519
23204	WBSCR18	opHsV0400001321	-0.546027	0.727411	-0.592672	-1.23652	-0.982202	-0.231786	0.0663674	-0.0338766	-0.673631	-0.128549	0.154298	-0.372337	2.0606	0.699792	1.93111	0.556474	-0.888054	0.0474259	-1.47698	-1.69059	-1.00018	-0.575684	-0.15532	-0.00961256	-1.77627	1.36739	-0.847773	-0.758619	0.0905203	-0.615764	-0.989942	-1.09926	-1.78305	0.102373	1.76176	-0.42148	-2.0832	-0.366511	0.113042	0.508997	0.061524	0.305294	0.233049	-0.820745	0.499766	0.675995	2.19798
14681	-	H300010036	-0.0856131	-0.518998	0.242249	0.759034	-0.0938621	-0.584229	-0.0669176	-0.178406	-0.674506	-0.0993497	0.256884	-0.4746	-0.076992	-0.616931	-0.233893	0.0875652	-1.02907	-1.11345	-0.0507992	0.963492	0.874153	0.343235	-0.644811	0.703012	1.0621	-0.3551	0.7397	-0.367573	-0.33047	0.27018	5.01218	0.813693	1.64073	3.11693	1.38959	-1.26983	-0.20855	-1.24775	-0.749208	-0.372697	-0.124571	0.507061	-0.581722	0.834867	0.904568	-1.83113	0.0530527
16245	MT1F	H300013300	1.60137	-0.812159	-0.169125	0.160491	-0.185265	-0.362162	-0.415266	-0.919317	-0.381072	1.44781	-0.113482	0.145674	0.0182945	2.60785	1.03954	-0.178836	0.801451	-0.776191	0.137211	0.779365	-0.270803	0.396294	-0.497586	0.356451	0.0239029	0.0242259	0.214564	-2.25678	-1.83316	-1.19211	0.431073	0.571554	0.78054	1.03441	-0.0767785	0.745447	-0.871496	0.525497	0.00966386	-1.05977	-0.0628147	-0.70995	-0.188638	-0.41287	-0.280629	-3.00317	-2.59317
27728	AK2	opHsV0400005838	-0.410366	0.730094	-1.05276	0.910808	0.72239	1.29874	0.928682	0.915936	0.0871047	-0.360139	-0.431125	-0.599755	-0.362302	0.0431486	-0.330214	-0.139827	-0.488116	-0.807124	-0.278671	-0.298504	-0.261383	-0.254651	-0.725808	-0.383171	0.147329	-0.252084	-0.798117	0.982647	0.16222	-0.622986	0.822778	-0.758122	0.644158	-0.323115	-0.270427	-0.463146	6.09883	-0.879564	-0.138278	-0.04375	0.15461	0.101971	-0.479069	-0.213098	-0.72315	0.270134	0.530306
30661	Q6UWI1_HUMAN	opHsV0400008762	-0.554616	0.269591	-0.417787	0.593175	-0.0114525	1.70787	1.02935	1.10676	-0.0569519	0.352704	0.526367	-0.324017	1.68973	1.69234	2.60135	0.250679	-0.0445963	-0.385786	0.11011	0.0858966	0.34793	-0.318641	0.248239	-1.15772	0.297041	-1.79805	-1.17955	0.265662	-0.662392	-0.160916	0.64695	1.03982	0.483301	-0.0273219	0.262913	0.0878254	-1.20995	1.97767	0.588668	-0.691535	-0.0815606	0.290512	0.655684	0.282497	0.647667	0.224367	0.50297
6055	CCDC101	H200011691	0.329143	1.37194	-0.553598	-1.26371	-3.13043	-0.277032	-1.40916	-0.171786	-1.86014	-0.325412	1.093	0.468341	0.579971	1.86478	1.64697	0.528613	0.927325	-0.81147	-0.450766	-0.856299	-0.627242	-0.920409	-1.02757	-0.029289	-0.913877	-1.6412	1.65841	-0.447332	-0.110416	0.336464	-0.285189	-1.14758	-0.899347	-0.812605	0.137035	-0.148361	-0.447408	0.480854	-0.0541545	0.807739	0.622924	0.816377	0.230754	0.302129	0.526328	1.29632	0.844597
3533	ERP29	H200006213	-0.783527	1.22116	-1.82574	-1.48419	-1.67251	-0.139776	-1.76665	1.26575	-2.13789	0.190021	-0.998379	-0.470449	0.192121	0.426942	0.556078	1.50366	0.963903	0.0634789	0.157689	-0.0801867	0.597753	0.589813	1.3788	-0.325999	-1.36766	1.08997	-0.26751	-1.62312	-0.85375	-0.518729	1.82304	1.86499	1.38616	-1.1096	-1.08872	-0.696115	-0.0695767	0.628514	0.824245	0.201055	0.5063	0.610079	-0.376557	-0.445845	-0.0768148	0.692381	0.857015
28473	ABRA	opHsV0400006574	-1.04938	1.01532	-1.5178	0.270514	-0.446794	-0.236846	0.381107	-0.484936	1.86445	-0.480228	-0.300051	-1.03199	-0.238719	1.05331	-0.354133	-0.598286	0.200635	-0.953732	0.580885	1.60255	0.430887	0.178324	-0.934541	-0.175971	-0.807654	-0.208189	0.136531	0.255674	-0.164963	1.20646	-0.349825	1.08761	1.27288	-0.143754	-1.07341	-1.90699	-0.142058	-0.547701	-0.164651	-3.50967	0.350319	-1.1632	0.16008	0.329777	0.485744	-0.384307	-0.49238
30454	-	opHsV0400008555	-0.353369	-2.37064	0.268751	-1.25915	-0.16552	-2.26087	-0.306557	-0.477685	0.803696	1.15115	0.962007	0.920759	0.771083	0.183703	-0.129831	-0.159885	-0.295267	1.10481	-0.671543	-0.270307	-0.637468	-0.912459	-0.64917	-1.07031	-0.11372	-1.23609	-1.18753	0.979883	1.6625	-0.425325	-0.0744852	0.572458	-0.559945	1.22913	1.12214	0.900202	-0.273361	-0.65637	0.280111	1.14293	0.77169	0.783598	-0.253152	-0.0153227	0.2116	-1.09303	0.247261
21793	CLPTM1L	H300022817	0.0859409	1.1948	-0.830019	0.96899	0.0548038	2.00751	0.851409	0.911369	-0.170654	-0.225311	-0.0856678	0.0283214	-0.241298	1.03071	1.04063	0.7041	-1.04387	-0.822922	-0.296886	-0.38143	-0.749999	0.505411	-0.516547	-0.419843	0.628882	0.702645	-1.03647	1.03339	0.702645	-0.531335	-0.749069	-1.06394	-0.9106	-1.60131	-1.11481	-4.21245	0.0241741	-1.9011	-0.77907	-0.385223	-0.48185	0.130369	-0.19671	-1.25755	-0.45832	0.406513	-0.232358
13755	TMEM46	H300008264	1.13754	-0.301136	0.116126	0.0358969	-0.204117	-0.900821	-0.856575	-1.93166	-0.424498	0.468113	1.19965	-0.712198	0.823307	1.02044	-0.0694701	0.012217	-0.770927	-0.118316	0.0348334	-0.56609	-0.0164986	-0.473633	0.148153	1.5958	-0.627439	-0.273284	0.695558	-0.438716	-0.753411	-0.841672	-1.68964	0.247811	1.22241	-2.09585	-2.5147	-1.01896	1.31051	0.139858	0.6237	0.0644997	-0.315218	0.646595	-0.218358	-1.10129	1.26606	0.31193	0.0466934
11845	OR4K14	H300004509	-0.0183057	0.235268	-0.962861	-1.08808	-0.250456	-0.428722	-2.35379	-0.242794	0.454128	0.609343	-0.356198	-0.704086	-0.211702	-0.79067	-0.746739	-0.170756	0.791628	0.404589	1.21722	1.36425	1.31033	1.3992	1.51666	1.31987	-1.70173	0.482059	1.11856	0.159987	1.24083	0.723652	-0.035746	0.220792	-0.667607	0.542029	0.193741	3.2721	0.533328	-2.90159	2.17239	-0.354757	-0.274722	0.118767	0.150346	0.788419	0.34642	-1.61015	-1.13387
23216	WDFY4	opHsV0400001333	-1.17391	1.35183	-0.253538	0.0249672	-0.210243	0.42388	-0.157786	0.489032	0.16793	0.317418	0.00228059	0.250098	0.690004	0.827576	0.323518	0.27876	0.317583	0.588283	0.915009	1.23355	-3.96958	1.33354	1.32884	0.966953	0.491687	2.14683	1.58658	-1.26052	-0.668667	0.656248	1.6593	0.79458	1.42579	0.408597	-0.22781	-0.100013	0.93348	-1.50914	0.768441	0.815685	0.582035	-0.00436864	-1.14508	-0.233123	-0.0938355	1.20543	0.604826
3244	MRPS7	H200005755	-1.22562	-0.0071328	-0.485918	0.632608	0.666698	2.10344	1.22879	0.229262	0.31076	-0.640402	-0.890606	-0.725136	1.23875	1.04515	0.975477	-0.143762	0.846152	-0.55587	-0.89164	-0.833532	-0.399544	-0.837783	0.936501	-0.905237	0.280133	0.880996	-0.0236192	-0.544922	-1.21621	-0.180772	2.28697	2.10433	1.47471	-0.853284	-1.32789	-0.626982	-0.979944	0.665152	-0.32623	-0.676892	-0.620549	-0.805292	-1.36754	-1.53289	-1.59367	0.597769	1.1
18169	THAP7	H300017385	-0.37102	-1.77286	-0.255978	-1.71375	-0.629278	-0.826335	0.134075	-2.07613	-0.89971	0.546942	1.20904	0.276703	0.427677	-1.74022	-0.927869	1.53497	-1.2196	-0.259784	0.476078	0.00709109	-0.841392	1.47265	1.44019	1.9187	1.00157	1.29847	1.6847	-1.08453	0.366351	1.33744	0.0306172	-0.483986	-1.13513	-0.77164	-0.477678	-0.674675	2.84799	1.26853	-0.6898	0.589674	-0.650057	0.205342	-0.702465	-0.450368	-1.35809	-0.510201	-0.278238
15630	-	H300012009	-1.40999	0.242431	-0.0344584	0.633194	-1.18012	-0.360879	0.019003	-0.920895	0.238858	2.52753	0.213245	-0.491268	0.203996	-0.352983	-0.407719	0.655024	-1.44166	-2.02735	0.34462	-0.728304	-0.242817	0.237516	0.752199	0.442941	1.57231	0.404331	0.574261	-0.487486	-0.526271	1.31767	-1.11011	-2.32595	0.922245	0.332788	0.183815	-1.61219	0.527081	0.474105	-0.030105	0.962751	1.00153	2.78922	1.26444	1.88245	1.05197	-1.65299	0.534306
2472	ATAD4	H200004328	0.401702	-0.304783	0.0522686	0.316267	0.836978	1.11058	-0.350913	0.160703	-0.425774	-0.175014	0.160539	-0.0717639	1.46726	0.283382	0.553358	0.752721	0.611725	-0.369914	-0.833046	-1.18862	-1.74173	-0.78474	-1.61842	-1.07312	-1.07356	0.187849	0.635699	0.37156	-0.319892	-1.00918	-1.70432	-0.430894	-1.79175	1.45908	3.88239	1.28614	-0.271217	0.745783	-0.504383	1.65898	0.617318	0.266405	1.0877	-0.665107	0.701806	0.482855	0.297269
26238	Q86XG0_HUMAN	opHsV0400004348	0.0338501	-2.47451	-0.522567	-0.771375	-0.243391	-1.7677	-0.651316	-1.66315	-0.641161	-0.0212767	0.363398	0.203822	0.685982	1.41262	0.533074	0.675958	-1.05085	0.121366	0.163824	0.193437	0.132145	0.714425	0.24383	0.292431	1.84169	1.0307	-0.103087	-1.31629	-1.40451	1.31269	2.43182	2.12914	3.30179	-1.2333	-0.951585	-1.05295	-1.40091	-0.0396851	-0.941542	-0.626021	-0.717724	-0.428951	-0.553415	0.0938522	-0.299829	0.813419	1.67592
8088	ZNF596	H200016158	-0.236183	-1.79511	0.234773	-1.03211	-0.531521	-1.24232	0.353732	0.353224	0.268601	0.41648	0.138237	0.00599276	-1.51981	-0.194661	-0.206593	-0.358569	0.0574746	0.389686	0.546915	0.364882	0.2615	0.374835	-0.0119558	0.238062	-0.879192	-0.511366	-0.457726	-0.0195214	0.0877311	0.18472	1.12633	1.02338	0.794702	0.951137	1.06603	0.474208	-0.136911	-0.152979	0.663286	0.880255	0.905181	0.69932	0.326339	0.48964	-0.000299257	-0.919121	-1.06774
25363	HIST1H4D	opHsV0400003473	-0.170325	0.88265	0.788527	0.325987	1.44519	0.455014	0.984786	1.07919	0.981504	0.491902	1.06479	0.852791	-0.294602	-0.0914998	0.701893	-0.347288	-3.37795	0.396051	-1.72245	-0.904819	-2.49673	-0.249846	-2.35676	-0.163057	-0.393368	-0.167005	-0.313586	0.436904	1.40245	-0.714119	0.996475	0.518881	-0.257444	-1.86008	-1.08408	-1.82451	-1.84977	0.0677006	1.68032	1.11731	0.693407	0.554819	1.49311	0.128794	-0.653375	-0.692085	-0.397062
16242	ZNF189	H300013294	-1.17025	-1.37204	-0.138883	1.6333	-0.227744	0.564508	0.535975	0.512841	-0.362615	0.435201	0.446777	-0.0707858	0.873893	0.869495	0.186996	-1.02484	-0.0584879	0.00196038	0.0552584	0.38074	0.0861889	-0.362575	0.170669	-0.168511	-1.16133	-0.00743226	-1.29985	-1.72444	-0.0131346	-0.0648907	2.96233	2.57256	3.56947	-0.865859	-0.356936	-0.60552	0.298091	-0.507592	-0.0700102	-0.100381	0.57493	-0.0582646	0.585451	0.613735	0.711401	1.30354	0.642291
32775	-	opHsV0400010876	0.21198	0.519607	-1.66259	0.472968	-0.916085	0.129492	-1.57506	-0.334743	-1.92639	-1.09953	0.198926	-0.882426	0.810658	0.61693	0.957205	0.215764	-0.0339297	-0.34966	-0.646523	-0.664772	-4.24404	-0.445343	-0.568096	-0.783983	-0.376812	0.179417	1.31664	0.578521	0.179417	-0.199104	0.546862	0.919675	-1.67578	-0.0770504	0.387635	-1.13929	-0.657436	1.30465	-0.0936758	-0.629758	-0.329852	-0.303726	-0.733834	-0.85285	-0.645382	2.36935	1.55469
13417	Q8N6X1_HUMAN	H300007615	-0.280951	0.658473	-0.0771367	1.17737	0.721201	1.42171	0.274019	1.61141	0.00704331	-0.110706	-0.236934	0.0607168	-0.106529	0.269047	0.351966	0.182801	-0.192472	0.479936	0.222956	0.63691	0.217563	-0.341933	0.229055	-0.436495	-0.456912	-0.533635	0.0443558	0.737344	0.68338	0.140994	1.1463	0.90725	1.81157	0.472999	-0.325733	0.74904	-6.68799	-1.17143	0.0805674	-0.506982	-0.128661	0.136895	-0.345895	0.127807	-0.420179	-0.288997	-0.128989
12358	GIPC2	H300005500	0.796603	0.301487	-0.0364356	2.37591	0.0340229	0.602461	0.773002	0.938767	0.336139	-0.799817	-0.480611	-0.0862691	-0.239169	-0.848556	-0.128429	0.440124	0.226461	0.776536	-1.26158	-1.92842	-3.03808	-0.794499	-0.148661	-1.05961	1.00417	-0.0494826	0.917793	0.650789	0.316676	-0.504412	-0.0575198	0.798457	-0.163904	-0.741636	-1.51748	-1.51916	-0.835563	-0.561707	-1.04092	-0.393119	-0.501917	2.19032	-1.55353	-1.74336	-1.84482	-0.58122	-0.149767
20083	PYCR2	H300020246	0.580132	1.67978	-0.220472	0.640137	-0.633221	1.12731	-0.0503999	0.766809	-0.806469	1.09151	0.0680926	0.149557	0.550931	2.57283	2.20869	1.62388	0.610543	-0.20158	0.362835	0.108557	-0.403204	-0.439718	-0.0154853	0.789878	1.20913	-0.476139	-0.424439	-0.345934	-1.32649	0.0245844	1.50142	1.30217	1.50916	-0.331498	-1.06935	-0.742903	-0.64935	-1.7359	-1.25547	-0.147271	-0.576958	-1.05308	-0.144938	-0.604864	0.214585	0.367811	-0.616017
19202	STRAD_HUMAN	H300019099	-1.06484	2.73977	-0.787377	0.144148	-0.226317	1.39582	0.254186	0.991384	-0.605941	-0.0319197	-0.0192639	-0.322134	1.42791	1.57572	1.48606	0.507424	1.11612	0.134134	-0.0278599	0.473033	0.941391	0.942972	1.45621	0.448321	1.04236	1.08481	0.0400043	0.0826426	-1.18642	-0.0259402	0.556963	0.967908	0.930201	-0.234534	-0.190514	-0.647834	-3.28014	0.234512	0.657375	-0.0116703	0.0149739	0.721267	0.493078	-0.775993	0.661095	-1.25815	-0.324409
26320	BMP1	opHsV0400004430	0.785142	0.71709	-2.33578	-1.62592	-1.73252	-0.450862	-1.87715	-0.998367	-1.12521	0.00209033	0.744533	0.279718	0.721416	0.596998	0.802203	0.95178	1.59514	-0.138317	0.447973	0.375422	0.839692	0.313561	-0.556733	0.0935533	-0.612709	0.839525	0.446233	0.111137	0.859845	1.02297	-0.0621314	0.139354	1.46554	-1.7452	-2.10487	-1.55354	0.848702	1.18362	0.691515	-0.0320541	-0.173836	0.323755	-0.39982	-2.08648	-0.377669	0.453109	1.04727
8853	-	H200018106	1.0654	-0.409911	0.86207	-0.239481	-0.106856	-0.994346	-0.473801	0.0108709	0.100568	0.0791372	-0.169265	0.00322035	-1.17543	-1.27532	-1.83355	0.211718	0.696946	0.716341	1.53288	0.793407	1.66949	2.24443	2.44174	-0.822998	0.672367	-0.350127	1.28602	-0.473488	-0.521965	1.36591	-1.1841	-1.65524	-0.341325	-0.326962	-0.895774	0.673745	-0.863403	-1.13956	-0.0351088	-0.609693	0.14136	0.342561	-0.49868	-0.445643	-0.547551	-1.70868	-0.294331
27960	EDN1	opHsV0400006070	-0.727662	0.463428	-0.00192894	0.113662	0.0123652	-0.182177	-0.447113	0.33269	-0.402439	0.364779	-0.146385	-0.179013	-0.1817	-0.147711	-0.154206	0.289462	0.255087	0.0269331	-0.965135	-1.08582	-0.499523	-1.38308	-0.666502	-1.39479	-0.569585	-0.399112	-0.478418	-0.242132	0.225067	-0.609644	-0.420173	-0.341463	0.12639	0.527365	0.746386	0.10859	7.37975	0.105616	0.772903	0.193752	0.615477	0.291187	0.0837275	0.0434321	0.363652	0.160889	0.171895
16320	PPP1R9A	H300013477	-0.477172	0.0861119	0.596687	0.918722	1.13464	0.412192	0.217559	0.601932	1.06884	0.121208	-0.0629344	0.0569546	-0.175477	-0.304117	0.269748	0.0981155	-0.478255	0.448659	0.0632951	-0.0901251	-0.508354	-0.036859	-0.452967	-0.59298	-0.388325	-0.0437934	-0.109309	-0.960009	-0.427067	-0.823836	-3.14846	-0.667109	-2.45067	-0.292183	-0.716526	-0.318383	-0.823369	-0.397132	-0.406772	0.00141883	-0.22335	-0.0393638	-0.170998	-0.266026	0.0473987	0.242295	1.67525
17377	ABHD6	H300015718	0.228842	-0.538398	-0.664906	-1.12314	-1.64129	-0.31554	-0.691578	-0.322189	-1.49811	0.3221	-0.19594	0.180807	0.901137	0.505917	0.412792	-0.0951131	0.164614	-0.304721	0.472122	0.0640435	-0.131179	0.459544	0.592792	0.639322	-1.01341	0.99567	-0.163854	-0.517849	0.329745	0.248663	-3.43507	-4.32297	-2.50912	0.872333	1.02705	0.852088	0.76144	-0.142267	0.398152	-0.366163	-0.326548	-0.53969	0.566918	0.352859	0.652887	1.42924	0.544178
8958	TMEM55B	H200018916	-1.87935	2.23516	-2.7199	1.61926	-0.739252	1.63251	-0.598376	0.026709	-1.67821	-0.843058	-0.933002	-0.969724	-0.757102	0.552956	-0.274484	0.342496	0.626904	-1.33181	0.562365	1.06396	1.02316	0.709118	1.39189	2.94316	1.61474	-0.132974	-0.270067	-0.741133	-0.820097	-0.239643	-0.0158625	0.171887	0.750182	-0.387348	-1.26223	0.0176615	0.1285	-0.938973	-0.0974949	-0.289266	0.0969017	0.888402	1.55486	0.255462	0.306523	-1.37555	-1.46479
32800	-	opHsV0400010901	1.06104	0.262917	0.528166	0.0348976	1.1907	0.959761	0.0389525	-0.680215	0.758305	-0.285561	0.182893	0.170217	0.720232	1.35987	1.51609	0.813694	0.627636	0.466288	2.07976	0.527514	2.12492	0.409996	-0.664154	-0.194382	0.385563	0.6639	1.21499	0.0616746	-2.18362	1.13795	1.0364	-2.07195	-0.207105	-0.0124921	0.620532	-1.32876	-3.2669	0.0324037	0.589907	-0.612374	0.478951	-0.849866	0.341245	-0.694348	-0.0828377	1.19462	-0.398579
3294	TNNT3	H200005849	1.00284	-0.725731	0.18072	-1.0183	-0.284956	-1.20461	-0.642446	1.02329	0.318894	1.28673	0.922583	1.08059	-1.24908	-1.22874	-1.50841	0.158944	-0.858545	0.565288	0.646953	0.542282	-0.0092474	0.294636	0.647829	0.189068	-0.28151	1.88361	1.0781	-0.495833	1.33152	-0.28685	-1.78629	-1.32847	-1.74703	-0.0227866	-0.040751	0.621107	3.05244	1.10198	0.454583	-0.335119	0.0766418	0.0451404	0.412073	0.694339	0.492007	-1.51235	-1.13251
3633	C7orf49	H200006388	0.796073	1.83877	-0.669491	0.58712	0.154401	3.07121	0.16155	1.42689	-0.991872	-0.681724	-1.6089	-0.689316	0.0573639	0.100613	0.111025	1.66103	0.956108	-0.432987	0.25875	0.214672	0.876253	0.428103	0.477561	0.952652	0.0709406	0.365225	0.0539943	0.15253	1.0565	0.35529	2.30209	1.56636	1.3721	-1.22827	-1.49513	-0.565078	0.157122	0.635658	0.489699	-0.72556	-0.129208	0.404403	0.0346238	-0.147002	-0.260783	-0.636884	-1.837
23138	SF3B2	opHsV0400001255	-0.00453822	2.36931	-1.50545	-0.690697	-0.935848	1.73501	-0.861163	-0.213828	-1.64596	1.24611	0.945982	1.2924	0.112049	2.32384	1.51703	1.60888	0.71488	-0.203931	-0.104191	0.0891614	-0.440433	0.520318	-0.147101	-0.0752601	-0.658563	0.27565	-0.543787	-0.10186	0.400337	-0.226602	0.0344565	-0.380255	0.0871004	-0.909867	-1.24711	-0.57996	1.54234	-0.0397994	-0.0559187	0.347712	0.928042	0.418566	0.737014	0.118339	0.719635	-0.328933	-0.457454
29611	-	opHsV0400007712	0.66264	0.524709	0.0728874	2.2926	0.678536	0.181534	0.73457	0.777537	0.763667	-0.293086	-0.874881	0.112172	-0.367576	-0.600339	-0.596619	0.4214	1.59464	-0.36927	-0.909975	-1.18114	-0.779701	1.16288	1.36528	1.97969	1.2989	0.285624	1.64608	1.03021	0.817335	0.602572	-0.745908	0.662207	0.44373	-0.724407	-0.152646	-1.0338	-0.56329	-0.369614	-0.727582	-1.63712	-0.689861	-1.13388	0.663349	-1.66383	0.492732	0.633275	-0.751956
31080	C15orf51	opHsV0400009181	0.626021	-1.65952	0.296145	-1.42847	-0.798022	-1.96539	-1.08805	-1.33373	-0.134553	0.369839	0.396332	0.440975	0.629059	0.0211105	0.400273	1.12366	-0.535954	0.00327452	-0.653829	-0.59721	-0.60734	0.110555	0.268456	0.0825438	-0.515993	0.776949	-0.346812	-1.07437	-0.00199957	-0.434525	-0.761443	-0.689186	-0.630469	-0.612732	-0.684073	-0.715842	5.77448	-0.2548	-0.307925	0.0205301	-0.104322	-0.134442	-0.231833	0.00126808	-0.195044	0.741757	0.925126
11091	RFPL1	H300003021	-0.376736	-0.118848	-0.279838	1.1282	-0.567704	0.164098	1.18942	0.574339	0.256119	0.369543	0.440954	0.778184	-0.734781	-0.476845	-0.869194	-0.338686	-0.588609	0.571128	0.369157	0.0154641	0.587383	0.849742	0.0801176	1.39287	-0.326725	-0.0763662	4.48527	-0.288405	0.0653425	-0.176347	-3.3754	-2.50539	-3.04447	0.0853813	0.589227	0.602085	0.302974	0.561169	-0.155046	0.408726	0.315982	-0.0854555	0.2343	0.577428	0.139568	0.852868	0.954558
19112	C14orf179	H300018993	0.133231	0.435274	-0.058092	-0.000437644	0.323885	0.533297	0.112707	0.234793	0.141621	-0.226207	0.235955	-0.0374247	0.462352	0.46605	0.547413	0.859446	0.189616	-0.0512055	-0.841336	-0.702149	-0.345781	-0.40962	-0.503543	-0.720563	-1.08262	-0.689571	-0.200738	0.136516	0.207215	-1.34862	0.115581	-0.01834	0.20881	-0.2437	-0.131353	-0.00770835	6.8482	-0.348799	0.143648	0.184032	-0.0313833	-0.0293064	-0.0831904	-0.271737	0.143508	0.889665	0.523053
27832	Q6ZVL4_HUMAN	opHsV0400005942	0.747815	0.374408	-0.49843	-1.11841	-0.687358	-2.11143	-0.582235	-1.91067	0.288856	0.240303	-0.1716	0.797369	0.882279	0.493345	2.14882	-0.234169	-1.91708	0.477359	0.18928	0.336989	-0.312778	0.32314	-0.290869	-0.385885	-0.29311	-1.24348	-0.507837	0.799802	-1.0116	-0.74104	-1.00802	-0.580003	-0.0231409	-0.362963	0.698098	-0.0338532	3.54206	-0.362469	-0.622154	0.630853	-0.124091	0.0373664	0.26072	0.0754051	0.238995	0.698114	0.305208
7226	ELA2A_HUMAN	H200014168	0.105625	1.06407	-0.0336931	-1.15704	-0.358066	0.258852	-1.51424	-1.71118	-1.00477	-0.076085	0.386556	0.0216862	2.11791	0.900453	2.38089	-0.661421	-0.228816	-0.477317	0.8027	-0.79335	-0.327235	0.347286	0.546487	-0.613125	-1.2965	0.795419	-0.183402	-1.57909	-0.0728074	-1.38546	-1.4686	-0.798893	-0.76629	0.279988	0.990305	0.385244	-0.0580507	0.191327	-0.0172932	-0.603917	-0.562652	-0.142981	0.761982	0.321027	0.459338	1.60719	0.23903
7131	SVIL	H200013978	0.0697468	1.21447	-0.057273	0.61539	0.687946	1.09564	0.355778	1.09604	-0.061781	-0.0608071	0.0760179	0.038662	-0.117947	-0.174448	-0.0202862	-0.39545	-0.0921436	0.14877	-1.69879	-1.52793	-1.33616	-1.36721	-1.68731	-1.47692	0.374268	-0.93348	-0.453235	0.749961	0.0252949	0.151239	0.223915	0.188755	0.221806	-0.046729	-0.12432	-0.935165	6.68411	0.26783	0.273563	-0.434988	-0.34337	-0.481331	-0.423613	-0.188185	-0.414035	0.293713	0.0186118
13679	ATP8A2	H300008124	0.489861	-2.29883	1.76564	-1.04838	-0.776663	-2.11528	-0.726363	-1.23774	0.624113	0.886219	1.57247	0.990769	0.654996	-0.268152	-0.418219	0.396524	0.850986	0.32771	2.01855	0.895053	1.13575	0.40225	-0.000792975	0.785787	0.441179	0.551692	-0.152676	-1.24102	1.8522	0.583711	-0.530092	-1.83602	-0.599703	-0.215481	0.114465	-1.1064	-0.601512	1.02321	-0.681286	-1.57987	0.3206	-1.57857	-1.36328	-1.5269	-1.33409	-0.348975	0.197205
18055	HIPK1	H300017147	-1.76354	-2.71298	0.986821	-1.38623	-0.300494	-0.0950987	0.0388968	0.561263	-0.55753	0.859988	0.995173	0.536694	0.466884	-0.091254	0.0901162	-0.0217938	-1.35318	0.475377	-1.0745	-0.37259	-1.10773	-1.34651	-1.73177	-0.840488	0.755783	-0.108181	-2.38875	0.487688	-0.428782	-3.19315	1.67358	0.591437	1.9861	1.13998	0.0716442	0.847302	0.0882088	0.832548	-1.54157	-0.178997	-1.04291	-0.455725	-0.00216457	-0.116969	0.0747388	-0.128164	-0.351962
22896	-	opHsV0400001013	-0.16614	-0.388709	-1.73887	-1.47832	-1.68337	-0.683353	-1.23215	-1.3135	-0.240492	-0.512962	-0.315405	-0.202331	1.1085	1.24913	1.51435	1.16591	1.93757	-2.11034	-0.548694	-0.241119	-1.48978	0.45487	1.21553	-0.223257	0.113788	0.249019	-1.33583	-0.743878	0.870659	-0.469009	-1.17232	-0.108984	1.76601	0.912156	-0.877037	0.0812827	-1.0243	0.478023	0.163449	1.37859	1.09611	0.369488	0.455229	0.0642511	0.0912176	0.291849	3.16327
29212	-	opHsV0400007313	0.0323181	-1.24304	-0.0697584	0.661315	-0.242247	0.0547996	0.737585	1.52612	0.816538	0.167284	0.25682	-0.460075	0.613846	0.398046	1.43563	-0.0756797	0.236902	-0.116395	-0.173737	0.732417	0.0526256	1.04282	0.846917	0.642396	0.759547	0.26818	1.36565	-0.17656	0.174507	0.77547	-0.697826	-3.42926	-2.52415	-0.312586	-0.148586	-2.25855	-0.398221	1.00684	0.10978	-1.44112	-1.61222	-1.40671	0.387425	1.16925	2.76107	1.59312	0.0190279
15877	WIPI2	H300012528	0.51894	-1.19578	-0.219417	-0.921117	-1.65116	-1.65246	-1.34995	-1.19673	-0.638939	0.399712	0.856728	0.984092	0.528849	-0.115718	-0.00805058	-0.481363	-1.93428	-0.00769721	1.66543	0.504911	0.169565	1.03148	1.92119	0.626616	0.677392	1.06932	-0.78454	-1.03585	0.500111	1.07403	-1.61592	-0.858729	-0.553184	0.448957	0.806958	0.0295303	1.10519	2.75522	0.615612	-1.07012	-1.77558	-1.37597	0.970267	-0.564832	0.575667	0.570771	-0.690508
22210	Q6ZU35_HUMAN	opHsV0400000334	0.196368	-1.01106	-0.677725	-0.604181	-0.38268	-0.673621	-0.709104	-0.579506	-0.721155	-0.189798	-0.175866	-0.158217	-0.195812	0.708761	0.327716	0.0411121	0.294065	-0.136987	0.307033	0.39655	0.125323	0.149886	0.222218	0.0443555	0.0173411	0.238474	0.130741	-0.0276874	-0.320426	0.13463	-0.491537	-0.183371	-0.26361	-0.156716	-0.0886284	-0.345006	7.20314	-0.169131	0.248561	-0.0614418	0.125526	0.0255716	0.0355888	3.20397	0.0865331	-0.350547	-0.261923
34329	-	opHsV0400012430	2.93374	1.01972	1.14947	0.0930035	0.249125	-0.238977	0.224926	0.378709	-0.217015	-0.0891556	-0.196122	0.24951	1.08265	0.946716	0.898134	0.97752	0.564122	-0.545284	-1.37569	-0.14544	0.234302	0.106729	0.867318	1.93803	0.391386	-0.0130903	-0.0655992	0.237373	-0.689829	-0.387898	-1.01013	0.0330979	0.138765	-1.25222	-1.78525	-4.38484	0.574716	-1.19554	-0.106816	-0.737236	-0.891915	-0.158902	-0.489384	-1.29478	-0.449348	0.950309	-0.0251162
24121	FAM23A	opHsV0400002231	-0.868135	-1.56842	-0.99417	-0.297508	0.698189	-1.29267	-0.506382	-0.562821	0.479929	0.236463	-0.266188	0.629438	-0.545449	-1.52815	-1.68075	-0.947269	-0.130729	-0.293607	1.42883	0.67141	1.4067	0.00722148	0.792031	-0.0718643	1.23052	0.0453124	0.210835	0.0497522	0.996026	0.312767	-1.53213	0.1099	0.171943	-0.126388	0.743918	0.381628	-0.398438	0.374996	1.07884	0.388093	0.501947	-0.0413755	0.713962	1.02089	4.34326	-0.00786649	-1.47842
2097	PANK4	H200003604	-1.40813	0.851786	-1.74405	-0.698105	-1.30676	0.832772	-0.255976	0.953764	-1.44518	-0.0254661	0.164463	-0.249745	0.518516	1.06318	2.03966	1.76458	0.130755	-0.282056	-0.203208	0.273653	0.160537	0.410248	0.964346	0.941315	0.173734	1.8268	-0.452646	-0.301964	0.747738	-0.460567	-0.862898	-0.630568	-0.87196	-0.184895	-0.599422	-0.211531	0.137013	-0.0995782	-1.46454	-0.47457	-0.998453	-0.987446	-1.26253	-0.333449	-0.992067	2.45	0.448321
7781	ALDOB	H200015495	-1.01511	-0.251594	0.617615	-0.628212	-0.781904	-0.305322	-2.36554	-1.03511	-0.662817	1.39717	0.064125	0.311183	-1.26634	-1.11819	-1.68093	-1.25162	-1.42837	0.468235	1.55351	1.79319	1.416	0.526535	0.684478	-1.13432	0.716994	1.4734	0.904511	0.0875121	0.056778	0.90227	-0.636427	1.09296	1.45621	-0.704962	-0.828291	0.949796	-1.32438	2.38745	-0.289071	0.797108	0.867141	1.07329	-0.021312	0.00862007	0.244409	-1.13475	0.265261
3144	C20orf114	H200005578	0.853492	-0.677639	0.0263835	0.0417242	0.258754	-0.729222	-0.566706	-0.729675	-1.28831	0.601756	0.398852	0.147068	0.265384	-0.408526	-0.641778	0.485902	0.428056	0.680123	0.577942	0.447758	0.898822	0.346262	0.693791	0.683269	0.556024	0.567822	0.688085	0.0175684	0.245122	0.24073	0.157627	0.53597	0.380432	0.848474	0.491533	0.960737	0.626501	1.51632	0.380038	0.525842	0.522434	0.375252	-0.130316	0.489656	-0.0391042	-0.327623	-1.1225
19063	TOR3A	H300018932	-2.0315	1.30278	-2.09575	-0.156147	-1.39838	0.426793	-0.311013	-0.419502	-1.16184	0.259624	-0.132616	0.231025	1.22916	2.4073	1.64588	1.32459	1.17689	0.153038	0.430273	0.783644	0.664168	0.337788	0.222848	-0.350222	0.795419	0.507835	0.261394	-0.201967	-0.708109	0.646043	-0.483421	-0.192327	-0.287923	-0.532456	-0.672235	-0.822593	-3.33401	-0.261362	1.09882	0.891334	0.707467	1.21879	0.665033	0.470433	0.727637	-0.938403	-1.23337
19764	PRDM11	H300019846	1.45983	0.147258	-1.69801	-0.597841	-1.50912	-1.20093	-1.97294	-0.911881	-2.24168	0.37818	0.485848	-0.0724539	0.307088	0.310088	0.28387	0.0317946	0.67166	-0.00874821	-1.18189	1.67303	-0.114276	0.368326	-0.113274	-0.0256202	-1.43729	2.81867	-0.120306	-0.727343	-0.0102633	-0.936823	1.16789	-0.524926	0.774728	-1.52074	-1.40828	-1.58044	0.87751	-0.0413613	-1.75009	0.154685	-0.842206	0.62236	0.345026	-0.628587	-0.892103	0.315108	0.717104
878	MON1A	H200001239	-0.691913	0.230494	-1.23096	-0.896058	-0.615809	0.370314	-0.515459	-0.00713401	-0.763455	0.0232764	-0.186265	0.44946	0.171863	0.352063	-0.0483236	0.0831435	-0.518539	0.00965212	-0.721435	-0.659638	-5.60214	-0.926836	-0.284953	0.958986	-0.237671	0.486789	-0.502753	0.0562624	-0.283346	-0.478095	-0.408124	0.322852	0.525493	-3.6938	-0.287199	0.628466	0.62838	1.32395	0.508909	0.0904579	0.450496	0.729097	0.629721	0.22954	1.69533	0.482743	0.585206
115	-	atc03	0.0080528	0.590275	0.316208	-0.386888	-1.35313	-1.35402	-0.637638	0.14706	-1.27595	0.589343	0.255549	0.816535	0.723394	-1.4765	0.637759	0.434446	-0.518278	0.534891	-0.513493	-1.47986	-1.57442	-1.00627	-0.702389	-0.251261	-0.331662	0.624828	-1.11996	-0.169029	0.252164	-1.23538	-0.714268	-1.26599	-2.57933	-0.238755	1.32923	-0.146575	3.9097	0.598584	-0.437405	-0.353978	-0.763974	0.177206	0.203097	-0.0859519	0.115704	1.20871	2.791
26503	GALNT13	opHsV0400004613	-2.51457	-3.15056	-0.142405	0.0736442	-0.0927968	-0.222035	0.795891	0.385481	-0.497195	-0.206756	0.351826	-0.0633483	0.070613	2.14976	0.560133	0.501583	0.894663	-0.171097	-0.286919	-0.0869235	-1.41542	0.441369	0.75613	2.12064	1.1833	0.218968	-0.165366	1.06385	1.02417	-0.0469698	0.238674	0.695673	0.542561	-0.00387472	2.2447	2.2547	1.84571	-0.0763459	-1.32499	1.00103	-1.37708	-1.40239	-0.375331	-1.12514	-1.41256	-0.231743	-0.748865
26958	ERVK6	opHsV0400005068	-0.884897	-1.06411	0.00542202	-0.0979277	0.146782	-0.923647	0.109866	-0.11777	0.0807069	0.177514	0.0508975	0.265169	-0.445688	-1.19586	-0.363633	-0.641644	-1.33611	0.177614	0.894469	0.818119	6.72918	0.101078	-0.245323	-0.18007	1.1467	0.18701	-0.238959	0.850274	-0.126228	-0.0804381	0.0910533	0.263467	0.302129	0.296358	-0.0111022	1.00278	-1.04428	0.686283	0.535741	0.327348	0.858082	0.356706	1.02739	0.650703	0.588103	-0.674747	-0.287016
4278	UGTAP_HUMAN	H200007525	-0.477256	0.360738	-0.00474561	0.34796	0.218752	0.553623	7.51262	0.55099	0.0982039	-0.171874	-0.345633	-0.0814679	-0.293117	-0.107333	0.0161205	-0.349644	-0.167747	0.129043	0.620477	0.437131	0.580612	0.645726	0.495643	0.308155	-0.0830044	0.694782	1.17628	-0.603627	-0.0294501	0.0996053	-0.103856	-0.335328	-0.438792	-0.218436	0.378906	-0.132755	0.740459	0.172386	0.288607	0.0216222	0.0429358	-0.136264	-0.192942	-0.251259	-0.290413	-0.065848	0.0344936
28167	AQR	opHsV0400006268	-0.430802	0.652916	0.064811	-0.162853	0.293229	0.750519	0.607349	0.750781	0.41191	0.0482748	0.401796	0.551102	0.522485	2.53786	0.843267	-0.342557	0.31535	0.612979	-0.0116468	0.00514353	0.0402429	-0.203074	-0.194669	-0.262905	0.262526	-1.96433	-0.625277	1.01429	-0.806118	-0.165723	-3.59929	-3.07243	-3.12902	-0.00337133	0.568237	-0.578263	-0.669131	-1.31446	0.0847785	-0.062039	0.039258	0.236238	-0.038511	-0.109934	0.112812	0.142815	0.914698
12894	Q9HB31_HUMAN	H300006535	1.11579	-2.44809	-0.0696483	-1.86135	-0.499493	-1.08903	-0.402011	-2.12054	-0.488087	0.258254	2.16385	1.51983	1.23817	-0.244626	0.478455	-0.102556	0.061231	0.869115	-0.650168	-0.479211	-0.626296	-0.0631763	-0.496465	-0.566215	-1.06619	-0.494219	-0.22856	-2.93497	-0.0297315	-0.331553	0.840396	1.99172	1.91044	-0.650895	0.0359419	-0.851988	-0.463722	1.21853	-0.399889	0.225356	0.354876	0.686645	0.257688	-0.189921	0.356818	0.0348937	1.21439
29559	-	opHsV0400007660	-0.182432	1.70978	-0.838685	1.05833	-0.116677	2.07682	0.574585	0.243571	0.016878	0.287668	0.433541	0.101181	0.13306	-0.77979	-0.183812	0.603359	-0.327659	-0.0263783	-0.645421	-0.590658	-0.394936	0.193706	-0.649819	-0.152956	-0.238308	-0.272121	-1.61941	-0.486766	-0.420395	-1.06592	3.90179	3.55929	3.89602	-0.361237	-0.0293469	-0.60985	-0.446287	-2.34375	-1.38949	-0.427348	-0.358956	-0.365009	-0.645489	-0.373593	-0.745141	-0.651751	-0.135226
8393	TAS2R8	H200016899	0.524993	-0.394137	-0.781542	-1.42421	-0.930527	0.2267	-1.8754	-0.116408	-2.34255	0.404053	0.162253	0.167783	-0.675762	0.77553	0.531012	0.476533	1.17017	-0.0673477	1.07572	0.859842	1.16343	0.908397	1.01403	0.588478	1.28409	-2.50579	0.776355	0.0993922	-4.73738	-0.75957	0.906157	-0.41007	0.290748	0.238622	-1.16398	-1.90425	0.197863	1.174	0.396072	0.806992	0.186565	-0.0818707	0.854372	0.16994	0.548376	0.799592	-0.286503
13060	MPPED2	H300006871	0.562295	0.487706	0.271515	0.752829	0.766704	0.994864	1.67222	0.793424	1.53423	-0.0677704	0.766259	-0.219864	-0.446412	-0.613026	-0.687228	0.53389	-0.436096	0.0497789	-0.246964	0.624256	-0.704595	-0.153053	-0.738579	0.478949	-0.77053	-0.0230593	-0.811402	-0.549972	6.10688	-1.06112	-0.0370834	0.409501	-0.761021	0.164549	0.166006	0.264078	-1.5445	-0.240366	-1.75109	0.703246	-1.08659	-1.05451	-1.00098	-0.823208	-1.04646	-0.0585136	-0.098231
1284	CUEDC2	H200001988	-0.818554	2.3313	-1.08634	1.23336	-0.488078	2.20799	0.34143	1.29398	-0.69132	0.527123	0.0944849	0.244282	-0.96412	-2.52703	-0.991166	-0.483868	-1.82111	0.0840715	-0.239504	-0.177618	-0.267313	-0.265852	-1.03374	-0.845692	-0.0527638	1.17055	0.201456	-0.178253	1.30172	0.216796	-0.845478	1.0431	0.675338	-0.17314	-0.850835	0.177843	1.0234	-0.183751	-0.666865	-0.0702974	-0.0954619	-0.363913	-0.0121654	0.759309	-0.164036	0.977357	-0.0314742
27514	KIAA1632	opHsV0400005624	0.874947	1.31246	0.528149	0.508745	0.245295	1.36204	0.168548	1.01724	0.263153	-1.00146	-1.15535	-0.839759	0.277993	1.06299	0.783445	-0.263249	-1.52016	-1.14449	-0.00177841	0.563186	1.0179	0.960923	0.11771	0.800954	-3.73211	-1.94014	0.253194	-0.0780183	0.0504957	0.323784	0.920393	0.95573	1.55873	0.633944	0.408963	0.569151	0.841369	2.33151	-0.206122	0.108458	0.260293	-0.20191	0.77301	0.0439806	0.537176	-0.42245	-0.0719262
15459	SORBS2	H300011655	0.377679	-0.36491	-0.534391	-0.0695066	0.0447795	-0.0391533	-0.299895	0.0962035	-0.161304	0.222668	-1.34632	-0.134744	-0.641689	-0.273263	-0.320849	0.323117	-1.01918	0.0575479	-0.535736	0.594867	0.528183	0.240527	-0.129665	0.968944	-0.292952	1.0232	1.38087	0.130443	3.28121	1.03427	-0.272433	0.351854	-0.944422	0.726669	0.888333	1.63337	0.125666	0.866634	0.633605	-0.920012	0.0541008	0.066385	1.49318	1.80803	0.125666	-0.98564	0.17395
19267	NP_079164.1	H300019186	0.589869	-0.498013	-0.416693	-0.614718	-0.379951	-0.0534115	-0.803853	-1.19812	-0.931245	0.0737253	0.656976	0.521898	1.21446	0.839206	1.22117	1.58654	0.252808	-0.865051	0.178927	0.101156	0.019214	-0.387205	-0.140325	-0.561407	-0.995583	0.156205	-0.902786	-0.207957	0.200629	-0.975662	-1.31515	-0.746188	-0.794018	-0.395311	-0.63122	-0.353034	0.221005	-5.1821	-0.0687712	0.271784	-0.35748	-0.0159762	0.090461	-0.298017	-0.218311	0.843967	1.13318
21660	KIF19	H300022551	0.729588	-1.94447	-1.43477	-0.888484	0.835322	-2.8348	-1.99426	-2.13318	0.720204	0.0057785	-0.991639	1.28381	0.565484	-0.413471	0.654532	0.544776	0.483192	-0.29301	0.354557	1.45193	0.632641	0.307713	-0.602391	1.72305	0.445157	-0.37167	0.182379	0.0663228	0.575014	0.935024	0.603901	0.691076	-0.722167	-0.803078	-0.457097	0.441087	0.115911	0.426535	0.896206	-0.673396	0.209452	-0.382257	-0.463111	-0.192984	0.147901	1.19759	0.439251
3410	TYRP1	H200006035	-0.480459	-0.723588	-0.0634443	-0.115892	0.328672	0.472537	0.628606	-1.31843	0.478086	-0.471024	0.183234	-0.106726	-1.11638	-1.01284	-0.921457	-0.410393	-0.877835	-0.226657	0.857578	-0.00860754	0.188927	0.694136	-0.0388384	-0.343734	0.788393	-0.284242	-0.280548	0.974762	0.383753	0.727397	-0.137026	-0.808491	-0.0685502	6.26339	0.801673	0.467011	-0.0859286	0.493418	0.0752619	0.664027	0.85796	0.684642	0.0171661	0.449534	0.276079	-1.06322	-0.992077
9732	NP_001072996.1	H300000316	-1.45339	0.62974	-0.395971	1.48578	0.671811	0.827295	0.816816	0.768572	0.31901	-0.629511	-0.332756	-0.622429	-0.341402	-0.317363	0.0890328	0.221753	1.2708	-0.146761	-0.0588213	-1.45499	4.79097	-0.0803537	-0.398224	-0.679276	0.692757	0.79205	-0.227308	1.54068	0.573323	0.207513	0.576623	-0.541775	0.863547	-0.859566	-1.11936	-0.472847	-2.08041	0.162478	-0.564461	-1.18458	-1.60651	-1.3625	-1.40581	-1.39249	-1.51408	-0.284907	-0.29841
15976	ZNF547	H300012754	-2.08476	1.31259	-1.91019	1.79748	1.33479	1.71736	1.60549	2.41295	0.895629	-0.684352	-0.383136	-1.53895	0.114576	0.204099	-0.354881	-0.202584	0.535841	1.40272	0.180335	0.976829	0.659647	-0.207202	0.181039	0.529547	-1.2723	-1.69627	-0.548158	-0.768114	-0.875435	0.287784	0.588387	2.16146	0.0787816	0.835267	1.37842	-0.638595	0.839708	0.0195475	0.956697	0.749491	0.760794	0.735568	-0.0293013	0.128059	0.500216	-0.810508	-0.745457
28708	INPP5F	opHsV0400006809	-0.87939	-2.34921	0.507664	-0.566059	1.27977	0.863816	0.503562	-1.5003	0.285927	-0.411189	0.385506	0.411408	0.761818	1.17849	0.240038	0.557202	1.50455	-0.660168	0.433344	0.353605	0.285848	0.520161	-0.0181578	0.600199	0.523554	2.46268	-1.06133	0.339677	-2.70094	-0.705492	0.351656	0.690102	0.465184	0.352131	-0.147849	-0.0128138	-0.769546	0.387355	-0.635642	-0.0368865	1.66765	0.727733	0.633735	0.33791	-0.0615351	0.619904	0.612148
31667	-	opHsV0400009768	0.537593	-2.19484	0.990071	-0.342716	0.358984	-1.2888	0.167854	-1.26305	0.640253	0.709745	0.822838	0.968302	1.83184	-0.426874	0.499733	1.40218	1.53614	1.03924	0.280669	-0.23104	0.244436	-0.0450213	0.42683	0.0643247	1.05499	-0.560427	-1.27586	0.269266	-0.703629	0.417676	-3.02619	-0.66766	-3.79411	0.844182	-0.376973	0.163193	-1.54959	0.59606	-0.616465	-0.578689	-0.598628	-0.433581	-0.208786	-0.0421407	0.149584	0.267665	-0.155983
1299	ARPC1B	H200002012	-0.415897	2.09528	-1.41091	-0.897896	-1.67766	0.773826	-1.34293	-0.445171	-1.71159	0.503792	-0.0659981	0.572318	-0.35057	0.095234	0.46135	1.43797	1.20978	0.0936302	0.358599	-0.285064	-0.0999516	1.60987	1.45539	1.45739	0.722895	0.804928	0.704249	1.10024	0.493512	0.564984	-1.81128	-2.4225	-1.75902	-1.08472	-1.48368	-0.556673	0.0255544	0.824493	-0.739065	0.258248	0.253221	0.557499	0.517524	-0.67974	0.0786137	-1.07268	-1.93091
17369	PLCZ1	H300015692	-0.201474	0.24114	0.720111	-2.75429	-0.726973	-1.32228	-1.74123	0.154965	-1.48437	0.083359	-0.242252	-0.423716	-0.438439	-0.772457	-0.738134	0.217321	-0.323929	-1.09469	-1.24959	1.17167	1.08965	-0.506813	-0.561734	-0.319449	2.02307	0.232971	1.29499	0.814697	-1.06859	0.530937	2.35257	-0.103596	0.797239	0.612157	1.30062	0.0654012	0.56704	0.873665	0.326327	1.23949	0.677355	1.78059	-0.100257	-0.217123	1.69677	-0.614458	-0.157712
500	SHROOM2	H200000608	2.36183	-2.05459	0.85871	-0.649261	-0.0340739	-1.26723	-0.850178	-0.795738	0.0728101	0.877079	1.02817	0.701647	-0.703887	-1.08605	-0.455668	1.13773	-1.10274	1.12082	0.907871	0.245352	-0.0809814	0.174708	0.212611	0.196112	-0.198834	-0.414472	0.0181217	-0.562034	0.840948	-0.0835181	-2.15275	-2.15559	-2.38337	0.1931	-0.258447	0.413229	0.821282	0.183848	-0.989917	-0.213824	-1.31284	-0.962864	-0.494034	-0.432727	-1.94581	-0.328481	-0.422636
10207	-	H300001276	-0.861866	-0.0407713	-0.80898	-2.26581	-0.488805	-1.13674	-0.68073	0.276709	-1.11184	0.448792	-0.263764	-0.356198	0.589525	0.420325	0.311047	0.0794387	-0.315848	-0.775969	2.21033	1.41422	1.19083	1.05455	0.933062	0.172067	-3.20986	1.03338	-0.611014	-3.05216	0.143145	0.764042	0.687275	1.20855	-0.220783	0.312984	0.596685	0.560135	-0.0422475	0.636284	1.5482	0.279358	0.934797	0.883663	0.945642	0.340128	0.852004	-0.193857	0.102949
30490	-	opHsV0400008591	2.01065	-0.954945	0.986491	-0.177514	-0.210701	-0.425906	0.119001	-0.338165	-0.217109	-0.432586	-0.495273	-0.49302	1.04542	-0.256771	-0.748675	-0.423344	-0.409441	-0.416985	0.47206	0.558798	-0.0564387	0.184849	-0.404869	-0.488041	-0.04089	-0.402544	0.129699	0.341114	-0.402544	-0.415202	-1.15396	-0.110848	-0.751228	-0.375547	0.11535	-0.402525	1.08566	-0.192239	0.0673649	0.110809	6.73617	0.790227	1.48096	-0.37087	1.77775	-0.522835	-0.236309
31836	-	opHsV0400009937	-0.420442	-3.90067	-0.0868929	-1.63114	-0.729657	-2.21023	-1.00537	-0.91498	-0.217944	0.151037	1.27964	0.225339	0.165827	-1.68086	0.15251	1.90765	0.0913401	-0.0962169	0.0878147	0.303316	-0.0811795	0.518601	-0.615788	-0.129964	1.41186	0.859896	-0.346751	-0.409988	0.923707	0.50213	-0.53681	-1.51973	-2.33098	0.0263575	0.827075	0.441739	3.12589	0.936899	-0.205396	0.466567	0.310735	0.0105108	0.321085	0.143673	-0.817195	1.92166	-0.76925
35232	hsa-mir-21	opHsV0400013333	-0.620184	-0.674369	-0.255188	0.422184	0.00998846	0.206612	0.201778	-0.660493	-0.0898042	-0.525378	-0.158379	0.0257805	-0.680382	-0.963865	-0.760997	0.0335247	-0.832967	-0.165648	2.14506	0.370346	4.71802	0.0371448	-0.139895	0.0823613	0.528135	-0.303142	-0.215241	0.500096	-0.0761315	-0.724985	-0.09764	0.19562	-0.165024	0.585981	0.297733	4.51625	-1.06024	1.03059	-0.0295803	0.291025	0.586062	0.544247	0.755873	0.261034	1.25124	-0.32661	-0.619117
865	HTATIP	H200001215	-1.03402	0.478629	-2.46705	0.215533	-2.43453	0.463714	-0.395942	0.539245	-1.71244	-0.414643	-0.226759	-0.504251	-0.656026	1.79526	1.03319	1.28017	-0.291015	-1.27928	0.317172	0.166052	0.497736	0.44151	1.22658	1.48306	-0.434261	0.372777	1.38149	-0.694553	0.592094	-0.109997	-1.78108	-1.30252	-1.09019	-0.217915	-1.34772	-0.349386	0.623922	0.180065	0.861617	0.19134	0.550722	1.02802	0.700277	0.27882	0.984261	0.950002	0.397931
9983	-	H300000827	2.44208	-1.9489	-1.02641	-0.00931095	-0.174694	0.346918	-0.90903	-1.8044	-1.22691	0.623314	0.863388	0.458304	0.616976	1.2596	1.4159	-0.0942074	-0.475999	0.469613	-0.090329	-0.880221	-0.0101986	-0.968256	-1.5318	-1.6595	-0.559672	0.300941	-0.806682	-0.2117	0.593192	-0.531908	-1.10465	-2.53324	-0.876143	0.795651	0.10466	0.393429	0.296536	0.6178	-0.00297512	0.415046	0.422466	-0.682818	0.541651	0.535072	0.911927	1.22458	-0.479424
21456	FBXO11	H300022234	-0.465738	2.52818	0.145366	1.01564	0.650463	1.36384	0.589908	1.50735	0.408531	-0.0800049	0.000611452	-0.204091	0.0773061	0.112284	0.156949	0.0140599	0.514445	0.296474	-0.17729	-0.0367961	0.12837	-0.317488	-0.648956	-0.326252	0.255347	-0.500544	-0.319175	0.516809	-0.0911592	-0.0753629	1.10447	0.941128	0.762797	0.270229	0.677525	-0.0601945	-0.645089	-0.0809035	-0.0340243	-0.15032	-0.176716	-0.340489	0.0218253	0.0812091	-6.90874	0.527317	0.399573
32972	-	opHsV0400011073	0.636843	-0.721475	0.590141	-0.364496	-0.340157	0.318582	0.00258618	-0.850627	-0.646034	0.626643	1.17459	0.969281	0.741515	0.303825	-0.230652	1.38795	0.548509	0.849587	-0.150288	-0.693014	-1.037	0.641146	-0.459867	-1.35275	0.46621	0.058636	-0.662838	1.55208	1.15317	0.351502	-2.65944	-2.50287	-3.81122	-0.440401	-0.619465	-0.407187	2.72021	1.85071	0.653689	-0.475617	0.433052	0.651818	0.43545	-0.406225	0.100644	-0.442745	-0.279056
13647	TMEM50B	H300008073	1.0646	1.8637	0.327975	1.37825	1.05983	1.07668	0.218917	1.42367	0.112331	-1.16402	-1.04464	-0.950058	0.739352	1.46005	1.1959	0.76633	0.697594	-0.50778	0.273336	0.0657794	0.561342	-1.11221	0.00202171	-0.250491	0.513087	-3.60591	0.458229	-0.906943	-1.65007	0.850267	0.738677	-0.0243464	1.08972	-1.20884	-1.77555	-1.22706	0.265235	-0.303961	-0.716924	-0.618978	-0.305205	-0.308558	-0.546477	-0.653087	-0.78635	0.601441	0.17831
2261	AFG3L2	H200003919	0.0830799	2.62958	-0.0477023	1.25548	0.99253	2.68786	0.685996	2.1295	0.364729	-0.247221	-0.936738	-0.191338	-0.117172	-0.717825	-0.272524	-0.103346	0.788777	-0.46597	-0.950059	-0.467006	-0.214583	-0.73785	-0.40145	-0.96593	-0.505869	0.248882	-0.121326	-0.599959	-0.646916	-0.832648	1.57064	1.3597	1.37654	-0.407296	-0.764365	-0.103914	-3.35848	0.55209	0.503117	-0.311173	0.0851758	-0.0444699	-0.316085	-0.463874	-0.641575	-1.1592	-1.77377
33587	-	opHsV0400011688	-0.0214386	-1.67286	-0.0371796	-0.609177	-0.827853	-1.7193	-1.37472	-1.86825	-0.535901	0.456898	-0.537131	0.0554621	-0.23594	-0.892697	-0.166645	-0.0619003	-0.598393	-0.438501	0.850245	0.491897	0.639463	0.635067	0.774655	0.365048	0.280917	-0.10328	0.483043	-0.0836295	6.69877	0.927086	-0.00947769	-0.273171	-0.719578	0.317425	-0.122886	0.700502	-0.885823	0.40614	0.268719	0.566331	0.0320101	0.277531	0.251147	-0.0356338	0.219221	-0.0637086	-0.279584
33186	-	opHsV0400011287	-0.00077378	-0.116186	0.118287	0.220211	-0.0298314	-0.0966152	0.315735	0.234464	0.167964	0.304753	0.068848	0.407279	-3.89568	0.197368	0.0500147	0.415263	0.271621	0.460663	0.967648	0.746511	0.323433	0.527186	0.428746	0.739645	0.770821	0.315878	0.217439	0.475546	0.10409	0.337879	0.053933	0.0149364	-0.0437253	0.0631434	0.146697	0.260829	-0.645717	0.47118	-0.0175552	0.142816	-0.0347958	0.0788702	0.591872	0.130354	0.125367	0.208713	-0.840191
19176	BTN2A2	H300019073	1.02717	1.37367	-0.0606302	1.01291	0.550028	1.64248	0.539949	1.07447	0.100631	-0.149924	-0.0448495	-0.205835	0.728079	0.949108	0.684981	0.30078	-0.447742	-0.059631	0.22858	0.213081	0.383651	0.0567902	0.190506	0.863527	0.0608228	0.629132	0.163679	-0.00793544	-5.35293	0.489826	1.46333	0.949525	0.931531	-0.431474	-0.111154	-0.704977	-3.31806	0.301085	0.0467852	0.423405	0.269242	0.180433	0.0287566	0.204833	0.217507	-0.185735	-0.328197
24730	Q8N0W1_HUMAN	opHsV0400002840	0.688915	-1.45755	-1.17988	-0.726337	-1.19806	-2.61713	-1.39152	-0.841306	0.0820189	-0.486662	0.464817	-0.529678	-1.0776	1.71371	0.853046	0.236878	-2.02016	-1.46686	-0.0452456	-0.00929668	-0.227338	0.913158	-0.245536	-0.588665	-0.325621	-1.04355	-2.21116	0.581564	1.04884	-0.893481	0.876871	1.07105	1.07964	-0.185435	-0.22496	0.11915	-0.296001	0.299946	1.16513	0.65091	1.00716	0.548652	0.897427	0.451085	0.842418	0.104541	-2.30692
30383	-	opHsV0400008484	-0.794561	1.28321	-0.798264	2.14873	1.31916	1.09547	0.841271	1.3115	-0.453951	0.0791	-0.797221	-0.0530396	-0.0845726	-0.45623	-0.758112	0.459201	-0.584743	-0.196311	-0.504168	-0.29281	1.37048	-1.22571	-0.733701	-2.13165	-0.479589	0.0601862	0.56085	1.45874	0.154894	1.68189	-0.111077	3.24121	-1.04557	0.0468698	1.11868	0.514671	0.596084	0.48837	1.63662	-1.82992	1.95022	-0.426835	-0.0320211	-0.557939	-0.571417	-1.28338	-1.35604
33889	-	opHsV0400011990	-0.412726	-1.63293	-1.06883	1.04859	-0.451955	-0.248198	-0.57384	-1.13918	0.222342	0.579569	-1.0545	-0.420551	0.322114	0.749766	0.563094	0.22595	-1.46082	-0.780886	0.1499	-0.29231	0.771555	0.987688	-0.00361452	0.616513	-1.71183	-0.111653	-0.897186	-1.13306	1.23761	0.741992	-0.947411	-0.708788	0.442483	0.172647	-0.597683	-1.36011	-0.990162	-0.200688	-0.959855	-0.464352	-0.692553	-0.968664	-0.216135	-0.0104709	-2.62168	1.11137	1.17856
9833	NUP43	H300000515	-0.2367	1.35089	-0.144363	0.577654	1.25323	1.3471	1.47578	3.28758	0.320421	-0.386873	-0.0970969	-0.153062	-0.0632294	0.267411	0.0450022	-0.736269	-0.571856	0.723628	0.723016	0.754995	-0.035329	0.240638	0.0869605	0.296879	1.21351	0.326506	-1.75187	2.29611	1.18489	-0.529848	0.769362	0.426465	-0.534703	0.0766849	0.418445	-0.239325	-0.25625	-0.54088	-1.73865	-0.0935845	-0.0921362	-0.566501	-0.736967	-0.167171	-1.12245	0.357472	0.700422
28493	-	opHsV0400006594	0.957477	-1.95868	0.391128	-2.37742	-1.2755	-2.69014	-1.30691	-1.64481	0.540827	0.624053	0.46428	0.540884	0.7836	-0.115397	0.727088	0.73147	-0.680025	0.220718	0.217463	0.0585077	0.190623	-0.264164	-0.135108	-0.402954	-0.792919	-0.319241	-0.714538	-0.505465	5.44777	-0.756976	0.747743	0.603159	-0.102129	0.407655	0.51782	0.104171	-1.4341	-0.567493	-0.739866	0.00870203	0.0286808	0.066919	0.385549	-0.507823	0.0317099	0.484442	0.310918
24509	-	opHsV0400002619	-0.117836	0.511862	-0.378442	-0.579693	-0.319254	-0.799784	0.08969	0.393771	-0.568924	-0.167859	0.0629836	-0.125942	0.863723	0.586504	0.486159	0.867165	1.32045	0.10678	-0.304108	0.86293	-0.289295	-0.387069	-0.487022	0.591553	-0.391247	1.31053	-0.745232	-1.81889	0.169144	0.466824	1.1672	0.360634	1.07751	-3.03056	-0.513781	-3.14699	0.13516	-2.557	-0.827653	-0.303227	-0.509965	-1.00727	-0.655415	-1.38606	-1.13389	0.792294	2.24057
23804	-	opHsV0400001914	-0.157928	-2.08925	-0.240874	0.302257	-0.591748	-2.26556	-1.03766	-1.33316	0.0531596	0.986055	0.50228	0.927264	0.130761	-1.03666	0.701172	-0.216538	-0.0578402	0.644662	1.51144	0.950024	1.58112	1.09096	0.736261	0.61856	-0.275951	-0.254104	-0.229589	-1.07899	0.132561	0.885764	-1.1211	-0.467334	-1.8554	0.315426	0.025412	1.24655	-1.17999	-0.44015	0.390759	0.714195	0.79165	0.47381	2.03404	0.622638	-0.907177	-0.821001	0.216228
27916	SUGT1P	opHsV0400006026	-0.192869	0.899888	0.524605	0.428593	0.999042	1.43027	0.789641	1.84866	0.734926	0.303657	0.997333	0.264817	-0.437431	-0.303019	0.314504	0.367503	0.770714	0.0141512	-0.179356	0.0952497	0.21872	-0.371617	0.648812	-0.444348	2.2762	-2.65653	0.306115	1.3668	-0.449764	0.2706	1.1219	1.08302	0.913411	0.0582909	0.136312	0.110571	-2.01232	0.0422802	-0.426325	-0.0410729	-0.0359004	-0.201828	-0.248813	-0.188192	1.81086	0.0915981	-1.83284
9683	OR51G2	H300000222	-0.0665678	-0.637177	-0.307984	-0.128833	0.28274	-0.610758	-0.242038	-0.16943	0.995357	-1.22788	0.00171923	-0.274913	0.559352	0.931059	-0.210869	1.03632	0.375697	-0.305876	-1.48026	-1.68295	-1.46662	-0.227137	1.04854	-0.0784436	0.539554	1.06975	-0.90665	-1.17812	0.63062	-0.96089	1.57822	1.54381	1.59696	0.712484	0.176318	-0.056193	-1.11814	0.962995	-0.057067	-1.16638	-1.75	-1.23413	-0.802375	-2.40639	-2.35747	0.619162	0.83181
12823	-	H300006394	2.05831	0.573554	0.916021	-3.65961	0.0954515	-1.82047	-1.54911	0.245339	-1.88711	-0.0817147	-0.100843	0.753462	0.890449	1.23162	0.967062	-0.729059	0.584883	-0.133257	-0.974477	-0.947079	-0.156122	-1.06466	-1.33819	-1.5469	-1.02605	-1.22607	0.473149	-0.355186	-0.155131	0.0527243	0.689455	0.288666	0.0991764	0.358573	0.469702	0.393839	0.613891	0.29037	1.00248	0.676785	0.516646	0.290859	0.865582	0.683117	0.965045	1.45472	1.29921
17674	AHCY	H300016354	-0.488922	-0.867564	-0.39788	-0.937531	-0.897444	-0.699662	-0.870929	-1.16144	-0.971856	1.45935	0.500374	1.20452	0.378364	0.464748	0.17538	0.862667	-1.04171	0.20865	-0.0409202	-0.199857	-0.155429	0.226287	0.612116	0.697052	0.0588318	0.923509	-0.422824	-0.0342466	0.657003	0.0214192	-2.65723	-1.31436	-3.24084	-0.460441	-0.676824	-0.30163	1.70944	0.732796	-0.4654	-1.16121	0.0205139	0.428959	0.886308	0.347974	1.21867	-0.639277	-0.961784
24843	KLK13	opHsV0400002953	0.822112	0.957853	0.541117	1.10391	0.952624	0.956991	0.731982	0.555856	0.689147	-0.0385859	0.0201762	-0.123634	-0.0469788	-0.239315	0.123396	-0.0802352	0.526748	-0.997581	-0.641745	-0.0128511	-1.31043	-0.455012	-0.715045	-0.655005	0.380451	-2.1319	-0.534068	0.242822	-6.33024	-0.323191	-0.11248	-0.167926	1.68216	-0.317068	-0.611649	-0.120205	0.353345	0.52603	-0.314892	0.198029	-0.484427	-0.112798	-1.10864	-1.03247	-0.676169	1.40678	-0.371685
7236	SEC22A	H200014207	-1.29256	-0.433421	1.04452	-1.86015	-0.359782	-1.11024	0.455043	-0.606555	0.353943	0.83911	0.621281	-0.651629	0.165866	1.40099	-0.111805	-1.48232	0.787659	0.216038	0.0295235	-0.45337	-0.790718	-2.04387	-2.34191	-2.21303	-0.685237	-0.0554811	-0.171162	-0.47565	-0.448563	-0.576524	-1.18577	-0.17998	1.41304	-0.309943	0.11889	0.256177	-0.474676	-0.642059	1.5163	1.42607	1.89056	1.61308	0.302284	0.573147	0.419749	0.375599	0.794064
24848	Q9NXN7_HUMAN	opHsV0400002958	0.45411	0.113989	-0.84224	1.58987	0.61049	0.99496	1.56271	-0.0501552	0.707744	0.206559	-1.06688	-0.593064	-1.69184	-1.9529	-1.69937	-0.98279	-0.217619	0.578883	0.680824	1.27476	0.834781	0.272249	-0.786707	1.13255	0.811456	0.071786	0.615423	0.289131	-0.716299	0.411869	-0.621098	-1.32922	0.445059	0.731889	0.502236	0.217357	-0.271583	0.12079	-0.363683	-0.125202	1.08844	2.29025	0.311408	-0.0524071	1.29422	-0.667659	-1.54392
5285	FOXI1	H200010225	-1.51907	-1.21646	-0.365689	-1.41509	0.949126	-1.47369	-1.31522	-0.235064	-0.710891	-0.172228	-0.997206	0.142367	-0.881105	-0.662714	-0.189888	-1.1174	-0.625151	-0.777969	-0.158656	1.0499	1.1236	0.180437	3.00413	1.33227	1.26833	0.296527	-0.440789	0.608007	1.03685	-2.09486	0.0520789	-0.421864	-1.07449	1.63145	0.541449	0.588961	-0.00455401	-1.56179	1.10673	1.71534	1.04591	1.07335	-0.359855	1.17374	-0.482154	1.29268	-0.000314352
27365	NPSR1	opHsV0400005475	-4.77553	-0.548618	-1.55305	1.28832	0.217972	0.10512	0.21318	0.381335	0.678355	0.372905	0.0977429	-2.59754	-0.820078	-1.33656	-1.05512	-0.200011	-0.822397	0.803719	0.327193	-0.115871	-0.367454	0.093088	-0.19337	-0.0452877	1.17445	0.789561	1.10044	1.05088	1.48683	1.14039	0.682925	1.3712	0.810764	0.234386	-0.441047	-0.043402	1.53539	0.798337	1.02934	0.320131	0.687612	0.682145	-0.668537	0.345549	-0.356028	-0.675941	-0.562527
25653	-	opHsV0400003763	-0.383135	-0.686566	-0.379179	-0.834946	0.116374	-0.164389	1.18759	0.623183	-1.21935	0.0527768	-1.27776	-0.605086	-1.3265	-1.59014	-2.35715	0.269626	1.26111	0.709491	1.06947	1.88222	-0.793919	0.311614	0.50403	0.504757	-0.0173449	0.893196	0.569174	0.91921	0.192041	0.626877	-0.388825	-1.7734	-1.2947	1.14507	2.17847	0.686703	-1.56875	0.685669	1.17195	0.661599	0.83851	1.34699	0.679507	1.87926	0.807287	-0.818926	-1.96441
12505	KIAA1751	H300005799	0.895789	1.41255	0.0532186	-0.114093	-0.530355	0.0923382	-0.450685	-0.791897	-0.142625	0.798101	0.274978	0.491328	0.795795	0.232687	0.469107	1.45392	1.21069	0.627342	-0.280152	-0.289318	-0.655022	-0.251398	-0.249616	-0.719016	-0.548425	0.417469	0.00597096	-0.296747	0.144401	-0.226842	-2.43	-2.29958	-1.62056	-0.445074	-1.104	-0.344881	0.570588	0.591811	-0.205679	-0.325031	-0.583345	-0.699978	-0.258183	-0.47798	-0.241649	0.909085	0.925116
10248	ABR	H300001363	0.0227697	2.21288	0.247778	0.900071	0.258054	1.5703	0.244988	0.631367	-0.222574	0.333203	-0.382601	-0.0264218	-1.05419	-0.0378834	-0.793442	-0.492916	-0.55851	-0.39934	-0.0604371	0.0837503	0.455366	0.32885	1.25981	2.51006	0.25908	1.96368	0.664038	0.150168	-0.191272	0.0979599	1.37118	0.0174253	-0.0526055	-5.34734	-1.20113	-0.738721	0.159546	0.679407	0.726557	-0.169677	-0.202894	0.0956491	0.481718	-0.326074	0.473861	-1.24586	-0.868204
20279	CNTNAP4	H300020509	-1.30313	0.144159	-0.161139	-0.092263	0.476609	0.209757	-0.802259	1.07705	-0.166655	-2.19933	-1.46373	-0.904782	-1.12078	2.1624	2.00371	-0.891493	-1.24021	-0.553901	0.153817	-0.829161	-0.39518	-0.0950391	-0.250176	0.575432	1.06923	0.916263	2.20842	1.07366	0.201922	0.292737	-2.88714	-1.77044	-2.90981	0.141132	-0.422333	0.123551	1.68626	0.786011	0.492681	0.233321	0.664964	0.652781	1.17399	1.33722	1.84826	0.67604	0.841796
24776	RSBN1L	opHsV0400002886	-2.09397	1.50577	-0.298993	0.225302	0.0634471	0.975599	0.30475	1.79613	0.738611	-0.0603037	0.501862	-0.453083	0.589227	0.105622	-0.0094885	-3.10879	1.4879	0.170268	0.407993	0.151842	0.374542	0.251196	0.580145	0.24875	-0.321684	0.938078	0.331653	0.75109	1.80328	2.03068	2.11607	0.431462	1.21991	-0.225348	0.511587	-0.425428	-2.74239	0.808131	-0.0639447	-0.165657	-0.25924	-0.421905	-0.850825	-0.661779	-1.0143	0.317944	0.417976
28354	THNSL1	opHsV0400006455	0.945861	0.331151	0.733329	-0.436229	1.03627	0.338861	0.632858	1.45192	0.72949	0.21707	0.0585856	-0.083635	-0.975458	-0.658196	-0.713521	-0.981778	-0.165165	-0.116532	-0.973246	-0.973391	-1.00606	1.71271	-1.23332	3.62139	-0.299838	-2.64169	-1.88691	1.06626	0.528478	-0.798777	-0.854212	-1.31342	-2.13735	0.335267	0.505715	-0.958544	-0.541751	-0.0505118	-0.702119	0.316215	-0.435948	-0.390934	0.0183711	-0.346023	-0.720477	-0.0265871	-0.351071
20025	P11388-2	H300020183	0.853469	0.214144	0.827115	0.735978	1.22069	0.652869	1.29751	0.416997	0.951425	-0.353427	-0.0273938	-0.258833	-0.290501	-1.86619	-0.661699	0.329787	-2.0443	0.321391	-1.04619	-0.995776	-1.00702	-0.489061	-0.701455	-0.832275	-0.0299257	-0.560089	-0.703716	0.515987	-0.541176	-0.66865	0.337977	0.246392	0.172715	0.691231	0.553417	-0.0510697	4.84247	-2.72779	-1.22194	-0.455822	-0.401498	-0.698542	-1.43393	-1.20007	-1.21056	-0.599874	-0.300673
8952	WDR32	H200018895	-1.08079	1.39182	-0.0689478	1.08412	1.11675	2.01231	1.11317	1.43819	0.0886126	-0.355886	-0.0101118	-0.968465	-1.74206	-1.99867	-1.61011	-0.651042	-0.395409	-0.0703008	-0.561297	-0.815698	0.347789	-0.0749556	-1.79515	-0.829108	-1.84057	-0.78992	0.526147	-0.839146	0.233625	-0.875266	0.564196	0.540808	0.62986	-0.537539	0.946972	0.374518	0.95199	-2.1744	0.924273	0.190051	1.86262	1.50908	-0.432139	0.551878	-0.0408762	1.2898	0.795679
35576	-	opHsV04NC000001	-0.474858	1.19121	0.0494407	-0.666181	-0.368109	0.149966	-1.12799	0.0349044	1.27222	-1.45611	0.793719	-0.401368	0.00858757	1.80067	1.42726	-0.632137	-1.06703	-0.0271587	0.616173	-0.269925	0.541085	-0.696503	1.21182	1.05225	1.36127	0.930925	0.242366	0.751823	0.0026948	0.252328	0.0273099	1.02294	0.433926	1.51286	0.148259	-0.637077	-0.737089	1.27211	1.15203	0.303009	-0.40453	-0.309782	0.0064113	0.884975	-0.778906	0.0779205	0.321821
21085	SLC35A1	H300021663	-2.51071	1.09888	-0.750205	0.43237	-0.0319567	1.08246	0.333408	1.74994	-0.175879	-0.595621	-0.478757	-0.602368	-0.25681	0.512839	0.0811511	-0.743082	0.735874	-0.0147251	0.281818	0.321527	0.526766	-0.00260976	-0.204345	0.269881	0.943834	0.0231035	0.644257	0.946879	-0.210295	0.637034	1.23243	2.05231	2.05941	0.331013	0.0997301	0.117098	-5.38054	0.93729	0.276167	-0.279892	0.122204	0.0645455	-0.0794802	0.222275	-0.224441	-0.246593	0.0335839
14425	ACOT12	H300009545	-0.553816	0.408391	-0.267998	-0.381705	-2.2969	-0.246899	-0.141996	-0.0887425	-2.86121	-0.825371	-0.275544	0.44465	0.12009	-0.514893	-0.351659	0.0852808	-2.62542	-0.152162	1.16117	1.00763	2.12789	-0.0282802	1.14832	0.634075	-0.596871	0.34935	-0.807112	-0.127732	-0.171532	-0.53018	0.550202	1.38612	1.26811	0.991029	0.739656	1.20681	0.571311	1.20596	0.77415	1.50764	0.599875	0.326963	0.882037	-0.550239	0.454713	-1.08904	-0.226351
24024	PIB5PA	opHsV0400002134	-0.457492	-1.44402	-0.304091	-0.87046	-0.990707	-1.37916	-0.851118	-1.11439	-0.386818	0.249198	0.520833	0.00900486	0.565098	0.533269	0.596698	-0.320339	-0.327183	0.0750152	0.408794	0.513804	0.140744	0.584168	0.583991	0.731686	-0.483834	-0.666891	0.045756	-0.251595	-0.666919	-0.241547	-0.433826	-0.277868	-0.113521	-0.469216	-0.350802	-0.243207	7.26848	-0.204327	0.0945315	0.315103	0.357124	0.26178	0.289142	0.108328	0.332307	-0.108896	0.482184
25354	PRSS33	opHsV0400003464	-0.596032	-1.80944	0.503441	-1.63243	-0.415198	-2.16652	-1.84577	-0.657716	-0.106543	1.17739	0.53398	0.644211	0.926749	1.44808	1.26303	0.0798579	0.0953247	-1.01396	-0.198046	-1.67222	1.39397	2.10652	0.749342	0.0233285	0.637036	-0.572199	0.551966	-0.938853	-2.07247	0.429094	0.348661	-1.83098	-1.48047	1.09977	-0.206587	0.297466	-0.123911	-0.19977	0.221601	-0.650612	-0.341956	0.434505	0.52119	-1.56482	0.185153	0.0527828	0.833016
2793	ORC6L	H200004950	0.585626	-0.881064	0.91113	0.0936827	1.37401	1.47035	1.17283	2.43465	0.459033	0.384004	-0.225378	0.441987	-0.437019	-1.19415	-0.916308	-0.31678	-1.17707	0.549705	-0.588657	-0.544088	0.519475	0.076964	-0.222023	-0.51896	1.64019	-0.476464	0.0349773	1.03078	-0.542664	0.00925354	-0.108369	-0.896787	-0.723025	-0.43872	0.199707	4.76517	-0.899836	-1.15401	-0.38049	-0.218222	-0.0777169	-0.266355	-1.0216	-0.838465	-1.1707	-0.379389	-0.37354
11901	MZF1	H300004613	-0.0452797	-1.68239	-0.712937	-1.17922	-1.31129	-1.25189	-1.14754	-1.52318	-0.692531	0.362595	0.00596157	0.138232	0.709213	-0.60142	-0.0944343	0.38891	0.30445	0.502269	-0.155156	-0.471535	-0.547195	0.0796882	0.208987	0.0434227	-0.376342	6.56427	-0.271333	-0.480589	-0.623417	-0.47151	-0.439431	-0.93262	-0.487258	-0.52491	-0.656841	-0.633416	0.0371218	0.478244	0.825662	-0.0609039	0.670458	0.399785	0.00148107	-0.62011	-0.239558	0.338743	0.206055
34029	-	opHsV0400012130	-0.674646	-2.21926	-0.190332	-0.740213	-0.680238	-1.66835	-0.349765	-1.77101	-0.253989	0.569816	-0.559504	0.448259	0.704209	-0.346786	-1.09527	0.319199	0.612494	0.872829	1.59049	1.71214	0.958954	1.44625	1.5771	0.937024	1.00618	-1.58447	-1.26381	-0.340608	0.035055	1.04249	-0.343116	-0.34336	-2.36523	0.287858	0.571831	-0.104937	-1.67345	-1.71341	0.604669	0.916943	0.321088	0.425174	0.724821	0.552276	0.872041	0.737917	-1.22254
1838	NARFL	H200003116	-1.04275	-1.11972	-1.52126	3.5368	-1.12077	0.408746	-1.6909	-0.545094	-1.39443	-0.021678	0.0106996	-0.0913101	-0.12	-0.697519	-0.240343	-0.139005	1.03733	-1.35219	1.53392	0.758726	1.23719	0.748839	-0.408037	0.918204	-0.0973593	-0.0153816	0.0713676	1.83566	0.23748	0.748219	-0.891749	-0.174365	1.19442	0.949388	-0.243304	0.9321	1.81353	0.494612	-0.0976888	0.80372	0.856121	-0.26593	1.17631	0.42711	0.34855	-0.166305	-0.208422
14911	-	H300010499	1.38248	-2.82552	0.67208	-0.381685	-0.166495	-1.89927	-0.810228	-1.52029	-0.171096	0.515776	0.586508	1.31115	-0.359123	-1.97977	-0.765313	1.88897	-1.20612	0.899846	0.0802779	0.382474	0.151486	0.453093	-1.09272	-0.596004	0.740128	0.320604	-1.16426	-0.647011	0.196142	-0.544241	2.06429	1.67668	2.50458	-0.467509	0.680688	-0.00655018	-1.80118	-1.78509	-1.35988	-0.862135	-0.67651	-0.502898	-0.651704	-0.222373	-0.763908	-0.486347	-0.0777814
31600	-	opHsV0400009701	0.62195	-0.0108181	0.635246	-0.347507	0.0168932	0.306519	-0.0485698	-0.0230845	-0.0137719	0.381864	0.455055	0.834802	0.535317	0.989062	0.499426	0.41179	0.847204	0.591227	-0.0921992	-0.480017	-2.15429	0.214114	-1.46797	-0.341334	-1.19418	0.305045	0.0335768	-0.259923	0.305045	-0.941409	-2.20909	-1.28681	-2.79157	-0.828663	0.00308781	0.245593	-0.459838	0.254891	-0.605794	0.726048	0.813621	1.25304	0.351986	0.491368	0.593011	0.922127	0.307858
25751	-	opHsV0400003861	0.74003	-1.97288	0.339762	-0.0666309	0.668778	-1.07623	0.00985777	-0.0725449	1.17854	-1.76078	-0.813632	-1.25069	-0.481625	-1.35485	-1.34067	1.00506	0.0213598	-0.394579	0.670153	0.153304	0.2476	-0.559126	-0.103866	1.12144	0.670481	-0.65134	0.276601	1.10527	0.48766	0.820436	-0.440417	-1.20675	-3.97501	0.852763	0.387488	0.857787	0.712426	-1.01841	1.01561	0.495661	1.33213	1.00083	0.777481	0.896962	0.869895	-0.505145	-0.973359
35684	-	opHsV04NC000001	1.27457	-0.425586	-0.940565	2.4185	-0.918274	-0.511694	-0.717152	0.174107	-0.300466	-0.858763	0.0459428	-0.0618204	-0.540226	-2.2078	-2.28927	-1.50221	0.282041	-0.239199	0.252005	-0.89492	0.0621209	0.825222	2.49426	1.17073	-2.32524	1.90418	1.25911	0.465144	0.370294	0.288943	1.13495	-0.604147	1.43812	0.879323	-0.102603	2.19673	-0.522465	-1.00007	-0.336719	-0.158983	-0.285567	0.302688	-0.74112	-2.045	-1.43802	0.400042	1.02607
34534	-	opHsV0400012635	0.225407	0.918155	-0.237112	-1.70835	-0.11835	-0.754088	-0.543737	0.18616	-0.638243	0.260551	-0.613151	0.248036	-1.14659	-1.04467	-0.148837	-2.03026	-2.57986	-0.414339	-1.48674	0.786173	0.925897	0.24721	0.69192	1.90222	1.18645	-0.166927	0.117163	0.570742	-0.0103625	0.931006	1.1133	1.31891	0.897368	0.637678	1.13423	0.261425	0.0136105	1.33257	-0.848073	0.379553	1.36123	0.194583	-0.51876	0.763419	2.27504	-0.978558	-0.811782
1611	NSUN2	H200002625	-3.23352	-0.0255	-1.63471	0.0394965	-0.613865	1.24833	0.532724	-0.834753	-0.801254	0.257271	-0.185339	0.370616	1.43491	0.051286	0.813806	2.06214	-0.568738	-0.258503	2.51694	0.515778	-0.0398153	0.341411	0.447177	0.773644	-0.988981	1.09726	-0.112382	-0.885537	1.10986	-0.744339	-0.704966	0.455721	-2.45289	0.52138	-0.487962	0.346197	1.1697	-2.04151	-0.535034	0.184598	-0.0802038	0.371921	0.322788	-0.101551	0.0732244	0.0675956	-0.236878
6921	ZNF684	H200013514	-0.745016	-0.20146	-0.00908446	-0.174394	0.650411	0.647025	0.597717	0.902784	0.156733	0.00613544	-0.57301	-0.0103907	-0.592429	-1.3555	0.674086	-0.478432	-0.368753	-0.12086	1.47544	0.961903	3.10922	1.74842	-1.92951	0.769172	3.32472	0.169714	0.857753	1.38134	0.0772742	1.54391	0.00718966	-0.117089	0.302799	-2.11887	0.3349	0.514271	-2.92783	-2.42004	0.50521	0.267488	0.749307	0.357435	-0.694084	0.561327	-0.6514	-0.535101	0.0330074
3616	ARAF	H200006361	0.646515	0.655291	-2.42211	-0.353629	-1.93398	0.552609	-1.60156	0.857943	-2.16766	0.376848	0.293734	0.258607	0.307654	0.724939	0.752357	1.59059	0.356778	-0.613755	0.368158	0.51245	0.474075	1.30787	0.601856	-1.08565	-0.619985	1.55486	-1.33523	-0.252567	0.166408	-1.29484	0.761954	0.00591416	0.525472	-1.13803	-2.19362	-1.49538	0.796776	0.0113624	1.97269	1.19284	0.867244	1.31085	0.386675	-0.237854	0.607832	0.167487	0.140124
25251	-	opHsV0400003361	0.619933	-1.63818	-0.00669588	-0.1085	-0.571	-0.960353	-2.66177	-0.182655	-0.0340544	-1.59919	0.260133	-0.5855	0.679098	0.320842	0.0985159	0.00284802	-0.642287	0.0366416	1.00446	0.928745	0.956109	0.988378	-0.00922052	0.408373	0.375595	-0.11765	0.583731	0.00556296	4.12021	0.823886	-0.081672	-0.240525	0.280374	0.421043	0.687302	0.844831	0.481724	-0.0235511	0.972324	0.222088	1.16912	0.725365	0.830438	0.216931	0.195551	-0.0370093	0.839899
8895	HS2ST1	H200018325	0.251134	0.357479	-0.516621	0.894295	-0.00815404	-0.208404	-0.16141	0.180662	0.130507	-0.867977	-0.256309	-1.3437	-0.461102	-0.375962	-0.651183	-0.465917	-0.0218399	0.331665	0.843329	2.8547	1.33132	0.234508	0.809914	0.907196	1.38767	1.07102	1.33161	1.60085	-0.647743	0.433227	0.374142	0.844996	-4.97571	1.41241	0.830456	1.18871	0.55188	-1.1964	0.532364	-0.98561	-0.794244	-0.466037	-1.35012	-0.856728	0.342049	-0.60453	-0.428098
27565	-	opHsV0400005675	-1.5055	-2.35798	-1.05431	2.28988	1.3737	1.36553	1.45319	-2.04067	0.870239	0.15362	-0.257585	0.0865376	0.0876978	0.113198	0.385431	-0.490603	-0.838444	0.105276	0.692796	0.952167	0.710886	0.546418	0.577795	0.854694	2.15308	-0.296757	0.163675	0.815894	-1.08449	1.24545	2.68435	2.52853	1.40366	-0.481873	0.507357	-0.471814	-1.01558	-1.90405	-1.02286	-0.303636	-0.37255	-0.395667	-0.746979	-0.323055	-0.273682	0.23818	-0.00987871
12668	Q8N6F0_HUMAN	H300006139	0.307762	1.31646	0.64591	1.35155	0.115123	0.82142	0.543404	0.838148	0.461121	-0.332311	-0.616285	-0.0375692	1.19799	-0.635714	0.710886	-0.728767	-2.35809	0.474775	-0.354937	-0.383637	-0.278581	0.271379	-0.337304	-0.0694448	0.144723	-0.168876	-0.513245	-1.49188	-0.124731	-0.0380803	2.22416	2.58102	3.55055	-1.04222	-0.959972	-0.883375	-0.716872	-0.819289	-1.323	-0.420235	-0.790936	-0.507965	-1.21946	-0.565204	-0.898764	0.618744	-0.570083
18461	ATP5J	H300018015	1.3612	0.202081	-0.381065	-0.00954519	-0.140715	0.698486	0.281619	-0.18018	-0.685804	-0.57817	-0.461018	-0.234401	0.802127	1.26249	2.30364	-0.878891	-0.869476	-1.7557	-0.166191	-0.463749	-1.06353	0.453103	0.332328	0.063679	-1.37635	-0.267957	-0.885073	-0.265364	0.921738	-0.503009	-4.10919	-1.96677	-2.32563	-0.79312	-1.04425	-0.165041	1.24167	0.628627	0.0427601	0.404028	0.0952813	0.384114	0.762528	0.229126	0.546562	0.0623695	-0.57753
12915	LOC391656	H300006571	-1.74596	-0.188841	-1.23472	0.93368	-0.322581	2.43459	0.648003	0.525122	-0.956576	-0.0282197	0.0992355	-0.0232145	0.269385	-0.517093	0.325388	-0.141804	-1.43381	-0.10186	-0.416833	0.0166502	-0.389488	-0.40136	-0.896311	-0.927496	0.263997	-0.704904	-1.49954	0.401831	-0.0167352	-0.699711	3.21797	3.42146	4.14419	0.0258287	0.328188	-0.211526	-0.150659	-1.77105	-1.10082	-0.627615	-0.360633	-0.739493	-0.117197	0.526902	0.0819185	0.159518	-0.262214
27962	FGF4	opHsV0400006072	1.75125	-2.36887	0.323026	-0.940588	0.143241	-0.815177	-1.16228	-0.440049	0.963618	-1.02229	-0.0347906	0.195545	-0.444264	-0.959553	-0.0977493	0.657404	0.0605736	-0.224816	-1.23559	-1.51308	-2.35417	-1.53609	-1.04899	-0.097064	-1.01049	-0.854972	-0.336858	0.086737	0.542948	-0.171995	1.1831	-0.479776	0.340911	-0.868365	0.764656	2.44512	1.3723	0.645123	-1.34649	-0.128128	-0.814279	0.714232	2.03852	1.58122	0.927563	-1.28602	-0.863743
13010	ERN2	H300006743	-0.624368	-0.631524	-0.745473	-1.99897	-1.15777	-0.309391	-0.606669	-0.526626	-0.591791	0.295317	1.32535	0.686977	-0.272873	0.929457	0.209323	1.91712	-0.0731539	0.162123	0.904398	0.639836	0.354829	0.599637	0.79023	-0.191189	0.477103	0.91889	1.22859	0.731339	1.11403	1.14122	-0.0577088	-1.12523	-0.460537	-4.61714	-1.26043	-0.287381	1.58694	-1.04037	0.777402	0.00750093	0.273596	0.308331	-0.0213767	-2.47093	0.0317515	0.107719	0.139449
22618	GAA	opHsV0400000735	-0.308994	-2.09476	-0.270367	-0.719225	-1.01233	-1.41564	-0.508313	-0.464766	-0.138661	0.322468	0.112309	0.757317	0.497135	-0.446754	-0.716572	0.217596	-0.760075	0.120964	-0.273728	-0.374974	-0.629692	0.026274	0.00463918	-0.0905653	0.470854	0.366673	-0.123764	-0.236266	0.0589006	-0.256434	-1.77878	-1.77446	-1.4552	-0.408321	-0.448558	-0.148017	6.52264	-0.134942	-0.336023	0.0463567	-0.208842	-0.123401	0.150317	-0.021496	0.0441518	0.370506	0.743728
33627	-	opHsV0400011728	-1.60082	0.34525	-0.245989	-0.101532	0.334776	-0.966416	-0.769596	0.116498	-0.41273	0.0459395	-1.6925	-0.0701273	-0.407102	-0.617374	-0.662389	-1.12571	1.26226	-0.297245	1.31055	1.32844	0.533972	0.802655	1.26147	0.72651	0.49691	-1.65078	2.04183	0.734837	-1.1996	0.857378	1.22487	0.714369	0.890996	1.02997	1.10347	0.235535	0.0255096	0.315556	1.36409	0.68324	1.01323	1.06477	-1.0782	-1.19527	-2.72612	-0.0566728	-1.25605
30839	-	opHsV0400008940	1.21008	-0.111615	0.69465	1.46426	0.634633	1.0699	0.798088	0.391441	0.156396	0.60318	0.362751	0.13828	-0.5938	-0.267845	-0.130019	-0.424809	-0.19341	-0.461971	0.0911304	0.528865	-0.0237686	-0.490696	-0.955916	-1.05206	-0.401548	-0.660622	-0.0738616	-0.27465	0.120379	0.116623	0.426897	0.405378	0.0314273	-0.369403	-0.378327	-0.224234	6.93789	-0.580278	0.0363849	-0.322156	0.0931333	-0.12622	0.270266	0.624138	0.533899	-0.858449	-0.779702
14160	SIX5	H300009041	2.41221	-1.86371	0.064473	-1.1556	-0.506243	-1.48421	-1.26855	-1.8015	-1.03912	0.872095	0.929122	0.561346	1.20189	-0.246216	-0.605541	2.83752	-0.0860728	0.541048	-0.396114	-0.108793	-0.395377	-0.0591586	-0.122346	-0.371824	-1.25126	-0.0447942	-1.50161	-1.1815	-0.207484	-0.921418	0.0510693	0.850288	0.889504	-0.444514	-0.355354	-0.264254	0.405225	-0.187129	-0.319031	0.466722	-0.240708	-0.1299	0.352449	0.0356596	0.171181	0.159226	1.17994
13120	Q49A35_HUMAN	H300006994	-0.351993	-0.455099	-0.280666	0.261886	-0.846284	-0.464354	-0.525459	0.0215741	0.544582	0.211452	-0.345936	-0.00658183	-0.481018	-0.864123	-0.717169	-0.54039	0.647398	-0.14463	0.480803	-0.195632	0.581289	0.119483	-1.32103	0.266015	-0.0827242	0.241951	0.699246	-0.0261959	0.100944	0.132428	-0.564661	0.336485	-0.109413	0.398676	-0.207022	-0.0958124	7.0502	-0.305445	1.4135	0.0679059	0.674864	1.08589	-0.000895893	0.382661	0.732016	-0.962434	-0.510759
23201	CCDC57	opHsV0400001318	0.0729361	-1.68591	0.196046	-1.08237	0.0402983	-0.173132	0.735971	0.156957	0.565307	-0.0753294	0.771421	-0.224016	0.943051	0.412273	0.113555	0.760907	0.63932	-0.402753	-0.188789	0.540846	-0.336218	-0.973687	-0.424608	-0.347923	-0.0741474	2.62704	0.959262	-0.0283617	0.631536	1.5346	-0.269565	0.214225	-0.59406	0.292552	0.941575	0.511161	3.27188	-0.219622	0.577479	0.0055938	-0.0411173	-0.408985	0.29057	0.216055	0.658374	0.406637	0.874702
5778	MDM4	H200011149	-1.13443	2.33335	1.21189	0.00875146	0.529384	1.52189	-0.490256	0.903815	-1.00467	-0.326059	0.165215	-1.05066	-0.642499	-0.512211	-0.706694	-1.84007	-1.31418	-0.329094	0.394532	0.464125	0.536204	-1.2968	-0.357864	-0.327827	0.344317	-0.609007	-0.360987	-0.765163	-0.840146	0.690665	0.289402	-1.71571	-0.815681	-0.412371	-0.480625	-0.627165	0.223301	-1.63866	-0.815266	0.103933	0.203691	0.578957	0.0370034	0.787207	-0.246951	1.22514	2.37225
24719	-	opHsV0400002829	1.08998	-0.972246	-0.530672	-2.12564	-0.806532	-0.315966	0.760822	-0.718017	-0.848378	-0.405527	0.53574	0.643312	0.453309	0.988252	1.5593	0.319301	0.504384	-0.289024	0.764197	-0.244	-0.854171	-0.421718	-1.29565	1.90439	0.133524	1.95669	-0.273697	-0.902373	1.69724	-0.357635	-0.182216	-1.34657	-0.947245	-1.05589	-0.694842	0.758855	0.20495	-1.30805	-2.04896	-0.706726	-0.906359	-0.559644	-0.80198	-0.2661	-1.1148	1.93763	2.6615
18623	-	H300018363	-0.883336	-0.0764002	-0.828304	-2.34663	-0.691277	-1.1373	-0.12144	-1.35811	-0.742611	-0.487505	-0.685418	0.213547	-0.371923	-0.793092	0.907032	-0.292368	-0.273512	0.188526	1.17937	2.16437	0.0451161	-0.218007	-0.452918	-0.329792	0.516426	-1.86417	0.206407	-1.03581	-0.764206	0.0197936	1.0166	-0.786864	-1.80981	1.15022	0.0739963	1.13132	0.496913	-1.25335	1.36217	0.874442	2.84968	0.358688	0.425312	0.452367	0.0409597	-0.160624	-1.38766
26637	-	opHsV0400004747	-0.918283	-1.5434	0.327687	-0.359273	0.141614	-1.5525	-0.327196	-0.663159	0.648183	-0.503128	-0.302473	-0.33827	-0.289354	-0.425353	-0.582195	-0.947889	-0.184387	-0.212222	-0.470712	-0.212569	-0.0155798	-0.0941687	-0.217825	0.248171	0.790777	0.206704	0.341683	1.1373	0.332495	0.807728	0.427953	0.195199	-0.628373	0.458163	0.553678	0.278199	6.90772	0.339498	0.973001	0.275667	0.46764	0.284821	0.39833	0.167248	0.418194	-0.376786	-0.419993
32595	-	opHsV0400010696	-0.0576844	-2.97402	-0.512933	0.585762	0.125289	-2.15033	-0.952109	-2.24084	0.312512	0.643508	-0.041374	-0.185456	0.154024	0.299245	0.413868	-0.124104	1.55289	0.622488	0.364081	0.685304	0.497714	0.815234	0.630942	-0.393082	-0.0974632	-0.896663	-0.603017	-0.287411	-1.75083	1.22199	0.136877	1.09284	-0.434601	0.350347	0.853839	-0.318687	2.91297	-0.944523	0.439331	0.557996	0.195163	0.480069	-0.568849	0.00594257	0.392279	-1.30296	-0.750944
20798	CNTROB	H300021226	0.21638	0.639843	-2.487	-1.19715	-2.24516	0.620027	-1.16026	-1.317	-2.37751	-0.0273231	-0.328936	-0.0348409	0.341463	1.48506	2.27272	1.08908	-0.602521	-1.72349	-0.297422	-0.016339	-0.531354	0.0216029	-0.383593	0.568717	-0.52541	-1.17702	0.114071	-0.829754	-0.190644	-0.894382	-0.664823	0.209338	-0.277697	0.720951	-0.64148	-0.818476	0.801878	-1.33129	-0.180995	-0.235951	0.00424626	0.912734	0.194763	0.504327	0.206833	0.431643	-0.220609
21384	G7D_HUMAN	H300022114	-0.959893	0.563944	-0.608509	-0.462159	0.855774	1.8166	0.552995	0.805662	0.503487	-0.0972702	0.485488	-0.0951472	1.21938	-0.0294554	0.798202	0.277076	-2.31738	-0.605561	-0.40654	-0.276998	-0.596416	-0.498432	-1.39954	-0.816503	1.82506	-0.502964	0.308846	1.40187	-0.21771	0.588424	-2.47877	-0.730141	-0.314476	-0.510543	1.57278	-0.347936	-3.43671	-1.93852	-1.06971	0.150397	-0.681207	-0.875392	-1.09844	0.324306	-1.27767	1.59764	-0.227804
17527	NTRK3	H300016048	0.182312	-1.15942	-0.199151	-0.571221	-0.668192	-0.358443	-1.59458	-0.662953	-0.70344	0.230299	0.245333	0.217509	0.593672	2.10268	1.21295	-0.978975	-1.26268	0.0893846	0.154749	-0.160024	-0.0782148	-1.51999	-0.706284	-1.47973	-1.02755	-0.789519	-1.58226	0.753299	1.15267	-0.0473504	-2.30223	-1.09337	-0.608081	-0.955543	0.0297639	-0.245401	2.89733	0.210026	-0.631168	-0.0613872	0.546512	0.485936	0.595539	0.507541	0.931561	0.645997	0.633191
366	SERPIND1	H200000384	-0.181375	-0.266138	0.807331	-1.23479	0.210037	-1.28901	-0.295722	-1.42507	0.304913	0.731555	1.11393	0.93601	-0.325842	-0.676927	-0.677336	1.60366	-0.154839	0.790507	0.949971	0.399974	0.157045	0.767694	0.171456	0.0429718	0.13985	0.190546	0.273454	0.811747	-0.456504	0.559976	-3.6301	-2.27324	-3.00189	-0.193919	-0.459012	0.173674	-0.383006	-0.460454	-0.66028	0.424585	0.346543	0.469204	0.0473781	0.302402	0.508743	-0.482786	0.524668
17803	GABRA6	H300016620	0.425015	1.05721	-0.336364	0.199824	-0.24118	-1.05255	0.388214	1.58734	-0.0236675	1.78538	0.682903	-0.14359	-0.0986316	-0.236518	-0.588748	-0.0208121	0.671622	0.556567	1.11325	1.13286	1.49738	0.602774	-0.0676268	-0.479027	-0.228174	0.275667	2.17932	0.0188664	-0.494036	-0.384127	0.535304	0.721776	-1.31418	1.7206	-1.00242	0.876273	-2.83034	-3.81068	0.282932	-0.0423544	-0.711148	0.643983	-0.807495	-0.640034	-1.21095	-0.434701	-0.0473121
21455	EDNRA	H300022233	1.88699	-1.66522	0.710257	0.117365	-0.138721	-1.3398	-0.691273	-1.45572	-0.551391	1.19112	0.931382	0.542275	0.0433295	-1.8293	-0.920818	0.842168	-1.65753	1.42393	-1.05302	-0.826519	-1.02856	-0.707649	-0.280427	-0.122616	0.508837	-1.12782	-0.158082	-0.860454	0.247611	-0.0317344	-1.16738	-0.688175	-1.18419	0.0906705	0.129851	-0.16503	2.22411	0.130753	-0.590457	0.264876	-0.513857	-0.394688	-0.847892	-0.269734	-0.638706	-0.616513	-0.461707
28882	-	opHsV0400006983	1.45135	-1.68943	0.806635	-0.680518	-1.16228	-2.44104	-1.43237	-2.01351	-0.47389	0.663362	0.593949	0.248632	1.54346	1.06066	1.14359	0.321849	0.0446692	0.682799	0.271264	1.28627	1.14823	0.422137	1.1587	-0.0213771	-0.0926506	-2.33548	0.302893	-1.38017	-1.72865	0.420465	-1.67979	-0.395481	0.757867	-0.579136	-0.134919	-1.15156	-0.906002	0.818197	-0.353267	-0.484744	-0.387665	-0.652352	-0.415911	0.189828	0.0325072	0.797163	0.270995
33240	-	opHsV0400011341	0.564764	0.0141081	0.202763	0.140689	0.272636	0.541084	0.558032	0.977949	0.0609316	0.472551	-0.239116	0.136642	0.0819113	-0.938585	-0.380914	-1.41584	-0.759466	0.631179	0.282496	1.38334	2.23685	1.0193	0.0457078	0.703672	1.54384	0.416894	0.922766	1.05371	0.416894	1.62105	0.812051	0.335546	-1.97881	-0.923626	0.653002	0.498652	0.236547	0.452615	-2.07682	-0.442574	-0.955479	-0.173708	-2.55821	-0.608323	-0.943653	-0.356244	-0.0660491
13392	-	H300007561	1.70134	-0.243143	2.17971	0.0140225	-0.392371	0.151737	0.544052	-0.155394	0.601179	-0.590938	0.52694	-0.0717142	1.50825	1.91	2.02961	0.0857807	0.218788	-0.409619	-0.601031	-0.804668	-1.13188	-0.54339	-1.69699	-1.5874	-0.0259376	0.126135	-0.373487	0.268555	1.26406	-0.169223	-3.27607	-1.2263	-1.606	-0.461043	-0.148587	-0.355349	1.28591	1.24044	-0.152011	-0.501151	-1.09674	-0.502677	-0.509578	-0.472224	-0.323193	1.62734	1.37509
15135	RBM33	H300011011	-1.05475	0.929089	-1.09653	-0.12373	-0.416931	0.608418	-0.436341	0.434278	-0.967584	0.0588224	-0.260741	0.138066	0.0347903	-0.252431	-0.169805	0.581406	-0.0968919	0.0937804	-0.263574	0.662497	0.155723	0.070119	0.710056	-0.236995	-0.497128	-0.216344	0.0946274	-1.26296	-0.8021	-0.290571	0.504267	0.448304	0.492336	-0.53882	-0.109684	-0.135408	7.17252	-0.257109	0.8101	0.445222	0.729266	0.402264	0.872743	0.391454	0.563508	-0.222224	-0.248563
34036	-	opHsV0400012137	0.0754513	0.440294	0.701965	0.398428	1.01805	1.46591	1.24543	1.25096	0.383813	-1.1656	-0.778848	-1.28277	0.237082	1.61247	1.52728	-1.97531	0.352611	-1.00262	-0.734658	-0.417237	-0.643332	-0.428599	-0.857011	-0.739328	-1.34722	-1.81446	-0.43663	0.821718	0.391616	-0.0611834	0.830941	0.990901	-0.489353	0.876297	0.817131	0.523231	-0.3247	-1.29357	-0.198706	-1.98641	0.154995	-0.841541	0.221709	0.512729	0.656875	0.0207234	1.898
30634	-	opHsV0400008735	1.10228	-2.16072	-0.679222	-1.15042	-0.794843	-2.15499	-1.50831	-2.08384	-0.496241	0.726842	0.0550135	-0.169625	0.868672	1.16283	0.978242	2.02747	-0.214658	0.0711264	0.289036	0.346096	0.12865	0.127224	0.546732	0.343115	-0.343737	1.61812	0.105113	-0.822269	3.87018	-0.340357	-1.8834	-1.47059	-1.32196	0.0299439	0.466748	-0.452911	-0.164157	-1.18858	-0.45271	0.237757	0.272012	0.0143988	0.182859	0.451774	0.0765703	1.05931	1.09689
23947	IGBP1	opHsV0400002057	1.13454	2.49461	-0.958263	0.285041	0.307051	1.86195	0.390775	1.64224	-0.891969	-0.0986815	0.174467	0.241756	-0.738436	-0.222211	0.0827665	1.13629	0.759006	-0.685989	0.59425	0.42756	1.5214	-0.250473	-1.01123	-0.307963	-0.911339	-2.4525	0.00395651	0.286708	-0.179953	0.267265	2.24828	2.67534	2.53805	-0.0694589	0.154365	-0.0498139	-2.38577	-0.189375	-1.49032	-0.975027	-0.895265	-1.02639	-0.0595396	0.112193	0.350626	-1.13598	0.936626
19194	ATP5S	H300019091	0.434631	1.89354	0.058716	0.798713	1.48287	1.47862	0.663099	2.70562	0.59413	0.201063	-0.119536	-0.396173	0.885983	0.843866	-0.324086	-0.302068	0.512613	0.47116	-0.895259	-1.25682	-1.00345	-1.05235	0.0148291	-2.46791	3.02946	-1.24519	-0.0617764	1.54608	-0.94369	0.0165966	0.0983905	1.1349	-0.0717918	-0.814634	-0.9899	-1.47519	-1.36449	1.38961	0.456358	-0.437275	0.69412	-0.320377	-1.89682	-1.31942	-1.66597	-0.283231	0.165892
30350	-	opHsV0400008451	-0.185862	-1.55792	-0.875344	0.687984	-0.433097	-1.29552	-0.485131	-1.15623	-0.062099	-0.0467435	0.408778	-0.0222548	0.449037	0.505052	0.480655	0.260583	1.01278	1.18338	0.0149512	0.836707	0.765259	0.898769	0.971729	-1.76908	0.659437	-0.631073	-1.18678	0.330266	-1.24838	-0.267667	0.570503	1.01077	-0.409264	0.763528	0.691111	0.91499	-1.13858	1.92333	-0.70001	1.10309	0.282475	0.0448262	-0.251888	0.294747	0.185984	-0.205593	-1.59693
17982	C6orf65	H300016998	0.188236	0.166428	0.0261984	-0.191569	0.561937	0.235494	0.129015	-0.0314531	0.0760696	-0.0190909	0.147918	-0.107418	0.501557	-0.0253527	0.156897	-0.13156	-0.28456	-0.227163	-0.327848	-0.237277	0.0346778	-0.717839	-0.722925	-0.557586	-1.25992	-2.05655	-0.433892	0.159774	0.121483	-0.367132	0.649359	0.689091	0.471589	0.487658	0.220953	0.185268	7.43913	-0.502135	0.428658	0.318774	0.636754	0.539941	0.196127	0.21275	0.199469	-0.0905708	0.309887
17321	ITSN2	H300015572	-1.07187	0.399363	0.116743	0.230573	-0.120858	-0.369905	-0.419481	0.652377	0.258059	0.281206	-1.39064	-0.604571	0.015639	-0.990286	-0.661484	-1.37905	-0.513234	-0.239219	0.422426	0.863847	0.851073	2.63836	0.560728	2.47544	0.356685	0.728947	1.01788	-0.032538	0.0435095	-0.685995	-0.684353	0.410667	-0.548638	0.145197	0.513478	0.802658	-5.4554	-0.897144	-0.870054	-0.471345	-0.337656	-0.964582	0.475966	1.87785	1.12109	-0.700233	-0.043103
8436	DEFB118	H200017001	-0.595339	1.97565	-0.788471	0.137097	0.60428	-0.365159	0.135837	0.382145	-0.750324	0.294423	-0.0662799	0.442626	-0.0705927	-0.255767	-0.244235	0.103513	-1.59537	0.218273	-0.0437091	-0.555905	-0.0493051	0.660462	1.09065	0.437434	-0.240115	0.450374	0.461285	-0.678331	-1.93429	1.66574	-0.543221	-0.312064	0.416639	-2.25414	-1.42247	-1.64516	2.51634	0.439231	2.3984	0.328514	0.554264	1.65202	-0.451072	-1.03675	0.247599	-0.203125	1.28884
29530	-	opHsV0400007631	-2.3645	0.887151	-0.249541	-1.29485	-2.33239	0.36314	0.236307	-0.205683	0.837296	-1.34515	-0.128405	-3.39276	0.718456	0.0672786	-0.00182685	-1.97367	-1.02396	0.189909	0.706049	2.12205	0.654577	0.70164	1.01279	1.09588	0.522579	-0.870521	-0.647812	-0.0403242	2.8337	0.174627	-0.717293	0.0539636	0.707537	0.43767	-0.274829	1.92175	0.183709	0.255453	-0.587141	0.617964	0.384198	0.0490736	-0.199614	-0.52827	0.883019	0.82669	-0.0560945
34700	-	opHsV0400012801	0.0937581	0.265915	0.358503	0.923743	0.314718	-0.260756	0.554924	-0.321433	-1.32164	0.106315	1.14143	0.11383	-0.579042	0.448915	-0.907694	-0.0620262	0.629447	0.0318789	-1.39036	-2.54667	-3.11702	-1.89376	-1.70241	-0.928639	0.949793	0.0575667	-0.521718	0.487446	-0.337464	-1.61109	1.55156	-0.609792	2.12916	-0.0990319	-0.382765	-0.602736	-3.0324	-0.429045	0.690672	1.0222	0.465488	-0.777987	1.77574	0.984304	-0.0986625	-0.0346426	-0.0792891
29715	-	opHsV0400007816	-0.511721	-1.44834	-0.384966	-0.457447	-0.493265	-1.2883	-0.895403	-0.990892	-0.541476	-0.35963	-0.576294	-0.198324	0.13873	0.300811	0.25121	-0.0929459	-0.591718	-0.419721	0.64423	0.47539	0.520134	0.825046	0.836645	0.714262	0.459756	1.08404	0.431032	0.545431	0.616491	0.613176	0.409102	-0.639515	1.03952	0.0608165	0.137651	0.100377	7.20701	0.195441	0.279771	-0.0825631	-0.0964154	-0.015298	-0.21281	-0.204792	-0.0132334	-0.469413	-0.508876
20950	PELI3	H300021443	-0.261323	-1.03467	-0.935956	-0.892486	-0.886403	-0.964705	-0.865561	-1.17609	-0.990596	0.319765	0.337699	0.405362	0.502346	0.662822	0.51319	0.199346	-0.11265	-0.241727	0.00573702	-0.172593	-0.208676	0.0979171	0.478621	-0.0122715	-0.280015	0.546054	0.597969	-0.741739	0.215147	0.10298	-1.37406	-1.19171	-1.04427	-0.158892	-0.487202	-0.180376	7.11761	0.270521	0.539563	-0.0805668	0.125615	0.218858	0.0975207	-0.13637	0.0295436	0.232313	0.27511
585	HELZ	H200000736	0.544591	2.12751	-0.682517	1.49749	0.384224	2.61673	0.935567	1.90808	0.828252	-0.922936	-0.408224	-0.78113	-0.441259	0.129326	1.13672	-1.71487	-2.48487	-0.539757	0.031161	0.450836	0.42097	-0.272749	-0.874256	-1.55359	-0.221816	-0.524521	-0.260992	0.20605	-0.0266718	-0.00528698	1.6468	0.710807	1.07515	-0.20039	-0.113574	-0.153392	-0.38994	0.610084	-0.999798	-0.858822	-0.376025	-0.436415	-0.28486	0.0490081	1.88437	-0.197294	0.0503251
33571	-	opHsV0400011672	1.09432	-2.09343	0.616752	-1.27339	-0.0475824	-1.98037	0.285186	-1.1723	1.27367	1.69755	0.443648	1.22448	0.162291	-0.572544	0.146778	1.03093	-1.08786	1.16178	-0.116884	-0.562665	-0.68831	0.0200771	-0.898779	-0.51361	-0.447005	-3.22728	-1.48243	-0.303538	2.46672	-0.0251073	0.187442	-0.497721	0.333083	-0.167679	0.0618039	-0.362251	-1.43849	0.166528	0.642373	0.200654	-0.240536	0.300023	0.598009	-0.1972	-0.89419	0.171711	0.245777
5733	RFX2	H200011045	-0.557477	0.603682	-0.56299	0.934785	-0.351129	0.450086	-0.783859	0.55264	-0.258693	0.0135749	0.869706	0.400842	-0.492523	0.253741	-0.515061	0.496711	0.191479	-0.124114	0.569129	-0.113587	0.526958	0.668263	0.281527	0.702873	-0.289643	-0.101397	4.80793	-0.688974	0.391314	0.152259	-2.75493	-2.2001	-3.42882	-0.684722	-0.125009	0.729871	0.54352	-0.618757	-0.0718133	-0.0328007	0.354142	0.185364	0.478661	0.76121	1.08297	0.880908	1.56627
33586	-	opHsV0400011687	-0.178323	0.581884	-1.47155	-0.438537	-1.0543	0.669136	-0.396125	-1.07049	-0.870825	0.0442267	-0.67925	-0.615736	-0.262125	0.850403	1.29793	0.705408	1.21971	-1.42351	0.64877	0.645142	0.643744	1.07273	0.541974	0.421319	1.14385	-0.963866	0.148474	1.24688	0.330209	0.551461	-1.49026	-1.67704	-0.918846	-0.483704	-0.693972	-0.891938	0.616333	0.398713	0.611145	0.771319	1.89151	0.981256	1.2694	0.352494	1.47927	-1.63567	-1.32039
31578	-	opHsV0400009679	0.465435	-0.584173	-0.574099	0.155186	-0.871303	-0.564685	-0.646745	-0.877846	-1.24223	0.341645	-0.815822	-0.202856	0.433486	1.84343	1.61064	0.168794	1.54876	-0.349986	0.726716	0.814889	0.810757	1.34258	1.15861	1.36794	0.805653	-0.567903	0.57237	-0.456852	-0.451053	0.625806	0.366965	1.55721	1.34012	-0.293229	-1.01458	-0.68374	-1.97941	0.194971	0.154785	0.0303913	-0.108057	0.133069	0.33932	-0.180041	0.798113	-0.0775946	1.10184
2818	KBTBD10	H200004988	-0.235301	0.237429	0.109831	0.927126	-0.36766	0.631252	-0.637566	1.96645	1.54475	-0.810509	-0.530697	-1.13824	-0.975466	-0.839061	-0.225699	-0.624205	-1.41669	-0.582476	-1.57896	-0.162591	0.272328	0.849223	0.652159	1.43647	1.1034	1.09658	2.11529	-0.584726	-0.370754	-0.090442	3.32086	0.358009	-0.105593	0.887116	1.74491	0.298595	0.588374	1.13358	-0.423156	1.48008	0.440986	-0.33232	-0.916224	-1.44827	-1.73005	-0.706706	-0.672154
22058	CV024_HUMAN	opHsV0400000183	3.73729	-1.96586	0.126242	-0.392625	-0.577923	-1.1746	-0.850093	-1.23618	-0.615933	0.432787	-0.347237	0.588198	0.583048	0.126435	-0.167192	1.39474	0.0148654	0.728642	0.808375	0.247803	0.0342424	0.697697	0.80252	0.641338	-0.0373196	1.5304	-0.271131	-0.442501	0.714414	0.282113	-0.833761	-1.50933	-1.30612	-0.239624	-0.415217	0.182251	-3.70176	0.0589285	0.0334774	-0.625815	-0.260651	-0.464449	-0.052976	0.0539497	-0.292726	0.795397	0.803141
359	F11	H200000372	1.31716	0.089092	0.452339	-2.59485	0.778293	-1.59802	1.10953	2.34301	0.908774	0.63467	1.61045	1.10186	1.4731	-0.896146	0.382731	-0.365951	0.164378	-0.199408	-0.0123431	-1.13758	-1.28514	-1.65294	-0.491161	-0.489038	0.725534	-0.167811	-1.64384	1.11267	0.619987	-0.879686	-1.57243	-0.240971	0.172269	-0.375662	-0.653503	0.560871	-0.921038	0.335592	-0.165112	0.545386	-1.11989	-0.610788	-0.3184	0.630015	-0.712697	1.60162	0.965371
32067	-	opHsV0400010168	0.828359	1.87456	0.168719	1.00396	0.318455	-0.117518	0.857407	0.634787	1.12519	-0.275378	-0.52393	-0.391909	-0.755951	0.667721	0.324956	-0.0125418	-0.472168	0.70195	-0.210171	-0.0908634	-0.0665372	-1.08125	-0.868439	-0.758866	0.444996	-2.32113	-0.601807	0.799139	-4.63332	1.00944	0.687869	0.904975	2.15803	-0.990716	-1.37175	-1.04223	0.123662	0.955069	-0.570235	-1.41386	-1.18652	-1.49631	-0.496972	-0.785846	-1.03115	0.700461	0.954342
6482	LETM2	H200012551	-1.83563	1.11308	-0.15411	0.551623	-0.194345	0.721918	-0.191477	0.903929	0.808443	0.683236	0.845441	1.02757	-1.09526	-1.23553	-0.969796	-0.396512	-0.414248	0.573836	-1.00143	-0.460959	-1.00131	-0.63674	1.50463	0.80815	-0.377525	0.90106	-1.35332	-0.0736503	1.00953	-1.60691	0.649681	0.383936	1.15097	0.868874	-0.331338	0.758075	0.947186	-2.98568	-1.44141	-1.52865	-1.6077	-1.69242	-0.898719	-0.391909	-0.569123	0.414517	-0.249005
34721	-	opHsV0400012822	-0.786786	1.41191	0.342536	0.405175	0.40266	1.7794	1.90217	2.03856	0.508338	-0.423685	-0.559432	-0.136867	-0.324164	-0.239078	-0.176975	0.0661214	-0.958758	0.689024	0.295882	0.663264	1.52298	0.373739	-0.401207	0.226938	0.0868772	-0.800092	3.70543	0.104102	-0.203106	0.522754	-1.90423	-1.4319	-2.05927	-1.14231	-0.431464	-0.0164619	-0.636972	-0.683016	-0.114418	-0.742068	0.968713	-0.0202329	-0.680937	0.289726	-0.0919697	1.66327	1.57382
603	HSPA6	H200000767	-3.26195	0.73605	-2.91181	1.5088	-2.01389	0.229321	-1.61371	-1.14856	-0.207547	-1.73284	0.0590712	-1.43633	0.157986	-0.180953	-0.610225	-0.620809	0.159921	-0.817046	0.0511214	0.0305006	0.333434	0.31507	0.143473	0.720586	-0.62762	0.593311	0.106925	0.310815	1.01087	0.0712644	1.59484	1.63925	1.61025	1.03554	0.951821	-2.21691	1.10444	-1.17516	-0.251365	0.14981	-0.178343	-0.235816	0.484042	0.435981	-0.885885	0.33773	0.844939
11867	OR6M1	H300004553	0.490213	-2.41684	0.211031	-1.08257	-0.109032	-1.63915	0.0661397	-0.727395	0.169203	1.33046	0.551487	-0.981826	-1.10719	-0.515796	-0.480456	0.0784456	-2.76523	-0.779007	1.84641	1.59189	1.57527	1.48678	1.44394	1.21325	-0.673228	-0.553983	-2.06414	-0.0627192	1.17669	1.74652	-0.0860933	-0.548209	0.280591	1.25807	0.26051	0.400806	0.976409	-1.67051	1.77227	0.790383	1.1972	0.623603	0.721751	0.728123	1.38014	-0.409798	-0.293602
23069	HIST3H2A	opHsV0400001186	0.566697	-0.0258544	-0.115015	0.239337	-0.525391	0.239584	-0.0458989	-0.527876	-0.323745	0.277111	0.643308	0.446375	0.399631	0.321564	0.346068	0.899187	0.0482578	0.287523	-1.04335	-1.03026	-1.3448	-0.310055	-1.0272	-0.296923	-0.0376394	0.358484	-0.313173	-0.568045	0.289868	-0.476371	-0.512976	-0.423629	-0.270527	-1.05505	-1.36093	-1.08859	6.33236	-0.860266	-0.439153	0.26155	0.150952	0.394843	-0.193669	-0.291687	-0.339505	0.768185	0.913132
10390	PTPRQ	H300001639	0.215996	-0.44849	-0.273572	-0.513731	-0.155696	0.0216425	0.35251	-0.459019	-0.465854	-1.0364	-0.954538	-1.44785	0.715115	0.831167	0.179057	-1.03276	-0.675065	-1.30143	0.95438	0.0786007	0.316903	-0.193139	0.610074	4.60257	-1.46409	-0.537079	-1.03293	0.409915	-0.53138	-0.966765	0.858313	1.80732	0.737691	0.403595	0.415676	0.0459042	0.975861	1.84365	1.39263	0.42077	1.47173	1.04441	0.534499	0.495973	0.753275	0.208931	0.506215
24926	DAZAP1	opHsV0400003036	1.46794	-0.983644	-1.21609	-0.481743	-1.92673	-0.589028	-1.83791	-1.7596	-1.5507	0.273697	0.753352	0.0610873	0.997254	0.975105	0.499237	1.51681	-0.410221	-0.057806	-0.0869564	-0.163901	-1.01841	0.340087	-0.0819688	0.420678	0.369325	1.32804	0.961145	-0.796881	1.57095	0.0773355	1.8575	-1.83993	-1.72899	0.357214	-1.54447	-3.13214	0.961699	-2.42728	0.404232	0.19515	0.564172	0.559346	0.578951	0.12603	0.506762	0.551607	1.43273
29803	-	opHsV0400007904	-0.566747	-1.50643	-0.614904	-1.19849	-1.04668	-1.59544	-1.49616	-0.771212	-0.474069	0.521837	-0.145842	0.753998	0.245511	1.12412	0.90464	-0.253453	-0.638157	-0.419849	-0.277364	-0.314352	-0.373459	-0.399538	0.00247812	-0.265775	-0.608298	0.817575	0.0203559	-0.707381	6.82697	-0.297701	0.243542	0.0971375	-0.0339441	0.181805	0.366208	0.0985338	-0.0623419	-0.104166	-0.329533	-0.295704	-0.363922	-0.756149	-0.244939	-0.401459	-0.193687	0.67695	0.500255
10001	-	H300000857	0.714486	-2.24165	0.969186	-0.875686	0.275515	-1.81165	-1.64991	-0.74604	-1.65023	0.220579	0.508828	0.0886175	1.10153	-0.395652	0.279273	2.17717	-1.04048	-0.0897865	-0.0601894	-0.362134	-0.213974	-0.865665	-1.07735	-0.502859	-4.2153	-0.388641	0.120267	2.36874	1.91805	-1.156	0.730547	0.0353275	-0.233738	-0.0662419	-0.576682	-0.806944	-1.58489	-0.470441	-0.00538403	0.448748	0.74604	0.853402	0.385348	-0.480687	0.537293	-0.144315	-0.320564
2649	C13orf24	H200004657	-0.791017	2.6287	-0.227532	-0.101019	0.190002	0.889006	0.459845	2.05918	0.0492485	-0.792168	-0.44492	-0.554967	1.76416	0.881722	1.34428	-1.19866	-1.56776	-0.857816	-0.739992	-0.582541	-0.737124	-1.24132	-0.929478	-0.151433	-0.539997	-1.12451	1.81942	0.486196	-0.251713	1.02221	-0.404625	0.447096	0.496953	-0.543054	-0.345853	-0.644812	-0.394819	-1.59575	-0.527592	-0.455156	-0.489767	-0.519284	-0.37248	-0.207336	-0.488758	0.725563	0.515082
13216	SLC27A1	H300007215	1.77176	-1.2123	0.503108	0.303484	-0.505061	-0.841846	-0.732035	-1.01492	0.24963	0.561327	1.90391	1.40437	1.1116	-0.248153	1.15349	1.05673	-0.522484	1.52137	0.0307824	0.184881	0.365508	0.252918	-0.475603	-0.605456	1.66171	-0.294528	-0.737416	-0.0476108	-1.25579	-0.556697	2.91582	2.80906	2.90283	-0.73119	-0.455361	-0.725317	-1.12875	-0.733977	-0.97479	-0.681162	-0.0767889	-0.631025	-0.479156	-0.181718	-0.681234	0.057045	0.290729
5300	SIT1	H200010263	0.584839	3.85085	-0.385092	0.36608	-0.655964	0.0952225	-0.18465	2.53927	-0.623535	-0.493888	-0.141271	-0.00586477	-1.12802	-1.78122	-1.12088	0.117758	-0.491027	-1.67022	0.896847	0.125227	1.83978	0.669771	0.947758	0.099738	0.736215	1.64991	0.90989	0.48726	-0.822528	0.914652	-0.374342	-0.634356	0.218032	-0.0831985	0.179912	-0.418825	-2.7316	-0.0890152	0.881559	0.595127	0.665054	0.00203543	0.214775	0.393815	0.142668	-1.4917	-0.525166
2573	FZD3	H200004494	0.480872	0.331101	0.926818	-0.060825	1.00953	0.680437	0.600892	0.124978	0.695583	-0.616799	-0.297219	-0.291307	-1.48773	-0.582281	-1.31207	-0.0981097	-0.141029	0.34568	0.989882	0.799356	1.9415	0.680987	0.669492	0.409467	0.722363	-0.181112	-0.105759	1.00485	-0.0271253	0.85227	-0.685902	-0.0390183	-0.255159	0.898662	0.596478	0.676743	-0.661276	0.842415	0.128466	-0.0732875	0.394892	0.36385	0.266882	0.295846	0.00407009	-3.8647	-2.36175
9079	ZNF711	H200019272	0.315134	0.877989	0.803222	-0.799656	1.99381	0.952397	0.784556	1.7037	0.855624	0.817502	-0.228589	0.933782	-0.425136	-2.70072	-1.87442	0.0765708	-0.426629	0.57263	1.33893	0.415977	0.23182	0.23092	0.655528	-0.792401	2.03278	-0.121766	-1.32203	1.34101	-1.38208	1.0781	0.172076	1.63661	-1.02541	0.460854	0.370615	-0.693869	-0.403524	-1.61841	0.156763	0.0489721	-1.08321	-0.236824	-1.00049	0.228874	-0.33814	-1.78853	-0.524533
28908	RNF138	opHsV0400007009	-2.66222	1.34042	-0.524593	0.712372	-0.280778	1.53391	-0.0182057	2.30849	-0.821193	-1.08485	-0.548685	-1.49939	-0.627947	1.27937	-0.225271	-0.359895	-1.01563	-0.467569	1.48961	1.04726	1.48254	0.888955	0.664271	0.435157	1.69307	-0.155292	2.21408	1.72716	0.09355	1.54547	-0.746031	-0.885109	-2.0864	-0.184412	0.480346	0.174114	-0.116632	-1.36927	0.951326	-0.404626	1.00684	0.427558	0.212253	0.0710518	-0.122627	0.510306	0.142299
4156	SNX22	H200007271	-1.37742	0.0657265	0.179202	-3.19043	-1.23017	-0.899145	-0.12743	-0.2849	-0.482798	0.278525	-0.0643924	1.00719	-1.40032	-0.773683	-0.524156	-1.07967	-0.10641	0.0700395	0.618355	1.31406	2.78282	-0.536941	0.127253	0.304208	0.037921	3.4552	0.467573	0.563062	-0.96474	0.884898	0.745118	-0.474532	0.951535	0.32823	-0.414318	2.57994	-1.30398	0.144049	-0.430775	-0.75592	-0.0626286	-0.234502	-1.25009	-0.208929	2.26472	-0.456249	0.287304
12332	TTTY2	H300005448	0.338291	0.108964	0.677338	0.482148	-0.0202921	0.757158	0.840864	-0.133163	1.16956	3.40915	0.374353	0.768329	-0.00593488	0.275524	-0.00930743	1.53191	0.402186	0.734919	0.167579	0.337576	0.269094	-0.260541	0.093005	0.283299	0.10864	0.30647	-0.0690163	-0.493993	-0.142523	-0.138669	-0.112646	-0.766824	-0.386374	-0.0805982	-0.934859	-2.15295	-2.44323	-0.546196	-0.507701	0.196683	-0.0245672	0.734215	-0.579663	-0.567771	-0.50752	0.445846	0.115925
24334	Q96CB2_HUMAN	opHsV0400002444	-0.197568	-1.40344	0.618234	-1.72047	-0.90219	-1.28605	0.0868113	-1.37533	-0.781963	0.944017	0.842469	0.133951	0.978627	1.46337	1.14299	0.380665	1.3018	0.0242001	-0.450962	-2.19526	-2.2649	0.59831	1.24297	1.24953	-1.25665	0.984517	1.50971	0.14487	0.21635	0.674286	-0.735705	0.253546	-0.889088	0.997597	-0.35176	0.188022	-0.236074	1.75698	0.0279449	0.0987356	-1.82205	-0.662985	-1.76941	-1.15621	-1.26615	0.367373	0.27641
5668	RND2	H200010937	1.99287	-1.77261	0.709984	-1.04652	0.254461	-1.10575	0.0241564	-1.06019	0.477686	0.802241	0.691354	0.549407	-0.0649705	-0.602238	0.277921	0.756392	-1.15982	-0.520971	0.781778	0.376043	0.498986	0.856462	1.09452	-0.254171	-0.817058	-1.05635	-2.39651	0.0327547	1.14616	0.0545009	-1.25792	-1.96687	-1.82683	0.718985	-0.463684	0.56478	-0.327249	1.46746	0.318054	-0.208803	-0.105928	0.257046	1.08585	0.755174	1.02081	0.870741	0.33695
33911	-	opHsV0400012012	-0.184791	0.533029	-0.139673	1.89186	-1.44338	0.661615	-0.00685812	-0.435887	-0.886789	0.882708	0.357951	0.941405	-0.00153694	1.1012	0.129729	-0.393309	3.13447	0.329568	-1.15918	0.709527	-1.41848	-0.0246634	-0.309296	-0.157103	-1.60132	-1.54411	1.62999	-1.71739	-0.584539	-0.852743	-0.708322	-2.38958	-1.99144	-0.647687	-0.712553	0.563983	0.280717	0.695123	-0.63638	-0.582775	-0.95975	1.12144	-0.0380358	-0.741841	0.0623456	0.0348548	0.598576
3428	ITIH2	H200006060	0.882802	-1.33025	0.675652	-0.216418	1.04446	0.786446	1.19412	-1.33481	0.352903	0.434324	0.303745	0.452546	-2.31984	-1.93994	-1.96106	0.351965	-1.02884	0.259295	0.65776	0.758705	0.335054	0.216938	0.41847	0.209498	1.32107	0.479787	0.292511	1.0054	0.346254	0.553399	-0.583643	-0.0163753	-0.240951	0.495517	0.714107	0.334012	-0.413705	0.355719	-0.143244	0.302998	0.292408	0.470847	0.26818	0.421389	0.238315	-1.84937	-1.94127
30304	-	opHsV0400008405	-0.540303	-1.44948	0.263284	-1.16237	-0.343006	-2.29219	-0.536193	-2.23546	0.034857	0.817331	0.65401	0.24869	1.75357	2.15158	0.598638	-0.157293	-0.0534386	1.07871	0.315827	0.110784	1.09222	0.168315	0.380822	0.00729795	-0.555466	-1.53403	-0.0424019	-0.515335	-0.695902	0.176349	-0.806944	0.35863	0.147976	0.258622	0.462895	0.0302167	-1.05132	-1.45981	1.35433	0.733136	1.58737	1.3292	0.394945	1.32018	0.376023	-0.674605	1.31261
20609	HEATR2	H300020968	0.274531	1.26388	-0.572924	-0.215183	0.256496	1.7346	0.365873	0.0979454	-0.240678	-0.380502	-0.745531	-0.532634	0.505705	0.349599	-0.180139	0.452487	-1.27677	-0.517801	0.406859	0.773426	0.851693	0.915297	1.02499	-0.427992	-2.28484	-0.777497	-1.40375	0.467753	-1.51673	0.654733	-1.18629	-0.733754	0.385895	-0.979389	-2.07579	-1.34391	-0.832533	0.104009	1.83806	1.17791	1.80227	1.89851	1.0121	0.644702	1.43919	-0.870636	-0.209768
31973	-	opHsV0400010074	-1.05127	0.384902	0.0636549	0.696132	0.762763	0.592114	1.03703	1.72531	0.622777	-0.26279	-0.585099	-0.756487	-0.758083	0.916882	1.14719	-2.13432	-0.261798	-1.62423	0.289184	0.639956	-0.124928	0.464829	0.234932	0.0161663	0.211512	-1.9656	-1.02252	0.942789	-2.00945	0.0250208	0.905357	1.72843	1.66671	0.211589	0.279803	0.0810289	-0.217823	-0.127776	0.0721183	0.165262	0.630306	-0.0263639	0.45893	0.24859	0.479714	0.111794	0.402694
31522	-	opHsV0400009623	0.908119	0.846237	0.654446	0.159183	0.321758	0.206439	0.587687	-0.0929992	0.134864	0.603612	0.0768729	0.354319	-0.191586	-0.324933	-0.901867	1.12696	1.7063	-0.656233	0.535449	0.272666	0.490017	0.182012	0.86844	1.08331	0.362044	2.041	0.746193	0.869837	-6.04575	-0.954817	-0.511929	-0.0265696	-1.22389	0.0545161	-0.823924	0.462687	0.176526	-0.106027	-0.267936	0.551937	0.239746	-0.599754	1.06957	0.0172749	-0.25746	-0.428246	0.219982
19056	MASP2	H300018921	1.83753	-0.673742	-0.424688	-0.392927	-0.900621	-0.794624	-0.86911	-0.0347485	-1.58857	-0.118053	0.34394	0.660442	0.504108	0.119346	1.26227	0.861604	-1.77753	0.72749	0.194331	0.0551014	0.604617	1.04897	0.0780144	2.40298	-0.628688	0.110477	0.995674	-0.448676	-0.612876	-0.17596	-1.31548	-1.08742	0.210872	-0.321126	0.106871	0.15957	0.653342	-2.13517	-0.136082	-0.447993	-0.123917	0.278283	-1.33455	-0.707701	-0.435798	2.44989	0.374414
35526	-	opHsV04NC000001	0.251711	0.132486	-0.318416	-1.51239	-1.9261	-0.867629	-0.921073	0.282621	-1.02545	0.355918	-0.0956095	0.271622	-0.722885	0.71967	-1.14101	-0.814768	-0.537365	0.499138	-0.0475715	1.5119	1.53251	0.404139	0.335863	1.6469	0.914761	3.35082	-0.457002	1.46353	0.0714246	0.740827	0.472609	-0.923528	0.257185	0.137478	0.764651	1.15115	-0.990004	1.52645	-1.03583	0.630604	-0.491611	1.17689	-0.472354	0.337711	-0.796673	-0.373279	-0.787379
29216	-	opHsV0400007317	-0.143059	-0.19176	-0.62251	-0.178227	-0.28624	-0.742969	-0.614418	0.663653	0.167349	0.834606	-0.129563	1.5323	-0.079646	-0.819683	0.0557406	0.974578	1.08052	0.870693	-0.608782	-0.471561	-0.0826839	-0.185754	0.628703	-0.985223	-0.0894159	-0.709355	-0.27344	1.00991	-0.0926104	0.942104	-0.76157	0.579487	-0.288143	1.1482	-0.155174	0.584865	-0.171529	2.79261	0.469667	-0.0433541	0.33762	0.40912	0.540416	-0.082598	0.771533	-1.79248	-0.151514
15787	MCF2	H300012338	-0.957729	-0.151808	0.0800404	0.0488875	-0.25365	-0.381198	0.300629	0.311334	-0.733028	-0.305848	-1.26216	-0.595013	-0.413235	-0.402933	-0.641371	-0.801065	1.17004	-0.247384	2.11364	1.0079	1.59515	-0.0618322	1.06915	0.660576	-0.547107	-0.398794	0.672687	0.250038	-0.714497	0.0135325	-0.0736156	0.549323	-1.05509	3.68062	-0.155831	3.51039	0.260757	0.677115	0.324308	1.05745	-0.126111	0.762755	-0.105277	-0.312131	0.433135	-0.975596	-0.313904
13636	Q9P1E7_HUMAN	H300008049	-0.433083	0.59796	-0.615961	0.0563018	0.751488	0.451828	0.0280315	2.51197	0.341708	0.266373	0.217032	0.465757	-0.892269	-0.403229	-0.656756	-1.00013	0.0226226	0.267675	1.09959	1.87419	1.70237	0.60911	0.420553	0.184825	0.856658	-0.290191	0.66534	0.98524	-0.290191	-2.81101	-3.41297	-0.262468	1.78476	-2.39918	-0.684307	-0.251595	-0.0165373	-0.928977	1.02915	1.18426	0.466361	0.295961	0.862452	-0.20958	-0.0959247	-0.454532	-0.391265
31652	-	opHsV0400009753	-0.675818	-1.36235	0.120802	0.0706678	-0.427947	-0.933471	-0.110634	-3.00193	-0.0566041	0.306311	-0.309139	0.219371	0.148416	0.409279	0.0123026	0.0909703	0.230887	0.0978075	0.626635	0.971812	0.608449	1.96227	0.0311476	2.68657	-0.320569	-0.0398823	1.95885	0.0373808	0.702015	1.28788	-2.10574	-2.23415	-2.91363	0.71287	0.108259	-0.160564	-0.0083262	0.444037	-2.8436	-0.407231	0.357286	0.441091	0.345496	0.4634	0.79468	0.958076	1.57631
2888	SULT1E1	H200005110	-0.639912	1.77343	0.758367	0.300569	-0.48882	1.29069	1.85232	2.10649	1.48904	-0.0950901	0.0874418	-1.46159	0.231097	-1.00003	-1.19089	-1.31476	-3.37108	1.01507	-0.933875	-0.0806575	0.885633	0.30029	0.595189	-0.125433	1.01062	1.40703	1.14337	-1.04489	0.0393526	-0.447505	1.10043	0.0711405	-0.0418076	-0.407393	0.402183	-0.336021	-0.834436	0.0370448	0.433138	-0.476761	-0.153574	-0.242126	-0.814631	-1.48983	-1.13801	1.27657	0.252972
2993	FARS2	H200005291	-0.317568	-0.0378667	-0.339488	0.486128	-0.277511	-0.379291	-0.671795	0.73453	-0.851597	0.49972	-0.605655	0.354276	-0.801205	-1.6125	-2.01544	-0.867062	-0.048696	0.219225	1.46015	-0.420943	0.418364	-0.274318	0.458208	-0.507884	-0.677164	1.15435	0.0738324	-0.318636	-2.22439	-0.0601158	0.877372	1.08449	-0.723119	0.429654	0.851511	1.24661	-0.379588	0.850538	1.59685	0.242036	1.07755	0.901266	-0.114934	0.769287	0.505531	-2.02338	-2.23122
29082	-	opHsV0400007183	-0.359224	-1.19591	-0.421983	0.864778	0.112311	-1.41862	-1.53	-1.25782	-0.122288	0.431374	0.929258	0.745775	-0.246179	-0.379166	-0.587781	0.209665	0.273217	0.474152	0.756258	-0.543237	0.206101	0.170601	1.3897	1.00523	1.70889	0.867629	-0.230201	0.720337	3.19261	0.484042	-0.592691	0.37902	-0.3329	0.872422	0.237304	-0.0213178	0.211249	1.19928	0.656509	-1.79471	-1.45518	-1.19262	-0.963906	-2.31513	-0.974317	-0.0736574	-0.175398
16773	MAP1LC3A	H300014415	1.35119	-0.4294	1.06514	0.581232	-0.547495	0.244241	0.543794	-0.367875	0.28449	-0.548024	1.0615	-0.0385593	0.0183227	1.82561	1.46197	0.943336	-2.70347	-0.075812	0.370498	0.175839	0.404741	-0.925855	-1.35008	-1.00956	-0.50111	-1.14296	-0.494223	-1.38489	0.0513968	-0.302373	-1.66244	-0.279263	-2.96944	0.313285	-0.398296	0.328918	-1.07847	-0.867304	-2.02041	-0.19706	-1.03212	-0.718222	0.0642765	-0.15696	-0.0580915	1.22073	0.428572
27957	CREM	opHsV0400006067	-0.450076	1.17602	-0.565262	1.33871	1.20445	0.983888	0.761372	1.51728	0.285463	-1.09828	-0.256205	0.603128	0.213204	0.171669	0.387733	0.628986	0.463518	-0.614002	-0.235621	0.828627	-0.452247	-0.783322	0.892712	-0.321443	0.293908	-0.0941768	0.985168	0.813671	-0.0421019	-0.345881	0.460711	1.04897	1.46849	-0.292129	-0.425203	-0.375865	-4.25946	1.22867	0.487727	-0.343083	-0.585442	-0.919596	-1.50434	-1.09954	-1.5877	0.267029	0.211828
30908	-	opHsV0400009009	0.171168	-3.0154	-0.453791	2.68843	-0.789501	-2.42106	-0.817161	-1.83369	-0.319335	0.306003	0.592158	0.641583	0.706957	-0.247702	0.267536	1.51666	0.863248	0.346322	-0.117929	-0.936571	-0.761865	-0.689918	-0.0281892	0.908734	0.979839	0.733858	-0.18314	1.02891	4.1001	-0.202588	0.682457	0.219478	-0.267714	0.326454	1.12694	0.244714	-0.937602	1.0162	-0.608149	-0.167354	-0.0242981	-0.111452	0.389504	-0.109929	0.57176	0.10181	-0.737097
2384	NP_060380.2	H200004158	-1.46449	3.43104	-0.857636	0.0144721	1.02559	2.92929	0.920562	1.95626	0.0567224	-0.435721	-0.876617	-0.996496	-0.209679	-0.227771	-0.0184923	0.393829	0.0800985	-0.926919	-0.829737	-0.24747	-0.729454	-0.488522	0.0976644	-1.48029	-1.01684	-1.30893	-1.38423	0.339374	-0.750074	-1.57932	1.46949	1.68191	0.407874	-0.664141	-0.108745	-0.689604	0.0954781	-0.137284	0.122326	-0.419975	-0.462796	-0.264886	-0.945344	-0.730069	-0.583024	-1.07127	-0.0572748
25682	ZNF613	opHsV0400003792	-1.3938	0.0607938	-0.646941	1.93863	1.48258	1.92536	1.16876	2.38633	0.891041	-0.305683	-0.319004	-0.46657	0.665047	1.2046	0.851463	-0.104451	0.763083	-0.179654	0.635845	0.868938	1.09944	0.228264	-0.494203	0.556178	0.194383	-1.28831	-0.500322	0.256728	-1.04973	0.48959	1.2693	1.19157	1.59343	-0.212189	0.314016	-1.04377	1.06751	-0.153497	0.137835	0.349444	1.08987	-0.121693	-0.271446	-0.217385	-0.206802	0.0110358	-1.77412
13409	H33_HUMAN	H300007600	-0.211853	1.15026	-1.07551	-0.183042	-0.43364	1.26775	-0.558842	-0.356624	-1.75513	-0.417885	-1.08574	-0.774273	1.14025	0.755635	0.550642	0.867554	-0.030929	-0.0680019	0.0311889	-0.0543043	0.29917	0.939769	1.49593	0.250874	1.14047	2.13493	-0.0609291	-1.22325	0.0596029	0.640142	2.63269	2.21817	2.64653	-0.941997	-1.37271	-0.769805	-0.295973	-0.641762	-0.672748	-0.726794	-0.814972	-0.863424	-1.0363	-0.675548	-0.50531	-0.414733	0.20528
2070	MBD2	H200003551	-2.86574	0.398203	-0.98393	-0.160551	-0.336021	0.236641	-1.19691	-0.633992	-0.542851	0.0759154	-0.865708	0.585115	0.0814239	-0.188007	-0.686516	-1.36735	2.36871	-0.324965	1.49629	0.0581683	2.51329	-0.399945	0.0834474	1.32594	0.282666	0.356792	0.931581	-0.294898	-1.68978	1.35695	0.571269	-0.832316	0.6517	1.4706	0.25229	0.494177	0.424342	0.921661	0.0386861	0.893324	0.881699	0.525363	1.69782	0.65195	0.809341	-0.434718	0.335542
313	ATP12A	H200000299	0.315499	-1.36038	-0.460453	-1.0936	-0.540998	-0.787271	-0.335059	-0.310976	-0.388382	0.443212	-0.403765	-0.0132293	-0.248629	-0.674124	-0.805807	-0.317052	-0.226899	0.475216	-0.307799	0.0207311	-0.00779677	0.11258	-0.628287	-0.365658	0.69741	0.0630595	0.38163	-0.315154	-2.25787	0.464044	-0.21964	-0.230703	-0.90166	0.900893	0.164421	0.268052	1.45828	-1.0438	0.39408	0.467475	0.234896	0.498819	0.105532	0.396583	0.0921394	-0.9743	-0.195527
12799	DPY19L3	H300006357	-1.22244	1.21815	0.0593777	1.82727	0.914456	2.38517	0.901335	1.15827	0.313922	-0.928999	-0.103428	-1.06653	0.496484	-0.846518	0.667149	-0.136439	0.661752	-0.594293	-0.635243	-1.02055	-0.67205	-2.14885	-1.05518	-1.12817	-0.276171	0.273231	0.0117131	1.57506	0.891125	-0.683093	1.03596	0.750236	0.897	-0.179554	-0.798723	-1.02075	0.211351	-0.558001	1.22679	-1.7865	-0.256347	1.76379	-0.294459	-0.546205	-1.35638	-0.289794	0.17675
32613	-	opHsV0400010714	0.698727	-1.33038	0.404402	-0.0751424	-0.2021	-2.06549	-0.972757	-0.691218	0.287296	0.0258708	0.330253	0.88555	-0.417428	-0.813681	-0.597293	0.788816	-1.10413	0.264727	0.552451	2.92318	3.01007	2.27921	2.02656	-0.29598	1.16693	-1.28722	0.844622	1.60689	-1.03557	2.10303	-1.15961	-1.26404	-1.05037	0.110103	-0.326263	-0.0184348	-1.54782	-1.08972	0.705489	0.350174	0.8939	0.102944	-0.173353	-0.499557	0.623349	-0.575641	-0.938958
32283	-	opHsV0400010384	-0.989541	-0.443676	0.0540555	0.56444	0.163908	-0.277069	0.275825	-0.177415	-0.168659	0.329018	-0.239053	-0.0278078	-1.21889	-1.30873	-0.768358	-0.419579	0.285752	0.0385763	0.960223	1.07581	6.60434	0.446612	0.792143	0.337792	0.935415	-0.0791142	-0.0673549	1.01269	-0.321869	0.733146	-0.763563	-0.212646	0.149617	0.56872	0.0298127	-1.16046	-1.41617	0.689108	0.146575	-0.0465378	-0.194104	0.40018	0.0206925	0.894807	0.591701	-0.175685	-0.848955
16291	IL5RA	H300013398	-1.72455	-0.493775	-0.621339	0.0319606	-0.824043	-0.746425	-0.703873	-0.689576	-0.669526	0.275499	-0.00926443	0.142148	0.271104	2.63545	1.11181	0.506165	1.48972	0.27905	-1.31676	-1.49737	-1.18692	-0.477056	0.177943	-0.607893	-0.5676	2.19218	-0.451135	-0.265727	-0.344367	-0.171907	-1.1192	-0.678827	-0.58245	-0.766413	-0.2745	-0.895045	0.876831	0.0831327	0.77516	0.485787	0.475608	0.914009	0.592272	0.470186	0.462516	-4.87606	0.798531
5941	WDR33	H200011485	-0.579705	-0.277261	-1.30365	0.476738	-0.674115	0.0550279	-0.410091	-6.17105	-0.402163	0.183738	-0.0636948	-0.0659993	-0.185194	0.0272356	0.227591	0.887922	-0.0208535	0.170161	0.230594	-0.0794169	-0.0542327	0.0467168	-0.585186	0.0200116	0.11811	0.462771	1.10501	-0.0307894	0.0524797	0.427575	-0.898888	-0.894362	-1.00835	-0.134522	0.166681	-0.189491	0.151389	-0.136223	0.428308	0.0855224	0.330502	0.414854	0.421591	0.190549	0.704795	0.879024	0.290241
8717	TLOC1	H200017725	-0.90108	1.83765	-0.954468	0.602495	1.09137	1.34172	0.665613	1.80327	0.459562	-1.38414	-0.218574	-1.2458	-0.0659915	0.397932	0.677725	0.857439	0.855542	0.178739	-0.924999	-0.744219	-0.118019	-0.682744	-2.62727	-0.503359	0.0735415	0.127971	-0.0712569	0.56034	-0.0958822	-1.1303	1.35507	1.18514	0.885702	-0.788489	1.55564	1.17151	-0.53459	-0.362986	2.45418	0.157136	-0.37903	-0.103027	1.53804	0.827436	0.902058	0.644179	0.114606
8378	Q9NY04_HUMAN	H200016869	-1.26883	1.69009	-0.147208	0.0305839	0.32404	-1.11328	-0.232062	-0.535894	-0.0358487	0.379124	-0.446271	-0.880383	-1.41801	-1.34085	-1.08186	1.06084	1.42683	-1.52379	0.500673	1.66754	1.21421	0.0563107	-0.864973	2.8562	1.13192	0.931251	0.607464	0.858594	-0.911034	0.89475	-0.939664	1.07417	1.4854	-0.435862	-0.109829	0.980015	0.416358	0.148519	0.922412	0.0382165	0.345758	0.235303	0.193045	0.698585	0.459932	-0.998574	-0.216825
21936	O75703_HUMAN	opHsV0400000061	-0.261681	3.07277	0.598065	-0.0835449	0.77883	2.14555	0.822158	2.87542	0.279222	-0.40227	-0.0560646	-0.245915	0.0596694	0.852872	1.0084	-0.870095	-0.131992	-0.198277	0.219418	0.327782	-0.148098	-0.0679433	-1.0014	0.492914	1.32505	0.118197	0.519463	0.788734	-0.423555	0.537043	0.728771	1.35784	0.932789	-1.87898	-0.0143114	-3.21046	-0.681429	0.265911	-0.426067	-0.0985111	-0.386087	-0.425881	-0.596949	-0.387996	-0.619188	1.13938	0.665813
31841	-	opHsV0400009942	0.961063	0.704766	-1.26184	-1.20853	-0.62011	0.346479	-1.36994	-0.620487	-2.1436	0.855076	1.05077	1.61988	0.799436	0.836475	-0.00877689	1.22146	-1.02106	-0.0385171	-1.44116	-0.935296	-1.1244	-0.222542	-1.08614	-0.891716	0.414294	-0.843553	-0.546914	-0.566143	1.25324	-0.157807	-0.777934	-1.60881	0.301975	-1.00077	-1.26428	-0.838407	1.40232	0.457959	0.236731	1.73741	1.0664	1.47414	-0.254458	-0.307197	-0.426782	0.703485	0.572354
16955	VANGL1	H300014779	1.79357	0.536046	1.47461	0.245794	1.56037	0.804485	0.0960073	0.51255	0.142497	-0.520739	-0.820419	-0.702426	1.62151	1.73436	1.40838	-0.43153	0.578696	-0.448623	0.188807	-0.0669017	0.382107	-0.548953	0.221939	-0.548514	1.09629	0.473185	-0.171419	-0.72844	0.0903268	0.0135712	-0.51278	-2.92027	-0.293606	0.666937	0.308304	0.584975	-1.16868	-0.289197	0.385926	-0.17107	0.304464	-0.895788	0.907564	-0.0610805	0.116275	0.619007	-0.31777
25017	HPS1	opHsV0400003127	1.29254	-0.439112	-0.100988	-0.972058	-0.891633	0.147001	-0.962364	-0.140956	-1.33069	0.314199	-0.588249	-0.393209	-0.515863	-0.0416507	1.12836	-0.823544	-0.549422	-1.80585	0.611408	0.980797	0.684673	1.38507	1.73246	0.0409122	0.516255	0.163978	0.786334	0.991351	0.141449	-0.278068	-1.59482	-1.03803	-0.208586	-0.322033	-0.884718	-0.339547	1.51647	1.27576	1.44193	0.197327	0.193554	0.493007	0.608088	0.577787	0.544771	0.134455	-0.747353
1285	C20orf4	H200001989	-1.61905	1.36656	-0.274814	1.54042	2.0788	1.38359	2.00565	2.47831	1.31728	-0.307934	-0.451524	-0.0902518	-0.539041	-0.720317	-0.594046	-0.321426	0.610854	0.66623	-0.0654241	0.609251	0.461978	-0.318645	0.447256	-1.0183	0.775934	-1.08921	-0.834355	0.387232	-0.343491	0.219076	1.6034	1.79791	0.529239	0.139988	-0.781125	-0.319308	-0.0117212	0.63437	0.987414	0.0998234	-0.334813	0.334412	-1.32045	-0.032033	-0.891683	-0.371283	-1.64383
12429	NP_001009562.3	H300005646	1.8596	-0.600364	0.411456	0.476643	0.563027	0.472075	-4.27853	0.24229	1.09845	0.294077	1.6013	1.52099	0.686524	0.690297	0.242428	2.16946	0.439317	0.445095	-1.36051	-1.25094	-0.849666	-0.117056	-0.270929	-0.350731	1.36702	0.27312	0.317176	0.681727	0.27312	0.963109	-1.30065	-1.8863	-0.856239	-1.8486	-2.14444	-0.174399	0.205021	-0.299012	-0.311081	-1.14656	-0.591176	-0.445562	-0.70098	-1.40921	-0.953635	1.10407	0.694296
27124	-	opHsV0400005234	0.427629	-0.315229	-0.825204	-0.734144	-1.51731	-1.04906	-0.882744	-0.654271	-0.202078	-0.353607	0.0444997	-0.195568	1.1893	2.84448	2.61682	1.39221	0.00692991	-0.887707	1.38374	0.911796	1.34581	0.085296	-0.551705	0.212569	0.420528	1.70763	0.872605	0.449307	1.12792	-0.229514	-0.236025	-0.829271	-0.2871	-0.159202	-0.714987	-1.54811	1.09764	0.0186877	0.0311804	-0.626884	-0.321824	-0.213811	0.278528	-0.872651	0.635723	0.0700086	0.401241
16257	PDZD3	H300013328	0.0833956	-0.124774	0.364425	-0.753032	0.288136	-0.434987	0.321056	-0.109801	0.346851	0.91305	0.214136	0.52441	-0.0887189	0.0799859	0.128835	0.272267	-0.141262	1.17464	-0.373812	-0.0315427	-1.09998	-0.0631401	0.525005	0.440005	0.224302	0.513276	0.340907	0.335632	0.36256	0.31956	-0.132349	-0.0413943	-0.728318	0.850077	0.189102	-0.371921	0.345758	1.12021	-0.644794	-0.587103	0.00841029	-0.619904	-0.40414	0.0968565	-1.20542	0.136	-4.35704
32175	OR6C65	opHsV0400010276	-0.655351	-1.13494	0.227292	-0.522766	-0.238059	-0.720538	-0.255973	-1.05106	0.496946	1.12644	-0.276152	0.672644	-0.174624	-0.97969	-1.20605	0.520256	1.41695	1.02858	2.16482	1.35847	0.989789	1.028	0.155822	-0.505503	0.454082	1.58951	1.08197	-0.196012	-2.985	0.939855	-2.18627	0.490525	0.750168	0.290301	0.127495	0.0518198	-0.828149	-1.3131	0.429241	0.263661	1.30662	0.75545	0.403284	0.673942	0.297952	-1.47449	-0.893314
11256	CKAP2L	H300003345	0.403952	-0.272256	1.25271	-1.42362	1.08651	0.538282	0.716197	-0.581987	-1.93651	0.339361	0.670792	0.314762	0.413553	0.0596472	0.616182	0.655745	-0.994687	0.523483	-1.27128	-1.32702	-1.38759	0.0630174	-0.551762	0.293756	0.183561	0.136019	-0.0576448	0.799759	0.961088	0.297414	-2.33704	-1.82887	-2.1669	0.963422	0.532985	0.956701	-1.47681	-2.1076	-0.816199	0.136251	-0.266619	-0.531852	-1.34736	-1.51509	-0.932506	-1.64363	-0.908278
4305	ZBTB25	H200007594	0.856823	2.00412	-0.566154	1.05273	0.332869	1.72667	0.755939	1.38451	-0.358295	0.828716	0.353755	-0.418085	-1.16922	-1.99564	-1.2979	0.0626059	-0.0622291	-0.959157	1.12045	0.917588	0.967174	-0.265728	1.27729	0.176065	0.229122	0.297547	0.0386891	0.14968	-1.72373	-0.486681	2.82552	1.01173	3.36311	-0.546462	-0.163591	-0.202123	-0.629899	-0.0321415	-1.65877	-0.716866	-1.45543	-0.446693	-1.13466	-0.641787	0.217143	-0.096734	0.113048
35557	-	opHsV04NC000001	-0.362233	0.0671606	-0.511414	-1.13975	0.0217861	-0.810456	-0.803464	-0.0144401	1.01856	-0.0041356	0.184707	0.869963	1.45003	0.992195	-0.720859	1.12881	2.50858	0.780376	0.585748	0.491499	0.792888	-0.222944	0.424139	-0.263667	2.7951	-0.00433796	0.398263	1.40018	-0.699052	-0.336449	-0.122864	0.767281	-0.230664	0.787432	0.668656	0.949517	-0.676226	0.108514	-1.53993	-0.406985	-0.322511	0.435902	-0.349633	-3.85426	-0.577337	3.52321	0.294632
14228	DEFB104A	H300009177	-1.2964	-1.30379	-0.213657	2.36602	0.860773	0.704574	1.77506	-0.554779	0.372009	-0.46189	0.0784491	0.388301	0.824051	0.330579	0.381468	-1.69992	-1.07128	-0.665475	-0.34757	-0.683903	-0.303114	1.40842	-2.23062	0.289716	-0.575174	0.609797	0.112099	1.8683	1.14561	0.103599	2.26362	2.38714	-0.144325	1.33827	0.127879	0.6333	1.73142	-0.529638	0.672381	-0.199024	0.0421143	-0.264945	0.262727	0.399911	0.10979	-0.221839	-0.286691
31627	-	opHsV0400009728	-2.69651	0.34446	-2.41729	0.469032	-2.44951	-0.0251634	-0.713042	-0.624947	0.405013	-0.512966	-0.9289	-0.537336	0.146143	1.30531	1.03881	0.156713	0.727758	-0.980608	1.16055	0.690235	0.855175	0.998159	1.54224	1.80858	0.250903	-0.621739	0.826082	-0.088815	2.18852	0.05642	-1.65368	-1.90119	-0.799617	-0.113084	1.31058	0.772044	0.828165	-0.701612	1.42624	0.101756	0.597263	0.183758	1.33634	0.116389	1.15944	0.0517269	0.362999
7331	KCNH2	H200014391	0.937016	-1.95818	-0.621207	0.0252805	-1.17271	-0.85654	-0.91928	-0.481437	-0.909462	0.386508	-0.210004	0.277194	0.858351	0.220805	-1.17699	0.840625	-0.516103	0.460077	0.850414	0.19778	0.313164	0.992774	0.103942	1.12706	0.613089	0.501523	1.24381	-0.722484	0.115365	0.592348	-2.67961	-1.07325	-1.92264	-1.26634	-1.14811	2.06377	1.00543	0.931611	0.474471	-0.217249	0.538286	0.157014	0.318588	-0.025881	2.94236	-0.806939	-0.148281
6295	ZNF175	H200012178	-1.02172	1.68836	0.190205	-3.42596	2.5509	1.05805	1.17317	1.80123	1.20776	-1.2809	-0.415139	-0.938527	0.172565	-0.0546452	0.254714	-0.0697298	0.539615	0.264763	-0.0903839	-0.403254	0.846415	0.279136	-0.501781	-0.484636	0.298001	-0.000934233	1.0572	0.94679	0.62427	0.218742	0.128401	-0.471083	-0.445338	-0.262912	-0.541285	0.357103	1.48612	-0.0147456	0.99002	0.143479	0.762761	1.6497	0.507004	0.0426066	-0.0592345	0.540763	0.277632
6241	ABCD2	H200012067	-0.201961	0.659878	0.603309	-0.796954	-0.533882	-0.207309	-0.159555	-0.18713	-0.463712	-0.0705142	0.224154	0.0459059	-0.355467	-0.837976	-0.472612	0.368669	0.599577	-0.328997	0.424351	0.20352	1.36981	0.425896	0.492088	0.104869	1.5411	0.854274	1.32351	0.313302	0.821555	0.228735	0.694579	0.265844	0.308064	0.542014	-0.424507	0.411207	6.23265	1.18435	-0.0524009	0.162655	-0.517506	-0.0674138	-0.643277	-0.616711	0.282601	-0.423336	-0.623609
30456	-	opHsV0400008557	-0.680182	-0.542702	-0.262648	0.462096	0.800673	-0.612938	-0.0829533	-1.13408	0.596655	0.778115	-0.775758	0.345374	-0.368844	0.252965	-0.231237	0.28654	2.71602	0.00080105	1.53973	0.674119	-0.18377	1.4694	1.79814	1.68056	1.64699	-0.45716	1.27801	-1.23181	-3.22179	-0.00475722	-0.966478	-0.512503	-0.217741	0.15372	0.666369	-0.205824	-1.682	-0.894644	-0.103072	0.8604	0.542533	-0.760942	2.16119	-0.231117	0.0618749	-0.590728	-0.557755
32389	-	opHsV0400010490	-2.28572	0.516869	-1.16587	1.81712	0.749882	1.85103	-0.0671682	1.40734	0.379901	-0.820828	0.0509378	0.144978	0.314496	-0.116747	-1.02606	1.05135	-0.296636	-0.0299735	-0.64241	-1.17696	-0.0274931	-1.64586	-1.49444	-0.942488	0.0652375	-0.628205	-1.78591	1.13069	2.64258	-0.454042	1.31554	1.01609	-0.200241	-0.650022	0.413077	-1.61679	-0.0550007	1.32961	-1.63538	0.133419	-0.215869	-0.808734	-0.376049	-0.753158	-0.267926	0.0609325	-0.968698
19895	SLC17A2	H300020011	0.89792	-1.62471	0.446342	-1.40951	-0.68055	-2.32912	-2.02266	-2.0331	1.13828	1.03556	1.39234	0.401789	0.382469	-0.260018	0.218062	0.327269	-1.47797	-0.077576	0.148381	-0.0538156	0.157221	-0.260461	0.720801	-0.208261	0.0175687	0.729296	-0.179052	0.512819	1.01046	0.322378	2.03073	-0.224687	-2.29834	0.0191176	0.193584	0.414316	-0.583487	1.21471	0.737458	0.81546	1.13475	0.657794	-0.346288	-0.478497	-0.294398	-0.281678	-2.49724
5524	DHODH	H200010673	-0.0597878	-1.79768	-1.34823	-0.247093	-1.69892	-1.38123	-0.46766	-1.53108	-0.218467	0.26826	-0.773943	0.226566	0.355776	0.324851	0.636466	0.752772	-1.25328	-0.0768672	0.296545	0.288707	-0.651334	0.161112	1.01128	-1.19673	-0.26316	0.376611	-2.54786	-1.3229	-0.929758	-2.04583	-1.01151	-0.0478392	1.13878	0.24531	1.14205	-0.32884	1.05962	0.0272177	-0.197157	0.934753	0.0168019	-0.251143	0.0222481	0.0448306	0.0403038	-0.429107	1.28433
28113	-	opHsV0400006214	0.123828	-2.81768	0.37566	-1.41274	-0.820092	-2.54203	-1.20523	-1.80772	0.071865	0.192484	0.785291	0.272235	0.203536	0.10863	-0.147769	0.531913	-1.82571	-1.42537	-0.0983186	-0.128076	-0.660982	0.332666	0.401874	0.237295	0.656111	0.975511	-0.492073	0.252414	0.0339755	0.28429	1.37791	1.47091	1.34408	-0.0595775	0.21786	-0.0137709	5.53982	-0.520842	0.302315	0.289022	0.101966	0.0968334	-0.219145	0.259171	-0.0888695	0.372711	0.309666
31182	OAZ1	opHsV0400009283	0.340412	0.347815	-1.00369	-0.236091	-1.64115	0.364056	-0.948529	-0.914992	0.932323	0.242887	-1.20084	0.282516	-0.962686	-1.72387	-1.04465	1.07446	-0.134155	-0.195442	0.34192	-0.241497	-0.314121	0.906123	0.519589	0.452031	0.649384	1.36171	0.916501	-0.581524	1.13271	0.336745	-2.49091	-1.74187	-1.12476	-0.320445	-0.845425	-0.405442	1.23054	1.21184	0.173058	-0.282775	-0.400981	-0.369465	1.07839	-0.046927	0.306645	-0.545704	-2.44848
25009	-	opHsV0400003119	0.0766122	0.798897	-0.625909	2.70036	0.258988	0.835524	0.31661	1.12885	0.809426	0.0778178	0.406949	-0.366088	-0.509127	-0.799056	-0.862164	-1.17121	0.0664483	-0.368566	-0.937466	0.529037	-1.95346	-0.861083	-0.668811	-0.498024	-0.2551	-1.19575	-0.800774	-1.12756	1.48475	0.780325	1.13906	0.604426	0.868992	-0.320713	0.293063	1.68758	1.53713	-1.52055	-1.30938	1.8589	0.491526	-0.63078	1.25989	-0.0272018	2.02274	-0.909849	-0.253419
4667	GUCY1A2	H200008317	0.401741	1.78154	-0.311677	0.814863	0.30367	0.885761	0.535722	0.630453	0.294006	-2.395	-1.76706	-0.65451	-0.268578	-0.0974551	-0.202646	-2.32695	1.66689	-0.958865	-0.953535	-0.467174	-0.367365	-1.84623	0.69893	2.29493	-1.94695	1.17881	1.16147	-0.291131	0.0183876	-1.08961	0.122011	0.979183	0.96133	1.2359	1.24396	0.277402	1.41992	-0.437759	-0.0335364	-2.10062	-0.901073	-1.21968	-1.56026	-1.2444	-1.3719	0.0886715	-0.0669862
19556	PROX1	H300019572	0.424342	-1.28438	0.995946	0.637409	1.55096	-0.356156	0.63983	1.39246	0.923737	0.851929	-0.344053	0.0023618	-0.583723	-1.73208	-0.514372	0.693366	-2.13293	0.453562	-0.890244	-0.383616	0.43171	-0.87539	-1.44629	-1.02219	-0.244479	-2.38054	-0.507073	1.4201	-0.659201	-0.396483	-2.33351	-0.0522154	-2.00276	0.449689	-0.179454	0.254516	-1.92344	0.947084	-0.554876	0.161906	0.0877865	-0.0554701	0.937442	-0.407708	-0.235681	0.364092	-0.416509
20264	RIT2	H300020491	-0.160314	0.566058	-0.302958	0.00629118	-0.166074	-0.313482	0.148031	-0.760913	0.102784	1.02072	0.368253	-0.533232	0.835898	0.774064	-0.274308	-0.238289	3.50447	-0.479121	-1.49122	-1.94761	-2.4668	-0.817458	-0.873049	-1.36675	0.742626	0.118295	-0.384148	-0.0829195	0.148309	0.165324	-0.279735	-0.246549	0.150979	1.17786	0.706646	-0.778712	0.135837	1.90849	1.18709	-0.285919	0.269357	0.00121619	-0.013557	-0.0478236	-0.204373	-0.225644	1.13586
17319	AKAP9	H300015568	-1.5979	2.04088	-0.715717	0.323655	1.07168	3.1278	0.419127	2.23596	-0.503119	-1.70471	-1.20239	-1.47391	0.0804111	0.325259	0.666012	-0.870166	0.0334636	-0.284133	-0.290427	-0.317305	-0.324375	0.402431	-0.167919	-0.148405	2.06131	-1.46745	0.491678	0.413986	-0.554007	0.952046	0.167572	0.736194	0.61631	-0.0259981	0.291637	-0.226459	-1.25125	1.40566	-1.17742	-0.127264	-1.02809	-0.545049	-0.448805	-0.646161	0.229153	0.360961	0.881012
26345	TSGA13	opHsV0400004455	-0.277992	1.35398	0.780314	1.1992	0.936967	1.48241	1.19183	0.727821	0.540942	0.12591	0.217012	0.0871211	0.511723	0.309445	0.264643	-0.273021	-0.30983	0.039901	-0.289105	-0.254378	-0.254383	-0.409126	-0.257852	0.112815	-0.610985	0.0200197	-0.490505	-0.179248	-7.19033	-0.382177	0.416981	0.0483876	0.380057	-0.51733	0.207487	-0.706096	-0.73766	-0.232914	-0.750105	-0.226139	-0.11923	-0.136999	-0.459211	-0.19465	-0.43775	-0.061219	0.00537742
24694	OR8G2_HUMAN	opHsV0400002804	-1.39896	-2.01033	-0.375642	-1.00382	-0.189008	-2.39624	-0.917	-1.63825	0.0060214	0.0954478	-0.948636	-0.675319	-0.139983	-0.310858	-0.943338	-0.00276113	0.894383	0.372913	1.07055	0.776775	-0.18246	0.323502	0.9543	1.19059	0.478005	0.974285	1.1583	0.780894	1.84739	-2.79051	0.712186	-0.486588	-1.23211	2.02147	0.948993	0.208682	-1.27167	-0.999111	0.467634	0.212427	-0.49123	-0.348115	0.132481	-0.474467	0.82922	-0.700006	-0.169412
9500	NP_689973.2	H200021041	-2.93164	0.709653	-1.59184	0.724539	-0.273944	1.29776	-0.454543	0.169756	-1.05983	0.218472	1.01002	0.470916	0.8471	0.817318	1.15188	-0.759788	-1.02746	-0.810875	1.5186	1.20754	0.0244178	0.718258	-0.717658	1.6384	1.60704	1.24118	-0.318853	-0.51487	-1.42639	-0.767585	1.24509	-0.218327	1.28534	0.37432	-0.589898	0.353022	-0.840325	0.237659	1.1558	0.469028	1.02269	1.61322	0.101659	-0.762222	1.12124	1.11033	-0.284817
11134	RD3	H300003122	0.30096	-0.864316	-1.67794	-1.26703	-1.17602	-0.714005	-1.70742	-0.382455	-1.89222	-0.155068	-0.248427	0.571467	1.64153	0.775587	1.65878	0.74559	-1.24581	-0.743547	-0.142404	-0.0580399	-0.0889916	0.660376	0.0736214	-0.481966	-0.41399	2.00913	-0.0202629	-1.41078	0.877779	-0.0338092	-1.11798	-0.147132	0.274304	-0.436409	-0.163344	0.0350747	3.21341	-0.0407425	-0.787591	-0.140379	-0.658346	-0.490583	0.0124484	-0.224266	-0.263645	0.213367	0.969415
2778	GJB6	H200004912	0.737813	0.509337	0.180111	0.110686	0.139257	-0.0264165	0.358924	0.703267	0.404461	0.731813	-0.450169	0.562523	-1.04821	-0.898892	-0.866964	-0.253491	0.240043	0.0705535	0.303879	0.553468	1.80699	0.655857	0.322733	1.23985	0.410302	1.82979	1.02884	-0.388455	-5.7649	0.755278	0.295314	0.0793781	0.668308	0.430793	0.913792	0.807822	0.489586	0.775362	0.0504091	0.319574	-0.175856	-0.385914	-0.149845	-0.270304	0.315738	-1.56433	-1.05139
20762	ZNF501	H300021179	-1.77315	1.03121	-1.30544	1.99747	1.31286	2.48139	2.22712	1.47702	0.904443	-0.0727927	-0.471427	-0.453523	0.232275	-0.0548845	0.308586	-0.977375	0.261115	-0.069552	-0.192907	-0.181029	-0.0381083	-0.5981	-0.873462	-0.42662	-0.298272	-1.35541	-1.01675	0.10404	-0.835091	-0.281048	4.00011	2.28988	-0.252108	-0.122771	0.945855	-0.0414351	-0.575669	-1.43559	-1.16533	-0.069325	-0.371903	-0.402021	-0.593299	0.0399945	-0.618773	-0.460033	-0.196265
20501	KLHL21	H300020814	-0.95006	-0.166067	-1.23322	-0.627916	-1.26573	-0.571104	-0.876694	-0.573858	-1.27868	-1.01506	-1.56204	-0.904669	-0.540312	0.672132	0.392106	-0.548115	0.268372	-2.01355	0.226446	0.227199	0.188513	0.423923	0.509618	0.497272	-0.0463516	0.542222	0.563775	-0.11073	0.236709	-0.133065	-0.562351	-0.0870862	-0.103981	0.394133	0.574003	0.516625	6.80461	-0.528465	0.458215	-0.0931191	-0.0712809	0.0790006	0.455497	0.394449	0.496053	0.105266	-0.133113
16959	TAP2_HUMAN	H300014785	0.408781	-2.45091	1.21193	-1.95899	-1.47282	-2.96393	-1.51183	-1.59652	-0.183427	0.627191	0.115287	0.192936	0.314875	-0.17411	0.284324	0.0961104	0.666339	0.512388	0.300036	-0.33045	-0.965771	-0.705556	0.496698	-1.52339	-0.0736233	-0.0095853	0.507104	0.401308	0.329139	0.503558	0.226429	0.547957	-0.75533	-1.32909	-1.10931	-0.316785	3.28169	0.173207	0.598117	0.377619	0.808356	-0.0125687	-0.982794	-0.419547	-0.200472	-0.0338903	0.142197
25129	TAS1R3	opHsV0400003239	-0.460653	-3.09515	1.04108	-0.0823146	-0.080706	-1.81071	0.0778233	0.131658	1.14462	0.542931	0.222482	1.26855	0.801764	1.52784	0.289468	0.444192	0.619182	0.165386	-0.386459	-0.796733	-1.72068	-1.09651	-0.849675	-1.07716	-0.373955	0.53047	1.107	-0.0874218	0.530378	-0.609722	-1.3044	-1.13865	-0.209158	0.423329	0.0637384	-2.93367	0.613933	2.28865	-1.24557	-0.413604	-0.683711	-0.899253	-1.02531	-0.621757	-0.558792	0.0357911	-1.13871
9978	C4orf26	H300000820	-0.34196	1.84204	-0.429502	-0.590898	0.638697	1.22167	0.453005	-0.459156	-0.476596	-0.867326	-0.785985	0.281224	-0.765903	0.307177	-0.35845	0.590932	0.455609	0.0961261	0.512242	0.214802	0.774649	-0.489033	0.816725	0.14233	0.886133	0.0460887	1.27667	-0.0223527	0.536031	-0.361893	0.533549	1.29119	0.425728	-0.12642	0.170196	0.0211823	-5.12194	0.42294	0.321184	-2.23956	-0.766553	-0.455532	-0.364891	-0.0822855	-2.17462	0.0633035	1.12885
4869	ZNF394	H200008741	-0.840727	3.09465	-2.03771	-0.477568	-1.06698	2.79096	0.799257	1.08165	-0.531641	-0.652156	-0.0416625	-0.635253	0.30306	0.839723	1.08499	-0.977605	0.363889	0.106755	0.252383	0.683106	3.48708	1.07802	0.578072	1.05709	0.689076	0.422705	0.563345	-0.394555	0.317054	0.578432	1.42571	1.29645	0.149727	-0.0768449	0.156641	-0.195637	0.224194	-1.21266	-0.66728	-0.530056	-0.612177	-0.461782	-0.0198789	-0.294502	-0.538334	-0.181864	-0.0812227
34112	-	opHsV0400012213	0.0981665	-1.23133	0.479995	1.10171	-0.483215	0.466767	1.17924	1.19872	0.677569	0.277767	-0.238665	0.305961	-0.7817	-0.539596	-0.344511	-0.13303	-1.36942	0.938917	0.451795	0.292685	0.591456	1.37991	0.746826	4.0849	1.20686	-0.612863	0.342587	0.313283	-0.206145	0.757309	-0.0143736	0.66415	0.120311	0.0659559	0.567187	-0.416448	-0.183686	0.386118	-0.793581	-0.370274	-0.701146	-0.818723	-1.25458	-0.422207	-0.989829	-0.478364	-1.28742
15850	PAF1	H300012463	-0.135943	0.604117	-1.85737	-0.974129	-1.3354	0.44525	-0.095246	0.441001	-1.42967	0.176677	0.232504	0.344365	0.933045	0.116913	-0.0520732	-3.81882	-0.33659	-0.0267873	-0.214358	-0.388769	-0.605133	-0.141428	1.40366	0.355405	0.503604	0.673771	-2.14351	-0.0110961	0.604082	-1.35579	1.32906	0.151359	0.104576	-1.08822	-1.18917	-1.37648	0.0452922	-0.324804	1.40642	0.688613	1.16113	1.1515	1.17816	-0.34427	0.672286	0.531605	0.282107
15269	POLQ	H300011276	0.339198	0.322853	0.607418	1.25946	0.995053	1.60748	0.163404	0.209446	1.04555	-0.993015	0.403862	-0.0247739	-0.276567	-0.639805	-0.956508	-0.619989	0.0207786	-0.541467	0.410092	1.4668	-0.0282061	-0.0699242	-1.47311	1.42236	-1.08085	0.939891	1.30601	0.451318	1.5306	2.24322	-1.0545	-1.18476	0.107291	1.36169	-0.503069	-0.105692	-1.84291	-3.56589	-0.784302	0.142608	0.375548	0.114472	-0.34918	-1.32778	-2.10618	-1.8292	0.412676
25954	-	opHsV0400004064	-0.690896	-1.08034	0.216439	-1.7671	-0.260664	-1.69992	-0.679455	0.303978	-1.2961	0.950478	-0.186312	0.072349	-0.908717	-1.31648	-1.46703	-0.548476	-0.267904	0.0674201	2.19088	0.532174	1.07489	2.5681	2.41827	0.205755	0.408602	-0.136667	-0.115631	1.57133	1.26434	1.17181	-0.924599	-1.82151	-0.762509	0.158473	0.525543	-1.98958	-1.00564	0.567265	-0.243901	0.44952	0.894168	0.392121	1.32563	0.803858	0.637953	-0.928341	-0.596363
24958	-	opHsV0400003068	-0.769379	-1.39435	-1.65001	-0.769716	-1.71566	-0.722822	-0.650321	-0.76036	-1.056	0.782329	0.0290794	0.564841	-0.878494	-0.772635	-0.797367	-0.428083	0.275784	0.901067	0.384301	0.0987538	-0.031758	1.07846	0.357221	0.139036	-0.0403287	0.111762	1.02388	0.372241	0.111762	0.699075	-1.05513	-1.10582	0.304627	-0.862742	0.198725	-1.78623	0.997916	1.42949	-0.217616	-0.141622	0.0949769	0.165563	-0.160911	0.31555	0.586756	-0.521712	-0.08651
11246	TSPAN2	H300003331	-0.326074	-1.00274	-0.124305	-0.443145	-0.161834	-0.755665	-0.375813	0.292154	0.249718	-0.137859	-0.151884	0.0282556	-0.265828	0.0426566	-0.685427	-0.325979	-0.333242	0.416105	-0.0478724	0.293115	0.866502	0.0421218	-0.272916	0.052805	-0.0379465	-0.249441	0.421015	-0.00296466	-0.249441	1.52689	-0.0204459	0.135243	0.178348	0.111954	0.09942	0.882497	7.28049	0.0201346	0.43445	0.156025	0.347571	0.39192	0.252338	0.468433	-0.0741458	-0.0837323	-0.0283805
26782	FAM63A	opHsV0400004892	-0.485569	-1.47183	0.525214	-0.946869	-0.465795	-0.925788	-0.664401	-0.843195	-0.144377	-0.396913	0.0973768	-0.414245	0.460216	0.264719	0.513163	-0.343426	-0.570885	0.607343	0.535443	0.969485	0.605269	0.963241	-0.640632	-0.394849	2.76494	1.38647	-0.180764	-0.323816	-0.605052	1.314	2.84831	2.69488	3.38547	-1.30832	-0.628895	-0.870279	-1.33175	-0.014023	-0.487989	-0.789636	-0.425904	-0.406863	-0.462201	0.224221	-0.0907522	0.924353	0.975506
28660	ZNF595	opHsV0400006761	-1.65424	1.24442	-0.166893	1.96239	1.58013	1.75562	1.74395	2.18076	1.02632	-0.366047	-0.232663	-0.222736	-0.372794	-0.729657	0.376472	-0.782089	1.07212	0.134089	0.202756	0.334451	0.82205	0.147554	-0.638918	-1.56637	1.10131	-2.29804	0.372431	1.17606	-1.86218	0.517655	0.655666	0.0841099	0.784852	0.24992	0.162798	-0.463101	-0.49874	-1.69287	-0.308144	-0.0540547	-0.0849864	-0.368872	-0.295657	-0.392624	-0.244134	-0.146098	-0.173575
27258	CX04A_HUMAN	opHsV0400005368	0.469576	0.476139	-0.637278	-0.0198134	-1.48625	-0.695983	-0.0463735	0.269122	-0.348899	-0.351437	0.764051	0.730497	0.636997	1.04138	0.416264	0.66237	1.43968	1.03535	-0.332396	-0.301195	-1.09769	-0.193778	-1.91997	0.769835	0.0631051	-1.17519	-1.0624	0.610842	0.975781	-0.987609	-0.335062	-1.37972	-1.11287	-0.837559	-1.02847	0.303671	0.991093	0.65766	1.03228	0.471684	0.29398	0.63516	0.987353	-0.222118	0.470608	0.0581194	0.257505
20800	LRRC34	H300021228	-0.0137512	0.360466	0.87848	0.409001	1.05881	0.77213	0.161833	1.38381	-0.0466979	0.00545727	0.648237	-0.134927	-0.174597	0.926562	-0.0719726	-0.170283	1.60196	-0.106065	-0.987572	-1.00444	-1.01627	-1.05752	-0.561875	-0.293019	-1.27832	-1.78212	-1.22353	0.649963	1.02944	-2.7528	1.47568	2.34208	1.38716	1.55739	0.222667	-1.02731	-2.66739	1.72968	0.0246682	-0.178647	-0.276233	-0.0204623	-1.05925	-0.594344	-1.71533	-0.560343	0.029902
35613	-	opHsV04NC000001	-0.189821	0.387698	0.0718319	-0.716434	0.31773	-0.370319	-0.317079	0.306781	-0.12131	0.117966	-1.35729	-0.390144	-0.4915	-0.517367	-0.510443	-0.288068	1.55136	0.000513355	-0.296483	1.26646	0.317517	1.14647	1.1041	1.06928	0.547985	0.241951	1.22017	0.80967	0.041414	0.547891	0.807086	-0.107191	0.436247	4.33709	-0.0969019	0.749359	0.266251	-0.22554	0.592346	0.473255	0.201292	0.595552	-0.976208	-0.290147	0.0279839	-0.274293	0.0605983
13169	Q9NU38_HUMAN	H300007089	-0.489466	-0.690594	-0.344061	-1.3716	-0.324078	-0.690332	-0.396184	-0.361089	-0.280683	0.151505	-0.0869207	-0.350454	-0.618274	0.543148	0.200121	-0.0229399	0.173594	-0.341283	-0.0769815	0.855553	-0.391165	-0.156549	1.17655	0.537061	-0.138402	0.0765043	-0.106432	-0.0885924	0.0477188	-0.00605056	-0.64997	4.42877	-1.14116	-0.0963494	0.49435	0.407827	-0.0607594	0.017459	-0.364078	-0.120267	3.73245	-0.322807	3.02809	0.133108	3.6771	-0.032743	-0.446879
29086	-	opHsV0400007187	-0.494382	-0.727874	0.0857929	-0.48359	-0.324617	-0.861012	-0.679009	-0.543093	0.226931	0.34667	0.262865	0.508344	0.890884	-0.125557	0.26028	0.630961	0.605747	0.104246	0.454461	0.47856	0.164598	0.843626	0.964233	0.595122	-0.427324	-0.915673	0.888437	-0.223605	-5.24371	0.67954	0.494526	-0.420203	0.778485	0.192526	0.690402	0.460623	-0.0924766	0.183616	0.211898	1.15634	0.813735	0.945163	0.435707	0.664052	0.393502	0.574255	-1.64981
12993	-	H300006717	1.01744	-1.57625	-1.65443	0.327741	-0.757328	-1.74144	-1.49137	-1.31922	-1.40413	-0.031071	0.434427	0.0619196	1.1633	0.372207	0.803278	1.02602	1.13011	-0.440181	-0.00536105	-0.0906526	-0.895061	1.17761	1.13178	0.501602	0.296333	0.930734	-0.618046	-0.6259	0.583742	-0.691434	-0.577203	-0.692215	-1.60857	-0.218422	-0.70469	-0.181174	4.682	0.380772	-0.561462	-0.215465	0.00473747	0.383567	-0.170763	-0.602378	-0.481732	0.0958759	1.11643
29959	-	opHsV0400008060	0.69793	-1.25188	0.0514582	0.311984	0.0389875	-0.626656	-0.388454	-0.221849	-0.658359	0.0544692	-0.172499	0.0615313	0.652563	0.614891	0.846785	0.0197759	0.808344	-0.0603844	1.10476	0.55389	1.03381	1.1421	1.02191	1.21854	-0.0806469	1.08059	0.88265	-0.466274	-1.97723	0.776228	-0.318806	-0.201895	-0.375833	-6.51516	0.626587	0.0786629	-0.092181	0.655182	0.336842	-0.553238	-0.0667041	0.0316259	0.193647	0.0793853	0.11972	0.0117174	0.606014
10750	Q8N925_HUMAN	H300002341	0.36438	-1.65435	-0.0849713	-1.27836	-0.64431	-1.47449	-0.826311	-1.47424	-0.237483	0.336357	0.484461	0.421959	0.678053	-0.267668	0.221548	-0.962018	-0.875763	0.454717	0.280935	0.376275	-0.175365	0.575937	0.956331	0.629515	-1.24803	1.04012	0.213001	-1.153	-0.551876	0.276854	-0.630225	-0.533316	-0.642705	-0.304509	-0.20592	-0.00965942	6.77797	0.164071	0.324172	0.492122	0.376181	0.46216	0.0777869	0.228759	0.0943728	0.429264	0.861079
32685	-	opHsV0400010786	-0.250333	0.845667	0.432447	-0.554918	1.28003	0.912661	0.64403	0.598315	0.690477	-0.503691	0.180441	0.7582	-0.162198	0.870348	0.388346	-2.1303	2.13198	-0.104609	0.159741	-0.663345	0.168859	-1.70849	-1.86125	-0.576259	0.0118279	-2.25568	-1.52738	1.76889	-0.494374	-1.09796	1.45832	0.208118	0.799073	1.53891	0.971507	0.285112	-0.0685312	-0.599378	0.334795	-1.96605	0.948858	-0.372191	-0.208008	-2.66127	0.165462	-0.787156	0.426701
7731	POU2F3	H200015371	0.676743	-0.418789	-1.18612	-0.664486	-1.28601	-1.50183	-2.02109	-0.963282	-0.789505	0.539465	0.2333	0.882188	0.603507	-2.59098	-1.09676	2.15581	1.12476	0.995229	-1.33285	-1.00828	-0.0137539	-0.0127091	0.254298	-1.58341	1.21089	0.238966	0.16914	-0.443526	0.612702	-0.25092	-0.518401	0.0495048	0.0824963	-0.0781251	-0.463357	-1.07816	-0.437925	1.67915	0.20122	1.91965	1.52535	1.9938	0.471727	0.339335	0.474788	-0.485003	-1.89936
26074	CHES1	opHsV0400004184	0.775906	1.28904	-1.2917	-0.626659	-2.36733	0.430577	-0.814217	-0.336183	-1.56933	-0.277373	-1.04164	-0.282865	0.125109	0.874997	0.991475	1.16818	-1.01201	-0.522442	0.401627	0.417561	0.391435	0.0588489	0.207219	0.820327	-0.214581	0.805742	1.26591	-0.291402	-0.584622	1.2885	-0.0757843	0.0159489	0.439708	0.733245	-0.443046	-1.18803	1.02533	1.19862	0.304553	0.109967	-0.270798	0.294772	0.566639	0.581374	-0.0385155	0.57156	-0.821432
15655	ABTB2	H300012065	-0.872603	-0.553789	-1.30877	1.29061	-0.274032	0.918487	0.259156	-0.541551	-0.53291	-0.631678	0.200658	-0.759022	0.876289	1.39111	1.89924	1.53035	-0.748929	-0.944149	-0.126075	-0.77045	-1.11484	-0.568147	0.291626	0.174665	-0.203188	0.179426	0.575772	0.0375109	0.846332	0.0859387	-1.3069	-0.849183	0.0992509	0.13758	0.671569	0.492081	0.960851	1.68416	0.256706	0.473444	0.601109	0.585506	0.546283	0.321231	0.00656158	0.995969	1.00349
17496	TRIM29	H300015980	-0.786843	-3.81746	0.038219	-0.353878	-0.638875	-0.89947	0.285413	-0.816453	-0.0444128	1.15149	-0.683004	0.951264	-0.0139691	-1.14424	-0.495405	-1.8179	-0.757812	1.6265	-1.00119	-0.249933	-0.93532	0.293741	0.516511	-0.106541	0.0501106	-0.320916	-2.70197	0.89425	0.605326	-0.844058	-0.0843446	1.06233	1.66841	-1.02539	0.465033	0.46505	0.969686	0.357295	-0.573839	1.32478	-0.105834	0.531128	-0.270494	0.77554	0.544341	-1.40532	-1.58438
7412	ABCC2	H200014592	1.48901	-0.102651	1.45775	0.39412	1.54517	0.57379	1.27664	0.408278	1.05767	0.751087	1.19775	0.552042	-0.32846	-2.48949	-1.03876	0.729891	-2.92546	0.607099	0.338123	0.345455	-0.289699	0.24541	-1.20003	-0.347529	0.53759	-0.411246	-1.00448	1.43694	0.648574	0.0398795	-0.0838168	-1.45375	-1.64134	0.551678	0.934575	0.568714	-0.643118	0.194876	-1.02878	-0.658321	-0.268257	-0.646607	-0.344404	0.0888976	-0.226665	0.453595	-0.296032
11524	O5AK3_HUMAN	H300003911	0.671908	0.188905	-0.957051	-0.429744	0.00170115	-0.777982	-0.291141	-0.528602	0.401144	0.616275	-0.813771	-0.655562	-0.491804	-1.30859	-0.746514	1.08881	0.43933	-0.0170922	0.535602	0.275052	1.73117	1.39023	1.95116	0.377626	0.694854	1.49479	1.4271	0.22627	-0.82665	1.41768	-0.0323806	-2.11595	-0.0160982	0.806589	0.451118	1.47609	0.121181	-3.07809	1.21665	-0.875481	0.194428	0.884818	-0.194088	0.736355	0.369907	0.174446	-0.486213
33551	-	opHsV0400011652	-0.941956	-2.71265	0.169141	-1.01687	-0.848764	-2.1191	-0.898059	-2.5028	-0.19916	0.521805	0.886804	0.771977	0.564454	0.0602475	0.0250016	-0.396846	-0.838306	1.42806	0.712759	0.480691	0.0775165	-0.527343	0.306966	0.402497	-0.51454	-2.67271	-0.923968	-0.3672	3.13056	-0.604402	-0.0413168	-0.0357179	-0.567924	-0.152001	0.110489	-0.166546	2.88605	-1.04406	-0.391681	0.961994	0.233944	0.548184	0.119976	0.335022	0.046069	0.353701	1.23785
23386	-	opHsV0400001496	-0.700678	-0.488939	-0.45005	0.129068	-0.053687	-0.0958846	-0.0734979	0.191432	-0.586183	0.608532	-0.707074	-0.254306	-0.53201	-1.15171	-0.788544	-0.230413	-0.264072	-0.191434	1.14957	0.776858	1.81408	0.459122	0.337548	-0.587692	1.07047	-0.826684	-0.155104	1.2732	5.58962	0.594727	-0.739624	-0.338583	0.178216	1.20555	0.0866591	0.517022	-0.957415	-0.628149	0.399772	0.089364	0.599247	0.441835	1.24984	0.609992	1.85061	-0.944589	-0.914826
10307	NP_001008227.1	H300001480	-0.856216	-0.17697	-0.0914285	-0.560129	-0.82404	-0.292438	-0.45788	-0.0606447	0.642131	-0.134909	0.20027	-0.570334	0.284673	2.10072	1.16162	-0.446727	-0.188136	-0.509102	-0.208423	0.769474	-0.522325	0.777746	-0.052442	0.768903	0.0545863	-0.257658	1.03433	-0.960422	0.165764	-0.147061	-0.966811	-0.847272	-0.448491	-0.421433	-1.22317	-1.27615	0.568971	0.189694	-1.98046	-0.318434	-1.11968	-1.31159	-1.09817	-1.28771	2.35688	1.09872	1.91738
24819	hCG_23177	opHsV0400002929	0.37968	-1.80161	-0.0880483	-0.636464	-0.897073	-1.78513	-1.39577	-0.64763	-1.01633	-0.748225	-0.168204	-0.540798	0.562166	1.35139	2.13298	-0.433351	-0.780925	-0.787044	0.415077	0.20184	1.02399	1.44647	1.06047	-0.194526	1.18223	-1.55572	1.50843	0.0469908	3.00281	0.892568	-1.03354	0.373718	-0.419999	0.753364	0.35277	0.786369	-0.250346	-0.0772697	-0.199845	0.0958884	-0.172461	-0.313792	-0.773105	-0.802527	-0.943736	1.48958	0.659754
4754	CXXC1	H200008486	-0.675733	-0.03766	-0.957805	-0.565165	-1.00193	-0.140561	-0.708181	-0.6296	-0.85812	0.555504	0.186959	0.472769	-0.230115	0.359381	0.0950003	0.278407	0.0596953	-0.198133	-0.208353	-0.0646381	-0.230232	0.438737	0.52275	-0.0229127	0.497482	1.10305	-0.903672	0.0188638	-0.348659	-0.789823	-0.146931	-0.292528	-0.202974	-0.65991	-0.884411	-0.706068	6.71664	-0.192378	0.561065	0.312166	0.480313	0.561711	0.475678	-0.242904	0.380244	0.340876	0.211492
35475	-	opHsV04NC000001	-0.0293153	0.361781	0.105244	2.64338	1.34844	1.82101	2.36794	-0.0560929	1.70531	-0.230592	0.37857	0.146399	0.188992	-0.229874	-0.222562	-1.04386	-0.495912	1.44216	0.193329	-0.891065	-0.297291	0.345523	0.354224	0.626948	-0.0145738	0.368682	0.0570439	-0.0881479	0.42314	-1.79336	1.17247	-0.0102045	-4.37261	-0.13245	-0.151591	-0.0194476	-3.06069	-0.474166	0.0362879	-1.04011	-0.115264	0.0441793	-0.533361	-0.29207	0.0644728	-0.675161	-0.271429
7891	KCNH4	H200015728	1.27797	0.0325306	-0.564138	-0.194581	-0.72067	-0.256007	-0.828216	-0.0241857	-0.847559	0.223996	-0.270928	0.113552	-0.780525	-0.0606393	-0.809806	1.20921	1.86832	-0.302466	1.18434	0.748991	1.71485	0.124097	-0.538787	0.367455	-0.007259	2.21529	0.577018	0.0215377	-1.02236	1.89065	-0.198281	-0.183641	-0.160014	-0.726627	-1.01993	-1.3377	2.30604	2.95202	0.383603	3.48474	-0.125108	-0.0617249	-0.148093	-0.424099	-0.0316724	-1.4752	-1.60766
26678	Q6ZTN4_HUMAN	opHsV0400004788	0.421149	-0.540643	-0.481971	-1.46365	-1.0064	-1.20989	-1.1799	-0.607466	-0.710246	0.598371	0.671598	0.768082	0.926715	0.593751	0.692975	0.792855	-0.145889	0.250226	0.0150151	-0.0200186	-1.4054	0.171879	0.18119	0.391812	-0.47367	0.488952	0.0397821	-0.517372	0.0241905	-0.021703	-1.61284	-1.38064	-1.22603	-0.273939	-0.109533	0.0856306	6.57734	-0.857926	0.167344	0.193894	0.0195669	-0.12617	0.34188	0.506222	0.425469	0.0285875	0.646265
27610	Q86W11_HUMAN	opHsV0400005720	0.116328	-1.69176	0.300435	-0.0394098	-0.73961	-1.51328	-0.0779217	-2.32937	-0.139131	-0.1784	1.16044	-0.654293	0.216253	0.674076	-0.438393	-2.18648	-0.343953	-0.335881	-0.0711751	-0.180555	-0.0629444	-0.339431	-0.500221	0.560693	-1.31971	-0.61481	-0.0900919	-0.789526	-0.0513808	0.280021	1.8298	2.27768	2.4341	1.25979	1.02186	0.283385	1.31875	0.182482	-0.17574	-0.830107	-1.64357	-1.04985	-0.786907	-0.58655	-0.879134	0.867398	0.830547
32639	-	opHsV0400010740	-0.798005	0.403672	-0.268633	0.504294	-0.888622	0.447304	0.252505	-0.440888	-0.109851	0.0977126	-0.948239	0.316493	0.407986	0.767315	0.722269	1.50557	0.221545	0.567519	-0.499886	-0.553678	-1.44739	0.0110021	-0.798894	-0.261763	-0.739241	-0.172051	-2.45047	0.739802	1.3678	-1.84602	-0.928424	-0.277629	-0.336678	-0.72118	-0.33228	-0.642374	0.338666	-1.02687	-0.333001	-0.563562	-0.570777	-0.508581	0.300056	0.0066438	0.183728	0.855018	0.983262
28572	FAM126B	opHsV0400006673	-2.92181	1.48536	-1.29891	0.378062	0.226674	1.41435	0.458795	1.14368	0.178471	-0.799379	-0.246181	-0.530288	0.665604	0.875554	1.02594	-1.74593	1.12184	-0.729764	1.3008	1.56728	2.00281	1.02642	0.967869	0.370867	0.527842	-1.49285	0.31602	-0.133598	-1.24998	1.42068	1.30883	1.6783	0.568527	0.475614	0.881706	0.388747	-0.856461	-0.364309	0.0658228	-0.599323	-0.782068	-0.467454	-0.434381	-0.530439	-0.00709553	0.47681	0.182845
14060	TTC24	H300008851	1.67044	-1.39633	-0.689352	-0.252368	-0.621759	-0.723591	-1.45853	-1.74235	-0.715836	0.814383	1.14628	0.704522	1.43934	0.330426	0.355294	1.57642	1.23706	-0.213627	-0.604135	-0.444331	0.114119	-0.132418	1.86933	0.34929	-0.817124	-0.185649	0.473491	-2.35954	0.00500085	-0.0120435	-0.338968	1.20875	2.05746	-0.400724	-0.174751	-0.100484	-1.52678	-0.987975	0.344421	0.226692	0.233479	0.0722998	-0.41871	-0.595397	-0.453708	0.635085	0.582455
26	-	AF191028_80	-0.0785598	2.74618	-0.863757	1.77048	0.762356	0.306403	0.318356	1.76616	-0.185653	0.0532287	0.492437	1.24157	0.127521	0.314783	0.0774898	-0.106573	1.24135	1.11814	-1.03523	-1.97045	-1.88501	-0.133079	0.0216551	-0.192728	-0.703358	0.763619	-0.494142	-1.77503	-0.328697	-1.27071	1.42909	0.834513	1.50568	-0.42477	-0.492868	-2.50317	0.747797	0.224997	-1.4475	-0.755881	0.0755201	-0.8036	-2.02053	-0.889387	-2.03528	0.638359	0.529254
15382	Q8IZ67_HUMAN	H300011493	-0.921887	-1.05391	-0.436509	-0.850217	-1.96803	-0.8285	-0.322519	-1.03232	-0.0285831	0.13387	-0.719091	-0.163175	-0.2142	0.630873	-0.225178	2.83659	0.743898	0.773411	0.784607	1.04309	0.825499	0.0301597	0.890618	-0.71335	-1.0575	0.386663	-0.547569	-0.96158	-0.498132	-0.410693	-1.23499	-0.519844	-0.242891	0.388048	-0.198008	0.366444	1.06066	0.791443	1.09549	0.435302	0.560028	0.665594	1.1396	1.1132	1.23366	-0.382356	-0.857118
12582	GPR112	H300005973	1.01115	1.24166	0.201483	2.33715	-0.00410342	-0.584388	0.870847	-0.0757582	0.985344	-0.408559	-1.28034	-0.264185	-0.473643	-0.374909	-0.575021	-0.571119	1.43323	1.38652	0.731312	1.11211	1.09936	0.180521	0.183956	-0.455248	-0.245078	-0.444855	-0.270842	-0.224588	0.450733	-0.380779	-0.388782	1.62439	1.6207	-0.0603603	0.343583	0.671204	-0.304569	-1.55677	0.808557	-0.507989	2.20199	0.0514549	0.744593	0.0882904	0.359483	-1.50393	-0.229771
25725	ZDHHC3	opHsV0400003835	-0.131326	1.415	-1.38691	-0.0367512	-1.36135	0.437955	-0.965299	-0.265907	-1.47164	-0.433967	-0.49051	-0.337775	-0.346025	1.00944	1.14387	0.12811	1.2715	-0.454772	1.03214	0.871128	1.6172	0.796702	0.493827	1.33548	0.127069	-0.555636	0.669759	0.0695784	-0.271887	-0.158599	-1.68669	-0.97122	-0.601123	-4.45887	-0.436891	0.0536914	-2.96274	-0.294702	0.53664	0.645799	0.62131	0.77813	1.107	0.853273	1.00611	-0.571876	-0.895441
16750	BSPRY	H300014369	0.681283	0.512872	-0.68542	-0.383868	-0.114471	0.100767	-0.205257	-1.0228	-0.665753	0.640242	0.548238	0.263571	0.276138	0.605384	-0.444551	0.646997	0.115383	-0.675822	0.32387	0.609376	-0.00203019	0.251276	-0.643186	-0.969766	-0.564781	1.15489	-0.200099	-0.254149	1.80575	-0.0488766	-2.77022	1.13896	-0.712479	-0.831481	-0.908485	-0.750602	0.0571327	-0.897504	0.384437	0.230503	0.665094	0.0641609	0.497091	-1.28164	0.785219	0.748021	1.37585
332	GCK	H200000326	-1.06807	-0.243612	-0.23235	-0.478578	0.811829	-0.992739	-1.13654	0.122835	0.410807	1.03488	0.299557	-0.277942	-0.626064	-1.12667	-1.61326	-1.06295	-1.64441	0.138509	-1.43381	0.125444	-0.463098	-0.347618	1.62631	1.15452	0.387141	1.57821	0.365694	-0.27695	-0.147783	-1.03398	0.0871743	-0.673126	0.15452	-0.150295	0.997612	-0.151253	-0.041591	-1.19592	0.503802	2.61175	1.79862	1.52565	1.14176	2.1246	1.59542	-2.49981	0.783076
2954	-	H200005223	4.12281	0.553654	-0.106606	-0.0223763	1.32397	0.126201	0.297331	0.935787	0.872147	-1.38963	-0.297657	-1.26361	-0.754056	-1.30605	-0.985102	0.258674	1.20868	-0.483871	-1.65781	-0.201217	-0.614734	-0.31168	0.101852	-1.26476	1.82807	0.561821	-1.92002	1.47192	-0.158097	-0.859264	-0.213934	-0.251933	-0.10469	-0.248998	1.28794	0.408514	1.22061	0.17877	-0.467729	0.170941	0.390974	0.806914	1.36343	-0.116352	2.20023	-1.0472	-1.37831
32890	-	opHsV0400010991	-1.94227	-0.126741	-0.680428	0.450379	-0.515785	-0.326957	-0.085322	-0.218503	0.0295142	-0.127048	-0.209839	0.207605	-0.112932	1.94159	0.316748	-0.146894	1.06537	0.23184	0.399923	0.543516	1.37019	0.442472	-0.380787	0.298347	0.737736	-1.03556	0.18159	-0.319239	-0.775213	0.716062	-1.75	-3.09982	-2.97387	-0.187733	0.0774339	-0.410132	-0.477684	-1.9755	1.34509	1.22666	1.84461	1.36891	1.56804	1.8234	0.66006	-0.69265	-0.064944
33510	-	opHsV0400011611	-2.53852	-1.3729	0.0879908	0.131194	-1.1325	-0.256482	-0.251528	-0.00387208	-0.216027	-0.488772	-0.953308	-0.210532	-0.0333137	-0.926388	-0.343297	-1.34666	0.678718	-0.253786	1.55557	1.94844	3.74857	-0.170832	0.68666	0.652132	-0.916704	0.794941	0.338989	1.11294	-0.46489	0.833152	-0.285567	-0.697868	-1.37955	1.79937	0.593116	1.28066	-0.0655939	-0.696226	-0.651217	-1.39824	0.805757	-0.00814433	1.32263	0.500474	0.483127	-1.01422	-0.0481163
25259	Q569G3_HUMAN	opHsV0400003369	-0.815673	-0.455704	-0.862629	-0.311733	0.274423	1.05318	-0.405334	0.593269	-1.06267	-1.15449	-0.186221	0.574766	-0.736468	-0.377094	-0.829582	1.42578	0.718162	-1.66109	-1.0148	1.92371	1.57675	0.313115	0.927518	-1.11965	0.83509	3.02475	0.517898	0.148336	-1.04765	0.646054	-0.0497541	-1.15358	-1.09657	0.900789	-1.41725	-1.08548	0.0340558	1.16047	1.30212	0.88769	0.482274	0.49992	2.09348	1.44105	-0.463957	0.136477	-0.674224
21020	POLE	H300021552	0.0198166	-1.47911	-0.735828	-0.943639	-1.06669	-0.924256	-1.26441	-1.03402	-0.942238	0.271382	0.506262	0.2995	0.163814	-0.393769	0.279972	1.42498	-0.261438	-0.191996	0.0777589	-0.261339	-0.0683994	0.197808	-0.110515	0.258205	-0.520537	-0.00839782	0.230014	-0.77578	-0.125523	-0.275174	-1.30181	-1.26377	-0.921454	-0.387171	-0.527227	-0.16125	6.91465	-0.215558	-0.208629	-0.431345	0.213327	0.0695965	-0.0147824	0.0640893	-0.0861061	0.174269	0.670978
1848	-	H200003129	0.185032	-0.829623	-0.513055	-0.86117	-0.522527	-0.932676	-0.912633	-1.28686	-0.471545	0.460979	0.898553	0.673776	1.31339	0.0601369	0.473294	1.2242	1.07752	0.775826	-0.396416	-0.372527	-0.596393	-0.538694	-0.75037	-0.579326	-1.55584	-1.04607	-0.53004	-1.21187	-0.434391	-1.26859	-0.59935	-0.598418	-0.338208	6.1075	-0.319826	-0.329105	-0.33206	-0.627335	0.231067	-0.0377728	0.0566208	0.0471887	-0.223362	-0.0103781	-0.23464	0.564545	1.24636
30860	-	opHsV0400008961	0.356377	0.0885364	0.341863	0.880215	0.689325	1.17752	0.921071	1.43243	0.488866	-0.481317	-0.0357472	-0.581278	-0.0925577	0.254439	0.506999	-0.0296308	-0.322786	-0.295778	0.767991	0.118325	1.62301	0.264719	0.750975	0.333612	0.682143	0.170965	0.487108	0.514114	0.254392	0.282465	-0.0416778	-0.166808	0.402046	0.264538	0.584319	0.899053	0.35066	0.0192657	0.285148	-0.0459029	0.0923008	-0.419963	-0.818525	-0.00390157	-7.10721	-0.199377	-0.299105
10883	CCDC108	H300002597	0.609416	-2.11377	-0.216011	-0.240862	-0.724893	-1.75388	-0.579783	-0.427475	-0.912279	0.758938	-0.389468	-0.365031	-0.996142	-0.480617	-1.50245	-0.73909	0.350708	-0.105498	-0.271753	0.652312	0.460296	0.299913	0.484667	-0.500898	-1.39193	1.21817	0.421654	0.999253	0.195417	0.700672	0.992862	1.22382	0.699555	0.578349	0.445314	0.644111	-1.04616	0.326867	1.4216	1.14062	1.2072	2.27576	0.677634	0.00824444	0.961491	-1.42303	-0.336074
28718	C12orf63	opHsV0400006819	-0.282635	0.355859	0.471133	0.215619	1.06909	-0.102159	-0.234628	0.0303146	0.391869	0.60131	-0.157585	0.566078	-0.0787729	-0.372297	-0.444265	-0.230609	-0.167562	-0.236941	1.03844	0.521591	0.620188	0.254254	-0.860888	1.32746	1.80883	0.247915	1.26007	0.286234	-0.164136	0.480709	0.781891	-0.339525	-0.368879	1.08454	1.204	1.00621	-6.04267	-3.41407	0.232054	-0.197642	-1.08509	0.273466	0.313065	-0.492993	0.25797	-0.610469	-0.325135
19769	ABCB11	H300019853	0.612581	-0.209083	-0.0367488	0.650183	0.664716	-0.360731	0.0281203	0.630637	0.944599	0.161025	0.0733174	-0.208079	0.00226792	0.512261	-0.44193	0.953626	-0.160763	-0.732661	0.0441545	-0.294894	0.134907	0.665282	0.707684	1.47374	-0.848519	-1.01854	1.30857	-0.62797	-0.226265	0.380265	0.686705	0.484871	0.80912	-0.62513	-0.860696	-0.121707	0.803971	0.317582	0.371241	-0.896454	-1.5363	-0.905203	-2.05684	-1.56122	-6.18569	-0.0181301	0.122196
25886	-	opHsV0400003996	-0.947662	-2.2946	-0.534711	-0.42717	-0.161932	-1.0237	-0.574357	-0.931357	-0.529848	1.44117	0.460133	1.614	0.228501	-0.0825069	-0.11271	-0.0660398	-1.32239	1.13806	1.40936	1.62129	0.863237	0.85368	0.317719	-0.442118	-0.146541	0.145104	-0.733573	0.359054	2.92526	0.695895	-1.34689	-1.71794	0.368999	-0.643834	-0.614576	-0.683119	-2.56333	1.0966	-0.425558	0.200116	0.223661	-0.022828	-0.628707	-0.172434	-0.0915524	0.00656561	-0.190414
13506	OR2W3	H300007793	0.0521428	-0.879298	-0.0277496	-0.0855739	-0.242927	-1.27996	-0.323328	-0.211035	0.253918	0.568865	-0.389715	0.011289	-0.333325	-1.51958	-1.00353	-0.555792	0.639874	0.344792	1.13136	1.28469	0.508098	0.783538	0.960715	-0.921408	-1.25561	1.38106	-0.302766	-0.0515389	-0.139633	1.38637	-1.72576	-0.976232	0.553278	-4.30858	2.01205	0.104307	-1.58635	0.25588	-0.069409	0.758103	0.503803	-0.0383544	1.14617	1.41864	1.20367	-0.568206	0.0382097
8888	-	H200018234	0.0874594	1.49901	0.468135	0.365799	1.47054	1.25408	1.25699	2.78916	0.86704	-0.61207	-0.798397	-0.979607	-1.40468	-0.783866	-1.58322	-0.43256	0.497279	-0.30945	0.117937	0.0915708	-0.0403762	0.794981	0.0583286	-0.0226587	1.23144	1.3873	-0.580803	1.1633	0.0283251	1.51334	-0.0332454	-0.411608	-0.372401	-0.194417	-1.08039	-0.367435	0.437161	1.16148	-0.29755	0.0104563	-0.169946	0.391378	-1.48016	-0.792887	-1.84999	-0.282284	2.45145
3360	ARNTL	H200005950	-1.52004	1.6448	-1.168	0.920085	-0.0984235	1.20332	-0.55266	1.66152	-0.629008	-0.268075	-0.160453	-0.780837	1.23372	0.946476	1.31459	-0.186849	0.89799	-0.306435	0.377299	-0.115795	0.484262	0.538713	1.06391	-0.0545095	1.0647	1.22849	-0.33959	-0.515336	-0.666907	0.444884	-0.131218	1.10006	0.61445	-0.15678	-0.649174	-0.373613	0.0282377	-0.0832035	0.412457	0.342525	0.058554	-0.0701126	-0.39842	-1.03808	-0.136085	1.69666	1.30822
18396	MRPL47	H300017871	-1.10465	0.551222	-0.560001	0.989358	-0.0456358	1.21378	1.72129	0.357344	0.17359	-1.659	-0.533436	-0.783013	0.529223	0.933922	0.671622	-0.863372	0.671783	1.34036	0.591955	0.972416	1.75444	0.884046	1.00933	0.994853	0.80757	-0.458406	1.97026	0.351228	-0.561197	1.37272	-0.302056	0.96918	0.740883	0.517658	-0.508287	-0.688868	-0.0163683	0.181794	1.29184	-0.710128	0.0521154	-0.0128197	-0.0731653	-0.861385	-0.42508	-0.639433	-0.60408
30366	-	opHsV0400008467	0.354013	-0.35083	0.150857	1.82822	-0.919284	-0.80608	0.629681	-0.723211	0.274971	-0.561076	-0.436926	0.0980767	-0.69698	-0.411619	-1.03994	0.0531106	0.855939	-0.00938116	0.388146	0.3755	0.411148	-0.126825	0.35929	0.713277	1.06233	-0.340335	1.40438	0.959825	-0.560464	1.14531	0.132441	0.970368	0.678866	0.469108	1.04157	-0.844777	-1.20343	0.236177	1.81602	0.794515	1.54691	0.395989	1.1805	0.33281	-1.69414	-0.63672	-0.540041
33394	-	opHsV0400011495	1.12698	-1.2469	-0.483146	-0.380089	-0.754327	-1.68277	-0.547768	-1.40785	-0.90598	1.03462	-0.140271	0.736192	0.263928	1.47879	0.0730896	-0.551883	0.617672	0.860435	0.713223	0.644481	0.741692	1.18269	-0.0836585	1.84962	0.276328	-3.44473	0.38663	0.801333	1.23267	0.261267	-2.12318	-2.03361	-2.15871	0.584226	0.109328	-0.508386	-0.208314	1.13109	1.49371	0.646162	0.730065	0.21367	1.1404	0.262904	-0.586145	1.23508	0.413267
21771	HFE	H300022769	0.427316	0.31768	-0.445596	-0.117552	-0.799828	0.505963	-0.636492	-0.234153	-0.843252	-2.27092	-0.935339	-2.07431	1.70117	0.770995	2.44816	-1.21967	0.0537839	-0.383455	-0.509834	-0.409183	0.741062	-0.827683	0.509782	-0.719278	-0.0777992	-2.07547	-0.270173	0.548642	-0.738941	-0.345442	-0.0807405	0.739909	-0.507302	0.201572	0.499281	-2.41537	0.129045	-0.961786	-0.211868	-1.03468	-1.33097	-0.0979496	-0.794747	-0.555456	-0.443298	-0.0260251	-0.58629
29192	-	opHsV0400007293	1.1404	-3.61564	0.151702	-1.20286	0.820102	-1.11291	-0.522479	-2.07412	-0.373103	1.49739	1.6221	1.49958	-0.348238	-1.29015	-0.898495	-0.675206	2.0663	1.3049	-0.47285	-0.0407635	-0.411445	0.49754	-0.301631	-0.518094	0.184565	0.30192	-0.775593	-1.18557	1.40539	0.489984	-0.798371	-1.09096	-0.206098	-0.778042	0.106987	-0.382068	0.444241	0.140162	-0.261533	0.308289	-0.403926	-0.447616	-0.575883	-0.69797	-0.183647	-0.305716	1.64732
852	INTS5	H200001189	-0.463901	0.320757	-1.4619	-0.532922	-2.69112	0.366763	-0.761786	-0.16915	-1.41059	-0.223166	0.154332	-0.035103	-0.37885	-0.172205	0.442884	0.863471	-0.305296	-0.481941	0.104224	-0.162271	0.207717	-0.0345844	-0.723342	-0.386644	-0.0156067	1.00493	0.162893	-0.128106	0.41387	0.419589	1.11318	0.310935	0.618771	0.013023	-0.701313	0.423928	1.37878	0.129636	-0.24175	0.191951	0.502654	0.324441	0.641816	1.15908	0.761345	0.20877	-1.09733
3083	-	H200005445	0.319375	-1.12798	0.260863	0.698829	0.931792	-0.415141	-0.132762	-0.594089	0.334727	0.416947	-0.160891	0.291744	0.327578	-0.31285	-0.2393	-1.82742	-2.21877	0.712789	-0.031086	0.295646	-0.0748834	-0.261625	-0.174755	0.201255	0.91784	0.447874	1.65041	0.102027	0.918565	0.249791	-0.905967	-0.584767	-0.440225	-0.28078	-0.120808	-0.170672	-1.97049	1.25855	-1.87812	-3.19666	-2.25112	-3.28587	0.639426	0.523518	1.10512	-0.847986	0.531162
4223	UPK1A	H200007419	-0.0471875	-2.23071	-0.702772	0.19013	-0.255537	-1.62541	-0.0473883	-0.193097	-0.481787	0.477604	-0.460939	-0.380692	-0.698124	-0.00616692	-1.14934	0.480078	3.50093	0.708124	0.989878	0.069581	0.256638	1.23199	2.14879	0.478577	0.464842	2.252	0.867338	-0.130229	0.738573	0.0788847	0.924617	0.575503	-0.473107	0.0763131	0.0556741	0.835059	-1.13363	-1.19275	-0.0429936	0.0529423	0.738864	0.614907	0.529893	0.548533	-0.0170763	-1.47131	-0.916676
16880	-	H300014630	0.911149	-0.648136	0.166254	-1.56287	-0.634519	-0.523506	0.859903	0.347423	1.25968	0.583903	0.187249	0.671832	-0.317947	-0.0147721	-0.0613512	-0.0801881	0.775822	0.780185	-0.270761	-0.875518	-0.352182	-0.701444	0.0720696	-0.633448	0.136588	1.45104	-1.19641	-0.380922	0.772329	-0.275428	-0.0443347	-0.450799	0.651613	-0.298412	0.100419	0.721927	-1.21848	1.26096	-0.699265	-2.14167	-1.90326	-1.70951	-1.18394	-1.2314	-1.18006	-0.44242	-0.436959
23694	Q8NH46_HUMAN	opHsV0400001804	-0.928538	-1.7555	-1.02403	-1.13934	-0.958742	-2.49436	-1.03336	-1.27622	-0.689885	-0.0271402	0.0753786	0.136845	0.955784	2.70576	2.2828	-0.158482	-0.860686	-0.988417	-0.0287936	-0.18875	-0.735552	-0.194086	-0.311787	-0.469739	-0.729202	3.26253	-0.0586281	-0.0904961	2.44899	-0.61169	-0.604833	-0.884834	0.381796	-0.584154	-0.706799	-0.134399	1.04517	0.990436	-0.00476292	0.103674	0.23027	0.312235	0.21193	-0.205941	-0.0670951	1.47153	1.36367
6841	TTF2	H200013349	-0.290624	1.1297	0.0456437	0.336601	0.503196	0.849227	0.277361	1.05009	-0.151535	-0.276586	0.0673986	-0.16341	-0.218501	-0.250073	0.0822695	-0.423272	0.0547249	0.800005	0.0611741	-0.265464	1.00452	0.25641	0.259173	-0.0226133	0.934034	-0.0456486	0.638257	0.753201	-0.227416	0.597086	-1.38115	5.6885	-0.810442	-0.0247601	0.110914	1.41927	-0.327925	-0.926295	0.160866	-0.107279	1.73521	0.28041	-0.00360669	0.155082	2.57539	-0.526946	0.458915
35371	-	opHsV04NC000001	-2.10524	-0.725515	1.2193	1.48283	0.572892	2.02296	0.40715	0.0251489	0.408564	-0.83274	-0.856771	0.0150864	0.502421	-0.427783	0.761851	0.405288	0.936752	-0.293156	0.805435	0.849251	1.29699	-0.540223	1.11947	-0.454131	-0.832062	0.122658	0.494749	-0.0968857	-0.401248	0.763798	0.972659	0.789002	1.14517	1.31598	1.45284	1.85886	-0.695936	-0.69085	-1.23893	-0.630426	0.530141	1.47728	0.0222536	0.456272	1.82015	0.196251	0.174715
1676	URB1	H200002760	-0.0393832	-0.224611	0.56172	-0.499314	-0.130544	-0.95797	-0.649225	-0.550004	-0.240097	-0.218373	-0.296224	-0.392236	-0.557263	-0.731217	-0.677037	-0.944937	-0.603925	0.0443248	1.02281	-0.401902	1.18136	0.868243	0.491923	0.339018	0.434013	0.478505	0.156382	0.501716	0.765995	1.68713	0.34862	-0.303887	0.799871	-0.134738	0.0355987	-0.579779	6.58211	-0.181488	1.31641	0.00671671	-1.14003	0.886673	0.128725	0.871514	0.222918	-0.74519	-0.895001
5120	SHARPIN	H200009644	0.950537	-0.259103	-1.60594	-0.283397	-1.88123	-0.590848	-0.64724	-1.30614	-1.25828	0.0911467	1.1603	0.943396	-0.131749	-1.29306	-0.594224	3.03011	1.10344	0.146701	-0.467622	-0.694102	-0.750401	-0.660331	-0.842355	-1.05967	0.237316	1.19305	0.533876	-1.36281	0.276555	-0.502927	-2.41812	-0.138236	0.253769	-0.161085	-0.0240411	-0.0245487	0.816854	0.427176	-0.229397	0.0870601	-0.64769	-0.116324	0.568737	0.248165	0.334326	-0.629913	-0.751737
16899	RGS3	H300014668	1.41588	-2.5785	0.553345	-1.47155	-0.659917	-2.07604	-1.17321	-2.02073	0.231315	1.17414	-0.029727	1.21568	0.742188	-0.413954	0.207991	1.21897	-0.450386	0.693037	-0.375523	-0.663676	-1.00316	-0.182165	-0.142763	0.0323122	-0.709411	0.118957	-0.0822348	-0.902287	1.43214	-1.10037	-0.68317	-0.596952	-0.522424	-0.164901	-0.458855	-0.110278	1.44166	0.227539	-0.44559	0.109431	0.0215507	0.367618	-0.0828958	-0.0614205	-0.231073	1.55334	1.2324
10541	-	H300001932	0.158446	-0.893919	1.46444	-1.21017	-0.621833	-1.81288	-1.53412	0.382423	-0.307379	0.747591	0.2263	0.754966	0.357337	0.772198	0.752264	0.575185	0.338077	0.0171333	1.5406	0.0600925	0.189035	-0.194664	-0.53537	0.690256	-0.612975	1.66158	2.32202	-0.377809	0.489275	0.266013	-1.30895	0.266779	-1.10234	1.20876	0.040994	-0.139586	0.443308	1.58586	0.522143	-0.473688	-0.655633	-0.331106	0.459149	-0.727106	0.165659	-0.232112	0.044542
7098	PTPN3	H200013917	1.1662	-0.145995	1.01025	-0.411923	1.06538	0.827082	0.89281	1.42361	0.417288	0.644459	0.0373299	-0.145615	-0.726805	-1.9894	-1.08521	-0.139154	-1.08957	0.359164	-0.67694	-0.70163	-0.458744	-0.154774	-1.58951	-0.949216	0.114069	-1.49284	-0.684558	2.28885	0.246987	-0.0661792	-1.04703	-2.47981	-2.26374	1.35945	0.797594	0.82855	-1.35967	-0.487748	-0.440483	-0.00698286	-0.588134	-1.05077	-0.0108637	0.169706	-0.0986865	-0.460647	1.40432
6155	SLC1A6	H200011889	-0.448353	-0.228408	-0.469897	-0.0574752	0.42731	-0.616801	-2.17628	-0.450618	0.248641	0.969408	-0.88125	-0.152963	-1.0623	-0.592779	-0.473736	-0.867805	-1.55077	0.683004	1.35269	-0.318646	1.94605	0.913581	0.408509	-1.50589	0.68338	0.859045	3.02852	-1.81947	-0.91765	0.578107	-2.03972	1.32876	0.417415	-1.86574	0.790451	0.549752	0.258098	1.44848	1.98504	0.427628	0.811611	0.660993	0.389232	0.563842	0.735576	-0.610451	-0.181545
26114	RPS6KB1	opHsV0400004224	-1.09983	-1.00616	0.356485	-2.16528	1.43576	2.28975	2.38691	-1.45452	0.748397	-0.583886	-0.490019	-0.615592	-0.367833	1.34497	0.913646	-0.763787	-0.860226	-0.655177	0.102529	0.767044	0.411348	-0.794681	-0.942231	-0.468114	1.06564	-1.17443	0.26905	1.5623	-0.243399	0.853862	0.769933	1.05177	0.0858293	-0.338018	1.58885	0.290531	-0.981035	-0.745929	-1.61913	-1.16086	-0.983691	-0.928867	-0.808928	-0.741569	-0.5899	0.0183123	0.516644
17684	Q08648-3	H300016370	-0.565213	-0.729306	-0.390733	0.225251	0.533362	-1.01418	-0.725714	-0.728482	-0.53237	0.360681	-1.64846	-0.392879	-1.00735	-0.944761	-1.39377	-0.317	-0.298423	-0.37709	0.340909	1.22497	1.41142	0.473462	-0.351491	0.0242742	0.681881	-1.01387	0.913954	-0.326447	-0.340471	1.64	-0.560266	-0.232523	-0.193949	4.59603	1.47971	1.58587	-0.431303	-1.29083	0.850373	0.86395	1.49253	0.470553	0.499937	0.98648	0.503123	-0.636212	-1.10487
126	-	ATU91966_90	0.308489	0.35964	-0.15383	0.0256334	0.20337	0.218347	0.0150264	0.337834	0.571498	0.505934	-0.300237	0.365947	-0.423948	-0.389202	-0.0255813	-0.121623	0.120898	0.389388	0.656605	0.761989	0.547722	0.55362	0.880895	0.48405	0.356679	-0.110646	0.239061	0.702418	0.392513	0.61919	0.982631	0.369875	0.74721	0.101478	0.515187	-0.22091	-3.88639	0.721297	0.457591	0.676624	0.820021	0.545515	0.55716	0.257838	0.640466	-0.671111	-1.45416
22470	FBXO41	opHsV0400000594	3.08323	1.33657	-0.788293	0.0197908	0.328469	0.956547	-0.620502	0.502672	-0.504446	-0.2392	-0.22587	-1.11139	0.0706051	-0.149671	-0.0260231	0.465584	0.0475306	-0.1516	0.901707	0.91153	0.567726	1.28844	0.534759	0.850942	1.04223	0.707485	0.61669	-0.640946	-5.20602	0.461246	0.81913	1.10092	-0.384806	-0.958568	1.41443	-1.21123	0.314619	0.293029	0.713924	0.0768476	0.453622	0.379742	-0.941283	-0.798359	-0.447958	-0.538316	-0.316625
14280	OR2T1	H300009270	-0.747553	-2.56166	0.72022	-0.858035	-0.318151	-2.23132	-0.390286	-1.81642	-1.49063	1.00093	0.297733	0.47471	0.435953	-0.434424	-0.31151	-0.223952	-0.235383	1.21866	-0.36351	-0.471676	-0.837083	0.539645	0.0986613	-0.439734	-0.500967	-0.207478	-0.426154	-0.116848	0.418675	-0.262831	-1.53797	-1.30424	-1.28925	0.221514	4.52415	-0.165633	-0.705128	0.204324	0.158192	0.901759	1.12122	0.764058	0.14359	0.530545	0.298875	0.227436	-0.176457
29	-	AF198054	0.415018	0.720396	-0.122803	0.79044	1.27229	0.687419	0.129952	1.01806	0.402831	0.125934	-0.956113	-0.681936	-0.930613	-0.452566	-1.60269	0.310982	-0.00912974	0.914129	-1.13631	-0.518637	1.25789	-0.0767924	2.96064	1.19655	1.84198	1.72629	-0.390468	0.02364	-0.972843	0.438775	-1.21881	1.08211	2.13165	-1.34703	-1.08287	-0.410952	1.13221	0.996618	0.221027	-1.09406	-0.585198	-1.09096	0.384401	-0.606406	-0.122971	-1.81736	-0.891885
27274	NP_001071638.1	opHsV0400005384	-0.115627	0.162804	0.917869	0.611162	0.732518	1.00598	1.18158	1.91104	1.70863	0.146603	0.17724	0.609679	-1.31388	-0.845095	-0.646099	-0.765353	0.393157	0.661403	-0.279845	-0.694199	-0.356075	0.952918	-0.0750632	-0.380977	0.0479945	-1.95129	-0.734661	1.62048	0.315315	-0.609823	-2.70208	0.223914	-1.62548	1.55614	1.2153	2.49433	-0.120687	-0.433462	1.20238	0.172028	0.490296	0.154874	1.09194	0.60959	0.642221	-1.02849	-0.782747
10392	DSCAM	H300001643	1.28241	-2.15059	0.454334	-1.24099	0.284082	-0.44355	-0.630274	-1.68462	-0.749749	1.26265	-0.45541	0.962695	0.587298	0.849359	0.876965	0.501036	-1.79742	0.53477	-0.400415	-0.469723	0.218825	0.141944	-0.355295	-1.58546	0.438341	0.549747	-0.414586	1.20751	-1.21884	-0.0767972	-0.234722	-0.253235	-3.00758	0.465921	0.119073	-1.78849	-1.78849	-2.0745	-0.665651	-0.75141	-0.0280283	-0.501529	0.811501	0.139124	-0.288463	0.158708	1.51862
2193	KIAA0802	H200003786	1.32633	-1.94213	0.442106	-0.670471	-0.501001	-1.36537	-0.658296	-1.22103	-0.0990877	1.48339	0.193833	1.0014	-0.498952	0.24799	-0.829359	-0.0605859	-0.878114	0.970623	-1.63356	-1.73862	-0.941863	0.840031	0.0135788	-0.492194	-0.54224	-0.79731	-1.99989	0.000156735	0.613886	-1.60283	-1.90819	-1.45932	1.705	-0.604811	-0.795336	-0.444506	3.87831	-0.717393	0.78205	0.493103	0.717216	0.856362	0.030102	-0.447962	0.195982	-0.161532	0.153469
17535	TRIM9	H300016065	0.635532	-0.704944	-0.565149	-1.30382	-0.763456	-1.61678	-1.17359	-1.14411	-0.531949	0.221831	-0.201003	-0.0620081	0.438629	0.848613	-0.462039	-1.38869	-0.529731	-0.743559	-0.266379	-0.0806462	-0.528828	0.228055	0.343195	0.157195	-0.493217	1.00244	-0.19944	-0.255657	0.473415	0.0194577	-0.554696	-0.503015	-0.384977	0.258561	0.239707	0.230821	5.55369	-0.210762	0.699826	-0.17447	-0.0750691	-0.156187	0.389745	0.395314	0.414176	0.560659	0.712208
31346	-	opHsV0400009447	-0.310545	-2.67103	0.532649	-1.95306	-0.430524	-2.28573	-1.78279	-2.18932	0.965272	0.879592	0.42574	1.15013	0.0764434	-0.273942	-0.352326	0.361365	0.367627	0.77937	1.60562	0.6107	-0.221496	0.0793843	0.0346783	-0.363438	-0.468708	-2.64258	0.0925028	0.00255785	0.346979	0.405286	-0.591091	-2.94011	-0.964032	0.987925	0.74689	0.157752	0.157558	0.607747	0.535117	0.365811	0.399017	0.288493	0.42546	0.231088	0.579236	1.66455	-0.507285
9872	LOC729884	H300000584	1.59477	-2.7595	1.10622	-1.16155	0.0865421	-2.80925	-1.46489	-2.70956	0.417835	0.986719	0.649408	0.501246	0.292514	-0.467333	-0.921168	0.749182	1.03998	0.893717	0.326306	-0.51842	-0.760841	0.602493	0.236838	0.297594	-0.47733	-0.576182	0.15385	-1.27317	0.139715	0.357723	-0.117319	-0.506642	-0.697469	0.244384	0.188249	-0.20369	0.993713	0.154236	0.298146	0.711194	0.460406	0.400423	-0.349912	0.230801	-0.144838	-0.458322	0.708764
2449	USP1	H200004286	-0.505109	-1.57738	0.377053	2.06764	1.94228	2.85105	2.09244	-0.490899	0.708044	0.0814751	0.508992	-0.0244624	-0.152405	-0.906752	-0.92192	-0.663955	0.142321	0.452201	-0.163169	-0.299139	0.220917	-0.726438	-1.16005	-0.812208	1.66476	-0.164363	-0.401076	2.10883	0.118512	0.428877	-0.926567	1.47503	0.543787	0.547532	1.3744	-0.0238373	-0.342257	-2.21911	-0.575752	-0.119334	-0.00342354	-0.8028	-0.924513	-0.816575	-1.08697	-0.996969	-1.12513
29271	-	opHsV0400007372	1.65694	-1.50907	-1.08618	-1.23084	-0.786022	-1.63676	-0.595849	-0.271604	-0.622051	0.247788	-0.541272	0.416371	0.238482	0.496239	-0.602712	-1.07767	-1.02751	0.2985	-0.38933	-0.302765	-0.926179	-0.360209	0.233016	0.866923	1.57736	2.54099	-1.93539	0.998094	-0.326588	-0.251639	-0.0403722	-0.89413	1.10287	0.46893	0.12889	0.0365865	-0.294554	0.587406	1.15907	0.730746	1.75383	0.138741	0.0158948	1.36827	0.213345	-0.519082	-1.29455
16305	TM7SF2	H300013432	0.0709596	-1.56095	0.0635016	0.0964819	-0.570275	-0.946396	-0.438279	-1.19111	-0.154596	-0.146993	-0.0441896	-0.209629	0.0683945	0.206419	0.12325	-0.210058	-0.00342502	0.28443	0.322233	0.355934	0.39708	0.388516	0.348497	-0.141344	-0.555917	0.102866	0.262062	-0.490034	0.0430234	0.267154	-0.937838	-0.909737	-0.981759	-0.23945	-0.4091	-0.247362	7.49913	-0.0201357	0.497636	0.362628	0.523693	0.435368	0.453257	0.533502	0.464154	-0.283644	-0.220712
30785	-	opHsV0400008886	0.263409	1.76971	-0.24449	-0.32436	-0.546325	0.930315	-0.0350552	-0.343493	0.875212	0.706126	0.247806	0.566711	0.335066	-1.89569	0.0263618	0.610307	-1.27116	0.847634	-0.610057	-0.192421	-0.400116	-0.341757	-1.21962	-1.1131	0.0218783	0.26951	-0.887118	-0.398701	0.218006	-0.831684	1.26137	4.15756	3.46989	-0.34717	-0.415544	0.15695	-0.320829	0.108062	-1.24006	-0.307571	-0.469019	-0.291256	0.21374	0.597779	0.213023	-0.061769	0.0563665
26052	-	opHsV0400004162	2.1076	0.111018	0.469582	-1.17313	-0.136166	-0.299799	0.617267	-0.513798	-0.373261	0.544832	-1.10398	0.889595	1.22379	0.788075	-0.505558	-0.0824974	0.586636	0.539069	-0.173497	-0.497356	-0.33141	-0.465785	0.0958346	0.111978	1.90113	2.85243	1.11873	-0.967352	0.328737	-0.328603	0.147672	1.75257	0.00288844	-0.85252	-0.0980258	0.694971	-0.674709	-2.51595	-1.21434	-0.728056	-1.36694	-1.20598	-0.95859	-0.809868	-1.38032	0.424565	0.480092
14644	OR51D1	H300009981	-0.994703	-1.02561	0.457773	-1.01376	-0.666302	-0.339192	0.0210677	0.43745	-0.533104	-0.40002	-0.768169	-1.0394	-0.167558	1.47727	0.0666083	-1.3257	-1.23807	0.238208	1.05348	1.0705	-2.27858	1.22667	0.845632	0.571221	0.506937	-0.261124	0.0173769	-0.192827	0.918104	1.10313	-1.89674	-1.27581	-2.54054	-0.0299162	-1.59818	-0.229516	2.79073	2.15404	0.68884	0.364864	0.423101	-0.142113	0.580947	0.501865	0.463606	0.842004	1.25719
9877	NP_001020628.1	H300000593	-0.398944	-2.38536	0.881639	-1.22918	-0.134859	-2.36287	-0.938614	-1.2894	0.874225	0.706731	-0.405813	-0.0355135	-0.195881	0.362669	0.384024	-0.274017	-1.12201	0.234721	0.836449	0.264669	-0.356708	0.247434	0.627633	0.768417	0.760689	2.24089	0.613803	-0.446369	1.00709	1.31885	-0.5905	0.330079	0.0583172	1.10682	0.678245	1.77619	-0.718944	-0.641654	0.445982	0.300873	-0.356117	-0.294203	0.0718431	-0.746061	-3.41153	-0.246718	-0.753156
21700	LOC440776	H300022635	-1.61809	-0.923175	0.376609	0.653618	0.612737	-0.338111	0.187751	0.428623	0.564557	-0.108276	0.155552	0.117035	-0.340978	-1.4671	-0.385715	-0.0939105	-1.42161	0.206973	0.324384	-0.0856192	0.0667921	0.679986	0.458954	0.0931359	0.94245	0.856459	0.00312486	1.54694	1.14771	0.0805163	0.354991	-0.277376	0.364054	0.372792	0.254919	0.63308	6.04447	-0.829298	-0.780151	0.173394	0.331896	0.243152	-0.221025	0.0665078	0.0220302	-0.00205609	0.392566
19794	HIBCH	H300019884	0.218745	1.22028	0.502584	0.684188	0.897911	1.33671	1.26491	1.59003	0.934904	-0.739154	-0.314767	-0.669696	0.342147	0.691492	1.08598	0.0760718	-0.870925	-0.0363933	-0.0706542	0.0628086	0.0682097	-0.132627	-0.360805	-0.457672	0.120809	0.331657	0.0176736	0.254305	-4.79079	-0.132751	0.579311	0.881424	0.958858	0.246069	0.408307	0.16749	-4.61405	0.425319	-0.242974	-0.47547	-0.402963	-0.306422	-0.107563	-0.0506893	-0.0864851	-0.0822369	-0.36861
30533	-	opHsV0400008634	-1.66677	-1.69857	-2.38622	0.0799601	-0.630858	-0.0343128	-0.80127	-0.689056	-1.06941	0.48447	-0.352238	0.632821	0.732124	1.32095	1.08891	0.310184	1.62842	0.103795	0.9235	0.454279	-0.212252	0.571628	0.642204	-1.62632	-0.199805	-0.161338	3.05106	0.461214	-0.72367	-0.564208	-0.471212	0.324292	0.0506057	-0.105355	-0.363168	-2.87528	-2.40314	1.22697	0.133602	-0.088169	0.0891563	0.386063	0.0235709	-0.293988	-0.32085	1.5327	-0.676011
16029	KIAA1219	H300012860	0.0481066	3.00048	0.967381	1.30675	0.755918	2.75987	-0.0103822	1.55319	-0.14978	-0.549768	-0.484461	-0.49767	-0.143761	1.12438	1.02775	-1.20234	0.106679	0.944871	-0.499785	-0.0995349	-0.729128	-0.696356	-0.0929185	-2.58098	-0.10693	-0.990781	0.351498	0.274673	-0.947205	0.369574	1.15463	0.241099	1.24542	-0.713017	0.403153	-2.94328	-1.6572	-0.276289	-0.432606	-0.279488	-0.619623	-0.849216	-0.156958	-0.0554091	0.139099	0.292585	0.24383
23574	YV006_HUMAN	opHsV0400001684	1.0835	1.38582	-0.56512	0.223966	1.18733	-0.08039	2.1531	1.94022	1.09286	1.13123	-0.741566	-2.34214	-0.281615	1.59399	-1.04688	-0.593251	-0.458161	0.695857	-0.428113	0.818261	0.941312	0.110811	-0.608293	0.518024	0.819329	0.249637	1.06453	1.32543	-0.813039	0.808878	1.113	0.98967	-0.134692	0.38305	0.917187	-0.475495	0.37007	-0.804202	-0.183084	-0.130383	-0.917482	0.222168	0.252894	-0.00696822	-1.16006	-0.850236	-1.05505
31433	-	opHsV0400009534	1.50678	-0.856629	-0.511662	-1.20445	-0.370188	-1.41611	-0.422162	-2.45463	-0.408373	0.486607	0.990761	0.436632	-0.0829605	0.123441	0.14045	0.48582	-0.94535	-1.01538	0.274639	0.107128	-0.120564	1.01611	0.0196707	0.633571	-0.397097	1.89798	-0.302884	-1.14155	-0.254291	-0.171396	-0.597827	-0.143054	0.490292	-0.0544759	0.536823	0.247357	5.00171	0.269076	-0.600227	0.284913	0.268663	0.782496	0.173454	0.396438	0.110704	-0.0536037	-0.465929
24120	Q8IU97_HUMAN	opHsV0400002230	0.193236	-0.822948	0.812787	-2.52084	-1.23635	-1.49361	0.108251	-0.982786	-1.16383	-0.704665	0.0175014	-0.0564012	0.239702	0.270779	0.460328	-2.78084	-0.669694	-1.56313	1.01581	-0.735689	-1.07602	0.120353	1.07285	-0.196354	1.0233	1.83635	0.53792	0.890729	0.1619	-0.089012	2.59317	0.535928	0.531485	0.92827	0.0596857	-0.0808063	0.438853	0.360196	0.993197	0.87739	0.698971	0.741695	0.250711	-0.0716707	0.517555	0.704296	0.1523
14746	RP9	H300010148	-2.22795	0.495481	-0.716387	1.78323	1.0567	0.305808	1.0658	1.9137	0.307481	-0.869547	-0.209401	-0.720811	0.944122	0.493724	0.995143	-0.106433	-0.812044	-0.480442	-1.00922	-0.808923	-0.224133	-0.221067	-0.602685	-0.854993	0.420474	-1.05551	-0.197417	-0.0444537	-0.841353	0.58919	0.157946	0.105684	2.6094	1.00147	-0.70222	-0.28407	-2.9299	0.0836176	-1.20414	-1.55394	-0.494301	-0.184893	-0.215537	-0.136557	0.00525458	0.734563	0.217124
21046	DDR1	H300021602	-0.936823	0.282536	0.246138	0.383032	0.827016	0.702485	0.886227	0.588198	0.397986	-0.398054	0.0487369	-0.554633	0.34724	0.074573	0.20257	-0.641215	-0.375482	-0.148767	-0.801489	-0.918592	-1.02476	-1.07555	-0.884288	-1.18992	-0.866407	-1.2807	-1.32266	0.857594	5.391	-1.28944	0.0513081	-0.3796	-0.949321	3.89175	-0.338643	0.0727731	-0.289101	-0.439313	-0.561448	0.157748	0.121401	0.0802503	-0.447788	-0.348849	-0.458362	-0.250486	-0.00279109
33252	-	opHsV0400011353	0.668364	-2.70265	-1.58177	-1.05263	-1.10843	-1.33798	-0.799955	-1.47838	-0.498058	0.577929	-0.448268	0.356641	0.257129	1.9099	-0.923707	-2.08592	-0.195487	-0.0365351	0.638469	1.06727	1.09425	1.76222	-0.0333646	-0.1285	-0.653654	-0.511691	-2.1029	0.544278	1.30582	-0.950259	-0.442172	-0.958332	0.0102438	0.0290965	0.724181	-0.131836	0.0173055	2.0574	0.333092	0.357803	1.19957	0.931547	0.3909	-0.404127	-0.0562936	0.170992	-0.62925
35094	-	opHsV0400013195	-0.66944	-2.02712	-0.013036	-0.534438	-0.145414	-1.5742	-0.59518	-1.04648	0.125048	1.0129	0.294707	1.35936	0.629655	-1.91421	-1.00576	-1.60366	0.912795	0.795584	-0.0965272	-0.0486727	-0.487641	0.107673	0.219901	0.0950553	1.15443	1.35394	-0.36018	-0.383421	2.52121	0.0682847	2.00944	2.15511	1.22438	0.338405	0.917877	0.488528	1.73512	0.2074	-0.458287	-0.0787699	-0.38725	0.068659	-0.0308515	-0.0931076	-0.119789	-0.454136	0.160677
6200	REXO1	H200011973	0.647106	-0.170669	-0.324526	-0.196962	-0.92491	-0.438569	-0.552954	-1.49781	-1.01273	0.419956	0.418068	0.521467	0.170362	-0.533142	0.159245	-0.72221	-1.40268	0.3607	0.0154196	-0.488572	-0.0330813	0.502704	0.00821373	-0.00912444	0.0593093	0.0712961	2.16904	-0.250867	0.00468483	0.212315	-2.31648	-2.08999	-5.18608	1.07232	-0.381404	1.24206	0.195369	0.0925537	0.298701	1.23019	0.861528	1.07829	0.503604	0.662233	0.353254	0.479195	1.18747
11595	Q6P5W2_HUMAN	H300004036	0.349854	1.27356	0.130343	0.863111	0.337197	2.05742	0.902892	0.259004	0.00914415	-0.0325416	0.115304	0.0287058	0.0744182	-1.95361	-0.59929	0.879111	-0.67207	-0.623479	-0.308703	-0.357954	0.194242	0.186114	-0.3918	0.00096835	-0.224316	-0.572727	-0.229335	-1.09061	-0.453283	-0.291002	3.9184	3.56749	4.07004	0.0736073	-0.365459	-0.263692	-0.279929	-0.264766	-1.2449	-0.42603	-0.11794	-0.406323	0.0595484	0.138994	-0.0489513	-0.508872	-0.31949
7456	SIX6	H200014679	0.854951	-1.13194	-0.0935268	-0.448831	0.0462743	-1.18903	-0.577653	-2.87539	-0.558674	0.364261	-0.600584	0.509137	-0.599837	-1.82809	-1.32626	0.334739	-1.02269	0.578224	0.0846462	0.853045	1.26129	0.580801	1.23773	0.137926	-0.287133	2.3019	0.912172	-0.898444	-1.88194	0.838919	-0.156987	-0.751523	2.0222	-0.39402	-1.18969	0.201321	-0.315882	4.20596	1.14272	0.115125	0.472944	0.676922	0.168903	0.352466	0.219754	-0.360286	0.333247
30155	PLG	opHsV0400008256	-1.23572	0.486589	-0.346271	0.709329	0.83358	0.766408	0.748225	1.1823	0.726408	0.677995	1.32884	-0.0058104	0.165663	0.355283	-0.53302	-1.34314	1.34782	1.07366	-0.350568	-0.536134	-0.328053	0.00980007	-0.549276	-0.167306	0.390188	-1.81451	-0.952657	1.52285	-2.47102	-1.16098	-0.565265	-0.0633862	0.631451	1.613	-1.21753	-0.280637	0.193216	-1.01954	-0.876843	-1.19566	0.248858	0.244054	-0.0772164	0.910614	0.803086	0.539514	0.973052
25104	-	opHsV0400003214	1.08245	-2.18023	0.333005	-0.614005	-0.201319	-1.80378	-0.0340539	-0.968125	0.23532	1.24511	0.694369	1.28656	1.35965	2.23432	1.45644	-1.28075	-2.24846	0.464133	0.314222	0.471007	-1.04827	0.687797	0.640162	-0.0163982	0.514046	2.47508	-0.254433	-0.383107	1.79233	-0.010778	-1.15086	-0.552355	-0.612213	-0.195019	0.0129263	-0.0653993	0.571546	0.971592	-1.80122	-1.26877	-1.22306	-1.07812	-1.01953	-1.26126	-1.07647	0.666616	1.80849
22823	-	opHsV0400000940	-1.06722	1.08346	-1.42796	0.705299	-1.02052	1.18547	0.248868	0.577789	-1.7301	-0.484023	-0.960975	-0.929407	0.716803	1.38117	1.20717	-1.4264	0.185211	-1.46952	-0.296892	0.177761	0.58969	-0.756049	-0.100529	0.244358	-0.0178774	-1.9761	-3.03031	0.113978	-0.473014	0.172816	-1.18875	-2.38953	-1.7882	-0.68818	0.0236929	-1.16652	0.559203	0.402176	0.342927	-0.21283	-0.497587	-0.131747	0.377844	0.764561	0.457367	0.123998	1.54749
16471	CABLES1	H300013771	1.98446	-1.093	-0.848396	-1.35257	-1.21285	-1.2564	-1.23072	-1.55075	-1.15541	0.458636	0.148685	0.153596	-0.05617	0.0780812	-0.571859	2.42957	-0.76555	-0.321351	0.966716	0.562633	0.154221	0.129882	-0.221283	0.761165	-0.0860303	3.52785	1.55568	-1.58513	1.71829	1.7071	-1.81388	-0.650594	-0.108011	0.4321	0.0767814	-0.353151	0.369467	-0.867833	1.01261	-0.116163	-0.63355	0.112206	0.644437	0.483999	0.969129	-0.103052	-1.15632
24806	NP_114110.1	opHsV0400002916	0.262857	-1.53132	0.331779	-1.63312	-1.46185	-1.42313	-2.72959	-0.362171	-1.64795	0.0665555	1.12603	0.430206	1.0501	1.66385	1.34395	1.51106	-1.18	-0.707976	0.211706	-0.76248	-0.825289	-0.188702	0.258989	0.73598	0.0771141	-0.0815259	0.787776	-0.731457	-0.249812	-0.0638965	-1.60384	-1.35274	-2.0272	1.84563	-0.393417	1.01162	0.203645	0.831107	-0.446982	0.518447	0.204519	-0.623854	1.017	-0.0551142	0.626971	0.57609	0.699908
17765	GGTL4	H300016544	1.24531	-2.13202	0.416142	-0.978846	-0.420726	-1.09476	-0.0907668	-1.62411	0.274401	-0.44935	-1.2396	-0.413509	-0.516219	0.6704	-0.513805	1.10698	-2.25224	-0.0492962	-0.210756	-0.20197	-0.458556	-0.498116	0.187311	-0.418953	2.05565	1.25478	0.00887438	0.356995	1.32525	0.061735	-1.7628	-0.871895	-1.85834	-0.652688	-1.66637	-0.150003	0.593372	0.938705	-0.561329	-0.705562	0.130553	-0.85881	-0.445227	-0.725816	-0.392015	0.308684	1.5047
25815	AFG3L1	opHsV0400003925	-0.356693	0.760539	0.476293	-1.2719	-0.800263	-1.9148	-0.262669	-2.07929	-0.195124	0.15734	1.48343	0.0973331	2.12834	1.21678	1.40569	0.23864	-0.403789	-0.0951417	1.24552	0.988858	0.406622	0.631448	0.59669	1.20388	-1.05985	-0.865732	-0.451273	-0.545652	-2.3118	0.087279	-1.55951	-0.720272	0.210554	1.03828	1.13391	-1.02841	-2.45029	-0.634843	-0.0201002	0.889383	0.661007	0.655579	0.372361	0.168434	0.228254	0.0463347	2.45011
6827	NP_954590.1	H200013300	-1.05981	-0.191674	-1.96296	-0.194473	-0.882746	0.147977	-1.17735	-1.46033	-0.574275	1.60723	0.634891	1.65269	0.0520281	-0.83908	-0.433249	0.373747	-1.7692	0.892156	1.19616	0.736822	0.637622	1.26791	0.991775	0.221623	1.08353	1.29131	0.848672	0.19623	0.264358	0.639277	-1.24592	-0.440184	-1.40562	-0.345155	0.381097	-0.000478826	1.7879	-0.652225	-0.694912	-1.88546	-1.60299	-0.92156	0.661219	0.520289	0.526055	-2.06247	-1.22006
26693	-	opHsV0400004803	-1.03402	-2.72746	0.146107	-0.675271	-0.997669	-1.70326	-1.10167	-1.63693	-0.729871	0.606356	0.306517	0.707653	0.380681	1.10581	0.414261	-0.164562	-1.40193	-0.00740746	0.199905	0.0710029	-1.56537	0.165541	0.305713	0.444934	-0.0324568	0.46836	-0.0191256	0.0363985	2.97231	-0.509366	-1.87661	-1.17644	-2.48965	-1.06036	0.70819	0.0207947	-0.107935	0.696399	-0.784735	0.969112	1.31623	0.418569	0.291437	0.667779	0.680102	-0.00192187	-0.926067
8779	-	H200017869	1.12644	0.335626	-0.118334	1.67878	0.52599	0.0294643	1.57435	1.12498	0.207766	-1.38974	-0.40945	0.677272	-0.770457	-1.09669	-0.506799	0.376161	-1.31426	0.502183	-0.488404	-0.865878	-1.55494	0.964699	-0.132675	-0.42976	0.174935	0.936755	1.59669	1.6436	-0.882137	-2.67876	0.517023	-0.485865	0.452214	0.88034	0.0176172	0.568236	2.29581	3.06382	1.78673	0.968077	-0.203411	0.103427	0.168606	-0.780644	0.320463	-1.20152	0.555842
6710	BZRPL1	H200013025	3.24019	-1.9191	-0.0792453	-0.899818	-1.0954	-0.793217	-1.58664	-1.11793	-0.548459	0.586155	0.311666	0.356651	0.961108	0.386403	-0.774714	0.0184751	-0.447686	-2.42439	0.88463	0.55975	0.00054078	1.31115	1.48197	0.839461	-0.632391	2.49501	0.568551	-1.07603	0.813254	0.760229	-1.87301	-1.25306	-0.879175	-2.55128	0.398058	-0.869986	1.28268	0.404068	0.11937	0.176025	0.734435	0.125476	0.194795	0.0700416	-0.337669	0.642699	0.202331
12419	HIST1H3A	H300005628	-1.37997	-0.762047	1.94865	0.399958	-1.49187	-0.385386	-1.62051	-0.323143	-1.51453	0.194426	0.084692	-0.901955	-0.293517	-0.362504	-0.284191	0.602478	-0.47997	0.349229	0.950668	0.667185	0.912538	1.36121	0.656594	-0.403068	0.935887	0.342255	-0.362257	1.34974	-1.12845	1.8641	0.709415	-0.268136	2.28966	-0.331411	1.16101	0.541115	-0.2328	0.672631	0.0171921	-0.772644	0.975554	0.61465	1.00638	0.503548	0.774974	0.663543	-0.717627
24647	AZI2	opHsV0400002757	0.841088	0.736993	0.111028	-0.360912	-0.875211	0.45747	0.0841633	-0.319288	-0.359884	-0.490645	0.108397	-0.557032	-0.388266	-0.185507	-0.307825	-0.617434	-0.451954	0.00955322	0.174017	-0.719916	-0.646944	0.231056	-0.0676925	0.220082	-0.572885	-0.468304	4.21341	-0.94469	-0.410905	-0.0141139	-2.15337	-1.82528	-3.21215	0.288087	-2.28173	0.366674	0.200706	-0.0810816	1.51304	0.75035	0.821489	0.47881	0.407621	0.0934998	-0.191435	0.377691	0.539664
27040	MAFG	opHsV0400005150	-0.190372	-0.150304	-0.443232	0.0508499	-0.567614	0.175188	-0.137543	-0.21927	-0.478458	-0.130341	-1.019	-0.228047	0.080015	1.8362	1.54146	-0.365584	0.544082	-0.643386	0.315358	0.310393	0.400354	0.0655809	-0.839702	0.1069	-0.0730332	-0.522523	-1.35766	0.129345	-0.579124	-0.92585	0.0244194	0.357538	0.988729	0.319782	1.9633	0.228778	0.160102	0.97881	1.38785	1.09958	0.943668	1.1451	0.992511	0.244785	1.42285	-1.29563	-0.178002
18684	NR2E3	H300018442	-1.16181	-0.855012	-0.980067	-0.582869	-0.670945	-0.639729	-0.518594	-0.638984	-0.45971	-0.0235297	-0.0531058	-0.0833494	-0.0960344	-0.217814	-0.137827	-0.258138	-0.706796	-0.246803	0.174334	0.153949	0.171123	0.226821	0.210448	0.126004	-0.525846	0.337154	0.112962	-0.034465	-0.409816	0.534974	-0.548584	0.124637	-0.280066	-0.102299	-0.151412	0.512021	7.74398	0.202713	0.512656	0.299043	0.443165	0.350211	0.257043	0.282876	0.348022	-0.253079	0.24177
774	MTMR15	H200001053	0.192904	-0.451168	0.432648	0.523348	-0.287083	-0.235025	1.87721	0.994023	0.400409	-0.442147	0.379343	-0.0655625	-0.676102	-0.0282703	-0.299588	0.185641	-0.0101665	1.74305	-0.138422	0.0624938	0.210828	0.546373	-0.0448228	3.64371	-0.600391	0.0584661	3.30817	-0.210552	-0.33472	-0.51095	-2.88882	-1.51062	-1.79445	-0.667337	-0.0520928	0.0482975	0.57051	-1.25619	-0.159522	0.136158	1.32374	0.862501	0.382485	0.161919	0.642085	-0.054071	-0.068984
20475	DVL3	H300020774	-1.13308	1.99886	-2.12376	0.0990445	-1.22221	0.905467	-1.20673	0.315413	-1.66525	0.370019	0.424758	0.342278	0.618169	1.03523	1.0716	1.19338	0.899463	-1.32257	0.0668609	0.256186	-0.0236059	-0.464272	0.394491	-0.00470515	-1.21727	0.0449614	-1.48452	-0.0312071	-0.678627	-0.527557	1.02032	0.106349	1.20946	-0.316814	-0.811409	-1.33108	1.30315	0.25536	0.64349	0.664714	1.19738	1.01123	0.272812	-0.105468	0.40455	-0.412882	0.319565
8799	PRKRIP1	H200017969	-0.725656	0.565241	-0.586022	-0.382325	-1.08179	-0.524332	-0.565934	-0.701622	-0.588823	1.2955	1.90573	1.04792	0.879869	-0.227094	-0.830571	2.27158	0.885909	0.019669	-0.0104824	0.314722	0.809411	1.03166	0.962766	-0.161113	-1.01968	-0.914069	-0.561156	-1.2004	0.170582	0.708877	1.26239	0.883655	1.59578	-0.535905	-0.99949	-0.766876	0.675147	-2.41365	1.44657	-0.295266	0.6855	0.433014	-0.403005	-0.298928	-0.461761	2.14283	2.47
26529	ZCCHC11	opHsV0400004639	-1.20805	0.909262	1.1005	-0.173214	0.733552	1.23239	1.47858	1.83034	0.696639	-0.490036	0.25287	-0.578103	0.0111346	-0.152179	-0.92426	-1.20896	-0.393357	-0.599196	-0.897276	-0.792907	1.70535	-0.336686	-0.565169	-2.21933	1.46568	0.726993	0.199816	1.88056	1.10491	-0.0807676	0.595648	0.991343	-2.18592	-0.223929	-0.430574	0.426193	-1.30434	-1.67989	-0.755389	-0.786072	0.217834	-0.626167	1.32078	0.497389	0.627993	-1.16621	-0.243587
26993	-	opHsV0400005103	-1.25874	0.0289709	-1.71191	0.432445	-0.466238	0.371512	0.837888	-0.264218	-1.14985	0.216764	-0.565851	-0.342811	-0.753497	-1.03307	-1.22958	-0.280488	-0.282048	0.32418	0.885019	0.301217	0.425459	0.568656	2.5216	2.02073	2.23021	0.814809	1.44681	0.0235856	-0.590187	2.40654	-0.486868	-0.527882	0.47705	0.148448	-0.529019	1.04419	1.03511	0.491471	0.00895411	0.749268	0.662656	-1.00798	-2.15224	-1.43379	0.00185598	-1.21109	0.504933
6422	SLC9A3	H200012424	-0.161278	0.510178	-0.758218	-1.08455	-0.32315	0.670557	0.368281	0.031613	-1.07566	0.539153	0.230948	-0.0725484	1.36518	2.02071	1.40883	0.751791	0.989403	0.591392	-0.302631	-0.949618	-0.940311	-0.197575	0.137204	0.7501	1.08489	1.38171	-0.144039	1.33737	0.972543	-0.0542372	-2.59802	-1.1912	-2.22852	-0.913353	-0.38343	-0.611391	0.231143	-0.582783	-0.200782	-0.696638	-0.383357	0.116778	-0.921643	-0.585259	-0.348185	0.927704	0.475913
14990	STAG2	H300010690	-2.06746	2.38902	-0.262744	-0.0303688	0.0699269	0.98794	0.451694	1.55052	-0.14644	-1.02586	-0.770198	-1.0616	0.282134	-0.0485915	-0.216628	-2.33345	0.0688603	-0.670352	0.155818	0.338602	-1.88073	-0.165973	-0.149843	0.25427	0.895169	0.0772747	-0.375973	1.05442	0.21665	0.174281	2.30783	2.25993	2.70425	0.600358	0.313796	0.24216	0.475646	0.801561	-0.245782	0.226737	-0.0435279	-0.363097	0.118524	0.28634	0.00327064	0.120631	0.346298
26897	CX052_HUMAN	opHsV0400005007	-0.592451	-1.75714	0.400966	1.29837	0.560317	-1.39515	0.427518	-0.124436	0.208172	0.142356	0.439391	0.153385	-1.36546	-0.572066	-1.437	0.435792	1.06199	0.473484	0.745548	0.000305129	-0.760953	0.00904576	-1.50149	-0.891178	-0.719014	0.638435	1.05148	-0.68249	2.63103	1.47824	-1.21155	-1.22092	1.46671	-0.334864	0.963825	-0.144072	-2.08735	1.51889	-1.7897	-0.765634	-0.835852	-0.688438	-1.5104	-0.543892	-1.69433	-1.02737	-0.0520282
24431	TARSL2	opHsV0400002541	-0.819079	0.83685	0.684377	0.777565	1.64411	1.40621	2.45185	1.09827	0.813423	-0.783048	-0.358429	-0.499209	1.28317	-0.0384615	-0.154538	-1.97618	0.257847	-0.601034	-0.299655	0.0347818	-2.26581	-0.79785	-0.334492	0.932055	1.3077	-0.675702	1.01495	0.902233	-1.29477	0.791047	0.939463	0.900669	1.97993	0.115517	-0.577153	-0.482053	-0.500825	0.48103	-0.792624	-1.59679	-2.00589	-1.76053	-0.75772	0.460061	-0.471929	0.433645	0.470382
31459	-	opHsV0400009560	0.599189	-1.03938	-0.200606	-0.401716	0.129825	-1.01072	-0.328497	-1.65126	-0.861827	0.660267	-0.194726	0.978822	0.376781	0.228235	0.890534	-0.00548745	0.851123	0.674651	0.12234	-0.178816	-0.405475	-0.795474	-1.1691	-0.136987	-1.5434	-3.85125	0.127318	0.857259	-0.485329	0.798901	-0.030009	-4.29582	0.542622	-0.0918314	1.09561	-0.0687919	0.310571	-0.279877	-0.674767	-0.580963	0.743867	0.649767	0.164411	0.560198	0.417766	0.102973	0.0902247
7918	CRNN	H200015785	1.29715	-0.846905	-0.275077	-1.10137	-0.465971	-0.495675	-0.811654	-0.0505239	-0.0943227	-0.89031	0.0361355	0.0564986	0.333297	0.157487	-0.847604	-0.180886	1.84636	0.947399	4.28161	-0.0363544	-0.123272	-0.070694	2.15294	0.856063	0.624916	1.14642	0.664807	0.459417	-0.410238	0.810547	-0.222181	-0.42544	0.324809	-1.19557	-1.20975	1.80098	-3.09224	-0.151046	-0.966876	-1.4462	-0.819878	-1.00846	-0.389822	-0.178397	0.569692	-0.172271	-0.185888
26317	AK2	opHsV0400004427	-0.864678	-0.180388	-0.618962	-0.392451	-0.554812	0.0642611	-0.246247	-0.489325	-0.422367	-0.156091	-0.266504	-0.159344	0.263443	0.411658	0.566964	0.0339341	-0.1768	-0.384133	-0.50183	-0.752092	-0.755368	-0.231543	-0.169036	-0.355855	-0.346751	0.147076	-0.512174	-0.0494723	0.167846	-0.689974	-0.458169	-0.274151	-0.397443	-0.329365	-0.486225	-0.31014	6.79099	-0.322512	0.175212	0.0463547	0.452475	0.33106	0.239528	0.179273	0.249861	0.823691	0.571708
22932	CYP8B1	opHsV0400001049	0.340788	-1.57457	0.322593	0.431384	0.0395756	-2.02788	-2.27636	0.0430948	-0.576362	0.994205	1.20389	-0.164915	-0.0451964	0.277538	0.520024	0.512195	0.0563668	0.502007	1.88271	0.105429	0.179963	-0.0117259	1.99034	2.19057	0.947858	0.2109	2.2414	0.464059	-2.21563	0.6854	-0.0837848	-0.69054	-0.826682	0.514952	0.750879	-2.56555	-1.11856	1.09467	-0.694689	-0.930565	0.382865	0.0294666	1.10483	-0.124867	1.59088	-0.00977937	0.348606
8321	XRN2	H200016651	0.0738064	4.67453	-0.91724	-0.00735797	-1.11301	2.20929	-0.220311	0.0825844	-1.16174	0.114859	-0.218759	0.278046	0.42361	-0.231011	0.65593	0.657411	0.408847	0.336886	-0.587909	-0.404708	-0.208341	-0.871745	-1.44756	-0.688822	-0.0988233	0.331884	-0.651785	-1.07102	0.149854	-0.23036	2.30474	2.30953	1.23461	-0.844883	-0.264916	0.0885377	0.238981	-1.09765	-0.567683	-0.703924	-0.694254	-0.889707	0.0407703	0.611457	0.237071	-0.726199	-1.01232
9795	-	H300000446	0.256385	-2.20059	0.00374046	-0.990288	-0.218938	-1.41193	-2.06685	-1.09353	-0.887521	1.18424	0.428002	0.905813	0.556579	1.07256	0.288332	1.29946	-0.566152	0.466156	-0.691239	-1.32266	-1.51936	0.173935	-1.08175	1.46885	-0.227912	1.45165	-1.92084	-0.889177	-1.22165	-1.73783	1.32804	0.849614	-0.0294833	-0.351018	0.574138	-0.537498	2.84826	0.829246	-1.36567	0.832771	-0.163815	0.604308	-0.0702384	0.325983	-2.37535	0.7467	0.40863
1700	ATPBD1B	H200002815	-0.199419	-0.0288255	1.53031	1.35393	0.8766	0.699229	0.226067	1.36209	-0.0839834	0.599277	-0.94472	-0.895615	-1.38328	-2.6064	-2.97603	-1.18481	-0.341078	0.576613	0.279437	-0.778083	0.417627	-0.608225	0.184718	-1.75524	0.66545	0.696431	1.01994	0.0132759	-1.31907	0.496781	1.08329	-1.47063	0.473369	-0.446272	0.275067	0.158665	0.938332	-0.372924	0.738612	-0.536351	2.16013	-0.473601	-0.621416	-0.476427	-1.04869	-1.49562	-0.803322
26785	SHANK2	opHsV0400004895	-2.11779	-1.41867	0.785508	-1.15148	-1.50745	-1.68812	-0.872165	-1.21405	1.46213	0.42133	-0.106463	-0.301605	-0.51597	-0.591507	-0.322408	-2.24735	0.573986	0.527549	0.150046	-0.310823	-0.0255778	0.120334	0.527441	0.16723	1.06012	-0.368361	1.14034	0.365228	4.74249	0.702847	0.298618	0.828544	-0.12496	0.423971	0.18544	0.0555703	-0.140936	1.0076	0.942511	1.15849	0.968208	0.922718	0.463084	-0.340113	-0.310533	-0.726796	-0.399178
11829	LOC255275	H300004481	-0.758568	-0.65511	0.379498	-1.36601	-0.176542	-0.885349	-0.680858	-1.02304	0.0968454	0.961893	0.346383	2.02098	-0.115137	-1.84574	-1.90173	-1.40517	0.0672861	1.88059	0.195028	0.124662	-0.109355	0.213082	-0.228679	-1.04186	0.783764	0.82223	-0.399116	-0.682818	-0.748286	1.17829	-1.13213	-1.11851	-1.63777	-0.208583	1.28939	0.245532	-0.541081	0.760825	-1.54654	-0.392018	-1.32019	-0.556628	-0.933085	-0.655608	-0.664343	-0.761952	0.117964
6434	TIMM44	H200012450	-0.308664	0.603537	-2.13623	-0.133717	-0.632031	1.43981	0.887513	0.165188	-0.9765	-0.902486	-0.908174	-0.343	-0.58551	-0.283446	0.0705633	1.08923	-0.0405305	-1.93713	-0.804255	-1.19966	-0.78466	-1.33856	0.0755944	-1.92529	0.545652	0.891457	-1.31727	-1.41183	-0.254699	-1.34789	1.16296	0.382818	0.519064	-0.790323	-2.45867	-0.70808	0.540928	-1.67586	-0.0831585	0.330041	0.113652	0.363864	-0.0147735	0.0195766	0.496788	-0.377253	-0.546993
16279	ACOXL	H300013377	-0.783643	0.383549	-0.552053	-1.87706	-1.677	-1.26047	-0.545173	-0.744044	-1.38004	-0.392066	-0.553867	0.126335	0.903286	1.26605	0.547118	0.173446	0.671073	0.00437816	-0.231413	-0.492963	0.0265101	-0.146312	0.081978	-0.417596	-0.931731	3.93705	1.27702	-0.749933	2.82944	1.21529	-2.1724	-1.11334	-1.80045	-1.15386	-1.7647	-0.636544	-0.197409	-0.318354	0.31193	0.166582	0.254735	0.414662	-0.212441	-0.691488	0.0542983	0.408278	0.897132
18341	CDC25C	H300017758	1.37783	0.176819	0.195408	0.363942	1.63733	0.564056	0.152632	4.80984	0.264781	-0.240822	-0.602513	-0.078045	0.211999	-1.44211	-1.19615	0.551892	-1.11641	-0.0321469	0.109819	-0.516678	0.257699	-0.782833	-0.781165	-0.958058	0.534131	0.33325	0.516947	1.28758	0.546873	0.18335	-0.597648	-0.462257	-2.77299	0.840146	0.502143	0.320526	0.099709	-0.740896	-0.493961	-0.765303	-1.24587	-0.871319	-1.1554	-0.935496	-0.894694	0.351976	-0.498738
18930	MLL5	H300018761	-2.39156	3.18366	-0.556222	0.601616	0.0249049	2.06101	0.602807	1.52887	-0.26221	-0.350803	-0.403854	-0.412156	-0.636475	0.291124	-0.29679	-1.1198	-1.69291	0.501251	-0.549006	-0.619522	-0.0832406	-0.000692422	-0.722637	-0.256798	1.02964	-0.103193	0.044038	1.1666	0.501989	0.73197	1.64017	2.45177	2.68251	0.22132	0.479292	-0.0899785	0.378472	-0.734107	-0.582319	0.10604	-0.503129	-0.41744	-0.254537	0.0832156	-0.308281	0.716526	1.49833
6240	KCNS1	H200012064	1.38642	-0.397734	1.29746	0.199475	1.08897	-0.232737	-0.445927	0.92785	0.779125	0.789139	-0.325565	-0.583531	0.093542	-1.62249	-0.421849	-0.0699229	0.603658	-0.385043	0.988453	0.744269	1.32294	0.544113	1.2698	0.358927	-0.370951	0.0458136	1.36634	-2.1333	-0.91181	1.17916	-1.97717	0.313944	-2.16442	0.979515	-0.576883	0.0588899	0.0308619	-0.546784	-0.0812866	1.68008	-0.846459	-0.758395	0.450637	3.06223	1.96225	0.648882	0.194969
28007	OR1D4	opHsV0400006116	-0.471439	-0.659185	-0.286856	-0.312668	-0.838786	-1.42708	0.0653207	-1.23385	-0.657783	0.197779	-0.0477171	0.0848983	-0.556694	-0.84137	-1.31825	-0.519231	0.862012	-0.58718	1.15915	1.61898	0.67453	1.29272	1.6015	0.106554	-0.203773	-1.2064	1.37655	-0.0898681	1.73137	1.373	-0.301597	-3.45962	0.128217	1.90291	1.01236	0.705833	-0.463231	1.09152	1.41528	0.835148	0.814095	0.683567	0.686474	0.983755	0.778817	-0.471921	-0.947228
24681	ARID2	opHsV0400002791	-1.48409	1.53747	0.76173	0.110508	2.10383	2.05447	1.52444	3.4572	1.12186	-1.29131	-0.283117	-1.08043	0.594102	0.263929	0.245252	-0.792927	-0.258501	0.157311	0.17902	1.04197	-0.520401	0.0197324	-0.589479	-0.672134	1.41135	0.588402	1.11045	2.41903	-0.29684	0.906713	-0.398919	-0.832156	-2.28606	0.343182	0.0410247	-0.879112	0.0370648	-0.624791	0.0282462	-0.762185	-0.342351	-1.27014	-0.0131809	0.173564	0.0397385	0.677629	-0.524745
23722	-	opHsV0400001832	1.36226	-1.86714	0.721099	-0.642251	-0.585371	-1.9043	-1.33541	-2.45126	-0.310143	0.85201	1.25527	1.08354	1.42577	-1.58827	-0.0756155	1.53078	-1.32814	0.546843	-0.730641	-0.411959	-0.505618	-0.149877	-0.0288763	-0.0244809	0.29963	1.31619	0.14675	-1.68307	1.24034	0.52684	-1.63318	-1.10665	-0.817189	-1.14727	-0.807901	-0.315738	1.15453	-0.0149814	-0.846801	-0.464842	-0.818806	-0.963525	-0.681284	0.10163	-0.927433	0.47093	0.607877
20349	MMP16	H300020604	-0.133587	-1.4706	1.43787	-1.30549	-0.337652	-0.87536	-0.138034	-0.57013	0.400842	-0.0748339	1.42861	-0.178568	1.29257	-0.00970045	1.01663	0.481629	0.639961	0.260639	-0.307542	-0.969634	-1.50894	-0.175948	-0.16272	-0.299523	-2.47802	-1.24444	1.68001	0.516309	0.209382	-0.190406	-1.4529	-2.10435	-3.33524	0.773304	-0.385851	0.941574	-1.01881	0.584503	-0.183706	1.19393	1.27616	0.94057	0.806085	0.0958021	0.298306	0.327354	-0.0776364
26999	NP_689769.2	opHsV0400005109	0.410465	0.784775	-0.782664	-0.25659	-0.564415	0.819541	0.631867	0.120444	-1.18595	-2.03183	-0.636526	-1.7388	0.470329	0.372997	0.668437	-3.119	-0.150022	-1.4948	-0.569109	0.29358	1.20043	-1.04324	-0.616196	-0.407216	1.11746	-0.649809	0.110083	0.490291	-1.99218	0.424548	-0.493256	0.536131	1.02737	1.31518	0.370017	0.560265	0.607759	0.364528	-0.0416725	0.290167	0.37469	0.573982	0.61586	0.274042	0.500801	3.09651	0.82871
22589	JPH3	opHsV0400000706	-0.312341	-0.0193663	-0.259489	1.15745	-0.043894	-1.73578	-0.24049	-0.864758	-0.417953	-0.281346	-5.3468	-0.154995	-0.235556	-0.650588	-1.04836	-0.317274	0.559206	0.394454	0.579215	0.832572	0.723529	0.717792	0.900558	0.219616	-0.729133	0.647993	1.1738	0.281091	1.34374	0.390544	0.744144	0.487356	1.71599	1.25694	0.833782	0.91925	-0.196023	-0.104567	1.07144	-0.0621143	0.449801	-1.5357	0.762773	0.402615	0.403965	-0.307833	-0.747408
30460	NP_001032305.1	opHsV0400008561	0.887773	1.17539	-0.340344	1.57169	-0.612871	0.812094	0.743912	0.107018	0.0995212	-1.01195	0.643064	0.0269088	0.618566	0.717143	2.30295	-0.15179	0.341453	-0.625714	-0.406314	0.647252	0.134938	-1.30476	-0.307285	-0.170759	0.177369	0.259954	0.32129	-0.799369	-2.05075	-0.0333514	0.493602	1.78695	0.736815	0.0722577	0.161035	-0.568576	-0.626766	-0.369736	0.00351133	-0.565981	-0.416144	-0.460921	-0.0220202	-0.0603808	0.232333	0.565996	-0.635329
32431	-	opHsV0400010532	-1.10436	-0.292982	0.122103	-0.198604	-0.105246	-0.218735	-0.972154	-0.301629	-0.224405	-0.368628	0.239302	0.979697	2.44765	1.48148	0.14666	0.0449812	-0.321114	0.711873	-0.317418	-0.222365	-0.441187	-0.130923	-0.301704	2.49022	0.250891	-1.17902	-0.75823	1.44337	1.58507	0.760695	-1.45876	-1.88839	-1.61267	-0.786847	-0.062498	-0.321631	-2.63601	-0.529083	-1.03343	-1.67228	0.186262	-0.600615	-0.736085	-0.507035	-0.438268	1.4015	0.967594
31748	-	opHsV0400009849	-0.448851	0.894376	0.70806	-0.425942	-0.334515	-0.432577	0.238626	1.38807	0.0217964	-0.662751	0.378798	0.196078	0.528702	0.691616	0.48477	-0.786656	-1.19482	0.0981905	0.939127	0.661525	0.990631	0.383589	0.790525	0.33833	0.644478	0.63802	-0.672044	0.773188	0.253339	0.268738	0.952293	-0.480554	0.75183	0.288282	0.0827293	0.161452	0.112333	0.917855	1.12198	0.325157	0.731429	0.626021	0.652076	0.33945	0.787678	-0.520338	1.3396
13371	ADAMTS15	H300007520	1.17434	-0.712311	-1.08466	-1.74747	-1.5156	-0.410135	-0.575267	-0.796828	0.239687	-0.029028	-0.490942	-0.555059	0.024846	-0.68657	-0.97068	0.240499	-2.34359	0.236645	2.5213	-0.407516	-0.626385	0.724126	1.08546	0.514776	-0.142739	1.26885	1.24391	-0.767054	0.584989	-0.265559	-0.181979	-0.346835	0.0965087	0.816555	0.247726	-0.491355	4.63905	-0.882899	1.01735	0.175322	0.492306	1.14361	0.718947	0.288077	0.0635778	0.217955	-0.872176
32336	-	opHsV0400010437	0.160384	0.395499	0.843659	3.37064	0.901448	0.222852	1.18563	0.379261	0.864499	-0.530908	-0.798796	0.094058	1.15398	-1.21847	0.474823	-0.153665	0.791493	0.550775	-0.950953	-0.349293	-0.874144	0.0123637	0.141497	0.868222	-0.256173	-0.930511	-0.0660729	0.40438	-1.60445	0.225373	2.05317	0.69124	-0.759737	0.0884439	-1.3718	-1.13853	0.93824	1.35717	-1.13065	-0.235231	0.287212	0.506255	-1.35919	-1.35273	-1.89579	-0.538697	-1.1991
539	ITPKA	H200000669	-0.748785	1.09233	-0.441981	0.0781414	0.0135409	0.459608	2.95671	0.819975	0.0802275	0.459112	0.402065	0.356045	0.417349	0.185251	-0.283912	-0.460667	1.16196	-0.198046	0.853158	0.604888	0.428041	0.251921	0.425106	-0.172374	0.696045	1.18158	1.3027	-0.743061	0.379621	1.0631	0.610794	0.624826	0.152591	-0.908922	-0.392383	0.96199	-1.77813	-0.0496143	-1.1652	-0.687659	-1.3617	-0.567381	-0.106929	0.504382	-0.266917	1.06975	0.742299
8368	B3GALT1	H200016831	-0.00499194	0.090974	0.238251	-0.285608	2.00182	1.3119	0.450487	-1.04168	1.17901	0.416009	-0.368566	0.293703	-0.952193	-1.68664	-1.83001	-0.666277	0.27199	-0.215074	0.768033	1.01753	1.03296	-0.349669	1.14233	0.412857	1.26146	2.17849	0.638464	0.686552	0.828344	0.816911	-1.26108	0.0595365	-0.216348	1.23976	0.195437	0.615893	-2.84244	1.05251	-0.598149	0.559252	1.35882	-0.0745985	-0.0827696	-0.000266121	0.184873	-1.17346	-0.628184
35501	-	opHsV04NC000001	-0.42805	2.72531	0.147404	2.02841	-0.666811	0.318679	-0.0979199	2.40599	1.04511	-1.16081	1.5099	0.189979	-0.317006	-0.840563	0.113253	-0.695683	-1.60263	-0.243837	0.496525	0.658644	1.77815	1.50529	1.53421	0.440219	-0.180025	0.324762	0.225181	-0.319983	-0.708208	0.208272	0.0832219	1.07813	0.589954	0.521149	-0.517877	1.12985	0.619498	-0.0881003	-0.273228	-2.08098	0.036897	-0.599941	-1.29148	-1.40641	1.273	-0.0653645	-0.111212
5743	GPKOW	H200011068	-0.901354	1.20051	-2.16135	-1.52678	-1.44638	0.862154	-0.877438	0.595234	-1.57665	0.400779	0.373721	0.217572	0.87868	0.310367	0.691991	1.38565	0.382344	0.0205525	-1.03442	-1.24036	-0.830589	-0.465236	-0.166142	-0.804103	2.46769	1.16266	-0.601851	0.682599	-0.452119	-0.878118	1.24808	0.41599	0.657437	-0.850485	-0.940075	-1.09049	1.30264	1.21686	1.0143	0.78347	0.646771	0.853973	-0.115076	-0.74643	0.120892	0.629866	0.967036
3883	KRT1	H200006799	-0.152709	-0.485247	-0.141764	3.69296	0.791235	2.49515	3.43961	-0.441999	0.483745	0.0522567	-0.0636523	-0.053373	-0.564457	-0.934792	-0.528361	-0.925818	0.126928	0.409334	0.38725	0.355256	0.457849	0.405915	0.33776	0.184313	0.134449	0.128209	0.218501	0.158079	-0.408142	1.17951	-0.575555	0.0453728	-0.615192	-0.0661984	0.139239	0.335359	0.152531	0.0661705	0.166253	-0.000451995	0.0448107	-0.171119	-0.447146	-0.355567	-0.704589	-0.507283	-0.367818
12377	OXTR	H300005540	0.0318775	-1.66723	-0.349372	-0.847827	0.0686764	-0.877607	-1.66187	-0.885602	-1.01643	0.933821	0.25539	0.835221	-0.404733	0.173096	-1.17598	0.633042	0.0678267	0.185736	0.374343	0.194194	0.731228	0.108187	0.75046	1.25294	-0.612382	3.38107	-0.38078	-0.714933	3.52784	-0.316575	-0.193307	-0.0856384	-0.445046	-0.813417	0.38429	1.97806	0.235557	1.44092	0.386308	0.0328205	-0.13701	0.0775254	0.461556	0.310065	0.31221	0.229405	0.311448
11892	-	H300004592	0.557939	-1.35598	0.18931	0.567779	0.64951	-1.54122	-0.55257	-0.815221	-0.0168249	0.419227	-0.716809	0.130946	-0.981186	-1.74774	-1.47018	-0.724324	-0.933125	0.533737	0.588222	1.72362	1.41534	0.765194	0.316498	1.14949	-1.11859	-0.0078129	0.773202	0.988243	-1.33031	1.65547	-0.489062	-0.22247	0.723431	0.435697	-0.498799	0.0643183	-0.400512	-1.34357	1.71301	0.298946	1.49161	0.837399	0.909777	0.145139	0.422226	-1.91771	-0.644422
3188	BMP4	H200005656	2.14817	0.639499	0.33878	1.80749	1.07045	0.453279	0.988255	0.0042736	0.400399	-0.704768	0.572179	0.86812	0.417737	0.157271	-0.768379	0.786703	-0.169466	-0.184803	-2.22683	-2.84821	-3.07087	-0.524958	1.45879	0.934811	-2.06414	0.181262	0.275271	-1.38636	1.22975	-1.35858	-0.278834	-1.40862	-1.19493	0.450785	-0.543266	-1.08332	0.0990959	2.14425	-0.671473	0.342305	-0.369181	-0.382985	-0.0842949	1.1774	-0.364284	-0.397831	1.04199
34063	-	opHsV0400012164	0.677155	-0.487433	0.643122	1.00532	0.714267	0.590067	0.785867	1.17698	1.47699	0.645311	0.215406	0.141867	-0.692827	-0.0738048	-0.415774	0.699133	-0.415517	0.617584	-4.60485	-0.068699	-3.58763	-0.0442744	0.504142	-1.10127	0.0129524	-0.767022	-0.97934	1.04885	-0.404272	1.16247	0.817627	0.451824	0.417752	-0.436743	-0.789438	-1.57111	-0.0651772	1.41395	-0.148498	-0.241407	-0.0689193	-0.534968	-0.482877	-0.203193	-0.894711	-0.484954	0.639959
29570	LOC390335	opHsV0400007671	0.905811	-0.869644	0.806597	0.529042	0.360608	-0.170238	0.874058	-1.14234	0.797763	-0.0672513	0.407701	0.0507375	0.397409	0.180821	0.44055	-0.08119	0.605478	0.343725	-0.177684	-0.109806	-0.115543	-1.35087	-1.85551	-0.842396	-1.07954	-2.34308	-1.1807	-0.676643	-4.82444	0.280741	-0.135579	-0.246925	0.980323	-0.810323	0.227777	-0.844349	0.137371	-1.01975	-0.570738	0.301712	0.499496	0.538152	0.10035	0.29384	0.521311	2.68758	0.605181
7869	NR2F6	H200015682	1.63009	0.151427	-0.747749	-0.667109	-0.328223	0.190917	-0.415026	-1.47324	-0.520088	-0.257381	-0.0190096	-0.126559	0.273678	-0.162826	0.0587828	2.14443	-0.338949	-0.510088	0.413093	-0.299649	-0.296395	-0.0406213	-0.685521	-0.547321	0.211644	0.980735	0.377403	-2.10173	0.496636	-0.633818	-1.12286	0.648727	-0.815556	-0.170626	-0.497211	-0.212907	-0.734079	1.58433	-1.49331	-2.41243	-1.67822	-0.995519	-0.540216	-0.672183	-0.969547	0.587166	0.614925
8061	POU3F3	H200016098	0.482785	-1.47168	-0.306116	-0.717255	-0.519057	-0.441732	-1.34251	-0.420089	-0.787941	0.573763	2.16225	0.604056	0.404719	1.12628	1.17882	0.70648	-0.365111	-0.445128	0.160891	0.232613	-0.0976235	0.759464	0.299848	-0.170283	-0.335895	1.03884	0.374241	0.276727	-0.489375	-0.0899631	-3.00446	-3.71368	-3.18305	0.523661	0.453948	0.909807	0.408548	-0.081185	-1.41421	-0.462314	-1.20229	-0.695636	0.0887575	0.236368	0.898423	-0.672701	0.827864
8006	HBQ1	H200015984	1.14905	-0.60987	0.590133	-1.89574	-0.60941	-0.356838	-0.394683	0.29607	-0.381651	0.537044	-0.310829	0.391424	0.221576	-0.291957	0.352481	-0.453755	1.4958	-0.581046	-0.443792	0.592055	-1.1136	-0.545469	-0.448776	-0.285663	-1.36159	1.6314	0.721571	-0.864933	0.745889	0.0898947	-0.523515	-2.0507	-1.8577	-0.0994007	-0.328888	1.45792	1.37166	-0.124537	-1.80822	-1.30943	-1.50827	-1.83926	-1.30714	-0.247816	-0.889928	-0.171405	3.62456
7205	TSCOT	H200014109	-3.82635	1.84679	-1.67078	-0.708903	-2.54281	-1.26862	-0.903563	3.08354	-1.56315	-0.817884	0.267023	-0.626057	0.318099	0.451189	0.0329349	-0.838583	0.454413	0.547505	1.31094	1.66279	1.06458	1.33535	1.14037	1.03712	0.0840971	0.280338	0.974868	-0.853092	-0.460959	0.825218	-0.672924	0.430646	0.583815	0.400878	-0.13324	0.926423	-0.00806221	0.225779	0.433189	0.15134	0.674396	0.429208	0.647917	0.210701	0.441214	-0.0184392	0.0457257
8178	ACOT11	H200016341	-0.161558	-2.7142	0.0422829	-0.0601528	-0.0239948	-1.79526	-0.470938	-1.72483	-0.318909	0.397691	1.40505	0.784201	-0.273669	-1.10297	-0.504986	-0.258634	-1.14776	0.897562	0.150199	0.3877	-0.0670885	0.200956	0.0379661	0.0297209	0.789621	0.118055	-0.630545	-0.0744971	-0.169124	0.189473	3.55174	3.20503	3.35572	-0.133463	0.393835	-0.129959	0.486776	-1.10788	0.418559	-0.357614	0.172971	0.202811	0.0258893	0.45913	0.0926882	0.695031	-0.256039
2387	FSTL5	H200004165	-1.03978	1.72579	-1.23738	-0.918445	0.150238	-0.22964	0.111336	0.208745	-1.03942	0.358933	-1.51022	-0.155071	-0.755779	-1.23821	-1.92272	-0.297337	-1.45301	-0.839981	0.0235653	1.20095	2.05805	0.555974	0.29044	0.99809	1.01418	0.105068	0.455963	0.332993	-0.660028	0.895635	-0.21899	-0.542065	0.198453	1.69815	-0.732311	2.81641	-0.714759	1.28046	0.937845	0.0902836	1.10629	0.564979	-0.0542225	0.257018	0.853409	-0.269605	3.25241
30707	-	opHsV0400008808	-2.02809	1.64738	-0.695474	1.47516	-0.353067	1.60318	0.224528	1.10356	-0.978966	0.680681	1.32027	0.780685	0.358048	0.395146	0.308241	0.0370912	0.939311	1.5958	0.230571	0.73069	0.233491	-0.0132561	-0.35354	0.101918	-2.39553	-0.856439	-0.639483	-0.351823	-0.735561	-0.0379565	1.60626	1.31564	-0.345889	-0.603253	0.304686	-0.89527	1.09749	-1.32841	0.347435	-0.123698	1.50949	1.36202	0.525975	0.782186	0.759311	1.45579	1.75716
31402	-	opHsV0400009503	-0.289655	-2.34939	0.507792	-1.14431	-0.484588	-3.2588	-1.07994	-0.858502	0.565511	-0.421248	0.416729	0.0604798	0.17431	-0.115323	-0.0930548	-1.29821	-0.965729	-0.0694524	0.849524	0.423308	0.76846	0.639058	0.350996	0.280428	1.97817	-0.346969	1.89931	1.70931	-0.76973	1.31891	-1.14178	-1.84683	-0.354086	0.0152036	-1.12493	-0.266393	2.85256	0.743912	0.515929	0.366275	-0.228823	-0.0770869	0.214768	-0.190962	-0.228437	0.224911	-0.686207
27034	ZNF346	opHsV0400005144	-2.9769	0.706504	-2.46699	-0.35685	-2.03463	0.839255	-0.837345	-0.605929	-1.44234	-0.596737	-0.436665	0.101526	1.01244	-0.709655	0.816823	0.791614	1.17854	-0.777967	-0.200937	0.986715	0.510653	-0.333107	0.134851	0.474399	0.238958	0.229153	-2.22942	0.012519	0.16435	0.446444	-0.0218379	-1.98761	0.386869	0.596866	0.0149447	-0.345037	-0.111241	-1.78621	-1.932	0.755144	0.276399	0.59755	0.51802	0.306605	0.2366	0.187268	-0.0354591
34471	-	opHsV0400012572	0.0742452	0.432676	0.631148	0.225422	0.915973	0.0433122	0.466552	0.487768	1.18302	-1.71857	-1.88488	-0.240492	-0.291459	-0.35345	-0.19547	-1.9744	0.417638	-0.416118	0.267302	0.656854	0.0620176	-1.47969	-1.12847	-1.87026	-1.60763	-2.03051	-0.66957	0.946263	-0.0909921	-1.85134	-1.59894	-0.616411	-0.136051	1.19313	0.846842	1.94432	2.21461	2.15249	0.648512	-1.21021	-1.20804	-1.37148	-0.749136	-0.962534	-0.685116	-0.182573	-0.276109
21101	PSG2	H300021685	-0.019695	-1.8431	1.10909	-1.17313	0.434685	-1.80294	0.243364	0.0429941	0.348753	-1.24087	-0.428515	-0.620911	-0.987747	-0.751787	-1.43497	-1.22707	0.415039	-0.978538	-1.61171	-0.62081	-0.540925	-2.47948	-0.673883	-2.14459	1.47025	1.21082	0.261259	2.07191	1.03162	1.10454	0.795362	0.870154	0.349798	0.60356	-0.74343	-0.209399	-0.645571	1.0932	1.60886	0.288582	-0.167898	0.879376	0.380728	1.19052	0.484929	-0.273104	-0.20718
33839	-	opHsV0400011940	-0.0961515	-0.741174	0.0736838	-1.00391	-0.112372	-1.26004	-2.04509	0.0184652	-3.61078	-1.79091	-0.0495483	0.498852	-0.838903	-0.81333	-0.84369	0.0135203	2.99623	-0.177325	0.902372	0.539195	0.569299	0.950628	0.487767	0.622329	0.169581	0.154938	-0.162201	0.967897	0.218622	1.05391	-0.0987446	0.343357	-0.231111	0.477737	1.27824	0.692435	0.315939	1.18532	0.702308	-0.83035	0.464067	1.21381	-0.161677	0.169874	3.12352	-0.839851	-0.882771
35130	-	opHsV0400013231	0.576996	-1.11816	0.699012	-0.511864	-0.359581	-1.75266	-0.470408	-1.45049	1.11123	0.730828	-0.617682	0.0731802	0.0202069	-1.05443	-0.712503	-0.796296	1.71776	0.268951	1.19646	1.62846	1.25257	0.161487	1.46453	1.58667	-0.459574	0.769492	0.623077	-0.33675	-0.380367	0.833437	-0.86902	-3.53621	-0.536254	2.55216	0.209713	-0.21486	0.701703	0.232911	0.940443	0.364518	0.127653	-0.0287303	0.105064	1.70566	1.54844	-0.233628	-0.189933
14255	FAM98B	H300009228	-1.31463	1.19102	-0.0813934	1.63736	0.910331	1.62538	0.0455161	2.601	-0.0493135	-0.0652458	0.798049	-0.565177	0.58611	0.0330739	0.548571	-0.121631	2.00808	0.0668835	0.533713	0.707922	0.724535	-1.1498	-2.22608	-1.0612	0.108324	-0.901184	-1.26384	0.938172	0.65559	1.50235	2.45402	0.501139	-2.43454	0.0424008	0.232503	-0.373345	-0.0115713	-0.799996	0.846875	-0.770154	0.112353	0.43445	0.534854	0.582942	1.23677	0.242742	-0.637107
18862	METTL4	H300018673	-0.0325924	2.6967	0.837314	0.78861	1.59825	1.44191	1.01599	1.99102	0.62591	-0.466659	0.481105	0.19922	0.147948	-0.448804	0.0969504	-0.928143	2.36782	-0.096809	-2.27442	-1.29422	-0.129367	-1.63422	-0.607173	0.186777	0.118868	-0.224714	0.991409	1.40762	-0.270937	-1.40626	0.135884	1.29056	1.09079	-2.16819	-0.355741	-0.314141	-0.415754	0.659066	-0.453861	0.465901	-0.6008	-0.528057	-0.93544	-0.253452	-0.857249	1.118	0.0165575
6778	ITGB1BP3	H200013174	-0.462704	-1.52276	0.141295	-0.19562	-0.0655542	-0.392592	-0.178224	1.03144	-0.441277	-0.185212	-0.510106	-0.249785	-0.658282	0.119176	-0.865235	-0.290015	-0.319576	-2.45638	0.379629	-0.469187	-0.323184	-0.476527	-2.60913	0.344425	0.399381	2.56874	0.6721	-0.738469	1.13045	0.965462	-2.54899	-2.67261	-1.0882	-0.853711	-1.54628	-0.349898	0.160124	0.710796	0.0415381	0.0891232	-0.37949	0.157846	0.294302	0.715358	0.253167	0.800951	1.1868
25440	LDOC1L	opHsV0400003550	-0.675084	1.32937	-0.577816	-0.430002	-0.295669	0.417081	-0.375036	0.702915	-0.648175	0.0417683	0.299455	-0.931714	0.0532151	1.00676	0.813155	0.508215	-0.0652042	-0.600603	-1.73069	-1.80968	-1.07076	-0.532295	0.964478	-1.78286	-1.13601	-0.844645	-2.19265	0.648684	-1.47585	-1.92361	1.5065	1.12769	0.501807	-0.674054	-0.178545	-0.952387	-0.111034	0.318085	1.2918	0.73423	0.738064	0.874229	-0.215101	-0.731792	-0.310754	0.0148985	0.350139
5640	GLIPR1L1	H200010875	1.31238	-0.435109	-0.0819417	0.693343	-1.07208	-0.204262	-0.824544	-0.027588	-1.00948	0.19448	0.294891	0.553782	-1.05217	-1.08901	-1.37997	0.697605	-0.00948856	0.0825974	0.85521	0.204747	1.1824	0.10851	-0.0187173	-0.0159414	-0.839077	1.38992	0.930826	-0.798941	1.08915	0.0108989	-1.32925	-1.23885	-2.97968	-0.273117	0.762896	-0.430521	2.0371	0.931438	0.844038	1.36916	0.817872	1.21924	-0.144993	0.218217	0.724325	-0.781015	3.98269
21296	EPN2	H300021972	1.13394	-0.760999	0.719251	-0.306955	0.716097	-0.594668	1.42272	-0.500598	1.33305	-1.1602	-0.407641	-0.891073	0.163573	1.36767	1.10433	-1.57052	-2.48641	0.206805	0.185904	0.297707	-0.105583	1.53727	1.10676	1.87876	-1.8182	-1.31734	-0.497613	0.0982317	-1.09223	-1.16677	-0.797539	-0.445869	-0.405111	0.487505	1.02479	0.199813	-0.0948196	0.952964	-0.374695	0.897769	0.0509008	0.0134856	0.793095	0.347068	0.868179	0.56589	0.838813
4515	CHGA	H200008036	0.12365	-1.09743	-0.431075	0.109155	-1.6982	-0.895087	0.651357	0.119177	-0.468087	0.544171	-0.245487	-0.255938	0.357068	-0.289355	-0.402935	0.478974	-0.10674	0.6704	0.72246	0.471055	-0.240376	0.312318	1.08631	0.0347121	-0.697995	0.738712	-1.26013	0.232716	0.0641974	-0.478893	-2.70756	-3.71074	-1.91805	0.677647	-0.651561	0.167677	0.818788	1.77111	0.390967	1.30526	0.563244	0.786452	-0.940692	0.813009	0.595963	-0.466711	-0.535564
33658	-	opHsV0400011759	-1.29803	-2.14472	-1.75204	-0.614963	0.0344557	-0.786079	-0.935475	-1.00268	-0.611533	0.65786	0.0417471	0.360882	0.957288	-0.337193	0.777733	1.6674	-0.514856	0.88409	0.410853	0.514054	0.151178	0.257431	0.0144698	0.1532	-1.5894	-3.5015	0.0490383	0.21493	-0.753137	-0.200111	-0.983837	0.184088	0.39387	0.328671	0.404003	0.0586327	4.72779	-1.38323	0.597567	0.427753	0.669454	0.98638	-0.0388214	0.223822	0.00360805	0.971264	0.194749
19631	AP2A1	H300019665	-0.873569	1.7807	-2.30884	-0.77812	-1.65002	0.813103	-1.63269	-0.806295	-2.5042	-0.1096	-1.31431	-0.105739	0.279908	1.73671	0.938332	1.14906	0.91311	-1.2962	-0.558453	-0.608234	-0.422209	-0.113384	-0.209795	-0.782309	-0.90906	-0.155292	-0.518709	0.36657	0.0574767	-1.06158	1.09458	0.525376	0.0525023	-0.121472	-0.760235	-0.237615	0.566571	0.994082	0.39819	0.738762	0.453461	0.68432	0.784222	-0.147597	0.622322	-0.293611	-0.48604
35052	-	opHsV0400013153	0.00454503	0.45324	0.134454	-0.0215169	-0.472542	-0.24328	-0.975834	-1.14227	-0.641904	0.906873	0.615891	0.485764	0.853789	1.58104	0.441715	1.66073	1.86972	0.735199	-0.197056	-0.936156	-0.889193	0.0085951	-0.228902	0.464489	-1.8371	-0.318786	0.928754	-1.29307	1.30364	-0.917661	-1.78144	-2.11835	-2.25728	0.453416	0.325354	0.810221	1.58834	-1.16642	-0.178976	0.0171298	0.0695376	0.450645	0.663249	0.615398	0.595101	0.228782	1.32131
27099	MB3L2_HUMAN	opHsV0400005209	1.02824	-0.238723	0.897829	-1.40984	-1.4721	-2.24663	-1.02661	-0.606648	-0.326198	-1.84902	0.135041	0.871744	-0.136426	-0.708762	0.230336	0.156267	-0.338136	-1.62406	2.11057	1.76564	-0.510668	1.78435	0.381601	0.807299	1.45981	0.288988	-0.844441	-0.724737	0.408576	2.13192	-0.405058	0.600539	0.83204	-0.502842	-0.00465957	-0.0516892	0.37995	-1.22717	1.44334	1.15917	0.406792	1.37898	2.07311	-0.541652	0.911667	-0.0982868	-0.581475
702	SPECC1L	H200000931	-0.939626	1.32781	-0.304723	0.63009	0.671721	1.55997	0.90353	1.90761	0.0368612	0.00732547	0.216532	-0.336883	-0.0456556	-0.64886	-0.706997	0.117231	-0.762903	-0.25454	-0.760705	-0.247802	-0.974043	0.765816	-0.029131	-0.395722	1.14444	0.272654	-1.22759	1.76571	0.215764	-0.782537	0.574867	0.304856	1.06515	-0.225368	-1.1705	-1.08071	-0.0971552	0.515491	-0.301234	0.809939	0.635598	0.718782	0.251	-0.0729039	0.835869	0.471959	0.609046
2348	FGF11	H200004083	-1.00647	-0.159462	0.145031	-0.132421	0.114251	-0.625801	-0.404506	0.213125	0.968166	-0.108266	-1.24056	-1.8855	-2.25609	-2.05616	-1.57623	-2.47309	-1.21149	1.4566	0.617984	1.17861	0.736931	1.02851	0.466757	-0.851555	0.738587	0.667008	0.295153	-1.43738	0.184158	0.909196	-0.45685	1.30264	0.522661	-0.559116	0.561257	1.33978	-0.222709	-2.97534	1.05163	-0.150396	0.630182	1.42294	0.704923	0.580718	1.00226	-0.14323	-0.700644
14414	CU015_HUMAN	H300009530	0.309198	-0.799348	0.60912	-1.07568	0.118564	-0.742783	0.442001	0.183475	0.0124511	0.950562	0.454965	0.730941	-0.193187	-0.964906	-0.475716	-0.0541258	-0.98443	0.398729	-0.117966	0.517489	0.0477079	-0.0590442	0.168015	0.102608	0.524764	0.232504	0.927635	1.13168	0.897598	0.975823	0.303312	-0.134908	0.0395488	-0.557321	0.943432	0.610547	0.581539	-2.88052	1.50762	-0.922175	-0.572321	-0.818877	1.55742	-0.162841	2.05743	-0.0533645	0.212198
14596	C18orf37	H300009883	-0.566117	-1.81166	0.93645	-0.79912	-0.544973	-1.0298	-0.616263	-0.0147382	-0.392642	1.54354	-0.478365	0.414147	-0.599473	-0.760762	-0.861478	-0.475193	2.81071	-0.52631	1.38986	1.62637	1.24619	1.01887	1.37792	-0.902422	0.715148	2.85241	-0.0395753	1.09665	-0.905438	1.87696	-0.619116	-0.736988	-0.00209423	0.818298	0.0566742	-0.847261	-0.801104	0.789315	1.32653	-0.451836	0.291518	-0.230448	0.943649	0.581215	1.01951	-0.879145	-0.673152
3459	FGG	H200006101	1.06146	-0.829332	0.73497	0.311178	1.3065	0.844969	1.49681	0.0175745	1.21664	-0.0649463	0.683745	0.145993	-1.53796	-2.48804	-1.73167	-0.373641	-1.48943	-0.18276	-0.0257205	0.207255	-0.296843	0.111311	0.458016	0.0640329	0.666943	-0.173054	-0.44486	1.59321	0.0645506	-0.0187323	-0.369234	-0.175477	-0.443659	0.759133	1.1159	0.496588	-0.762017	0.0848897	-0.719714	0.539466	0.470325	0.562314	0.16946	0.233518	-0.0954224	-1.10421	-1.52039
33470	-	opHsV0400011571	0.515604	-0.728516	0.287067	-0.973889	-1.44942	-1.04028	-0.868322	-0.125184	-0.244752	0.527224	0.300294	0.960585	0.421143	0.326809	0.101643	0.120727	0.685562	0.167861	-1.08377	-0.704523	-1.02478	0.211363	0.957368	0.350385	-0.441383	-1.13123	0.227619	-0.187307	0.690037	0.489854	-0.471778	-3.19567	-1.88228	-0.0529797	-0.0606863	-1.03258	-2.93995	0.724188	0.0166343	0.0288359	0.0449853	-0.47053	0.00770272	0.259597	0.316559	0.654598	0.0639873
28914	MAP2K2	opHsV0400007015	-0.687933	0.402716	-1.21949	0.338043	-0.883842	0.0455563	-0.840242	-0.909031	-1.35596	-0.6099	-0.838792	-0.645241	-0.239053	0.566014	0.343897	0.778268	0.378131	-1.04037	0.186385	0.278442	0.313003	0.189406	-0.0194196	0.235346	0.894199	-0.493721	0.129155	0.638223	-0.457771	0.0216596	-0.378413	-0.519116	0.0494779	-0.0318749	-0.0181895	-0.126156	7.09834	-0.0369905	0.288759	0.382579	0.664534	0.626069	0.678367	0.676812	0.755465	-0.788946	-0.877862
20243	UEVLD	H300020463	-0.310474	1.60552	0.0591421	0.350686	0.747797	0.114959	0.316483	0.96166	0.434407	-1.32473	-0.999279	-1.30919	0.202241	0.480662	0.0554642	-1.19691	1.38369	0.56505	-0.442365	-0.0209712	0.362265	0.0285495	0.324885	-0.983737	0.122116	1.08236	2.02437	-0.68214	-0.13894	1.78692	1.08443	1.37751	1.93879	-0.0419708	0.380483	-3.1874	1.62028	1.33836	2.0754	0.765911	0.828867	0.900195	-0.247379	0.030875	-1.15329	-0.839356	-1.12227
26698	-	opHsV0400004808	-0.554929	-2.33921	-0.517971	-1.0616	-0.635529	-2.08617	-1.09944	-1.86566	0.0878113	0.819757	1.0557	0.796992	-0.624516	-0.47708	-1.40446	1.65276	0.788028	0.685066	0.294661	0.233971	-0.779561	0.136564	0.791613	-0.495571	0.183758	3.41222	-1.76714	0.894834	2.24975	-0.046231	-0.109693	-0.657085	-0.364637	-1.72201	0.292454	-0.417867	-1.49335	0.522345	0.23005	-0.13832	0.349792	-0.222713	-0.044056	-0.0484319	-0.01012	0.270343	-0.137609
8471	CASKIN2	H200017084	0.219514	-0.708488	-0.225125	-0.944917	0.0106185	-0.764856	-0.478405	-0.966649	0.0756946	0.893463	0.862822	0.986575	-0.926011	-0.683099	-0.979491	0.757533	-0.227633	0.490855	0.359637	-0.295807	-0.152425	0.765162	0.775783	0.874332	-0.696641	-0.0101884	0.287142	-0.457361	0.655876	-0.440947	-1.73868	0.113692	-0.0211795	1.53151	-1.09087	-1.52224	5.27417	-0.0959773	0.193467	1.86987	0.761941	0.603619	0.417528	0.512759	0.604888	-0.743345	-0.613041
35654	-	opHsV04NC000001	-0.85934	0.119393	0.261467	-2.62182	-0.197071	0.467408	-0.473707	0.316454	-0.492516	-0.0380924	0.845738	0.805923	0.0649064	-0.730077	-0.774342	-0.622985	-0.262611	0.524291	1.30468	-0.398452	3.92656	0.736171	1.01402	0.955914	0.0838584	1.3605	0.0647809	1.23866	-0.187879	0.299546	-0.74498	1.24887	0.512116	2.03876	1.13222	0.0905075	-0.740269	0.688476	0.426304	0.249807	-0.37306	-0.138929	-0.79356	-1.84326	-2.13712	-1.84828	0.306373
29641	-	opHsV0400007742	0.163361	-0.265576	0.131535	1.20113	0.336969	0.396238	0.355084	0.076296	0.0979831	0.147587	0.244539	0.234966	0.00942972	-0.123107	-0.0939355	-0.464896	0.021416	0.113738	-0.693882	-0.580571	-7.42909	-0.232845	-0.587678	-0.200147	0.114233	-0.355736	-1.56992	0.83182	-0.238847	-0.78243	0.991825	0.267308	0.343787	-0.134564	0.382098	0.104582	-0.196781	0.178103	0.76335	0.782937	0.484787	0.70326	0.718834	0.414521	0.511831	-0.304163	-0.741111
26477	-	opHsV0400004587	0.690684	-1.36507	-0.588476	-0.998333	-0.592691	-0.750556	-0.570174	-0.565506	-0.49358	0.425249	0.729186	0.957779	0.461521	-0.256317	-0.060876	1.03769	-0.712729	0.315777	-0.237978	-0.61109	-1.42079	0.244106	-0.0173844	-1.47158	1.25807	0.574314	-1.52265	1.55094	1.77233	-0.352449	-2.93774	-3.52384	-2.93488	-0.752295	-0.331829	-0.900984	2.13652	0.774454	0.301448	0.293459	-0.202503	-0.201944	0.387534	-0.618597	0.194417	0.464988	1.08171
32798	CXorf39	opHsV0400010899	-0.463661	1.80374	1.27863	0.443242	1.00577	1.82792	0.81761	1.63178	1.06765	-1.47412	-0.534445	-1.24401	-0.0155863	0.897734	1.63014	0.0391085	-0.617159	-0.351706	0.338521	-0.264679	-1.06437	-0.386329	0.0908959	-0.87561	1.23494	-0.0513415	0.28445	0.822493	-0.733313	0.964757	-0.187671	0.0579683	0.0812189	-0.267386	0.887279	0.465193	1.07499	0.968974	-1.00653	-0.821311	-1.16809	-0.802203	0.0574698	-0.480021	-0.0558351	0.369061	-0.184636
14224	GATAD2A	H300009165	0.363913	0.859584	-0.794126	-0.75628	-2.19104	0.385352	-2.22326	-0.695839	-2.55346	-0.376134	-0.696386	-0.358585	-0.460005	2.32138	1.71271	0.199094	0.552649	-1.6664	0.639825	0.432669	-0.0513769	1.02685	-0.0908219	-0.424152	-0.843591	0.760259	-1.85311	-1.94712	0.269246	-1.36477	-1.6519	-0.606311	-0.728398	-0.241452	0.12603	0.232805	1.65266	0.86305	0.122751	0.856511	0.519804	0.58187	1.23423	-0.349039	1.05233	0.156765	-0.105189
34348	-	opHsV0400012449	0.486587	-0.776671	0.826954	-0.560188	-0.712276	-0.758337	0.291208	-0.127119	-0.216246	0.629593	0.532992	0.591973	-0.676744	-0.585615	0.0207236	0.269223	0.375592	0.67531	0.748701	0.0990088	0.624046	0.743178	-3.8849	-0.21412	-4.25511	-0.622899	-0.785533	-2.31361	-0.667896	0.53685	0.0527408	-0.35227	-0.769406	0.332116	0.477902	-0.379238	-0.56761	0.0303208	0.15237	0.644657	0.519779	0.569852	-0.117987	0.597128	0.656817	0.230355	0.167603
30221	-	opHsV0400008322	1.06414	-2.44308	-0.000696679	0.355821	0.394946	-1.26838	0.16811	-0.87999	0.218553	-0.481658	0.697704	0.119215	-0.0504584	-1.49464	-0.407993	0.163719	-2.17724	-0.111438	0.183988	0.190812	-0.203574	0.153699	-0.667969	-1.71646	-1.0736	-2.14284	-1.72648	0.779796	2.64822	-0.0560751	-1.47392	0.443685	-0.989148	-0.752183	-0.578628	-0.450632	2.50055	2.22208	0.20792	-0.594512	0.0764551	0.738363	0.151318	-0.500847	0.59226	-0.500151	-0.213595
13042	DEGS2	H300006829	-0.011551	-1.52001	-0.819039	-1.33187	-1.03693	-1.21829	-1.36038	-1.48011	-0.926425	0.436164	0.671787	0.502615	1.18414	-0.0301719	0.420587	1.25868	0.215292	0.230573	-0.0550284	-0.223484	-0.185259	0.155385	0.07441	-0.660387	-0.685073	0.582719	0.101574	-0.856545	-0.0534785	-0.396864	-0.437755	-0.220058	-0.831454	0.00775912	-0.0669535	-0.168064	6.25721	-0.566427	-0.66183	-0.462181	-0.118538	-0.229094	0.0219673	-0.307383	-0.287405	1.12889	1.80582
5263	TWIST1	H200010175	0.510808	0.712462	-0.117918	0.104871	-1.29894	-0.109575	-0.523974	-0.435664	-1.02182	0.471324	0.168521	0.835743	0.23807	0.839201	0.752396	7.53772e-05	0.892921	1.03054	-0.668212	-0.191721	-0.546948	-0.444043	-0.395582	-0.241085	0.484858	1.04842	0.596189	0.662394	0.337103	0.0229722	-3.08555	-3.29227	-3.838	-0.544684	-0.251707	0.211833	0.835515	0.448056	0.757357	-1.50193	-0.665209	0.0675292	0.592678	1.15385	0.648265	-0.0355547	0.125626
6937	NIT1	H200013566	0.0243732	1.51044	-0.652014	0.869123	0.531483	1.12451	0.614254	2.23204	0.0734761	-1.39492	-0.163035	-1.30806	0.576363	1.76149	0.714311	1.3754	1.57778	-0.118057	0.509927	0.66293	1.39123	-0.505902	1.53785	0.519999	0.345048	1.05674	0.402	-0.794689	-1.52602	1.01351	0.648676	0.500112	0.345746	0.46209	-0.163193	-0.0557863	-1.71335	0.925867	1.38966	-1.35807	-0.56989	-1.0746	-0.377683	0.0366029	-0.762942	0.440663	-1.54628
14770	CCDC83	H300010198	-0.439536	0.783328	0.0176268	2.6942	-1.12537	-0.26756	0.275674	0.26479	-0.275045	0.0926705	-2.07698	0.228011	-1.18053	-0.468566	-0.124634	0.01803	0.392996	-0.632389	0.856392	1.20259	-0.24101	-0.225831	0.0100353	1.36869	0.385615	1.24647	1.99883	2.6043	-0.0553196	-0.474323	-0.73061	-0.2848	0.534572	-0.374414	-0.403751	0.759456	-1.72069	-1.88585	-0.95144	-0.530306	0.220723	0.515197	-1.25535	-0.210874	-1.79807	-1.53447	-0.578737
5834	ISOC2	H200011264	-1.07581	-0.0243002	-0.887416	0.29929	-0.789485	0.558312	-0.63012	-1.04623	-0.87228	0.449107	-0.611573	0.439881	-0.850586	0.219423	-1.19216	0.205122	0.460816	0.235017	0.558552	0.533134	0.199349	-0.229572	0.339293	-0.937262	0.732979	0.391147	-0.559873	0.123686	0.844182	-0.349679	-1.39546	-1.46102	-1.50033	1.19021	0.39607	0.907654	1.44217	0.901749	0.786422	0.726913	0.535573	1.29592	0.887305	1.2126	0.661652	-0.722078	-2.63515
118	-	atc06	0.0427943	-0.971364	-1.1129	-0.983167	-1.17932	-1.035	-0.39674	-1.57706	-0.587019	0.837111	-0.316516	0.993116	-0.803719	0.319162	-0.20156	-1.37298	0.515202	0.675435	0.778109	0.641236	-0.184402	1.37844	1.22628	1.24381	0.583288	1.05932	0.621367	-0.321434	-0.618433	1.81358	1.45985	-1.75299	-1.85181	-1.04658	-0.573416	-0.668156	2.04258	-0.369729	-1.3962	-0.247642	-1.29124	-0.563078	-0.576515	-0.957057	-0.695345	-0.553828	-0.504241
15802	PTPRR	H300012364	-0.212272	0.617621	-0.849775	-0.495543	0.333574	0.289051	-0.544218	0.153553	-0.231667	0.519664	-0.379499	-0.271491	0.410217	-0.064516	0.0541039	0.715443	-0.331745	-0.0261483	0.0285692	-0.321129	-0.189266	-0.76801	-0.282302	-0.955444	0.119269	-0.0254469	-0.573372	0.0190923	1.53229	-0.96086	-0.282843	-0.5085	0.399754	-0.180216	-0.638553	-0.443769	-1.07993	0.27163	-1.14476	-0.80826	-0.920895	-0.884891	-0.682588	-0.677579	-0.535239	0.673689	6.58547
26002	CDKN2B	opHsV0400004112	0.239509	1.02133	1.42409	0.611428	0.220838	1.08169	0.859745	2.67359	0.512405	-0.410571	0.366609	-0.582016	0.514594	1.276	0.932628	-0.211463	0.0202173	-0.414649	0.3937	0.465684	0.799335	0.466726	-0.637878	0.102586	-1.78568	-2.00538	1.43231	-1.70199	-1.3793	0.0468594	-1.55049	-1.26555	-1.73524	-0.242855	-1.09386	-0.267615	-2.29013	1.84399	-0.553715	0.626997	0.543854	0.410277	-0.0349767	0.217767	0.436559	-0.127924	0.162777
3694	CWF19L1	H200006489	-1.16847	1.68446	-1.25233	-0.489128	-0.742212	0.307995	-0.201033	-0.413528	-0.729032	-0.917343	-1.02773	-1.18162	0.974157	-0.348336	0.631934	-0.37204	1.01141	-0.139662	1.0242	0.937214	1.57886	0.972399	0.743761	1.29791	-0.5219	0.931526	1.42996	-1.808	-0.0628385	1.37068	2.36992	2.2776	1.47187	0.241411	0.373127	0.156816	0.518035	-0.779651	0.765713	0.00142421	-0.149138	0.0567127	-0.156901	-0.0536175	-0.218446	-0.0435844	-0.215807
19555	RCOR3	H300019571	-1.37237	3.24143	-0.25707	0.673264	0.237628	2.88258	0.210733	1.89548	-0.178017	-0.224359	0.672989	-0.580882	-0.470864	-2.23554	-1.86975	-0.516075	1.92497	-0.223019	-0.243005	0.137134	0.44386	-0.480501	-1.26302	-0.604249	-0.742131	-1.33344	-0.465849	0.302118	0.302699	0.0123398	1.94538	1.98298	1.97232	0.578252	0.0525412	0.641573	-1.78992	-0.972406	-0.377173	1.44757	0.0107756	0.354242	-0.0608474	0.219823	-0.0144069	0.0261156	0.500869
948	DHX35	H200001378	0.0933383	3.47814	-1.19048	0.681756	0.596488	2.67077	0.877472	2.12195	0.0844346	-0.286578	-0.00744825	-0.722683	0.160248	1.28491	0.951211	0.769406	1.19644	-0.160029	-0.492857	-0.628702	0.172821	0.239063	-0.0173798	-0.279419	0.353952	0.52563	-0.891812	-0.929521	-1.20444	-0.934234	0.603051	1.11406	1.37736	-0.262571	-0.591742	-0.563404	-1.43062	-0.442631	0.190048	-0.170021	0.0654905	-0.0234421	-0.749749	-0.472872	-0.554998	-0.0612408	-0.0273448
28147	SCMH1	opHsV0400006248	0.192772	-0.0676557	-1.08471	-0.64463	-0.304634	0.216118	-0.00651041	-0.163748	-0.701682	-0.367665	-0.715124	-0.31852	2.84111	0.992745	3.41896	1.03278	-0.0820501	0.0506784	-1.04397	-0.517788	-0.469116	-0.654233	-0.055303	-0.824002	-1.73025	-2.45949	-1.72358	-0.102457	-1.28204	-1.2206	-0.0633383	0.472132	0.756723	-0.448782	0.0957784	-0.475202	-0.16846	-1.60643	1.23509	0.257439	0.117566	0.0717506	0.120919	-0.10585	0.673543	-1.42583	-0.496353
32357	-	opHsV0400010458	-0.0464449	-0.609112	-0.18657	-0.558469	-0.711004	-1.10343	-0.549467	-0.631278	-0.663129	0.769566	0.353889	0.575777	0.542794	0.990655	0.682254	-0.55541	0.332616	0.435761	0.124554	0.253228	-0.163061	0.569638	0.518394	0.382847	-0.740335	1.24825	-0.0253909	0.0962004	-6.83024	0.0973353	-0.535001	-1.25829	-1.00504	0.114706	0.113669	-0.298629	-2.00042	0.239923	0.499355	0.754797	0.730544	0.755403	0.602686	0.200285	0.344829	0.676029	-0.0244168
24421	RFXDC1	opHsV0400002531	0.184146	-0.168694	-0.106152	-0.701973	5.66772	0.0651242	0.0950729	0.170758	-0.473828	-0.488344	0.0004604	0.321009	0.337239	0.561127	0.322455	0.852472	-0.22731	0.520078	-0.207608	0.801641	-0.493312	-0.883893	-0.3398	-1.03347	-0.929345	-0.85126	-0.310243	-0.0983987	-0.473976	-0.469869	-1.43456	-2.20593	-0.982737	-0.497014	-1.00451	-2.68559	0.336732	-1.64203	0.185892	0.468568	0.528402	0.814789	0.158669	0.0547435	0.369326	0.170907	0.965333
2169	TSGA14	H200003726	-0.575943	-0.392584	1.38987	0.646543	1.39621	0.55886	0.0812814	1.01	0.184936	0.11492	-0.416492	0.592762	-0.900036	-1.50927	-1.2358	-1.38055	0.476078	1.21207	-1.12407	-1.26503	-0.186025	-0.52954	-0.322907	-1.35913	-0.334592	1.22232	-2.50081	1.09472	1.76099	-1.57269	-0.689025	-0.703682	0.341216	0.048847	0.118784	-0.414705	-1.39061	-2.44542	1.41846	-0.407009	-0.380734	0.0733326	-0.171432	-0.382288	-0.645273	-0.121269	-0.138093
11142	-	H300003134	1.29598	1.28861	0.564038	0.493498	0.431568	1.47329	1.03191	0.73233	-0.487475	-2.13156	-1.73521	-1.09925	-0.320343	-1.10662	-0.486778	1.43542	0.329744	-0.173476	-0.205791	-0.384558	0.622776	-0.621996	-1.19067	0.384305	-1.11618	-0.196545	-0.786695	-0.293766	-0.325567	0.652355	1.88315	2.4727	4.02172	-0.332672	-1.23388	0.302615	-0.834897	-1.33728	-0.477049	-1.16046	-0.692175	-0.683126	-0.0305433	0.688915	-0.0420682	0.237232	0.0426424
28774	NP_997169.1	opHsV0400006875	0.712245	-0.934847	-0.283276	-0.305878	0.0905797	-0.363582	-0.489978	0.537138	0.438834	0.695024	0.106743	0.306524	-0.614116	-0.453304	-0.562861	0.518037	0.261163	0.532794	0.369478	0.559847	3.31631	0.335181	0.482008	0.404676	0.369285	0.596699	-0.336194	0.356088	-0.230159	0.352896	-0.094749	0.237485	-0.12087	-0.586935	0.22648	0.79462	-0.482681	1.05276	-0.154492	-0.325634	0.346909	0.287457	-0.274547	0.555189	0.145377	-0.803342	-0.516531
14708	GTF2H4	H300010080	-0.337691	1.46305	-0.626123	-1.07457	-0.763156	-1.04347	-1.92281	-0.684128	-1.03926	0.299329	0.37305	1.13024	0.061022	-0.338496	-0.656994	1.82421	0.0156121	0.842753	-0.00638822	0.584353	1.88258	-0.384993	-1.62226	1.15422	0.945936	-0.888477	-0.360839	0.337137	-1.1483	-0.953854	0.768661	-0.661633	-0.35933	-1.35765	-1.66336	-1.22827	2.80636	-1.54817	1.17944	0.771214	1.45651	0.595121	0.517058	1.28445	0.605976	0.634818	0.100479
28208	NAT8B	opHsV0400006309	0.353817	-1.50551	-0.246348	-0.949166	-0.691319	-1.4928	-0.697173	1.35328	-0.310513	0.640697	0.288716	0.0347701	0.100931	1.68608	1.76656	-0.0840163	0.333328	-0.0393967	0.546186	0.338736	-1.11775	1.01756	-0.125414	-0.562435	-0.458273	2.14112	-0.600236	0.238474	0.0851569	0.934863	-1.22649	-2.82809	-1.75705	-0.895709	0.178533	1.2601	0.0501911	1.29633	0.310334	0.0539773	-0.0846176	-0.170721	1.26487	0.744308	0.26128	-0.165897	1.0091
14679	PRUNE2	H300010031	0.497861	0.229251	1.1179	-0.988528	0.580372	0.629994	0.966472	-0.614605	-0.508562	-0.482554	-0.507872	-0.422337	0.0335257	-0.0066739	0.485235	-0.103159	-2.49316	-0.590241	-1.40123	-1.05796	-1.35265	-0.745068	0.175029	-1.18935	-1.06649	-2.42605	-0.744489	1.97104	0.78265	-1.91708	-0.31914	0.884161	-0.506078	0.835227	1.27709	2.212	-0.280848	-0.470977	-0.328943	-0.37036	0.292633	2.84127	1.95428	-0.334138	1.27442	-0.0752301	-0.788662
33024	ZNF694	opHsV0400011125	1.26093	0.293682	1.11012	0.982363	1.35684	1.91795	1.6435	0.000667261	1.20953	-1.52895	-1.00629	-1.48185	-0.639796	1.8373	1.11372	-1.10013	0.893916	-0.739522	-1.20921	0.172194	-1.9779	-0.937871	0.195098	-0.46593	-0.719642	0.622519	0.121717	-1.60697	-0.666993	-0.779785	0.981192	-0.0638162	0.430602	-1.35336	0.884946	0.0474283	-0.399632	0.899354	-1.21954	-0.532687	-0.610796	-0.687457	-0.778434	-1.26548	-1.16684	-0.745233	1.2774
19174	HIF3A	H300019071	-0.0302042	-0.751866	-0.61255	-0.767292	-0.707594	-1.00118	-0.149762	-0.578656	-1.50726	0.124354	0.65493	0.437744	0.861321	1.39355	0.493974	0.222376	0.417253	0.137039	0.187671	0.635642	0.238372	0.646266	0.66992	0.497852	-0.377691	5.45357	-0.389087	-0.0536578	-2.95809	-0.0361268	0.952809	-0.580472	0.423442	-0.315836	0.418207	-2.65224	0.396037	-0.721422	0.660603	0.409472	0.270334	0.498641	0.167667	-0.0211344	0.730653	-0.346305	-0.0757942
27828	NP_001001690.1	opHsV0400005938	0.757938	-1.49557	-0.607922	-1.75365	-0.911851	-2.20455	-1.0017	-1.71374	-0.440909	0.0604748	0.0515454	0.211217	1.44598	1.54995	1.37292	0.189097	-0.392047	0.334895	0.127111	-1.09379	-0.393041	-0.0859072	-0.0378584	-0.0251769	-1.52733	0.794005	-0.0611061	-1.06904	4.50898	-0.286063	-1.25128	-1.11658	-1.14247	0.193385	0.157366	0.751248	-0.852992	-0.0765547	0.51782	0.0512718	0.174882	-0.0948486	0.0571841	0.608885	0.28206	0.991882	1.41622
21110	FANCM	H300021698	1.33913	2.94644	-1.09686	0.248177	-0.0386946	2.00999	0.0933173	1.77505	-0.447182	0.430493	0.55278	0.285948	0.170165	1.20094	0.765413	1.93265	0.94879	0.226063	-1.28297	-0.845512	-0.282618	-0.452551	1.08308	-0.924192	-0.910413	-0.421375	-1.46923	0.338494	-1.28231	-1.6437	1.19626	0.888281	1.86951	-1.21334	-1.13227	-0.809901	-1.7953	1.83379	-0.0620829	-0.0942535	-0.0237673	0.0312004	-1.34147	-1.15215	-0.814233	0.794296	0.436881
9879	OR2V2	H300000599	0.00977971	-0.313436	-1.07343	-0.285721	-1.44173	-1.51011	-1.03778	-0.863105	-0.770258	-0.506455	-0.407437	-0.733837	0.549558	-0.282622	0.128039	-0.0839443	-0.776479	-0.39786	0.550391	0.362243	-0.168634	0.828562	1.11091	1.29502	0.249112	1.68352	1.32742	0.540531	0.454686	2.06481	-1.13691	0.428572	0.080208	1.13106	0.755215	0.640641	-0.770118	-0.0704828	0.872008	0.84642	0.333424	0.282455	1.36707	-0.392895	0.62727	-1.17585	0.491919
21667	USP48	H300022568	-1.02692	2.10809	0.707609	1.01148	0.767225	2.33052	1.61382	1.7576	1.0503	-0.826641	-0.2367	-1.0166	0.0138406	1.70041	1.75895	-1.57122	-0.573589	0.671091	0.0808541	0.00272554	0.0863209	-0.429789	-0.625885	-0.700275	0.776927	0.298133	0.845767	0.420243	0.0848751	0.741735	0.605972	0.924666	0.982374	-0.965726	0.352951	0.1912	0.0177907	0.134603	-1.62563	-0.941108	-0.618343	-0.962992	-0.384315	-0.0177405	-0.00163509	1.21429	0.602711
29359	-	opHsV0400007460	0.638363	-1.6112	-0.240123	-1.10701	-0.80559	-1.59206	-1.0764	-1.7504	0.361057	-0.035839	-0.149905	0.652696	-0.355504	-0.390607	-0.742385	0.00634758	-0.104571	0.0373434	1.10528	0.74316	0.220899	0.901228	1.14701	0.67992	0.0829757	5.94172	-0.809108	-0.406652	-0.547355	0.209635	-0.465148	-0.282587	0.651662	0.209944	0.742128	0.439672	2.14092	0.151373	-0.830555	0.4456	-0.159915	0.0491914	-0.50358	-0.493061	-0.459105	-0.857763	0.199378
35051	-	opHsV0400013152	0.925687	-2.41584	0.12904	-1.05213	-0.87304	-1.25174	0.269718	-1.94774	0.0831225	0.817198	-0.271326	0.60257	0.540531	0.0516454	0.545062	0.283532	0.692408	0.190493	-0.197907	0.492933	1.36802	-0.154246	0.209171	1.54658	1.12563	-1.01799	1.5721	-0.480368	-0.963123	0.838943	-4.14209	-0.878666	-1.87017	0.0336497	-0.277012	0.139153	-0.544553	-2.41184	1.06509	0.519656	0.0827606	0.33027	0.103037	0.157001	1.04462	-0.694746	-1.234
21673	CPSF3L	H300022593	-0.480125	1.50148	-1.37905	-0.0300795	-1.62837	0.705909	-0.652198	-0.796782	-1.89811	0.405631	0.161818	0.586141	0.884337	1.67038	1.09159	1.2427	1.19245	-0.615179	-0.123776	-0.513452	0.228094	0.308288	-0.665277	0.432334	-0.986485	-1.39577	-0.835347	-0.0298749	-1.07271	-0.51102	0.0458029	0.32289	0.164554	-0.627428	-0.298035	0.455119	-3.18975	-0.350566	0.706413	0.368304	0.72179	1.23185	1.04143	0.427374	1.16354	-0.351668	0.148733
18475	BCR	H300018042	0.466501	-1.35678	0.963457	-3.55776	0.915324	-0.107818	-0.220671	-1.39745	-0.404343	0.368054	0.321522	0.420638	1.16497	0.8286	1.15733	-0.0652247	1.1592	0.984887	0.177285	-1.2527	-0.109657	-0.623361	-0.309985	-1.27937	-0.722351	-0.235684	0.18105	1.12039	2.28592	0.208586	-1.58605	-1.56257	-1.87484	-0.521069	-0.188445	-0.0508909	-1.47632	-0.377055	-0.379548	-0.282717	-0.355406	-0.049118	-0.410897	0.51293	-0.310229	0.866293	0.9282
3056	NAPG	H200005402	-0.626069	2.01851	0.656292	0.187706	1.0351	1.8856	1.26609	1.94777	0.440183	-0.0464987	-0.00561488	-0.368403	-0.204225	-0.684842	-0.83947	-1.47022	-0.111249	-0.155231	-0.267699	-0.676438	1.25924	-0.652364	0.0760653	-0.17065	0.630232	0.692431	0.494773	0.347509	0.237708	0.178716	0.295977	2.97352	0.130372	-4.54353	-0.274163	0.891858	-0.360324	0.539085	-0.32084	-0.390858	0.286767	-0.187611	-0.357741	-0.168027	-0.277432	-0.731303	0.0450897
7453	BAG4	H200014672	-1.25394	1.47354	-0.974794	0.149493	0.225819	1.9837	1.13263	1.7084	-0.759925	0.63801	0.669512	0.461519	-0.104262	-0.542972	0.852732	0.860483	1.17234	1.79626	1.06236	1.45378	0.776937	1.62043	0.000346756	0.518453	-1.8329	-1.38857	-0.00482052	0.183774	-0.661827	0.781177	1.23772	-1.33062	0.022324	0.0655242	0.451244	-0.052664	1.7602	-0.676944	-0.0203181	0.489684	0.213407	1.20061	-0.213724	0.506756	-0.892968	-0.686327	-0.583256
35011	-	opHsV0400013112	0.048834	-1.23578	-0.653395	-0.871744	-1.06367	-1.16443	-0.936675	-1.38474	-0.664283	0.435906	0.271887	0.277752	0.418339	0.825109	0.43331	0.592382	-0.515794	0.0675962	-0.239177	-0.199927	-0.452417	0.0868527	-0.294812	-0.417879	-0.83167	1.30125	-0.596079	-0.186272	3.25496	-0.692952	-2.46722	-1.96367	-1.68708	0.0324574	-0.551407	-0.837839	4.98861	-0.00377405	0.223255	0.558115	0.389077	0.00745797	0.267721	-0.117502	0.205767	0.390334	0.0755603
12022	SUGT1L1	H300004846	0.508539	-0.041941	-0.447551	-0.707267	-0.861913	-0.433043	-0.620569	-1.17185	-0.529721	0.239319	0.730939	0.652391	0.552067	0.340656	0.527316	0.755017	-0.457954	-0.0664135	0.0168649	-0.426466	0.466639	0.109817	0.327373	0.463604	0.108743	4.59565	0.925473	-0.411187	1.77455	-0.253747	-2.19598	-2.18644	-1.26603	-3.98496	-0.266766	0.14797	0.967115	-0.869609	0.267245	0.119114	0.410814	0.48833	-0.11577	0.570302	0.110181	0.509336	0.575532
30303	-	opHsV0400008404	1.06726	-2.06615	-0.225489	-1.07149	-0.629136	-0.891141	0.222127	-0.864303	-0.169744	0.354416	-0.298041	0.552393	-0.282989	-0.611652	-0.0742252	0.646716	1.14032	-0.109223	0.851982	0.257317	2.42704	-0.0514767	0.587231	-0.384375	-0.9663	-1.00066	2.11544	-1.78619	-0.335075	-0.352366	-2.52119	-1.23796	-3.23346	0.794691	-1.59348	1.17412	-0.641154	1.35877	0.264047	0.365527	0.473649	0.211394	2.01119	0.796021	0.408489	-0.609678	1.56471
12277	CHRM3	H300005349	-1.01048	-0.328958	-0.247222	1.31847	0.87463	0.745988	0.0455723	0.233098	0.857945	0.560135	0.476885	0.650173	-0.228451	-1.54385	-0.507781	0.771675	-0.532691	0.338273	-3.26402	-3.37877	-2.75784	0.093075	-0.351961	-0.054896	0.670318	0.120913	-0.824643	0.224121	-0.382887	0.211623	-0.768145	-2.57245	0.00609401	0.16511	0.636684	-1.38356	-0.72932	0.741941	-0.665762	0.27718	0.036765	-0.776731	0.478601	0.937456	0.134436	0.365383	-0.101685
16071	MCMDC1	H300012954	-1.62651	-0.156433	-0.759987	-0.239003	-0.544117	0.994991	0.739408	-0.13364	-0.484685	0.000693258	-0.87203	0.56852	-1.48936	-1.96062	-1.005	-1.0289	-2.59089	0.737313	-0.409239	0.622139	2.98816	1.44767	0.765793	-0.32229	1.74847	-0.105136	1.02443	0.94157	-2.28513	-0.142008	0.768003	-0.32103	1.42388	0.693004	1.72863	-1.19954	0.0819524	1.28466	-0.0533242	0.362432	0.243778	0.905877	0.203134	1.35405	-0.154655	-1.44696	0.216145
2377	RAB32	H200004149	-3.26159	1.89698	-2.19302	-0.610318	-0.293495	1.25831	-0.315282	1.39646	-1.508	-0.773215	-1.17161	-0.681879	-0.947855	1.09934	0.306054	-1.14279	0.281838	-0.646411	0.851698	0.764489	1.16103	-0.696855	-0.673697	-0.485109	0.162545	-1.17179	-0.384399	1.35294	0.539439	-0.434381	0.231185	0.206164	0.681069	0.8594	0.789808	0.386318	0.625626	0.663256	0.28303	0.142278	0.167925	0.277993	0.384768	0.304981	0.614265	-1.07272	-1.11798
5962	C4orf19	H200011526	0.9117	0.314694	0.0609266	0.0347688	0.410516	1.45386	1.30365	1.23235	0.336149	0.0212952	-0.522443	-0.449063	-0.402467	-1.45292	-2.02005	0.414905	-1.52207	0.411409	-0.953833	-1.12399	-1.08718	0.0720968	1.01112	-0.499978	0.932471	3.71592	-0.558059	0.604423	-0.541124	-0.400726	0.403809	-0.644073	-0.803429	-1.18672	-1.98029	-0.856863	-0.963214	0.544039	0.358873	-0.588591	0.240659	0.512129	-0.613714	-1.81817	-0.473108	-0.263769	0.525375
6124	-	H200011833	2.06333	-1.16644	0.110618	-0.0629074	0.711699	-0.425486	-0.449954	-0.0566128	0.294962	-0.00781339	-0.548848	-0.250516	-2.19897	-1.30319	-1.72045	-0.887405	-0.0340634	-0.102998	0.632444	0.718356	0.202194	1.36921	0.608784	0.0801174	0.831583	2.26127	0.452511	0.47288	0.264842	0.465985	-0.670656	-0.500433	0.105749	0.571426	0.29503	1.27032	-0.261251	0.313835	0.938415	-0.479586	0.665414	-0.59546	3.08028	0.229995	-0.308521	-0.951497	-1.31316
21154	BTN3A2	H300021757	-3.49405	0.917844	-2.70376	-0.0710256	-0.301465	0.957533	0.0791323	1.31711	-0.879638	0.14557	0.527759	0.253556	0.796048	1.33066	1.25249	-0.038306	1.46608	1.75918	0.198623	0.995857	0.906846	-0.338359	0.654338	0.251071	1.38498	0.440688	0.383609	-0.519191	-1.21283	0.922426	0.777333	0.786491	0.220531	0.283952	0.86778	-0.420613	0.763306	0.885473	-0.726083	-2.26217	-2.07848	-1.91983	-0.13935	-0.142703	-0.0844871	0.124077	0.1953
8236	ACTL6B	H200016491	0.657075	0.837337	-0.533096	0.288895	-0.477318	0.571278	-0.341854	0.114621	-0.368355	-0.726696	0.210747	-0.985756	-0.0368663	0.393166	-0.0225905	0.786567	-0.260877	-0.665845	-0.0227222	1.75779	0.931968	-0.210754	0.592345	-0.626021	0.179843	3.17897	-0.536518	-1.53799	1.02557	-0.773321	0.0451609	-0.563818	1.4348	-1.05057	0.363237	0.369121	0.271956	-0.109752	-0.921562	-0.764532	-1.49637	-2.17428	-1.48539	-1.08644	-1.8456	0.186307	2.29238
3419	SLBP	H200006049	0.194422	-0.768744	1.74599	1.19637	0.621378	1.0748	1.89849	-1.75267	1.63613	-0.230103	0.990485	0.0488289	-1.36029	-0.804298	-1.44241	0.760551	-0.821088	0.891706	-0.452528	-0.432439	-0.376586	-0.299171	-0.533057	-0.928172	0.894208	0.353381	-0.547903	1.62236	0.3663	-0.379509	1.11087	0.200525	0.710524	-0.00626766	0.965311	0.103019	0.248412	-1.71549	-0.284574	-0.397165	-0.184808	-0.423701	-1.08121	-0.475672	-1.45689	-1.5098	-2.17696
12618	CASR	H300006037	0.914705	-1.11882	-0.775648	-0.606921	-0.445019	-0.977967	-0.941782	-0.821813	-0.683405	-0.368983	0.0741641	-0.165734	1.83771	2.81511	1.85781	0.32584	0.937393	-0.982567	-0.306937	-0.276259	-0.00872004	0.418877	-0.0715124	-0.477846	-2.08288	0.50693	-0.829799	-0.284327	0.249634	-0.524938	0.482277	0.928	0.974436	-0.222247	0.169452	-0.141456	-0.451118	-1.29578	-0.612864	-0.211619	-0.61829	-1.11858	-0.641638	-0.178487	-0.833324	1.04932	1.3114
17774	PSMF1	H300016558	-1.68401	1.97378	-0.364651	0.326258	-0.0558594	1.76397	0.458137	1.36754	0.0341511	-0.786436	-0.589147	-0.155773	1.05072	1.36338	1.14851	-1.23264	0.0442372	-1.0596	-1.78109	-1.25202	-1.69151	-2.69036	0.720347	0.709107	-0.534971	-0.878055	1.66122	-0.41613	-1.61595	-0.856736	1.30214	0.768405	0.505437	-0.909397	-0.860755	-0.698295	0.112625	-0.138033	-0.260271	0.058387	0.209747	-0.370523	-0.347428	-0.413875	-0.0905326	0.16157	0.656568
6437	FSTL4	H200012454	2.52408	-1.63621	-0.149098	-1.37385	-1.18742	-0.563061	-0.731646	-0.64134	0.0260254	-0.193563	-0.0270151	0.134144	-0.725726	-2.0973	-1.49526	0.0376405	-1.19007	0.907054	0.296157	1.45783	0.734732	0.859252	0.23166	0.0806604	1.0928	1.89364	1.70824	0.0506517	0.76945	1.15186	-1.30155	-1.93318	-1.48283	0.1717	-1.14911	-0.127947	1.64302	0.706335	-0.318275	-1.55374	-1.1719	-1.43087	0.270088	0.772865	0.685065	-0.548997	-1.6122
16455	AIFM1	H300013736	-0.360102	-0.193353	0.872146	0.151694	1.22796	-0.955387	0.595365	2.35504	-0.159388	-1.38391	-0.468697	-1.04122	0.191413	-0.435571	-1.19728	-0.912256	0.837151	-1.36947	1.4807	1.11742	1.69084	-1.06521	-0.887735	-0.177474	-0.666267	-0.843001	-1.41443	0.823228	1.46384	-1.39403	0.152564	0.24013	0.597954	0.584908	-0.342938	3.2205	0.328709	-1.81115	-0.964099	-0.0408087	-1.07857	0.300376	-0.814561	-1.17696	-1.18888	0.476181	-0.500874
29343	C1orf70	opHsV0400007444	-0.336482	-0.548998	-0.275608	-0.384434	0.439744	0.425759	0.911836	0.451615	0.201618	-0.997897	-0.231267	-1.01959	1.516	1.26242	-1.0174	1.61312	0.415511	-0.772549	0.394546	0.22534	-0.0552948	0.293147	-0.962424	-0.327021	1.56686	0.532832	-1.16042	0.917791	0.560975	0.00108841	0.330977	0.468381	-0.711848	0.712434	0.877467	-1.65459	0.543678	2.68828	0.940128	0.515296	-0.205071	-0.253018	0.69328	0.388866	0.506411	2.89567	0.285454
16424	MAPT	H300013678	0.314032	0.469453	0.09308	-0.331376	-0.188386	-1.07411	0.556505	-0.450376	-0.425808	0.407528	-0.0681315	-0.183274	-0.690083	-0.833373	-0.495388	-0.707261	0.0224595	0.540675	0.676589	1.08651	0.267578	0.962875	0.67086	0.109175	0.491281	-0.896909	-0.748874	0.539503	-0.00636458	1.03385	0.356084	-0.295576	-0.0584989	0.421742	0.544674	0.77836	-0.601279	-0.770691	2.14483	0.684488	1.45639	1.22513	1.22279	1.81481	1.51732	-1.07866	-1.2108
34928	-	opHsV0400013029	-0.784958	-0.349853	-0.508939	-1.29173	0.0189388	-0.938186	-0.642744	-0.419262	0.400035	0.0359491	-0.210528	-0.153839	-0.750864	-1.04697	-0.83018	-0.662984	0.777834	-0.0435245	-0.616242	-0.362108	0.372386	0.306756	-0.494736	0.432445	-0.3858	2.77123	1.15771	-0.0228402	-0.404833	0.401184	1.85223	-1.15293	-0.105083	0.658431	0.0792178	-0.19806	-0.386595	3.99127	4.74342	-0.186209	0.69455	0.450531	0.388447	0.214183	0.226231	0.173704	-0.57286
9840	ZNF492	H300000527	-0.385693	-0.665421	-0.558849	-0.980654	-1.23875	-0.797258	-1.3687	-1.4931	-0.928202	-0.0567896	0.703398	0.264664	1.34591	-0.261015	0.636501	0.417501	-0.27031	1.01153	0.333032	0.979742	0.619673	1.93148	-0.608624	0.111422	0.955102	0.000985327	0.0535936	-0.833142	-1.15432	-0.0371904	3.64398	3.40005	3.33067	-0.714252	-0.43362	-0.507903	-0.847521	-0.49731	-0.650043	-0.45063	-0.0752317	-0.207352	0.071668	0.466585	0.0849075	-0.713065	0.804148
18548	RFWD2	H300018188	1.01707	2.34741	-0.705174	-0.845133	-1.90311	0.558857	-0.491221	1.22766	-1.37945	-0.431121	0.254404	-0.652228	-0.222473	1.48353	1.05916	-1.96818	0.30511	-0.471808	0.39267	0.613621	1.1644	0.0711426	-0.624651	0.348299	0.723609	-0.913384	0.170619	0.535087	-0.550244	0.93315	1.53955	3.7028	0.446524	-0.111421	0.046604	0.376062	0.707473	-1.15878	-0.0658668	-0.883227	-0.517202	-1.03043	-1.24984	-0.575055	-0.781084	-0.460546	-0.726621
1328	KIAA1033	H200002075	-1.39076	0.435299	1.10673	-1.03476	0.426336	-1.04372	-0.300721	0.18349	0.995877	-0.824504	-0.744379	-1.17284	0.755028	0.041181	0.215261	-2.6055	-0.237165	0.811366	0.541637	0.551324	0.579641	0.211815	1.26924	0.819726	0.804295	1.09355	2.88077	-0.927504	-1.13554	1.49671	2.17634	1.25888	1.73611	0.927165	0.773021	0.246565	-1.33337	1.48535	-0.208561	-0.42538	-0.507143	-0.61498	-0.460784	-0.619841	-1.06257	0.0522407	-0.464439
3747	ITPKB	H200006569	0.778399	1.63698	-0.452121	0.955741	-0.107545	1.43929	0.333017	0.800476	-0.129907	0.0597887	0.0895687	0.116374	-0.368509	-0.473013	-0.302403	0.856819	0.145164	-0.872025	1.19529	1.24299	0.353561	1.40364	0.671274	0.873207	0.602382	0.922397	0.391704	0.81645	-1.21835	1.05125	0.791362	-0.0422931	1.17026	-2.01071	-1.77963	-2.69825	-0.428832	1.42824	0.718335	-0.449026	0.256476	0.221019	-0.0176597	-1.84502	0.284735	0.148938	-0.327182
21409	KIR2DL1	H300022150	-0.418765	-0.726373	-1.69004	-0.848886	-1.2926	-1.63876	0.262992	0.492909	-2.49456	0.448541	0.267616	-0.206357	0.233448	-0.485643	-0.268928	-0.534165	-0.639951	-0.619168	1.22244	0.141111	-0.0813047	1.02966	0.661384	-0.0506498	1.10473	2.65417	1.39111	-2.42902	-1.56565	1.70314	0.951252	-0.17368	0.627259	0.86355	1.05462	1.20458	0.179691	-0.598642	-0.536774	0.0814123	-0.153343	-0.127565	0.591501	0.563809	-1.17872	-0.458089	0.0507452
35312	-	opHsV0400013413	0.568364	-0.977197	0.969974	-0.551565	-0.776032	-0.0965995	-1.14831	-0.958095	-1.12585	0.849567	0.877175	0.891748	0.43167	1.56439	0.686245	0.523486	0.674422	1.36153	0.529708	0.386931	0.260569	-0.1214	0.211936	0.330912	-1.35933	-1.0863	2.01121	-4.57973	0.260416	0.543495	-1.16873	-0.495144	-0.66358	-0.229823	-0.0172857	-0.0424957	2.29338	0.302454	0.217461	0.307531	0.216023	0.181925	-0.0602336	0.281901	0.0494743	0.444161	0.848301
26914	-	opHsV0400005024	-0.00920899	-1.47065	0.616761	-0.962306	-0.303392	-2.04286	-0.557074	-1.42142	0.280183	0.811719	0.919326	1.02947	1.43037	0.62847	1.97691	0.48369	-0.287545	1.28279	-0.273561	-0.282693	-0.322618	-0.0727537	-0.550222	-0.804606	2.67362	-0.843612	-0.883565	0.16009	-1.0256	-0.319044	3.4211	2.14125	2.25324	-0.877421	-0.529693	-0.843125	-1.35011	-0.575716	-0.917295	-0.932838	-0.631908	-0.851768	-0.456507	0.458006	-0.187764	0.512489	0.378862
1770	CSMD3	H200002961	0.3818	0.332358	0.181918	0.545205	-0.400053	-0.213838	0.544374	0.329044	0.0691562	1.02403	0.473318	0.727688	-0.279894	-0.123749	-0.207993	0.194149	0.961567	0.457462	-1.54418	-1.07957	-0.47674	-0.84285	-0.52666	-0.931433	0.924143	3.04448	0.323632	0.05436	0.176893	0.626563	-2.18855	-2.00485	-3.73463	-0.075998	-1.36426	-0.242594	1.19513	0.818957	1.02532	0.0758758	-0.474511	-0.100008	-0.247785	0.0262359	0.0661221	-0.314181	-0.375489
12185	TNNI1	H300005168	0.227613	0.830597	-1.07726	-0.0764956	-2.26179	-1.08423	-1.79194	-1.69258	-0.763646	0.307801	0.274612	0.208954	0.729977	0.628766	0.328151	0.963904	0.586004	0.146524	0.579573	0.447579	0.791332	0.748558	0.26093	-0.0129558	-0.352589	1.04088	0.392939	-0.876801	-0.44183	0.778792	-1.15713	-1.43777	-1.36973	-0.484894	-0.589245	-0.268763	-3.23642	-0.881513	0.856728	-0.00367055	0.65838	0.596106	0.62052	0.427334	0.694547	-0.223965	3.09743
318	PPWD1	H200000306	-0.859845	3.1987	0.975663	-0.775646	1.92289	2.26188	1.81382	2.22789	-0.0120285	-0.615241	-0.674767	-0.325897	-0.629399	-0.298772	-0.0197294	-0.212981	-0.5453	0.488885	-0.408106	-0.267108	-0.0485096	-0.189938	-0.961452	-0.585314	-0.246168	-1.01897	-0.402292	0.475568	-0.687491	-0.181866	0.698109	1.50252	0.16736	0.114163	0.731462	0.152597	-1.28032	-0.216017	-1.02241	-0.458972	-0.272849	-0.560788	-0.0499487	-0.00173895	-0.0432209	1.68588	0.159762
29265	-	opHsV0400007366	-0.587125	-0.893501	-0.917724	-0.60253	-1.05479	-0.295407	0.308278	-0.121902	-0.895242	0.396072	-0.120034	0.154931	1.19415	2.14884	1.23274	-0.0958467	-0.357072	1.16793	-0.155282	0.138913	-1.48384	0.111757	0.938051	-0.776496	0.455813	-1.8043	-2.30761	-0.606729	1.01011	0.450498	0.15239	-1.02332	0.946198	0.0453666	0.330127	-3.68016	1.03822	1.13877	-0.761976	-0.228265	-1.24475	-0.936114	-0.179482	-0.355326	-0.646866	1.75492	1.88959
26528	Q8IUR1_HUMAN	opHsV0400004638	-0.485427	-0.139744	-0.964931	0.149278	-0.650011	0.609806	-1.12071	-0.342843	0.40594	-0.618347	0.793536	-0.921036	2.33017	1.9216	3.03376	2.70214	1.58354	-0.411687	-0.14123	-0.118578	1.22621	0.55516	-0.649261	-1.18388	-0.387553	-1.4984	-1.25196	-0.523002	-0.591547	0.692425	0.125072	1.22777	1.77431	0.137275	-0.626129	-0.211729	0.380523	-1.35501	-0.535472	-0.436313	-0.25921	-0.147326	-0.56001	0.440474	-0.0276655	1.19987	0.40441
2403	SOX11	H200004198	-0.118594	1.19989	-0.323942	0.324793	0.450682	0.135279	-0.196189	1.78964	0.180219	0.237161	0.158086	-0.418963	-0.645839	-0.140524	-0.397355	-0.116822	-0.120465	0.228839	0.613665	0.28956	0.791531	0.183951	0.0231833	0.534441	0.135594	0.552588	0.312455	0.308393	0.308009	-0.209119	0.418584	0.0624126	-0.121221	0.409459	0.528757	0.295068	0.776661	0.410035	0.193203	0.150284	0.607962	0.132941	0.7308	0.428819	0.893197	-0.270549	-0.428372
222	DST	H200000153	0.131058	0.308488	1.20299	-0.647531	1.48274	0.782648	0.74222	0.940216	1.08228	-0.0657593	0.0914903	0.18921	0.363918	-1.09557	0.65229	0.224559	-0.41823	0.646093	-0.0846822	-1.59247	0.301624	-0.410856	-0.603957	-1.004	0.287685	-0.732895	-0.246199	1.35055	-0.165689	-2.86608	0.371353	0.284035	-5.13014	-1.88119	0.274232	0.00774031	-1.06625	-0.260567	-0.960382	-1.59857	0.692495	0.520746	-1.04736	0.277686	0.196844	0.418621	-0.645945
21642	NP_001017435.1	H300022525	-0.315387	0.580472	1.29127	0.66827	0.952877	0.00696206	1.22632	1.88114	0.49384	-0.100841	0.159394	-0.0136729	-1.11637	-1.29372	-0.374789	-0.0967717	-2.58299	0.127116	2.06681	0.702322	1.01385	0.660646	-0.750301	0.139427	2.49397	-0.815631	0.918271	2.60616	-0.132799	0.7121	0.00608897	-0.885014	-2.21955	0.719013	0.250825	-1.17875	1.50481	-0.227258	-2.05141	-0.759883	-0.894388	-1.56187	-0.507144	0.116171	-1.78653	-0.00939858	-0.539324
16372	DNAH11	H300013585	0.218217	-2.43942	0.278151	-0.179025	-0.230351	-1.93399	-0.777942	-0.698016	0.34249	0.361611	1.18408	0.297248	0.651727	-0.543788	-0.557033	-0.100018	-0.770092	-0.213755	-0.738369	-0.447037	-0.688766	1.28147	0.222441	0.727545	-0.484314	-2.25352	-0.866338	0.234859	-1.11665	-0.667028	2.13835	2.0362	2.97188	-0.438245	-0.129812	-0.480159	-0.260673	-1.61263	-0.0940953	0.0212946	0.246198	-0.0495185	-1.04834	-0.473503	-0.886262	0.385598	1.17189
16139	-	H300013084	-1.05277	-1.44025	-0.830893	-1.98503	-1.47785	-1.00832	-0.602209	-0.0800738	-1.18199	-0.551405	-0.586604	-0.486048	0.220432	3.21018	0.413495	-0.384021	-1.01884	-0.466199	1.28403	0.861738	-0.584865	-0.931607	1.05863	-0.59799	0.177286	1.19344	-1.88927	-0.837993	1.36523	0.583682	0.247701	0.0782739	1.57019	-0.186979	0.77913	1.04656	1.08454	1.22156	-0.0533819	-0.0403188	0.78993	1.01314	0.689617	-0.134704	1.1744	0.312277	0.945043
25476	ZNF306	opHsV0400003586	-1.03863	0.555937	-0.345561	1.90923	0.989695	2.24556	1.32218	1.12529	0.263025	-1.11268	0.292263	-0.851349	0.659026	0.94236	1.36302	0.396112	-1.11362	-0.371502	0.174219	0.464944	0.519049	-0.731164	-0.616954	-0.962639	-0.0942135	-2.2763	-1.25531	0.66336	-1.34078	0.243717	2.21015	2.18222	2.83531	-0.180746	-0.202304	0.322938	-2.57732	-0.397117	-0.239792	-0.0661113	0.276959	0.137071	-0.295569	0.290834	0.0187548	0.588587	0.183703
11300	PTPDC1	H300003447	1.85713	-2.76829	-0.60274	-1.90922	-0.93977	-2.47758	-0.800104	-1.65944	0.0741139	-0.312473	-0.974369	0.42335	1.0432	0.713344	1.33959	-0.767255	-1.71148	-0.145886	1.03463	0.914751	1.30621	0.886196	0.596289	0.162279	-1.5124	-1.03981	-0.286474	-1.90842	-0.675361	0.714502	-1.8136	0.0178502	0.357383	0.110431	0.0301805	0.126145	0.0282305	-1.07561	0.737355	0.570536	0.970527	0.0149998	0.118181	0.17568	0.132011	-0.0442293	-0.724145
10803	SPAG4L	H300002442	1.578	-1.94025	0.517565	-1.33043	-0.514187	-1.34229	-1.2048	-2.33752	-0.280878	1.76227	0.818691	1.19064	0.375376	1.13878	0.17665	0.348085	-0.927133	0.843427	-0.170966	0.0332984	-0.991625	0.600368	0.893172	-0.0358771	0.594898	1.499	1.07345	-0.00779567	0.156168	0.720741	-0.0508094	-0.0269775	-0.283997	-0.462572	-0.413151	-0.276258	0.70406	0.0675767	-1.20095	-2.81113	-2.02737	-1.96135	0.164162	-0.310671	0.193369	-0.272347	0.888038
7438	ARTN	H200014653	-3.9017	-1.53173	-0.486733	0.348969	-1.29612	-0.989972	0.249408	-0.699423	0.508283	-0.233412	-0.370037	-3.45296	0.722178	-0.101999	0.0515698	-3.23671	0.454922	0.26025	-0.0699944	0.22982	0.838208	-0.0206442	-0.698476	0.711789	0.124704	0.958051	-0.136891	0.747718	0.253401	0.200073	1.3986	1.42972	-0.398782	1.00113	0.602774	0.821312	-0.783926	0.265458	0.704482	0.478614	0.667453	0.802813	0.440628	0.45494	0.186299	-0.324769	0.648239
5717	SGCA	H200011024	0.704415	-0.919392	-0.526927	-1.52754	-1.31724	-1.21821	-0.66473	-1.20956	-0.361849	1.33305	-0.243563	0.313718	-0.388121	-0.0386664	-0.959286	0.54593	0.377143	-0.62021	0.592637	0.794804	1.01568	0.494166	-0.0898934	0.515647	-1.30933	-1.58418	-1.6438	0.661257	0.987182	-1.64539	-0.843736	-1.34918	0.0422003	1.7038	-0.81423	0.85858	-0.571885	0.296096	1.51033	0.631572	0.562508	0.985174	0.153864	1.15842	1.59231	2.42831	-0.575712
16867	CLCA1	H300014607	-0.217143	0.208032	-0.342898	0.361368	-0.46767	-0.255053	0.383473	-0.100792	-0.287783	-0.511812	-0.68835	-0.425277	-0.341739	-0.529716	-0.462131	-0.281037	-1.12396	-0.2011	-0.644699	0.675372	0.797505	0.968911	0.770586	1.83784	-1.12844	0.444309	2.97431	-0.900508	-0.153809	-0.640652	-0.883786	0.392983	-0.931512	0.220238	0.721069	1.4048	0.196426	0.631264	-0.145472	0.413053	0.71568	-0.00532217	0.871267	1.07944	2.06465	-0.113895	0.355747
30897	-	opHsV0400008998	-0.0998882	-0.775793	-0.11828	-0.316444	0.082909	-0.840692	0.193789	-0.227367	-0.32335	-1.56384	0.015548	0.35239	-0.182457	-0.675722	-0.236724	-0.964588	-0.622187	-0.0796521	-0.482371	-0.15405	-0.28462	-1.30726	-0.499198	-0.124112	0.76717	-0.40877	0.140139	0.240266	-0.56526	0.459575	0.263719	-0.0174133	0.189433	0.59546	1.32708	0.0550188	-0.381301	0.199121	-0.203147	0.292596	0.263933	0.692942	0.366349	0.343673	-0.475649	-0.0242702	5.29978
35030	-	opHsV0400013131	0.313154	-1.91434	-0.981696	-0.657662	-0.396368	-1.12878	-0.772693	-1.59608	-0.571282	1.16545	0.0134935	0.790609	0.681383	1.20296	0.563095	0.738249	-0.0326876	0.567619	1.03256	0.243476	0.550874	0.497584	0.555418	0.725143	-0.190235	-3.68684	0.885459	-0.477906	3.99213	0.457119	-0.383741	-0.524215	-0.532418	-0.167952	0.137993	0.173617	-0.490927	-0.925678	0.474328	-1.38586	-1.79044	-1.52212	-0.460379	-0.593816	-0.661258	-0.69923	-0.756232
8534	ALK	H200017310	0.795664	0.595349	0.0700399	0.383955	0.422538	0.202113	-0.0894751	0.686442	0.321248	0.96391	0.639729	0.325497	0.00552402	-0.0669915	-0.00460942	1.27511	0.859044	-0.0497129	-0.306124	-0.123178	-0.874434	-1.07193	0.85818	0.890635	0.706205	2.23846	0.160792	0.959263	-0.664119	-0.524895	-0.531151	0.441477	0.158798	-2.80011	-2.73112	-5.27364	0.0272083	-1.87698	-0.200643	0.618897	-0.16989	0.565468	-0.198103	-0.457853	-0.659665	-0.352151	0.415096
15834	ARHGAP28	H300012425	-0.318186	0.43449	-0.631364	-1.12599	0.104395	0.094876	-0.783068	1.04725	-0.731124	0.642283	-0.747692	-0.684686	-0.442887	-0.817206	-1.26744	-0.800931	-0.52869	-0.62361	0.698655	0.888031	1.98057	0.578138	0.318899	0.620464	-1.33549	-1.19796	-0.17538	1.65694	-0.735615	0.865168	-0.455394	-0.303798	-0.928146	0.238412	-0.357169	0.504643	-0.939855	1.14428	1.2702	1.25967	0.937964	1.37126	2.8332	1.77896	0.978087	-1.19994	-0.837629
17914	GEMIN8	H300016857	-0.00864517	2.03246	0.249768	-0.321039	1.06887	0.903305	0.820156	1.00944	0.522238	0.228822	0.278386	-0.401498	0.630426	0.23405	0.577702	0.545893	0.950762	0.072651	-1.08546	-0.87945	-0.673975	-1.32028	1.12949	-3.01419	-1.89997	-0.903725	0.0593042	-0.420374	-0.977943	-1.31936	0.871571	1.2452	1.03208	-0.907985	-1.14802	-3.30469	0.680243	-0.999953	-0.991538	1.27701	1.63888	1.38837	-0.943364	-1.15346	-2.08499	-0.000498669	0.081178
25708	-	opHsV0400003818	-1.62013	1.43855	-2.03081	-1.69595	-1.60768	1.02215	-1.73042	2.20187	-1.8899	0.0095944	-0.709243	-0.0827321	-0.243318	-0.321152	-0.102719	-0.230352	-1.45418	0.264359	1.36235	1.51332	1.64762	0.623878	0.195449	0.830699	0.148591	0.793075	0.0113466	-1.24274	0.253946	0.737493	1.99075	2.02034	2.25475	0.233095	0.261393	0.546457	-0.117187	-0.15218	-1.20285	-0.894171	-0.382139	-0.697992	0.450213	0.567859	0.341692	-0.60365	-1.3848
636	AGT	H200000817	-1.73139	-0.355918	0.00842647	0.991257	0.45348	0.59138	0.623664	0.446352	0.149392	0.456952	0.882247	0.35431	-0.112428	-1.63173	-0.732762	2.31259	-2.66384	0.409496	-0.539689	-1.50744	-1.72519	-0.75003	-0.973435	-0.918458	-0.982397	0.0537858	-2.19154	1.41059	0.74098	-1.91634	-0.346524	-0.564976	-0.349917	-0.326608	0.709836	-0.0211452	1.08054	-2.47345	-0.841509	0.214969	0.196128	-0.150869	-0.854677	-0.300221	-0.536859	1.13644	0.309697
6374	SHH	H200012329	0.54811	0.0693226	0.279754	-2.07704	-1.09705	-0.285281	-1.20808	-0.947825	-0.756017	-0.133817	0.6987	0.834572	1.77966	2.05488	2.01231	0.12344	-2.04002	-0.359478	-0.209621	-1.01399	-0.260362	-0.322615	-0.257795	-0.786484	-0.518579	1.00659	2.5057	-0.710068	0.520985	-0.233984	-2.63785	-1.02778	-2.88864	-0.201153	0.0803637	0.0759089	-0.116077	0.388791	-0.532113	1.43376	-0.119302	-0.0113579	0.305509	0.313126	-0.163649	0.51935	1.17493
13588	SG494_HUMAN	H300007955	-0.420832	0.205098	0.200975	-0.444404	0.277384	0.331221	0.0805723	0.469867	-0.085825	-0.019767	0.0389668	0.0898188	-0.252543	-0.495235	0.0218326	-0.199438	-0.49416	-0.142083	0.373887	0.416514	0.383295	0.132631	-0.0939679	0.0140006	0.00691224	-0.519943	-0.157359	0.37213	5.35656	-0.588011	-0.397294	-0.779153	-0.350534	4.83871	-0.122247	0.681083	1.48726	-0.871445	0.104472	0.0420567	-0.310341	0.00447881	0.73697	0.261837	-0.0209953	-0.359203	0.0676452
27716	CSAG3B	opHsV0400005826	-0.0203886	-1.51993	-0.60254	0.396891	0.089804	-1.30728	0.213542	0.101606	-0.192436	0.289228	-0.553431	-0.0673832	-0.273651	-1.14933	-0.88845	-0.351352	-1.21934	-0.621855	1.99854	2.52013	1.97712	1.3549	0.275039	-0.0226319	2.89258	-0.597932	0.0410517	1.11551	-0.532589	2.20782	-2.95802	-0.667705	-0.394732	0.307617	-0.10179	-0.353624	1.74835	0.547934	0.796225	-1.02015	0.766162	0.581427	0.246634	-0.208867	0.141085	-0.328876	-0.324732
10176	OR56A4	H300001210	-1.15298	-2.38125	0.30208	-0.0589271	-1.31048	-2.35336	-1.92777	-2.08039	-0.183862	0.562983	0.506498	-0.477184	0.867741	0.404857	-0.654195	-0.591249	-0.577003	-1.34712	1.08574	0.33261	0.364356	0.587405	0.196356	-0.916761	-0.689096	-0.709823	1.20805	0.839611	0.0937312	0.456964	-0.100158	-2.54902	0.953597	0.285124	1.18057	0.928399	0.496106	0.998222	0.529999	0.749789	1.19402	0.905362	0.863132	-0.43815	0.220134	0.567392	0.226107
13203	CLDN11	H300007158	-0.597438	0.919864	0.482305	0.739473	-0.341915	0.131704	0.526059	3.36767	0.229116	-0.233295	0.298143	-0.367135	-0.0647317	1.11545	1.05292	-0.926573	-1.47769	0.621996	-2.4844	-2.49727	-1.57222	-1.48076	-1.53729	-0.818784	-1.48332	-1.44726	3.10594	-0.40989	0.639686	-0.588667	-0.248471	-0.45235	-0.374463	0.190957	2.24743	0.167379	-0.0175361	0.846054	0.982747	0.601904	0.881568	0.703983	0.366085	0.487681	0.366648	0.775848	0.390483
17394	RNF7	H300015761	-1.23554	2.35437	-0.559998	0.565732	0.79704	2.92837	0.973664	2.46036	-0.350292	-0.154791	-0.519062	0.0160956	-0.869336	0.0671779	-0.479237	0.423664	0.787159	-0.318034	-0.308828	0.139461	-0.266642	0.0101232	0.147151	-0.596448	0.75969	0.698387	-1.27221	1.18441	0.67057	-0.955429	1.96883	1.18075	1.90755	-0.406294	-0.403405	-0.157735	-1.61535	0.866617	-1.02429	-0.817777	-0.732739	-0.726935	-0.691637	-1.36984	-0.916312	0.0761649	-0.427192
3907	COL2A1	H200006835	2.63597	-0.537158	1.58997	-0.512296	1.53124	0.343202	0.904465	0.0585354	1.2603	0.794916	0.150459	0.718602	-1.25777	-2.98233	-1.77162	1.7215	-0.281512	0.545622	0.135453	-0.305878	-0.273071	-0.0217438	-1.30585	-0.467639	0.434002	-0.432466	-0.422806	0.358846	1.0895	-0.630835	-0.329586	-0.551159	-1.49312	-0.251609	-0.28792	-0.509806	-1.1536	0.863414	-1.67342	-0.157371	-0.0167755	-0.391946	-0.244681	-0.218519	-0.564476	-0.502107	-0.758841
30898	-	opHsV0400008999	0.0614942	-1.19179	0.10463	-0.772794	-0.606607	-1.11324	-0.614308	-1.32247	-0.801761	0.24533	0.424994	0.196726	-0.0915858	0.23039	0.129032	-0.0495672	-0.425542	0.454008	0.331387	0.129122	0.315908	0.285521	0.148987	0.354806	-0.965313	0.354922	1.44327	-0.542298	0.301818	0.289642	-1.62441	-1.58411	-1.7721	-0.0887817	0.0687962	0.0220397	6.89071	0.312235	0.402864	0.499349	0.389545	0.453684	0.318254	0.424284	-0.0840377	-0.154411	0.320484
30167	ZCCHC4	opHsV0400008268	0.580661	1.2459	0.379847	0.914995	0.641012	1.38307	0.997992	1.20231	0.49607	-0.736448	-0.267902	-0.886805	-0.41647	0.721171	0.596475	0.0961	-0.578555	-1.28109	0.354632	0.122495	-0.192811	0.286089	-0.198729	0.236789	0.266739	0.340426	0.341676	-0.253147	-6.84788	0.261869	0.184624	0.257252	0.546879	-0.381099	-0.287847	-1.43241	-0.544032	0.108775	-0.125792	-0.300429	0.131537	-0.283841	-0.0812724	-0.0318335	-0.074812	0.338256	0.018401
8171	Q96HQ8_HUMAN	H200016324	-0.421647	1.32372	1.42302	1.52458	0.750919	1.19798	1.21059	0.95829	0.607014	-0.3881	-0.183864	-1.06034	-0.169727	0.390198	-1.50275	-0.79703	-0.759756	1.25312	-0.206901	-1.18834	-1.38074	-0.0305511	1.16904	0.268433	1.09579	-0.0946944	0.901336	0.353745	0.65385	0.932763	2.67289	0.245582	0.55598	-1.33312	-0.919455	-2.44053	0.806532	1.79296	-0.417637	1.72319	-0.512197	0.0691289	-1.20846	-1.01421	-0.357283	0.0394833	-1.3246
14206	Q8NAW6_HUMAN	H300009135	-0.618164	0.880802	0.687754	1.38095	0.189173	1.88581	1.32626	1.39832	0.417177	-0.138294	0.495761	-0.89834	0.404701	-0.590706	1.37162	0.150385	-0.849216	-0.765102	0.531879	0.420935	0.451977	0.525348	0.143768	0.495256	1.52103	2.3616	0.834597	-3.02798	0.674674	1.49099	0.701316	0.947754	0.942306	-1.49053	-0.396026	-0.748091	-1.02034	-0.506933	-2.24054	0.859409	0.805093	0.419495	-0.928249	-0.673832	-1.31721	0.432814	-0.973264
10937	SETD2	H300002718	-0.716974	1.62942	0.218287	0.450815	0.265966	1.40874	0.318449	0.658397	-0.428119	0.143769	-0.188528	0.139879	-0.275692	-5.19884	-2.77272	-0.508546	0.249086	0.150422	0.374268	0.642961	0.668762	-0.0376028	-0.0914572	-0.112381	-0.328392	0.234286	0.0514177	0.0988046	0.270268	0.378957	1.84929	1.82758	1.92384	0.141407	0.650331	0.0699366	0.652886	-0.824703	0.493934	0.307604	0.267603	0.356828	0.501593	0.764399	0.346327	0.656041	0.300042
8175	QRICH2	H200016334	-0.386094	-1.33599	0.264662	-2.66226	-1.51373	-0.830085	-1.82358	-0.422256	-0.284442	0.31983	-0.591028	1.26559	-0.0611695	-1.31308	-0.289515	0.287507	0.783603	-0.360204	0.781961	0.557391	0.355959	0.18159	-0.167162	0.734187	-0.315443	0.675048	0.775656	-0.768201	1.34421	-0.171975	-0.547204	-0.000504802	-0.577263	-0.821985	-0.269119	1.07452	3.96724	1.6266	-0.101555	-0.645425	-0.569052	-0.167002	0.0896359	1.55804	0.337555	0.36164	0.898301
29555	-	opHsV0400007656	1.01948	-1.09124	-0.310815	0.217127	0.115611	-0.636137	-0.146417	-0.390634	-0.0700694	0.867566	0.83797	0.560939	0.802437	0.527156	1.30235	0.176755	1.9695	-0.562171	1.58242	-0.0645376	-0.302073	0.274667	-0.2512	-0.855965	-3.49972	-0.840022	-0.374939	-2.47683	-0.833682	-1.78545	0.266756	-0.607504	-1.99673	0.866968	0.26905	-2.17846	0.696346	-0.463984	-0.131526	1.78175	0.505576	0.364118	2.99794	0.0846601	-0.241609	-0.132106	0.540734
12398	Q5TF17_HUMAN	H300005581	0.481656	-0.115752	0.349191	0.155789	-0.508643	0.110442	1.11046	0.432374	1.33063	0.144001	0.413993	0.719532	0.412608	-0.158796	0.0440373	1.47904	1.62655	0.885116	-0.741432	-1.10971	-1.8365	-1.30864	-0.550734	0.0402383	0.786292	0.746733	0.341195	1.4801	-4.49276	-1.35101	1.04884	-1.23762	0.939828	-1.74565	-0.697297	-2.11091	0.764159	-1.8206	-1.06634	-0.172658	-0.723987	-0.626382	-0.303931	-0.559191	-0.306324	0.590846	0.102889
[truncated: 23,590 more rows]
[truncated: 25 more columns]
