# Supplementary material for: Distinct Types of Fibrocyte Can Differentiate from Mononuclear Cells in the Presence and Absence of Serum
Source: PLoS One. 2010 Mar 18;5(3):e9730. doi: 10.1371/journal.pone.0009730 (PMC2841180; doi:10.1371/journal.pone.0009730)
Supplement: Table S2 — Genes identified by SAM (0.1% FDR) when comparing monocytes, macrophages, osteoclasts, iDC, mDC, SC fibrocytes and SF fibrocytes. (26.50 MB XLS) [file pone.0009730.s005.xls]

## Sheet: SAM all except fibroblasts 0.1
Original row	Name	ID	CD14 1.1	CD14 1.2	CD14 1.3	CD14 2.1	CD14 2.2	CD14 2.3	CD14 3.1	CD14 3.2	CD14 3.3	Osteoclast 1.1	Osteoclast 1.2	Osteoclast 1.3	Osteoclast 2.1	Osteoclast 2.2	Osteoclast 2.3	Osteoclast 3.1	Osteoclast 3.2	Osteoclast 3.3	SF Fibrocyte 1.1	SF Fibrocyte 1.2	SF Fibrocyte 1.3	SF Fibrocyte 2.1	SF Fibrocyte 2.2	SF Fibrocyte 2.3	SF Fibrocyte 3.1	Sf Fibrocyte 3.2	SF Fibrocyte 3.3	Macrophage 1.1	Macrophage 1.2	Macrophage 1.3	Macrophage 2.1	Macrophage 2.2	Macrophage 2.3	Macrophage 3.1	Macrophage 3.2	Macrophage 3.3	SC Fibrocyte 1.1	SC Fibrocyte 1.2	SC Fibrocyte 1.3	SC Fibrocyte 2.1	SC Fibrocyte 2.2	SC Fibrocyte 2.3	SC Fibrocyte 3.1	SC Fibrocyte 3.2	SC Fibrocyte 3.3	iDC 1.1	iDC 1.2
27401	GOLGA2	opHsV0400005511	0.62168	-2.39177	0.45444	-1.75422	-0.851842	-1.68238	-1.47646	-1.62877	-0.39618	-0.0397784	0.270957	0.2201	0.952571	1.08382	0.927611	-1.52506	-1.84325	0.510206	-1.7781	-0.169266	1.54588	0.505123	1.03436	0.343325	-0.742125	-0.371147	-0.626483	-0.297683	0.699314	0.407681	-0.452704	-0.07011	-0.318661	-0.0310958	0.211232	-0.0342215	1.38675	1.93575	0.868766	-0.471623	-0.219838	-0.446156	0.338439	1.1345	1.09392	-0.256906	0.012989
21689	PARP14	H300022615	-0.452281	-2.50196	0.440889	-0.83063	-0.329036	-1.78372	-0.797972	-1.69692	0.0809117	0.31453	0.909789	0.505159	0.924336	0.0755605	0.579344	0.324355	-0.452787	0.729165	0.0993371	-0.147164	0.937084	0.386602	3.59085	2.62396	-1.26024	-0.954918	-0.984218	-0.915381	0.682286	-0.721097	-0.569129	-0.328811	-0.246498	-0.455912	0.217276	0.0428691	1.95667	1.83815	0.962806	-0.356938	-0.490031	-0.410832	0.134704	1.58589	0.611418	-0.440713	-0.238055
34384	-	opHsV0400012485	0.183403	-1.495	0.359591	0.275071	-0.017332	-0.727694	0.295043	-0.748917	-0.037461	0.74812	0.800807	0.949387	1.16651	0.674596	0.631371	0.116926	0.893687	1.15061	-0.461796	-0.823411	-0.000861451	-3.78961	-2.57382	-3.62568	0.991376	0.643509	0.676894	-0.711748	0.334963	-1.41	-0.194077	0.0360562	0.0481948	-0.162944	0.170212	0.340467	0.456579	1.41142	0.582547	-0.807279	-0.246771	-0.722157	0.266256	-0.244319	0.583213	-0.597464	-0.0252638
26024	-	opHsV0400004134	-0.277849	-1.89011	-0.684431	-1.12971	-0.822689	-1.4502	-0.880409	-1.15482	-0.468554	0.00219941	0.128822	0.0524322	0.717271	0.843593	0.544884	-0.53903	-0.252406	-0.297764	-0.194563	0.408335	0.107654	-0.488809	-0.357876	-0.0434404	-0.0934549	0.00359998	-0.0625202	6.64973	-0.117036	0.158432	0.29426	0.229997	0.0919274	-0.0513422	0.0441821	0.122641	0.00748584	1.06147	0.259042	0.0516726	0.0227459	0.0642156	0.546133	0.636449	0.673514	-0.030034	0.0312006
3807	TM9SF4	H200006660	0.0746314	1.40093	-1.07488	0.105604	-0.462481	2.1418	-0.401578	0.616827	-1.11648	-0.0222655	-0.968561	0.0634391	-0.780696	-0.871621	-1.60461	1.20162	-1.66347	-0.0127016	-1.25655	-0.802539	-0.873411	1.33604	1.18	0.813333	-0.174592	-0.113636	0.306436	-1.03343	0.848584	0.656646	-0.855906	-0.36274	-0.350845	0.192843	0.14771	0.0499982	-1.46235	-2.89646	-1.75448	0.918996	0.0182501	1.11335	-1.09216	-1.25762	-0.652411	1.43253	0.613648
21444	C10orf68	H300022219	-0.275402	-0.193057	0.738878	1.46859	1.17664	0.450124	0.472459	-0.105567	-1.00367	-0.162989	-1.58123	0.4398	-1.61599	-1.13699	-2.11201	-0.584455	-0.245695	0.720507	2.2354	-0.0206973	1.1565	1.15148	0.46908	-0.725005	0.522156	-0.449175	1.07392	-0.046422	0.0775554	0.222931	-0.619889	-0.0575659	-0.829165	-0.730272	0.940133	0.134836	-1.47022	-0.896669	-1.33146	0.393296	0.182543	-0.389636	-1.06524	-0.843554	-1.45691	-0.247562	3.2859
11331	KIR2DL1	H300003517	-0.641553	-2.26925	-0.349398	-2.27435	-0.532681	-2.25174	-2.23391	-0.597886	0.768606	0.859086	1.02995	1.32262	-0.661748	-0.622997	-0.312694	0.456948	0.127207	1.07438	-0.813512	1.25478	1.24065	0.159158	-0.00292238	-0.442691	1.8171	0.385143	0.977987	-0.201819	1.9056	-0.31015	-0.122261	0.583472	-0.0779315	0.122291	-0.246417	-0.159985	-0.999053	-0.889045	-0.520554	0.449643	2.10069	1.24072	-1.25305	-1.14039	-0.452559	0.0387679	-0.694853
29077	-	opHsV0400007178	-0.420523	-1.12184	-0.440413	0.0749769	-0.782465	-0.76503	-0.728255	-0.697081	-0.348614	-0.342747	-0.347319	-0.242068	0.0421103	0.0243111	-0.136526	-0.430319	0.296534	-0.00786814	0.0202237	0.244807	0.666532	-1.42298	-1.57711	-0.905002	0.720687	0.545209	0.637174	6.61341	-0.534029	0.850137	0.164436	0.47923	0.208698	0.659773	0.373243	1.73505	-0.137009	0.0835232	0.3202	-0.150644	0.0943205	-0.169366	-0.0939799	-0.13998	0.0224253	-0.540326	-0.25412
10718	HTR3C	H300002291	-0.12115	-1.22602	-0.0566647	-0.184859	-0.0596558	-2.14391	0.0161295	-0.0223158	0.0684321	0.151791	-0.452248	0.980329	-0.904327	-0.756263	-0.819545	-0.0171606	-2.39381	1.05702	0.257968	0.614369	1.95217	1.10616	-1.8768	1.33167	-0.161025	1.37217	-0.645159	-0.226414	1.87997	2.11921	0.440722	0.0289446	0.687191	1.29439	1.44965	1.63365	1.03154	-0.776752	-0.657657	0.0719329	-0.127302	0.0769623	-0.0355114	-0.279498	0.34557	0.0202854	0.912481
6779	ZNF714	H200013176	0.0642327	-1.07728	0.203582	-0.00847009	0.552723	-0.392025	-1.06923	-0.905231	0.278457	0.154222	0.707023	0.838672	1.21171	-1.89478	0.374412	0.694578	-1.38568	0.9727	-0.840861	-0.0874806	0.771577	2.44338	1.39958	2.08292	-0.967734	0.705914	-0.953497	0.412485	-1.66138	-1.16279	-1.42238	-1.00844	-0.500352	-1.07011	-0.283177	-1.07635	1.81782	1.72432	1.42424	-0.927472	-1.00177	-1.28137	0.782406	1.12079	0.666641	-1.11583	-0.745486
18098	SPG7	H300017232	-0.140373	-1.96278	-0.328008	-1.6848	-2.59636	-1.35521	0.292593	-0.756951	-0.978952	0.280889	0.851934	0.788433	0.514818	0.818305	0.368046	-2.01459	0.159158	-0.259198	-0.61053	-1.21036	1.48205	-0.417592	0.538433	-0.941283	0.470857	1.09676	0.456042	-0.80222	0.0621182	0.974593	1.21401	1.60269	0.875764	1.19422	0.978734	-0.80222	0.194118	1.64263	0.610048	-1.14223	-0.768516	-1.1368	0.241973	1.12242	0.540753	1.01752	0.0757106
20536	HIPK1	H300020862	-0.32141	2.51758	-1.29221	-0.648701	-1.23484	1.29629	-1.50004	0.477142	-1.44113	-0.0650729	0.397676	-0.275791	0.41531	1.12265	0.960184	0.751745	1.25841	0.680107	-0.452702	-0.909299	-0.153764	0.72879	1.21976	0.842147	-1.13442	-0.856328	-0.88741	0.445556	-1.64695	0.978093	0.975507	1.04343	1.23535	0.572115	0.729694	0.881115	0.886173	0.87893	0.724159	-0.135761	-0.406522	-0.493368	1.05419	0.751311	0.0272186	-0.375414	-0.34746
8471	CASKIN2	H200017084	0.238189	-0.646737	-0.185811	-0.872194	0.0389901	-0.700488	-0.427336	-0.892916	0.101046	0.880856	0.851636	0.969647	-0.854165	-0.622529	-0.90516	0.751235	-0.188202	0.496936	-0.407269	0.654297	-0.391614	-1.62911	0.137279	0.00866801	1.48929	-1.01137	-1.42272	5.05824	-0.0626581	0.213351	1.81194	0.755439	0.604466	0.427013	0.517823	0.605676	-0.679977	-0.55572	-0.318908	0.0419734	-0.404523	0.489487	0.106808	-0.551417	-0.796094	1.00243	0.381867
4709	DDT	H200008397	-0.239422	-0.428668	-0.0847884	-1.24104	-0.823039	-0.804018	-0.0432334	-0.421848	-0.309365	-0.420838	-0.631994	-0.0748318	0.612254	-0.245856	0.531033	1.37671	-0.89325	-0.524453	0.114347	1.27465	0.604037	0.39075	-0.196109	-0.315982	-0.278933	-1.21569	-0.617284	0.923705	-0.606398	-0.888402	-0.171838	-1.06019	-0.712931	-1.53713	-1.21143	-2.36936	1.71014	0.6409	0.522216	0.370048	1.13556	-0.207724	0.327397	1.46837	1.13631	-0.109159	0.696359
16032	NETO1	H300012864	1.16553	0.0306402	-0.00228837	-1.56252	-0.561302	0.169285	0.287453	-0.482301	-0.805174	-0.478132	-0.10701	-0.774078	0.163312	-0.39301	-0.0832503	-0.976415	-0.702978	-0.475561	1.71336	-0.340741	0.0563571	0.374329	0.899509	0.274792	-0.0333033	1.83928	1.9462	0.171067	-2.47531	-1.08638	2.26025	1.20894	1.04432	1.28531	1.36763	-0.988074	-1.3461	-0.412177	-0.912121	0.219899	-0.385015	-0.353614	0.287716	-1.24664	-0.209658	-0.563468	-0.224094
11737	-	H300004315	-0.281607	0.207225	-0.746908	0.191889	0.386931	0.484742	0.435403	0.258641	0.031577	0.62416	0.434165	0.531962	-0.21754	-1.93588	-0.425081	1.36923	-2.2202	-0.191348	0.880934	-0.782482	-0.850214	-1.09791	-1.2999	-1.79902	-0.0835243	-0.458785	-0.254287	-1.42934	-2.07011	-1.22857	0.117145	0.472101	-0.0103132	-0.873865	-0.491927	-0.763702	-0.106928	-0.358981	-0.314663	1.24545	1.86861	1.66	-0.699731	0.575028	0.106265	1.55178	1.07976
21936	O75703_HUMAN	opHsV0400000061	-0.22367	2.97248	0.600422	-0.0529156	0.77369	2.08373	0.815222	2.78332	0.294805	-0.358421	-0.0265754	-0.208553	0.0843587	0.844661	0.993742	-0.80684	-0.0993528	-0.162886	0.783183	-0.378823	0.541932	0.725707	1.32868	0.921263	-1.77388	0.0134461	-3.05013	-0.625999	0.282044	-0.381234	-0.0672618	-0.342902	-0.381043	-0.545024	-0.344731	-0.566346	1.11928	0.665361	0.804938	-0.223638	-0.886135	-0.360123	-0.029548	0.122446	-0.604064	-0.295744	-0.2046
17306	BRD8	H300015537	-0.396184	0.035774	-0.808002	0.679622	1.20537	-0.37205	-0.131758	0.299749	-0.535371	1.58513	-1.34835	-0.412002	-1.45606	-1.63517	-1.2088	-0.683577	1.29337	-0.209422	0.875938	-0.528182	0.920469	-0.568315	-0.744708	-1.00169	0.462146	-0.573165	0.50222	0.414177	0.897375	0.555966	3.60587	1.50931	0.217946	0.106845	1.6994	1.44985	-1.20209	0.484583	-1.71058	0.793964	-0.180793	0.510474	-1.59096	-0.241234	-1.45205	-0.453677	0.0623023
12634	BHLHB5	H300006073	1.8271	0.634571	0.187931	-0.0398886	-0.495733	0.396213	0.439177	-0.216617	0.0836011	-0.314656	-0.380699	-0.227661	0.800148	1.1008	1.15851	0.958814	0.581602	0.0275706	0.143658	0.993204	0.0643056	-1.50489	-1.743	-1.07498	-0.599057	-0.656146	-1.42371	-5.40126	-0.300748	-0.377999	-0.672608	0.190896	-0.285029	-0.700669	-0.343852	0.0424762	1.04065	0.403299	0.284415	0.0483891	-0.299847	-0.11225	0.745419	1.05153	1.17326	0.218225	0.065411
6805	VANGL2	H200013253	0.665055	0.861324	0.170574	-0.244463	1.60301	1.18877	1.30746	0.844865	0.806829	-0.975782	-0.190288	-0.340577	-0.619187	-1.48367	-1.59956	0.409592	-1.29875	-1.53843	1.05053	0.28727	1.61556	-0.962888	-0.808789	-1.25558	-0.0991931	0.476447	0.62473	4.38079	1.09068	-0.834959	-0.0468826	-0.0998515	-1.02094	-0.919359	-0.0011559	-0.396949	-0.462813	-0.281536	-0.0474962	0.317585	0.906004	0.62687	-0.293945	-0.859763	-0.433735	0.0610003	-0.0773921
20130	SPATA5	H300020307	-1.57193	1.23916	1.77262	1.26567	1.37396	1.59773	2.1351	1.04477	1.79684	-1.07827	0.636139	-0.939685	0.17957	-0.50052	0.0521146	-1.09794	-0.462666	0.782371	0.102008	1.16117	-1.23882	-1.18526	0.468591	-1.05561	-1.32113	0.0390262	-0.50333	-0.595704	-2.67238	-0.0822225	-0.379977	0.316729	0.644856	3.25586	0.0415716	0.586553	-0.103437	-0.0201126	-0.346089	-0.903453	-0.644098	-1.10877	-0.415025	0.0218848	0.0346425	-0.295836	-0.467655
10431	ADI1	H300001711	0.0383463	3.85703	-0.0583166	0.285566	0.821282	3.68841	0.272614	1.37483	0.0567598	-0.897491	-1.67315	-0.692611	-0.187305	0.468776	0.577556	0.164776	-1.84114	-1.67196	0.922449	1.47577	-1.30279	-0.662157	0.097792	-1.08663	0.329382	-0.177934	0.329667	1.01672	-0.292709	0.568528	-0.7337	-0.0905462	-0.622817	0.357436	0.0658037	-0.418499	0.608377	-0.502305	-0.203019	0.089311	0.385734	0.212048	-0.990202	-0.339951	-0.226577	0.89101	0.647077
35308	-	opHsV0400013409	0.948659	2.20774	1.66499	-0.167354	-0.371794	0.726472	-0.130837	0.0377504	-0.230986	0.026721	0.554669	0.345344	0.250486	-0.388103	-0.114608	0.283564	0.87419	0.800617	-0.411343	-0.295618	0.0249157	-1.80261	-1.58455	-2.02134	-0.603273	-0.299611	-0.374981	0.170762	0.135194	0.46114	-1.32661	-0.947925	-0.429203	0.20014	0.496928	0.482352	1.16458	1.39705	0.873197	-0.052749	-0.795258	-0.392765	0.647929	0.216479	0.130851	-0.444658	-0.614822
20475	DVL3	H300020774	-1.12899	1.88885	-2.0836	0.058242	-1.21487	0.835286	-1.19995	0.266729	-1.64178	0.319344	0.372088	0.292615	0.558455	0.960326	0.995369	1.11271	0.829502	-1.31158	-0.0672651	-0.691102	-0.545538	0.945951	0.0652808	1.12821	-0.34247	-0.819039	-1.31979	1.21848	0.208862	0.582853	0.603304	1.11656	0.937196	0.225679	-0.13882	0.352618	-0.435037	0.27073	-0.0593771	0.925913	0.965997	1.59893	0.787237	1.0451	1.05249	0.290404	0.630438
19694	NP_116257.2	H300019754	0.414276	0.437234	-0.361717	0.968522	-0.355038	0.361638	-0.0242732	0.282356	-0.462563	0.263981	-0.163307	-0.235466	0.069731	0.996702	0.511379	-0.0365916	0.147146	-0.454227	0.262064	-5.9241	-0.382889	0.478828	-0.786812	0.58375	-0.906811	-0.915097	-1.2753	0.853933	0.952206	0.955495	-0.0990822	0.702805	0.826827	0.514679	0.317723	0.732849	-0.533487	-1.29271	-1.00342	-0.125656	0.0430096	-0.263825	-0.545634	-0.089133	-0.221315	0.182233	0.584475
21009	C14orf178	H300021532	-0.27623	-0.484615	-0.692921	-0.792845	-0.826294	-0.924646	-0.197402	0.920744	-0.94711	0.076515	0.26535	-0.961799	0.0195458	-1.5965	-0.553536	-1.00001	0.783305	0.282277	2.42397	-0.133252	2.92676	-0.90394	0.00766707	0.0104361	-0.035615	-1.63501	-0.321804	0.306239	2.3988	1.34209	0.29747	1.14883	0.936955	0.810751	1.25439	1.7403	-1.27898	0.239537	-1.27486	0.26381	0.0769842	-0.408848	0.210604	0.294701	-0.503422	-1.29079	0.25829
34853	-	opHsV0400012954	1.43188	-1.39141	-0.0304808	-0.272752	-0.485485	-1.12553	0.184853	-0.587469	1.44302	-0.170533	0.525356	1.33666	0.418598	-0.388817	0.973825	0.512222	0.193869	0.129659	0.13255	-1.77214	-1.02952	-0.567496	0.861102	-2.54012	-1.30524	-2.11302	0.0659656	-0.0586592	1.91907	0.252532	0.63998	0.354614	-0.200247	0.900949	1.10933	-0.434589	0.966889	0.704693	2.06082	-0.658363	1.81064	0.170328	0.258526	0.488029	0.0722792	0.623145	-0.125358
17904	O75264_HUMAN	H300016840	-0.484604	2.32996	0.163346	-0.326683	0.548968	1.48757	0.367002	1.73454	-0.181885	-0.276728	-0.365422	-0.39009	0.426469	0.117628	0.472217	-0.152406	0.00110589	-0.22304	0.401155	-1.46685	2.28956	0.805578	0.464547	0.0144902	-1.63045	-1.83668	-1.49226	-2.79728	0.708292	-0.828809	-0.626863	-0.286708	-0.30152	-0.583223	-0.970065	-0.363843	0.806442	0.905279	0.306155	0.112799	-0.262685	-0.0079062	0.661573	0.834909	0.703986	-0.434513	-0.514887
24926	DAZAP1	opHsV0400003036	1.44652	-0.916451	-1.14051	-0.432691	-1.82545	-0.536098	-1.73983	-1.66437	-1.46301	0.295444	0.757761	0.0905203	0.992848	0.971499	0.512832	1.49362	-0.363753	-0.0240769	-0.736437	1.54581	0.10618	1.822	-1.74178	-1.63486	0.375942	-1.45701	-2.98729	0.958577	-2.3079	0.42126	0.219736	0.575418	0.570768	0.589665	0.153114	0.520085	0.563307	1.41258	0.77991	0.274752	-0.073466	0.142432	0.756892	0.348043	1.00044	0.318342	0.0383881
23961	PLK1	opHsV0400002071	1.93792	-0.895104	0.829356	1.11495	1.1406	0.845015	0.680288	-0.601816	0.718087	0.918437	0.168031	0.948133	-0.56012	-0.824249	-0.943435	0.167349	0.44335	0.0305246	0.0596253	0.00585983	-1.42599	0.110181	-0.712824	-1.25935	-0.39078	-0.275923	-0.111448	0.265793	-1.60437	-0.680561	0.70276	0.0348683	0.0421093	-0.532502	-0.527066	-0.529497	-1.50558	-1.05578	-1.1401	1.31318	1.75745	2.49592	-0.898488	-1.02448	-0.892795	1.47102	0.862554
26304	Q8WUP8_HUMAN	opHsV0400004414	-0.930094	-0.526828	-0.125313	-0.376545	-0.134486	-1.12394	-0.101127	-0.156268	-0.182252	-0.0152308	-0.029515	-0.295514	-0.304748	-0.612324	-0.564031	-0.484325	0.621491	0.0233679	0.126105	6.63852	0.585439	-0.225074	0.520136	-0.76684	0.73804	0.400638	0.486299	0.290636	0.60522	0.721769	0.565422	0.79838	0.77712	0.808498	0.531033	0.491568	-0.563205	-0.225023	-0.12544	-0.0859478	-0.027003	0.0241994	-0.625065	-0.34676	-0.4452	-0.516518	-0.1716
33431	-	opHsV0400011532	0.104183	0.425158	0.332261	0.552179	-0.531696	1.03787	-0.217556	-0.100838	-0.257294	-0.0793991	-0.115202	0.130735	0.429261	0.96582	0.687873	0.291186	0.0948599	0.437183	-0.128006	-0.319979	-1.22672	-0.147533	0.169534	0.369387	-1.55882	-0.143029	-5.72756	0.636636	-0.408992	0.0841503	0.41213	0.235215	0.231764	0.539061	0.111826	0.619477	0.494009	0.410801	0.31043	0.38234	1.0263	1.15345	-0.0511191	0.757771	0.598376	0.245072	0.57068
25584	RUNX1	opHsV0400003694	-0.0234427	0.2002	-0.394744	0.261955	-1.09539	-0.217874	-0.55732	0.705092	-1.03921	0.724443	0.23489	0.820412	0.255404	-0.531677	0.558989	1.21834	0.257752	0.526374	-0.33683	-0.421684	-0.179259	0.138953	-0.099427	-0.0790778	-0.11897	0.0189349	-0.00385318	6.04273	-0.83483	-0.136291	0.542355	0.188624	0.276596	0.00946971	-0.454043	0.111042	0.236113	0.0567669	-0.0147511	0.429469	0.347594	0.675458	0.173954	0.343055	0.874973	-0.304198	-0.305689
8365	GP6	H200016802	0.879307	0.318396	0.591125	0.278515	0.586104	0.587428	0.451581	-0.0899318	0.0476686	-0.103822	0.294963	-0.638865	-0.182349	-0.460985	-0.314117	0.915814	-0.973427	0.168718	-1.30802	0.851799	1.74397	-0.00623832	-0.0215739	1.59473	-0.670284	-0.0814817	-0.795869	1.92813	-0.541723	-2.1373	-0.435546	-0.398468	-0.659116	-1.10737	-1.46831	-1.49045	0.699425	0.600495	-0.161461	-1.083	-1.79156	-0.262106	0.586709	0.320967	0.301424	-1.07831	-2.39996
27052	ANP32A	opHsV0400005162	-1.91431	2.21082	-1.00692	-0.581768	-1.10328	0.92658	-0.656436	-0.294614	-1.47973	0.238613	0.0216087	-0.026891	1.32135	2.33674	1.00128	1.20577	0.293728	0.0377412	0.642342	-0.298305	0.110935	1.6211	1.76482	1.3679	-0.717479	-1.02243	-0.529233	0.0853493	-0.868732	0.285462	-0.717457	0.0509597	0.484121	-0.291218	-0.474189	-0.42383	-0.180173	1.08709	-0.0326529	0.437682	0.251729	0.645182	0.470904	0.255032	1.05865	0.130488	-0.157403
20361	EEF1AL3	H300020621	0.260412	1.09685	-0.291389	-0.419315	-0.39976	1.29338	0.00499697	-0.0503909	0.553096	0.480674	0.469507	0.462992	-0.408494	-2.53127	-0.985586	0.0983027	-0.693687	0.622033	-0.188423	-0.116417	0.0570258	3.17433	3.34557	2.7435	-0.136113	-0.194358	0.370755	-0.225466	-0.403749	-1.10116	-0.393069	-0.157175	-0.266585	0.236571	0.232713	0.248426	-0.662993	-1.48201	-0.129855	0.243618	0.307321	0.27792	-1.88528	-0.884043	-2.34893	0.0165036	0.230513
7354	NPHS1	H200014454	-0.253733	1.46192	-0.0985302	0.816284	-0.261833	-0.299886	0.132873	-0.177039	0.124697	-1.27191	-1.03797	-1.30624	-1.71606	-1.23868	-1.42708	0.259563	0.32657	0.22818	0.867964	-0.848507	1.02484	0.0207055	-0.166994	-0.440368	0.907165	0.129484	1.89886	-0.327639	0.407667	0.748937	0.128837	1.41253	0.701827	1.08629	0.427643	0.539418	1.78698	-1.05226	-0.251399	0.436985	0.590635	-0.0191969	-1.05264	-0.713738	3.54479	0.593864	-0.389641
25100	C19orf54	opHsV0400003210	0.155232	0.923663	0.519752	1.73025	-0.127419	2.1081	-0.447944	1.17832	0.110017	-0.219393	0.0841084	0.565437	0.621813	1.2573	1.65352	-0.131661	-1.26926	1.43878	1.27851	2.23202	-0.441996	1.60232	0.26686	1.2547	-2.30517	-0.513305	0.122031	-0.258235	-0.693103	-1.21312	-1.36958	-0.819267	-0.839232	-1.56386	-0.30436	-0.813297	0.520345	0.61621	1.34144	-1.09595	-0.648354	-1.47768	1.30355	0.0562585	-0.213939	-0.496874	-0.49992
8121	KLHL26	H200016227	0.311487	1.43687	-0.239746	1.6234	0.430504	1.63058	-0.549644	0.992301	-0.207411	-1.03277	-0.314727	-0.943568	-0.67298	-0.840596	-0.363161	0.407425	-0.922012	-1.37871	0.490428	-1.74524	0.152441	1.93688	2.88596	0.732883	1.23827	-0.253222	2.73646	-2.88656	1.18052	-0.0880105	0.652401	-0.616979	0.700129	-1.26262	0.404535	0.66029	0.191632	-0.797258	-0.947557	-0.21025	-0.202363	0.338783	0.134019	-0.385885	-0.0345347	0.44678	-0.323768
14233	MAFA	H300009186	0.631564	0.415473	-0.434104	0.16266	-0.796976	0.660898	-0.395368	-0.017128	-0.178715	-0.249551	0.130947	-0.371299	1.1219	1.88985	1.31749	0.104461	-0.606617	-0.50757	-0.84396	0.414025	-1.00743	-3.67699	1.75406	-2.71065	-0.897178	-1.21956	-1.35148	0.277072	-0.289751	-1.22164	-0.332202	-0.155371	-0.595562	0.152827	0.00979362	0.164691	0.841984	1.47307	0.313611	-0.0951652	-0.00425309	-0.0807973	1.40811	1.11352	1.28038	-0.00831035	-0.208416
24202	-	opHsV0400002312	0.644553	0.351423	-0.463892	-2.12592	-0.00577054	-1.4523	-0.801955	-1.39021	-0.461687	0.745482	-2.225	-0.608324	-1.36058	-1.44009	-0.721679	-0.937338	2.57811	-0.0313887	0.735074	0.146448	0.6462	1.65961	0.955596	0.273638	0.477742	0.73777	0.720846	0.321908	1.3067	2.08383	0.0731682	0.0415361	1.06611	-0.586135	0.298651	0.551165	-1.31335	-1.44748	-0.697816	0.74507	-0.319956	0.691361	-0.654095	-1.02404	-0.890141	-0.225843	-0.531402
31984	-	opHsV0400010085	0.403054	-1.59275	-0.610383	-0.291998	-1.0213	-0.572744	0.616796	-4.33925	0.0889915	0.350165	-1.73872	0.00492159	0.525319	0.64478	0.551207	-1.03364	-0.537773	0.16856	-1.62541	-0.30667	0.235049	-0.0440476	-2.21196	-0.848718	-0.0768098	0.100091	-1.12192	0.241255	0.570851	1.27902	0.0483958	0.3988	0.906742	1.2144	0.180892	0.934429	-0.57073	-0.109637	1.26661	1.13462	0.514958	1.37764	-0.288548	-0.361486	0.0253446	0.926367	1.28146
35116	-	opHsV0400013217	-0.373	-2.43878	0.359762	-1.73685	-0.580542	-2.11579	-1.02372	-1.48584	-0.192804	0.0179442	0.900586	0.3359	0.186855	-0.714164	-0.227431	0.275432	-1.64026	0.577958	0.260908	0.0742033	1.0789	0.235305	0.0685451	0.0313176	0.0434298	0.35854	-0.004074	5.30951	-0.873295	0.21465	0.713369	0.653366	0.629606	0.491957	0.939027	-1.73786	0.684754	0.377572	0.490492	0.126325	0.124457	0.339115	0.0955044	0.531195	0.293991	-0.00820337	0.167446
4489	NR1H4	H200007983	-0.990072	-2.41851	0.754254	-1.44199	-0.485464	-2.76286	-1.22663	-2.65551	1.08489	0.741318	1.21157	0.563991	0.613286	-0.550359	0.182721	-1.77343	-0.922972	1.13767	-0.851251	0.584784	0.502539	-0.393783	-0.0647359	-1.35943	0.712205	0.690023	0.985027	-0.397178	0.737762	0.303459	0.683025	1.00111	1.00324	0.210115	0.449026	0.298811	-0.815666	0.534216	0.364862	0.782888	0.72304	0.195161	0.16178	0.442261	0.94096	0.126529	0.714554
34410	-	opHsV0400012511	0.206709	0.548785	0.00691896	1.06273	0.353315	1.18208	0.236409	0.189396	-0.190766	0.195304	0.6779	-0.156429	0.818479	0.598226	-0.927276	-0.620692	0.353238	0.0486479	0.431012	-0.706398	-0.250808	-0.610377	0.780579	-0.0912686	-1.00512	-0.358216	-1.52162	0.574416	-0.821559	-1.18461	-1.2819	-0.551412	-1.0494	-1.7349	-1.51493	-2.18493	-1.38886	0.965116	1.33398	0.973147	-1.52321	-1.0364	1.03098	-0.0448643	1.00154	-0.511108	0.264111
35365	-	opHsV04NC000001	0.551589	0.10445	-0.516897	-0.502053	0.493158	0.969305	1.15846	0.902333	0.740327	0.260663	-1.86257	0.302778	-0.735466	0.481667	-0.199395	0.0562419	-0.525418	0.443572	0.737273	-0.944078	1.43241	0.848843	0.888475	-0.324461	1.62319	0.280003	1.44767	-2.04901	1.62998	0.371363	-2.71691	0.417629	0.0271751	-0.705204	-0.39136	-2.66066	-1.11315	-0.97336	0.331271	1.07128	-1.00059	-0.666171	-0.986642	-0.411964	-0.853221	-1.00744	-1.18511
10756	-	H300002352	-0.140581	-0.993	-0.120297	0.329739	-0.0606372	-0.631718	0.114233	0.0565766	-0.315152	1.00852	0.877773	0.7377	-0.929313	-1.67802	-2.14798	1.55135	1.08744	1.38763	3.25568	-0.69899	-0.194902	1.05031	0.935972	1.26267	-0.662997	0.0885203	0.188271	-0.657615	1.0738	0.368103	-0.164315	0.62114	0.18145	0.86439	0.723943	1.01543	-1.30252	-0.97494	-0.37767	-0.370493	-0.374324	-0.0824194	-1.43947	-1.6264	-0.864064	0.502915	0.183668
14700	-	H300010067	-0.259844	-2.02358	0.0359619	-1.06124	-0.948779	-1.76787	-0.679366	-0.888038	0.0875077	0.0566735	0.212464	-0.0836163	-0.132389	-0.815587	-0.111731	-0.56364	-1.5739	-0.248659	0.317084	0.155426	0.482065	0.127227	0.281345	-0.520766	0.469322	0.563131	0.543948	6.22274	-1.20924	-0.135834	0.619559	0.597411	0.656994	0.345504	1.08822	0.22002	0.194412	0.394437	0.0559706	-0.052102	-0.0580993	0.123812	0.20895	0.0238452	0.167474	-0.204883	0.159054
33422	-	opHsV0400011523	-0.533862	0.892342	0.393059	1.40154	0.894431	1.64561	0.419577	1.40029	-0.306744	-1.96404	-1.19602	-1.71012	0.647478	0.298564	0.921569	-0.1881	-0.00887423	0.382705	0.875553	0.0276051	0.264488	0.682182	1.17589	0.84268	-2.57473	-0.420962	-0.729815	0.80758	0.526738	0.316929	0.0771846	0.154757	-0.00529208	0.303088	0.908159	0.913947	1.19583	0.205579	0.552336	0.066979	-0.00537683	-0.0720833	0.863085	0.509297	0.662705	-2.73359	-1.60478
12803	TBCD	H300006362	-0.312724	1.15618	-1.6888	-0.586739	-1.62062	0.50334	-1.58803	-1.00062	-1.74359	0.248663	-0.356204	0.232278	0.82333	1.28036	0.845345	2.17602	0.0715631	-0.599047	-1.20535	-0.250061	-1.32681	0.372389	0.0152915	0.317215	-0.852759	-1.11175	-0.771008	-0.122021	0.295045	0.201663	-0.197514	-0.114755	0.251876	0.662426	-0.708981	0.414321	-0.258894	-0.0287212	-0.227522	0.978138	0.752684	0.845087	0.999854	0.966814	2.05567	1.10986	0.98649
24616	-	opHsV0400002726	-0.0936181	-2.07702	-0.991624	-0.691891	-0.516651	-1.7673	-0.224926	-1.09824	0.0884284	1.23378	-0.318595	0.088372	1.07662	0.502826	0.519099	0.702593	0.20393	-1.15414	1.4758	0.343595	-1.42926	-0.740927	-0.135171	-0.811722	0.895644	0.217421	0.0121506	-1.58742	2.88085	1.10075	0.0136123	0.346694	1.11438	0.160638	0.131101	0.455099	-0.0488147	2.74846	1.10829	0.87455	-0.120565	0.771145	-0.161576	0.757734	0.361842	-0.266748	-0.213669
21471	CCDC46	H300022254	0.593201	-1.43612	-0.360617	-1.36623	-0.431826	-2.11486	-1.65933	-0.985582	1.1689	0.893667	0.772883	0.681808	1.01121	-0.62894	0.601412	0.240064	-0.508457	0.438633	-0.49082	1.09383	-0.433076	1.53764	1.10799	-0.196752	-0.0659704	2.15301	0.860002	-2.48755	-0.419237	-0.613363	-0.647478	-0.719599	-0.911012	-0.512039	0.0280844	-0.822924	0.607693	-1.48084	1.06923	0.634388	0.285745	0.0399309	0.300026	0.561404	0.445989	-0.541518	-0.928961
7618	-	H200015075	0.612308	0.375615	0.214762	0.207368	0.356975	0.568328	0.808214	0.929135	0.804152	0.171433	-0.492444	0.8136	-0.0385285	-0.635379	-1.18724	0.233211	1.11175	0.871363	-1.17417	-1.66509	-1.85483	1.03328	1.65329	0.420637	-0.0972083	-3.02318	-3.58574	-1.04768	0.0532987	-0.493162	0.902789	0.792949	0.0205625	-0.128552	0.284372	-0.359007	-1.12213	-0.671913	-1.38464	-0.527461	0.681829	0.239009	-1.08714	-0.548273	-0.240577	1.73204	0.332756
34738	-	opHsV0400012839	-0.690367	2.13191	-0.985391	1.38442	0.440844	1.94794	0.853847	1.85513	-0.2847	-1.62664	-1.68904	-1.94689	-0.958366	0.683869	0.617765	0.134722	-2.3994	-1.09584	0.167095	-1.04959	-1.77017	0.653176	1.16887	1.30197	-0.40132	-0.0684929	-0.546697	-0.36939	0.353514	-1.16144	-0.0526565	-1.10394	-0.530781	-0.287095	0.371526	-0.759338	1.29967	0.775941	0.653045	-1.02309	-0.62894	-1.18525	0.500902	0.36982	-0.0383995	-0.801363	-0.745755
29276	-	opHsV0400007377	0.71622	0.446097	0.727985	1.84245	1.1391	1.23008	1.11776	0.369828	0.936551	-0.0202452	0.778266	-0.250544	-0.632868	-0.563312	-0.499935	-0.0307133	-0.714471	0.403941	-0.619039	-0.34239	-0.185175	2.07426	1.69798	1.52363	-0.19661	0.0170873	-0.720201	4.60404	-1.39569	-0.2274	-0.21246	-0.0348778	-0.385298	-0.701357	-0.59516	-1.10123	-1.1017	-0.946335	-0.99018	-0.94391	-0.647909	-0.4729	-0.626835	-0.617191	-0.795363	-0.743673	-0.743474
22017	SLC25A2	opHsV0400000142	0.404931	-0.199386	0.855199	0.824415	0.546892	-0.998158	-0.490206	0.554853	0.503707	0.541746	0.441297	1.35134	-1.10604	-1.37413	-1.32129	0.0561965	0.36491	-1.59858	1.91901	-0.188066	1.38724	-0.641675	-0.108619	0.331287	1.00228	0.0604707	1.19649	1.24069	-0.461449	0.391889	0.816844	1.15529	1.50718	1.29664	0.999938	0.68248	-0.738232	-0.880847	-0.66743	0.45338	0.0418953	-0.0701107	-1.18427	-0.773803	-0.608924	0.146842	0.239647
21272	KIAA1641	H300021936	-0.243009	0.525894	0.979349	0.28051	0.692617	0.981295	1.55299	1.41592	1.14677	-0.328374	0.380405	-0.18707	-0.374984	-0.0661876	0.00781639	-1.19107	-0.357009	0.917558	0.712827	-0.139986	0.588948	-0.371777	0.239379	-0.597123	-0.301466	0.0659117	-0.503128	5.22245	-0.10138	-0.125056	-0.588555	-0.543795	-0.30202	-0.352356	-0.0695685	-0.417913	-0.127112	-0.379339	-0.0678695	-1.3747	-1.22684	-1.38286	-0.834576	-0.659103	-1.29655	-0.867554	-0.795795
22393	COX6A2	opHsV0400000517	3.10213	-1.43345	0.0965702	-1.44978	-0.28411	-1.66717	-0.998432	-1.55456	-0.601094	0.371103	-0.383718	0.751799	-0.459933	-0.727462	-0.77584	0.368573	0.169424	0.279949	-0.622279	0.827659	0.869166	-0.18179	0.43447	0.137442	1.23152	-0.035856	0.247764	4.35105	-0.977953	1.3457	0.581722	0.744333	0.832124	0.635304	0.740025	0.752848	-0.45496	-1.19114	-0.62778	0.66246	0.319857	0.441626	-0.737086	-0.433953	-0.266816	0.612339	0.0349312
24329	-	opHsV0400002439	0.939462	-1.53517	-1.02198	-1.04973	-0.512728	-0.677537	-1.18949	-1.04887	-1.40544	-0.0772462	-0.901437	-0.149651	0.725568	0.721192	0.740191	0.593891	-0.128148	-0.783569	-0.585033	0.709391	-0.199883	-0.234629	0.792052	-0.0587731	-0.277035	-0.140188	-0.189922	5.14403	0.202636	0.183378	0.0744497	-0.344612	-0.0500968	0.308569	0.413283	0.2266	0.431544	1.21323	1.26912	0.0322077	-0.0475413	-0.203016	1.27477	0.795963	1.2989	-0.572581	-0.819503
30256	KCTD7	opHsV0400008357	0.611712	1.71662	0.633269	0.473524	-0.269413	1.52064	0.109527	0.847269	0.579275	-0.0165356	-0.936819	-1.01769	-1.86741	0.726983	-1.87299	-0.41091	-0.441474	0.454174	0.126731	-0.631791	-0.567354	0.00647187	0.58118	-0.758491	-0.621865	0.455568	-0.0761258	-4.74441	0.825248	0.420656	-0.718339	-0.929769	0.142253	0.26907	-0.119083	0.112015	-0.848485	-1.00541	-1.31965	0.689801	0.331035	0.191733	-0.914311	-0.526011	-0.363629	1.27164	1.09004
34055	-	opHsV0400012156	1.36528	-1.19019	0.960918	1.37361	1.90278	0.56625	1.41105	1.20769	1.30282	0.610146	0.83498	0.0737413	-0.0129298	0.760718	-0.704496	-1.5346	0.115142	0.207853	-0.176444	-1.1585	0.441758	-0.309151	0.639316	-0.659413	-0.285298	-0.421037	-4.34627	-1.31438	-1.77939	0.480323	-0.0658665	0.177598	0.142102	-0.721913	-0.813913	-0.495109	0.11431	1.00619	-0.989185	-0.718852	0.075237	-0.812375	0.635191	-0.779059	0.57828	0.255003	1.06822
29927	-	opHsV0400008028	1.99514	-1.74398	-0.326295	0.177207	0.332314	-0.285851	-0.496617	-0.15702	0.122341	0.907632	0.268882	0.654485	0.636222	-0.0648645	0.989881	1.49749	-0.24673	0.266853	0.475243	0.106353	-0.153365	-1.6319	-1.91042	-3.54393	-2.75461	0.0494992	-0.222582	0.00735496	2.57822	-0.43286	0.874489	0.496679	0.236071	1.35726	-0.218452	0.147088	0.440854	0.100222	0.0720055	-0.724233	-1.45591	-0.928707	0.626322	-0.336157	0.215188	0.21156	-0.0438145
23062	-	opHsV0400001179	1.18779	1.16285	-0.237825	-1.036	-0.557253	-0.241926	0.292193	0.559529	-0.823682	0.450726	-0.19362	-0.240776	0.479875	-0.840681	1.20529	-0.485699	1.21779	0.416704	-0.0190081	1.48178	1.46578	-0.673164	1.99422	1.60479	0.0688901	-0.20274	0.777615	0.0563879	1.69146	0.757265	0.091526	0.536939	0.670428	1.07158	0.548011	0.219121	-0.233869	0.42396	1.78214	-1.82964	-2.64246	-2.15072	-0.742839	0.523584	0.320461	-0.28178	-0.481408
33624	-	opHsV0400011725	-0.0016659	-1.08225	0.0646134	-1.2899	-0.730637	-1.30635	-1.10956	-1.37259	-0.63743	0.287416	0.0533366	0.145303	-0.597097	-0.391199	-0.44745	0.0991873	0.126871	0.345727	-0.172679	-0.26856	0.202211	0.883095	0.64494	0.868806	-0.101529	-0.40867	-0.157214	6.51	0.624185	0.427358	0.907075	0.858948	0.587737	-0.348204	-0.359519	-0.389711	-0.107528	-0.30938	-0.366644	0.0400792	0.0608646	-0.00325201	-0.428471	-0.429591	-0.519541	0.539731	0.350994
16959	TAP2_HUMAN	H300014785	0.359506	-2.40266	1.13526	-1.9275	-1.45792	-2.89818	-1.4956	-1.5774	-0.212504	0.570468	0.0760225	0.151025	0.268805	-0.203503	0.239294	0.0575005	0.608279	0.459581	0.352288	0.282581	0.451052	0.183375	0.493937	-0.764901	-1.3191	-1.10681	-0.341315	3.13442	0.131968	0.542385	0.329407	0.745455	-0.0474725	-0.984606	-0.44057	-0.228967	-0.0680673	0.102014	-0.0801597	-0.160062	-0.908355	-0.0327732	0.286982	0.90644	0.592053	1.36029	0.0010394
7438	ARTN	H200014653	-3.68992	-1.4308	-0.434667	0.361949	-1.2062	-0.914371	0.267046	-0.63741	0.513813	-0.193194	-0.323429	-3.26217	0.717705	-0.0679272	0.0784588	-3.05604	0.462948	0.277378	0.742049	0.270852	0.220018	1.36249	1.39215	-0.350829	0.98361	0.603884	0.812202	-0.71796	0.282345	0.700835	0.485532	0.66554	0.794567	0.449321	0.462965	0.206887	-0.280278	0.647224	1.47329	-0.354368	0.0766667	-0.619143	0.472212	0.260803	-0.28592	0.2912	0.0455656
22767	CEL	opHsV0400000884	1.59948	-0.703163	0.365185	0.713543	-0.0903711	-0.469816	-0.462761	-1.35874	-0.572694	-1.35089	0.763503	0.265687	-0.378373	-1.11582	0.0956626	-3.2087	1.32506	0.59265	0.688004	0.321306	-0.522092	-0.799428	-0.39994	0.0179202	1.00913	-0.210622	-2.07495	-0.0929114	-0.00857686	-1.55275	-0.289919	-0.784124	-0.566854	-0.52702	-1.20897	-0.989116	0.562667	0.674209	0.291706	1.60291	0.565738	1.26186	0.0260449	-0.739247	0.260922	1.74119	0.540644
5778	MDM4	H200011149	-1.10339	2.2132	1.14064	-0.0100507	0.487883	1.43713	-0.487302	0.845991	-0.979286	-0.330264	0.139592	-1.02327	-0.632908	-0.5083	-0.694304	-1.77827	-1.2753	-0.333166	-0.750224	-0.821937	0.642124	0.258367	-1.65933	-0.798539	-0.412811	-0.47809	-0.618243	0.195146	-1.58564	-0.798142	0.0809827	0.176392	0.535299	0.0169705	0.734472	-0.254604	1.1533	2.25042	0.866697	-1.41448	-1.40634	-1.78146	-0.0297938	0.0550452	-1.04124	0.0376108	0.337327
8579	GDF2	H200017430	-0.208778	-0.623421	-0.356777	-0.790766	-0.387938	-0.881234	-0.416979	-0.874994	-0.31928	0.0498107	-0.166434	-0.111852	0.16896	0.453431	-0.185572	-0.0931064	-0.149478	0.0107778	-0.497108	3.81586	-0.257866	0.0305902	0.218728	-0.218932	0.601889	-0.204164	0.344948	5.69581	-0.741995	0.195761	0.300907	1.29068	-0.143487	1.00909	0.116694	1.44345	-0.182716	-0.187657	0.40444	-0.342053	-0.31327	-0.0839736	-0.123016	-0.261981	-0.125773	-0.363859	-0.471026
23039	RPP40	opHsV0400001156	-1.43389	1.99887	-0.119239	-1.14804	1.20949	1.77432	0.435492	3.05972	-0.250497	-0.304819	-0.413619	-0.437469	-0.173998	-0.514486	-0.29188	-0.293442	-1.77188	-0.740838	1.56723	-0.423684	-0.711974	-0.095941	0.238592	-0.466324	-0.819444	-0.53013	-0.634565	-1.31709	0.290755	0.292843	0.0550513	-0.263184	-0.49541	-1.18438	-1.00929	-1.51423	0.136708	0.0329086	-0.207232	0.439279	-0.118145	0.714439	-0.0544644	-0.661496	-0.320776	-0.668535	0.19783
22790	KRT16	opHsV0400000907	0.471415	-1.20275	-0.63512	-0.576415	-1.05544	-0.613981	-0.0896794	-0.753119	-0.700549	0.181722	0.74304	0.1142	1.13854	0.727651	0.706169	-3.81923	-0.618221	-0.492079	0.136868	1.19465	-1.9031	-2.80676	-1.78792	-2.31732	0.0177282	-0.678789	0.307718	0.0352973	0.0607657	0.369299	1.7232	0.0549157	0.459082	0.466208	0.483844	0.451611	1.01889	0.567798	0.197126	0.583981	0.245824	0.49858	0.892354	0.68854	0.741779	0.46469	0.375698
19275	IQCH	H300019195	0.211474	-0.0767163	0.227307	0.409477	0.746986	0.965755	0.890521	0.848132	0.243065	-0.593761	-2.23438	-0.49543	1.08117	1.21915	1.78425	-0.508383	-0.976862	0.432138	2.18454	0.417166	-1.65515	-1.18163	-0.905295	-1.15179	-0.00519773	-0.829192	-0.763442	-0.644915	0.0236404	-1.35615	-0.987176	-0.662056	-1.03221	-0.854341	-0.806396	-0.647627	0.366605	1.54099	1.13212	-0.051196	-0.291693	0.100915	1.65628	2.33898	1.15795	-0.00686602	0.237306
16257	PDZD3	H300013328	0.0863611	-0.111336	0.353252	-0.707987	0.280801	-0.405942	0.312065	-0.0971169	0.336563	0.874277	0.210523	0.505188	-0.0770944	0.0831229	0.129515	0.265731	-0.126994	1.12271	0.325908	0.351482	0.310644	-0.118531	-0.0321505	-0.684517	0.814472	0.18675	-0.34605	0.335524	1.07102	-0.605195	-0.550405	0.0151487	-0.581557	-0.376647	0.099145	-1.13762	0.136318	-4.13069	-0.11092	0.985586	0.282009	0.892821	-0.744828	-4.04886	-3.4188	0.815706	0.502367
31021	-	opHsV0400009122	2.0879	-1.74858	0.271825	-0.411675	-0.429802	-2.3098	-0.244094	-1.79662	0.389469	1.4938	1.10921	0.445384	-0.418509	-0.928336	-0.860507	1.61575	0.511635	2.16032	-0.590442	0.20259	-0.715483	-0.387279	-0.118605	-0.166798	0.392668	0.394374	0.391494	1.46639	-0.719934	-0.985854	0.520934	-0.445287	-0.430831	-0.71336	0.0278367	-0.373866	-1.10859	-0.975787	-1.09447	-0.0711984	0.309834	-0.176071	-0.688723	-0.972051	-0.652926	0.590078	0.572436
23551	NP_940866.2	opHsV0400001661	0.13839	-2.83167	0.357371	-2.58004	-1.02947	0.13167	-0.888064	-1.81429	0.10311	1.09884	0.236374	0.759246	0.0391247	-0.403839	0.34874	1.14065	1.17458	0.734839	-0.217573	0.890891	0.053648	-0.479391	-1.25914	-1.90759	0.900556	0.578596	-0.616219	-0.289011	0.890027	0.368661	0.221998	-0.351419	-0.719476	0.221234	-0.127082	-0.0722468	-0.269111	0.544487	-0.172944	-0.462903	0.149058	-1.47153	0.968644	-0.121232	-0.869256	3.73871	0.573024
11985	ZNF323	H300004766	2.9068	0.468646	0.636231	-1.39157	0.832713	-0.643174	0.336193	1.66585	1.66317	-0.0281696	-0.263063	-0.0651257	0.249786	0.339993	-1.00045	0.181962	-1.40795	0.855558	0.749513	0.385595	0.0623861	0.0279206	-0.208999	2.66742	0.0290897	-0.355329	-1.09068	2.88663	-0.427605	-0.0400263	1.34294	0.823703	0.691235	-0.292178	0.325531	-0.420889	-0.0201389	0.873169	-0.116062	0.0194856	0.161185	0.356891	-0.759441	0.131285	-0.867287	-0.60491	-0.740989
30898	-	opHsV0400008999	0.0955581	-1.10725	0.136956	-0.705134	-0.54564	-1.03187	-0.553032	-1.23268	-0.732935	0.271991	0.444423	0.225344	-0.0513582	0.257653	0.160375	-0.0110316	-0.371866	0.472272	-0.483921	0.326202	0.314515	-1.52246	-1.48378	-1.6642	-0.0486671	0.102566	0.0576925	6.64977	0.336207	0.423185	0.515783	0.410396	0.471952	0.341976	0.443738	-0.0441135	-0.111653	0.34412	0.130906	0.0499684	-0.0656972	-0.113033	-0.108401	-0.0504329	0.293157	-0.0437101	-0.106635
1940	SAC3D1	H200003306	-0.551531	0.205235	-1.16271	-1.75153	-1.00265	0.373476	0.00201619	-0.581649	-0.81064	0.000272484	-0.270826	-0.147335	0.195343	0.390979	0.0366959	-1.62866	0.577351	-0.939424	0.914118	0.211474	0.0833394	-1.28318	-1.67332	-2.01097	0.353368	0.109931	0.611502	-0.00680193	-0.384225	0.315079	1.54721	0.627149	1.1807	1.61924	1.06551	0.741119	0.145348	0.00237522	0.107507	0.834758	-0.209899	0.477954	0.0255363	1.2162	1.11294	1.18801	-0.0860894
10066	KIRREL3	H300000997	3.55257	-1.32989	0.0393487	0.939461	-0.655142	-0.481909	0.0220012	-1.45851	-0.0276915	0.92363	-1.00741	0.635959	-0.469775	1.33386	-0.53074	1.94233	1.78459	0.842403	-0.73421	-0.127161	-2.00154	-0.196772	-0.332754	-0.347962	-0.360767	-0.410816	-0.376027	1.13458	0.200845	0.308929	0.00226181	-0.682111	-0.125478	-0.241324	-0.637418	-0.999838	0.738524	0.373822	-0.35017	0.532002	0.609491	0.715341	1.62733	-0.272585	0.641815	0.969701	0.54887
852	INTS5	H200001189	-0.436714	0.305957	-1.38131	-0.502042	-2.54475	0.349501	-0.718659	-0.157736	-1.33274	-0.208862	0.148436	-0.0308622	-0.356216	-0.160628	0.421549	0.81963	-0.286595	-0.453789	-0.118888	0.394087	0.399501	1.05598	0.29666	0.588024	0.0146877	-0.661423	0.403608	1.30737	0.125062	-0.226451	0.184043	0.47812	0.309443	0.609836	1.09942	0.722968	0.199962	-1.03625	-0.0308908	0.987781	1.46867	1.09087	-0.639739	0.358425	0.641327	1.39161	1.15792
21564	RNASET2	H300022392	1.89485	-1.05855	0.185955	-0.816416	-1.03931	-1.45518	-1.37345	-0.517262	-1.68177	-0.983408	-1.07641	-0.0380022	0.812587	0.547062	0.392435	-0.552616	-0.574772	-1.08055	-0.590294	1.39081	0.860832	-0.359589	0.618118	-1.70645	2.50171	1.48189	1.93217	-0.672467	-0.94722	1.11467	1.07828	0.801801	0.187083	1.49845	0.728576	1.88988	0.206241	0.0589196	0.468824	0.326622	-0.225602	0.0500101	0.543654	0.640818	0.704017	0.0240941	-0.267746
7412	ABCC2	H200014592	1.39942	-0.125511	1.36947	0.350438	1.45324	0.522568	1.19597	0.363994	0.986172	0.692435	1.12037	0.501737	-0.341862	-2.41231	-1.02238	0.672136	-2.83001	0.554478	1.34954	0.594229	0.0110434	-0.107463	-1.41998	-1.59971	0.501386	0.868232	0.517714	-0.643328	0.159536	-1.01282	-0.657902	-0.284176	-0.646677	-0.357127	0.0580025	-0.244335	0.407423	-0.310801	0.357465	0.894993	1.30902	1.4616	0.102483	0.601573	-0.192906	-1.70859	-1.82039
2664	SGOL2	H200004688	0.1664	0.266133	1.41177	-1.02348	1.21051	0.851218	0.976135	-0.348855	0.647707	0.0884912	0.00174359	-0.388561	-1.18417	-1.04478	-1.43615	-0.838813	-2.26404	0.142793	1.88561	0.352933	0.710284	1.05046	-0.323147	-0.105876	0.560424	0.465104	0.855633	2.28903	-0.111829	-0.211393	-0.361378	-0.156019	-0.318676	-1.10826	-0.686529	-0.968927	-1.29919	-0.520035	-0.880047	-0.216721	0.0889398	0.326266	-1.43752	-0.970553	-1.10669	-0.311181	0.267306
7928	SOX8	H200015801	-0.305107	-1.14114	1.42771	0.598415	0.575912	-0.168948	0.31582	1.06966	0.229426	0.088813	0.260215	-0.586497	0.0664715	-0.715247	-0.668357	0.775214	-1.31698	-0.903282	0.997146	1.01339	1.65341	1.03993	-1.61521	-0.385265	0.347338	2.30119	1.06479	-0.44557	2.16533	0.303402	-0.197617	0.207158	1.38256	0.565112	0.488918	0.347671	-0.215736	-1.07217	-0.678841	0.432879	2.12282	1.28891	-0.566454	-0.605671	-0.509017	0.0736433	0.596868
14252	PYY	H300009221	1.68416	-2.15677	-0.652844	-0.510664	-0.838126	-0.794483	-0.873727	-0.553807	-0.564104	-0.403746	-0.0690292	-1.03545	-0.267808	-0.385844	0.597491	1.48271	0.886967	-0.177772	-0.246645	1.96161	1.879	1.47635	0.933346	-0.0574568	-0.369458	-1.52749	-0.00833085	1.1563	2.30908	0.87128	0.247943	-0.0315871	-0.961216	0.789027	0.478191	1.34782	-0.698572	0.296829	-1.33201	0.277305	-0.254621	-0.0578036	-0.294268	0.144662	0.0601087	0.0479335	-0.0927479
2877	LAMC2	H200005089	-1.63503	0.729123	-2.33017	-1.39925	-1.6612	-0.447833	-0.973951	0.477594	-1.41319	0.22277	0.170796	0.181583	0.587747	-0.339771	-0.493935	-0.332992	-0.134165	0.0269599	1.56214	-0.697165	0.47563	0.445534	-0.0830504	-1.22434	0.523877	-0.571838	-0.852873	-2.3429	1.81089	-0.732266	0.200661	0.989804	0.454816	1.25047	1.61711	1.08567	0.0721702	1.25455	0.354892	0.89163	0.0901442	1.20234	0.196325	0.70677	1.78277	-0.934205	-0.586256
18531	CDC42EP4	H300018152	0.0892436	0.345641	-0.6558	-0.413713	-1.0342	0.415371	-0.356545	-1.82229	-1.87323	-0.242102	-0.0706445	-0.151075	0.821286	0.115529	0.00687325	-0.0125373	1.12818	-0.236701	0.651954	1.63416	-1.36304	-2.68934	-1.6569	-0.165234	1.04712	-0.0980124	-1.59713	1.32244	-0.52559	-0.465421	0.0943319	-0.162448	-1.13764	0.327217	0.268068	-0.510496	0.547913	-0.0579173	0.59707	0.710116	0.722978	1.36645	0.991389	0.445711	0.967023	0.929248	0.507623
32453	-	opHsV0400010554	0.490814	0.390636	0.466891	1.35367	0.158831	0.894094	2.09504	2.29293	0.422995	-0.00882972	0.613871	0.566582	-0.586759	-1.65107	-1.63376	0.987992	-0.0758826	0.0715368	1.55198	0.986658	1.02066	-0.651865	-0.917328	-0.471031	-0.622027	-1.55153	-0.540551	-0.854804	-2.55803	-1.16784	-1.16216	-0.615455	-0.39842	-0.00233165	-0.146294	0.572871	-0.166526	-0.431789	-0.236629	-0.146313	-0.513214	0.423258	-1.30138	-1.0798	-0.803765	-0.070289	-1.45011
21172	DCTN1	H300021780	-0.181829	-0.927886	0.402277	-0.916045	-0.684599	-0.641286	-1.70236	-0.054765	-2.03162	1.06348	-0.632059	0.20059	0.145076	0.270108	0.355781	-0.598096	0.0524266	-1.40578	0.305771	0.632615	1.03435	1.20054	0.551693	0.449553	0.432842	0.619331	0.831472	0.116861	0.732621	0.570242	0.496231	0.179236	0.313682	0.683067	0.75229	0.72109	0.202584	-0.932787	-0.0690635	-0.185786	0.603674	-0.0819685	0.453854	1.17556	0.897453	0.880464	1.08422
1723	PEX14	H200002853	-0.342598	-0.857003	-0.335163	-0.449182	-0.804368	-0.657592	-0.503136	-0.537555	-0.333293	0.6225	0.279671	0.523649	-0.263986	-0.314086	-0.206333	-0.312272	0.000860997	0.210935	0.327704	0.171325	-0.362159	-1.01813	-0.939466	-0.615121	-0.0239875	-0.0646029	0.172275	6.80151	-0.357016	0.512208	0.380781	0.257001	0.257739	0.526915	0.532295	0.475081	-0.585358	-0.7441	-0.541153	0.337103	0.352827	0.569378	-0.534868	-0.498837	-0.521303	0.483062	0.682115
25765	NP_060290.2	opHsV0400003875	0.438416	-0.1828	-1.17864	-0.516533	-1.0539	-0.748094	-1.36728	-1.29077	-1.13448	-0.250176	0.145089	-0.15555	1.52607	2.32455	1.48505	0.377081	-0.0892791	-1.05864	-0.660227	0.180362	-2.39989	-1.88295	-0.604045	-0.423233	-0.212689	-0.513636	0.39915	0.821802	0.272488	-0.0954056	0.0705952	-0.180855	-0.118277	-0.591255	-0.418444	-0.119103	0.795251	1.41701	0.836375	-0.195656	-0.440545	-0.520316	1.40089	1.73596	1.18285	0.304378	0.0445771
22937	Q8N1N7_HUMAN	opHsV0400001054	-1.12556	-0.314472	0.94085	-0.823266	-1.0076	-1.06981	-1.33368	-0.711768	-0.453056	-0.077639	1.09424	0.775333	0.269874	1.39832	0.727485	0.336977	0.51883	0.17842	-0.53797	0.512257	0.58191	-2.25945	-3.18244	-3.23236	-0.0867677	0.694356	0.416042	-1.40562	-0.346048	0.338938	1.31238	1.10811	0.807897	1.0853	0.932466	1.05311	0.238741	-0.230799	-0.0327627	0.388719	0.196478	-0.469524	0.565545	-0.593815	0.0698844	-0.835613	0.826799
10873	OR4S2	H300002581	-2.03107	0.403823	0.0712875	0.724411	0.673516	1.41651	1.09615	0.574829	1.2145	0.426782	0.00523174	-1.76652	0.3754	0.963858	-0.347242	0.0779793	0.288692	0.628359	0.358505	1.37284	0.928183	2.02441	1.52277	0.83522	-0.343302	1.06766	-0.222368	-0.36895	2.49053	1.21037	-0.471699	-0.475736	-1.68942	-1.31487	-0.47306	-1.1186	0.988356	-0.666807	0.693348	-0.565469	-0.866079	-0.298223	0.285948	1.66087	0.207384	-0.035082	-0.324229
11652	GTPBP6	H300004141	-0.980509	0.324922	-2.66721	-0.523609	-1.63536	0.0595468	-1.18481	-0.359005	-1.92362	0.110791	0.209856	0.09604	0.464377	2.5115	1.45467	1.86781	0.165396	-1.16819	-0.251252	-0.4977	-0.84056	-1.11971	-1.00218	0.081097	-0.147291	0.191496	0.271009	-0.917458	1.78496	-0.669064	-0.413834	-0.269229	-0.168183	0.431504	-0.143478	0.1403	0.620335	-0.361499	0.784082	-0.178361	0.291824	-0.278008	0.809948	1.01941	1.16307	-0.35691	-0.852979
2006	SGPP1	H200003428	-0.581293	1.24678	0.242751	0.471747	0.57625	1.66069	0.90798	1.38816	0.741923	-0.335724	-0.296134	-0.74397	0.585407	0.770986	0.76048	-0.248115	0.704257	-0.070628	-0.572185	-1.00623	0.21373	0.913483	0.74329	0.380323	-0.170353	-0.0630517	-3.56217	-0.815546	1.59264	-0.771117	3.30099	-0.557921	-0.430257	-1.45208	-1.46078	-0.702832	0.39163	-0.0137917	0.351469	-0.729425	-0.529947	-0.550767	0.626682	0.233872	0.229067	-1.0191	-1.12181
4312	CCDC54	H200007606	0.184758	-0.513472	-0.45906	-0.950301	0.606431	-0.156735	0.0844182	0.403807	-0.0109577	0.100937	-0.367814	0.00903935	-0.71206	-1.56166	-1.81992	-0.128512	1.00528	-0.458223	0.113983	0.0721515	1.37447	2.63407	2.2765	1.38984	0.299273	1.14625	-0.337984	0.11521	-0.270368	0.986119	0.559011	1.06355	0.240522	-0.689226	0.542692	-2.17746	-1.7972	-1.25911	-0.633745	0.18203	-1.07195	1.20057	-1.12701	-0.0404634	-0.962202	1.13853	1.46938
6295	ZNF175	H200012178	-0.958159	1.62342	0.196303	-3.24839	2.44506	1.02299	1.13266	1.73094	1.16561	-1.20505	-0.380337	-0.878911	0.1795	-0.0369374	0.257753	-0.051307	0.529145	0.267325	0.917013	0.609786	0.223488	0.13743	-0.43363	-0.409105	-0.23533	-0.500502	0.355288	1.43077	0.00107095	0.958194	0.151793	0.741709	1.5866	0.498081	0.0557032	-0.0413099	0.530239	0.279584	0.60035	-1.01394	-0.7761	-0.539543	-0.034499	0.466233	0.441162	-1.28098	-0.602533
20548	CTLA4	H300020878	-0.313149	0.369431	-0.0677332	0.108947	0.318191	-0.0530246	0.91874	0.112538	-0.423786	0.459299	1.30055	0.128999	0.66793	1.10651	0.010183	1.28799	-1.81828	0.960419	-0.192551	1.24346	2.26719	-0.737585	0.749798	0.29643	0.127321	1.22177	0.173957	0.666016	1.40167	0.116027	0.939472	0.11805	-0.677897	-0.375501	0.32747	-0.544476	0.0142738	-0.248598	0.0817604	0.619437	-0.52548	0.674401	0.680627	0.262266	0.0874231	-2.77173	-1.60464
29586	Q8NF76_HUMAN	opHsV0400007687	-1.13421	0.509336	-0.663823	-0.754661	0.0803588	0.977701	0.573874	0.0751405	-0.515244	0.534293	1.64571	0.57494	-0.17738	-0.374674	-0.186646	0.502711	1.69719	-0.571967	0.103775	1.16265	1.64114	-0.521535	0.704151	-0.00639739	0.111094	0.478086	0.612354	-2.7355	-3.45102	-1.02465	-0.604254	-0.225095	-0.440272	-1.10047	-0.858698	0.117566	0.0226362	0.179616	1.39515	-0.000197507	-0.589065	-0.192043	-0.498833	-0.396427	-0.741875	0.603224	0.540874
826	ARHGEF4	H200001143	1.17007	-1.3778	-0.0336267	-0.958346	-0.893152	-1.82656	-1.26738	-1.85608	-0.642615	-0.256997	0.660071	-0.0409134	0.844185	0.914762	0.797622	2.15844	0.485815	-0.516853	-2.25115	0.384109	-0.150908	0.975991	0.412817	0.714016	-0.25539	-1.25151	0.14664	0.995549	-0.616237	-0.607788	-0.604502	-1.47367	-0.714799	-0.104854	0.487716	-0.211896	0.593275	-2.28711	0.929716	-0.0635611	-0.0699177	-0.351849	1.00582	0.997569	0.0647392	0.211051	-0.252573
3188	BMP4	H200005656	2.52289	0.641434	0.266408	2.09804	1.17887	0.4092	1.07636	-0.150751	0.343253	-1.035	0.557479	0.926549	0.364876	0.0400502	-1.11432	0.82501	-0.367421	-0.386548	-1.88501	1.37753	-1.85036	-0.503816	-1.91277	-1.64628	0.406089	-0.833587	-1.50709	-0.0324981	2.518	-0.993475	0.270804	-0.616485	-0.633702	-0.261207	1.31225	-0.610379	-0.652216	1.14338	0.913744	0.370571	-1.06018	0.197239	0.507633	-1.3033	-0.775647	1.30603	-0.388677
5447	WNT10B	H200010523	2.11493	-1.41906	-0.388862	0.572065	0.525429	-0.544761	-0.300552	-0.648416	0.247626	0.924814	0.0995369	0.341331	-0.802726	-0.647499	-1.46253	1.04974	-1.51287	0.581952	0.0958292	0.489531	-1.26831	-0.0845274	0.196498	0.00255217	-0.614151	-0.948344	0.0441887	-0.0150981	1.10662	-0.0547615	-0.616704	-1.27775	-0.901452	-1.64861	-1.73355	-1.73041	-0.589392	0.330975	-0.792832	2.01181	0.57994	1.57366	-0.5143	-0.734012	-0.175266	1.16288	1.28404
20739	CD300A	H300021149	-1.01661	2.81058	-0.910191	-0.405532	-0.881394	-0.0257181	-0.962939	2.17423	-1.24866	-0.0137258	-0.517521	-0.489512	-1.30642	-0.760851	-1.49658	-0.244539	0.761742	-0.580824	-0.263683	-2.44999	1.8031	0.71574	1.87231	0.813134	-0.255209	-0.222908	-0.213131	-1.92888	1.364	0.308924	-0.377657	-0.520003	-0.445906	-0.128903	-0.53296	-0.305684	0.102234	0.379317	-0.00910938	0.291141	0.142766	0.647539	0.385552	0.140331	0.428761	-0.00705184	-0.290489
4220	DRP2	H200007416	0.659668	0.32896	-0.545591	-0.455363	-0.48706	-0.628104	-0.406173	0.257375	-0.319287	-0.344533	-0.00552116	1.19485	-1.57204	-1.8642	-2.24952	1.8485	2.12256	0.167587	1.03372	-0.0651638	0.385822	-0.050878	-0.876931	-0.274175	0.127532	-0.931222	0.373694	-0.132551	0.294609	0.561274	-0.219206	0.320483	-0.178439	0.307859	0.721501	0.024331	-0.461134	-0.291985	-0.788038	1.26859	-0.410951	0.37203	-0.972061	-0.507063	-0.746546	1.54884	1.17086
12582	GPR112	H300005973	0.9989	1.22005	0.222104	2.27108	0.0248653	-0.531863	0.864294	-0.0438815	0.974143	-0.363172	-1.19956	-0.224659	-0.425614	-0.330888	-0.522878	-0.519134	1.40385	1.35903	-0.186669	0.461236	-0.336519	-0.344198	1.58725	1.58371	-0.0291083	0.358435	0.672757	-0.263403	-1.46477	0.804534	-0.458566	2.14139	0.0781673	0.743165	0.113509	0.373691	-1.41407	-0.191642	-1.57708	1.28898	1.78732	1.01948	-1.06384	-0.713854	-0.233064	-0.296262	-0.761068
3276	PF4V1	H200005815	0.0820565	-0.68914	0.717766	-0.850448	-1.30775	-0.946883	-1.22179	-0.0681296	-1.17706	1.12034	0.586798	0.890519	-0.450983	-0.755864	-0.462667	-0.230618	1.58695	1.16934	0.118779	1.08266	-0.127605	-1.87896	-2.08753	-3.9424	0.08319	0.0306092	-0.1252	1.23255	-0.568706	0.640429	0.481056	-0.134687	0.518036	0.617262	0.74933	0.477073	-0.0219743	-0.467326	-0.471179	1.69295	1.47434	1.54829	0.000479831	-0.356899	-0.374174	1.86473	1.20793
88	-	Alien6_70	0.104292	0.0751675	0.996929	0.369389	0.204934	-0.0752031	-0.015192	1.93874	-0.18742	0.77205	0.964434	0.482669	0.0812439	0.262696	0.169539	1.33294	1.42098	0.864031	-0.0846348	-4.7368	1.81461	1.12016	-0.307825	-0.13413	-0.899315	-0.327728	0.653198	0.511589	0.20783	-2.02605	-0.862582	-1.92529	-1.89543	-1.10956	-0.738568	-0.866871	0.591394	0.249682	0.155243	0.172979	-0.593947	0.278812	0.426723	0.588797	0.225665	-0.662409	-1.46359
32076	-	opHsV0400010177	2.06966	0.462595	-0.332183	0.785522	-0.772083	1.47849	0.801278	1.67056	-0.601054	1.03743	0.48668	0.0860565	-0.0162788	1.54116	0.00731358	0.0474435	0.953824	0.352534	0.204058	-3.18059	0.00122432	-1.02407	0.946508	1.0213	-1.58047	0.743277	0.881624	-1.30043	-1.08078	0.406537	-1.23551	-1.22594	-1.39604	-1.29288	-1.91397	-0.422214	0.46296	0.964093	-0.106152	0.37127	0.0675268	0.0343725	-0.37273	0.200762	0.161199	0.20453	-0.743528
30914	-	opHsV0400009015	-1.14587	0.830195	-1.99319	0.285365	-1.21009	0.686837	0.0839898	0.299189	-1.0367	-0.351252	0.609986	-0.441295	1.23384	0.769944	1.03749	1.86301	-0.815928	-0.309325	-0.46908	0.652192	-0.700033	-0.506795	-1.58053	-3.1832	-0.0287425	-0.0218378	0.611448	0.923475	0.164115	-0.937407	-1.42165	-0.0156283	-1.12958	-1.24458	-1.89365	-1.5236	0.410017	0.280546	0.38421	-0.278441	0.52541	0.846119	0.668305	0.364703	0.905281	0.734201	0.110894
34529	-	opHsV0400012630	-0.631426	-0.437869	-0.653705	-2.18988	-1.32918	-1.65872	-0.328042	-1.39732	-0.242353	1.71115	-0.25077	-0.0719648	-0.324345	-0.843507	-0.695783	-1.23828	1.45224	0.813241	-0.16169	-0.840035	0.521733	0.174599	0.0651885	-0.805187	2.23483	-0.094656	-0.109993	-0.720162	0.267197	0.407387	0.298146	1.88839	0.572008	4.1618	1.44114	-0.172775	-0.825446	0.186829	-0.271265	0.143608	-0.488423	-1.71858	0.280362	1.33846	-0.0927948	-0.377685	-0.0390752
10073	SLC29A4	H300001009	0.00510004	-2.96271	-0.0392485	-0.540158	-0.283209	-2.03542	-1.54607	-1.64085	-0.0594472	0.0734721	2.28942	-0.282358	-0.542354	-0.155102	-0.950373	0.239794	-0.245876	0.0969842	0.630098	0.797278	0.542929	-1.29733	-0.704254	-1.92283	0.301641	0.447996	0.151541	0.963573	1.24907	0.869038	0.545371	0.200588	0.409067	0.539727	0.710147	0.542347	-0.615834	-0.212948	0.480954	2.25508	-0.0581275	3.9053	-0.37431	-0.488489	-0.606935	0.507213	0.0849734
29537	-	opHsV0400007638	-0.779712	-0.537601	-1.5587	-0.0109768	-1.88027	-0.322666	-1.72539	-0.88396	-1.7331	-0.192336	-0.604431	-0.526608	0.00154213	2.43374	0.573328	0.795111	0.50849	-1.52693	0.0756502	0.412458	1.25276	-0.558467	-0.424471	-0.107262	0.600887	0.156042	0.583068	0.39581	0.576759	0.427211	0.312908	0.197443	0.479301	0.496352	0.389948	0.57679	0.159575	0.106219	-0.257857	0.533554	0.674461	0.511424	0.0810553	0.263924	0.456818	0.410307	0.443771
25480	OR8G1	opHsV0400003590	-0.351474	-0.575299	-0.253234	0.0832985	0.201675	-0.488513	0.662615	-0.154952	-0.179459	-0.726059	0.295387	-0.845784	0.661645	1.71373	1.10104	-0.458027	1.92619	-0.318914	0.760795	0.431374	0.743208	0.108968	0.264187	0.752672	0.474668	1.30516	0.466254	-4.48258	-2.57801	-0.299611	0.244087	-0.0347429	-0.899878	0.085579	0.344764	-0.206886	0.701193	1.23755	1.33182	-0.754434	-1.00687	-0.336097	0.823423	0.444731	0.0149277	-1.42327	-0.461765
23473	Q5JQE8_HUMAN	opHsV0400001583	1.34995	-2.32983	1.28492	-0.92885	-0.955385	-2.10475	-0.962612	-2.25328	-1.00135	0.443598	0.823961	0.146395	-0.60954	-0.398477	-0.435741	0.667199	-0.516764	1.9893	-0.0461754	-0.917	0.230057	-0.597927	-0.168467	-0.549699	0.0858828	0.0818739	0.623892	1.64794	-1.86842	0.339596	1.13379	1.75296	1.48474	0.552945	1.90688	1.40386	-0.209214	0.421019	0.0835403	0.177226	0.4621	-0.193516	-0.596957	-0.883557	-0.41425	-0.411831	0.35999
9872	LOC729884	H300000584	1.50153	-2.62757	1.03824	-1.11226	0.0713052	-2.67475	-1.39991	-2.58021	0.385452	0.92492	0.605054	0.464542	0.266625	-0.453938	-0.884303	0.69967	0.97543	0.836743	-1.2181	0.121727	0.328451	-0.122024	-0.491214	-0.672174	0.220975	0.167728	-0.203929	0.931552	0.135482	0.271959	0.663651	0.425822	0.368943	-0.342588	0.208097	-0.148119	-0.445392	0.661335	0.178027	-0.387277	-0.199192	-0.758799	0.0679192	0.368768	-0.0826632	-0.221708	0.157798
8168	RPS3	H200016319	-0.245625	0.876294	-0.58475	0.553258	-0.128831	0.961223	-0.235802	-0.467795	-0.806521	0.144022	0.569097	0.347119	1.21176	0.826004	1.24407	0.962574	0.185277	0.157943	-1.67111	-0.536048	-0.351931	3.32901	3.02153	4.397	0.0923396	-0.209313	-0.264222	-0.441172	-1.53967	-0.926784	0.11138	0.0541415	-0.322522	0.16849	0.388313	-0.013682	-0.688202	-0.927513	-0.236582	-0.417489	-0.140586	-0.486235	-0.280931	-0.0433636	-0.295001	-0.301182	-0.272434
18930	MLL5	H300018761	-2.29228	3.00714	-0.547736	0.552821	0.00464041	1.94001	0.553953	1.43421	-0.26827	-0.35248	-0.402906	-0.410797	-0.624019	0.257689	-0.301139	-1.08343	-1.62819	0.457422	1.08986	0.458124	0.676726	1.54	2.31144	2.53076	0.19134	0.436549	-0.104559	0.340715	-0.716821	-0.572542	0.0817616	-0.497269	-0.41582	-0.260975	0.060068	-0.312061	0.662047	1.40517	0.743075	-1.16146	-0.875208	-1.25529	-0.994344	-0.129185	-1.41805	-1.0055	-0.413594
23908	RGS6	opHsV0400002018	-0.178032	1.46699	-1.0259	-1.31604	-0.726997	-1.48152	-0.606639	-1.03892	-0.402208	0.117479	0.695789	-0.226271	-0.24175	-0.483765	-1.18161	-0.630721	-1.03768	-0.165654	-0.0388913	0.247504	0.220754	-0.782698	-0.110393	-1.11565	-0.2612	0.907634	0.378396	0.777664	0.353088	0.480799	0.34573	0.880212	0.361247	0.329946	-0.0739654	0.16568	0.231219	3.37486	0.303535	-0.12299	0.258067	-0.0440598	1.34007	0.929161	1.94424	0.559481	0.463377
17535	TRIM9	H300016065	0.604174	-0.665016	-0.532655	-1.23204	-0.720417	-1.52837	-1.10874	-1.08083	-0.501221	0.212474	-0.187874	-0.0562702	0.417743	0.80593	-0.435028	-1.3124	-0.499121	-0.701578	-0.239622	0.450679	0.0208637	-0.522758	-0.473825	-0.362064	0.247251	0.2294	0.220986	5.2608	-0.197114	0.66505	-0.162752	-0.068636	-0.145441	0.371458	0.376732	0.39459	0.533284	0.676782	0.387559	0.612426	0.330118	0.489382	1.30466	0.926674	0.896132	0.558424	0.558566
52	-	Alien10_60	0.0404922	1.58872	0.365714	1.43797	1.82429	2.5638	1.46689	0.674016	-0.447169	-0.495862	-0.148839	-0.43357	-0.126122	-0.968849	-0.812944	0.887879	1.42149	0.112618	3.05336	-1.30165	0.40672	-0.496655	0.699035	0.612242	-1.26255	-0.923817	0.521933	1.23725	-0.992874	0.140447	-0.594326	-0.750557	-0.621648	-0.190369	-0.781454	0.268112	-1.19863	-0.422082	-0.62657	-1.38086	-0.0914146	-0.797812	-1.50696	-0.774751	-0.32019	-0.596078	-1.20243
12007	Q9UI61_HUMAN	H300004814	-0.291092	-0.603897	0.223504	0.198886	0.894056	0.314334	0.528386	0.15127	1.22392	-0.0771226	0.396134	0.492312	-1.86939	-1.51823	-1.4777	0.205094	0.275742	-0.093666	1.43129	0.662168	-0.0921295	0.79434	0.157848	1.11205	-0.414991	-0.519666	0.0232256	-0.194969	1.16951	2.57615	-0.097264	0.697575	1.33607	-0.569079	1.99478	-0.335671	-1.3322	-1.17222	-1.3946	-0.203898	0.494573	0.495668	-1.59967	-1.97702	-1.65173	0.0314498	0.824038
3601	DCTD	H200006337	0.144251	1.39821	-0.410096	1.2099	1.2595	3.02255	1.67207	2.13733	0.42767	-0.444995	-0.308183	-0.423024	0.420069	0.238427	-0.53303	0.634382	0.613363	-0.399476	-0.948764	-1.29484	-1.57126	1.43771	1.29172	2.07763	-0.773462	-1.12527	-0.521103	-1.6	1.31661	-0.317673	2.28439	-0.0178001	-0.217569	-0.881891	-0.871386	-0.828548	-0.957267	-1.54882	-1.42991	-0.135202	-0.92546	0.330154	0.0734139	-0.389613	0.607697	0.746736	0.241205
5267	ITIH4	H200010183	-0.595545	-0.0619949	-0.164014	0.550061	-1.05467	-0.146974	-0.302483	-0.918087	-0.728999	1.69623	-0.130477	1.49247	-0.566331	-2.06359	-2.32341	0.0904015	-0.765266	1.19318	-0.110213	-0.133976	0.289684	0.558376	0.295818	0.504617	0.0351277	-0.210438	0.164784	0.184535	-0.983443	0.197166	0.00792911	0.230161	-0.172091	0.20397	0.226159	0.394876	-1.2191	-0.550477	-0.900314	1.42175	1.24331	1.43785	-1.24918	-1.02624	-0.811684	1.84387	1.80431
31787	-	opHsV0400009888	0.870359	0.129022	0.0437896	1.22546	-0.203812	0.0324612	-0.543718	0.789447	0.254008	1.13187	0.809844	0.165517	0.524422	0.530952	0.797306	-0.736796	2.90348	-0.0319481	-2.29651	0.476753	-0.972407	-2.09322	-0.707314	0.437421	-0.794011	-1.20181	-1.05835	-0.592046	-1.74413	1.99456	0.0138189	0.889072	1.56628	-2.2424	-0.211795	-1.73889	-0.170425	0.174704	-0.0167891	-0.471941	0.5898	1.37619	0.425234	0.471687	1.00113	-1.1668	-1.40486
30905	-	opHsV0400009006	-0.189719	-2.10566	0.462278	-1.18653	-1.22409	-2.45665	-1.16139	0.410351	0.354989	1.2819	0.36605	1.12968	-0.825971	-1.07629	-0.924209	0.194219	1.58321	0.963613	0.415558	0.564015	0.613596	-0.745896	-0.450315	-0.191553	0.229723	0.794493	0.0845382	-2.37572	0.152491	0.974729	0.485292	0.615585	0.525894	0.125116	-0.265525	0.022998	-0.326619	-1.02513	-0.596473	0.605966	0.503664	0.651707	-1.23159	-0.663165	-1.257	1.13052	0.679566
4737	SCARB1	H200008450	-0.0764673	1.72768	0.836476	0.649361	0.931615	2.241	1.66443	0.84578	0.637543	-0.625418	-0.73075	-0.648496	-0.418789	0.998953	0.667423	0.870829	-0.376376	-1.76807	-0.620094	0.896304	1.46751	-1.5412	-1.73137	-1.60156	-0.0704986	-0.57417	0.4363	0.463322	0.0874759	0.153504	-0.0811446	0.06315	0.445085	0.169936	0.383434	0.0950949	-1.41463	-1.90299	-1.57076	-0.117929	0.408533	0.529928	-1.52115	-0.22694	-0.48982	-0.978416	-0.470291
28586	CHSS3_HUMAN	opHsV0400006687	0.223293	-2.00905	-0.992369	-1.12308	-0.720417	-1.86629	-1.08571	-0.904386	-0.317658	-0.192385	0.0399932	0.495035	0.431906	-0.049653	0.217545	-1.55918	0.338727	-0.3671	-1.1004	-0.194534	-0.407503	0.393216	0.467906	0.613117	0.113963	0.449205	-1.21992	1.5195	0.332526	-0.594257	-0.419236	0.109979	-0.287989	-0.656318	-0.567499	-0.972638	-0.0787228	0.515056	0.597114	-0.253754	-0.282364	-1.12495	0.369487	0.312816	0.277702	0.557396	0.46266
25639	C16orf14	opHsV0400003749	0.208666	-0.634147	-1.05464	-0.400022	-0.792729	-0.148199	-0.266393	-0.630978	-0.558414	0.426694	-0.149077	0.474427	-0.987622	0.693009	-0.0212983	0.463012	-1.16272	-1.17888	0.064419	1.28112	-0.947382	-2.90013	-2.47587	-2.29793	0.0620206	-0.0944466	0.388912	1.64179	0.222355	-0.300208	0.166914	-0.107748	-0.0170874	0.719145	0.421384	0.688336	-0.0659877	-1.34068	-0.599309	0.283371	0.317436	0.385464	-0.835458	-0.285433	0.228451	0.551112	0.208326
13120	Q49A35_HUMAN	H300006994	-0.324144	-0.422599	-0.256036	0.262033	-0.796131	-0.431436	-0.489783	0.0325651	0.531973	0.213875	-0.318361	0.00568	-0.447349	-0.813166	-0.672843	-0.504041	0.630149	-0.126139	-0.0130491	0.108354	0.138417	-0.527217	0.333267	-0.0925113	0.392651	-0.185716	-0.0795241	6.74402	-0.279697	1.36168	0.0768063	0.656378	1.04886	0.0111093	0.377358	0.71095	-0.907041	-0.475746	-0.78256	-0.565437	0.487714	-0.27246	-0.755591	-0.497828	-0.296062	1.00036	-0.0707825
3471	NPHP1	H200006113	-0.205133	-1.62572	-0.0051944	-1.16177	-0.763462	-0.630817	-0.188928	-2.3719	-1.0905	-0.303188	-1.10228	-0.0626952	0.249432	0.0701589	0.693592	-0.422622	0.733236	0.116751	-0.379645	-0.764755	-2.00419	0.724059	2.16688	-0.832963	2.45334	-0.505633	1.59729	0.160847	2.45629	1.07429	1.61623	0.459798	0.0971416	-0.449476	0.661071	0.569858	0.384417	0.796338	-0.317082	-0.0602348	0.141763	-0.748744	0.531894	1.83289	1.7866	1.19274	0.401342
33344	-	opHsV0400011445	0.51991	-0.871042	0.152167	-0.551888	0.974043	-0.571278	0.433648	0.396917	0.132186	-0.120018	-1.48789	0.195509	-1.89703	-2.36334	-1.02855	-0.72804	-1.68403	0.950758	1.60657	0.776007	0.60539	0.826914	0.238537	0.932053	-0.365131	0.516912	-0.811078	0.714784	-0.316544	0.741585	-0.797758	0.0622803	-0.330726	-0.179402	0.000527478	-0.15879	-1.08842	-1.12344	-1.53014	0.764165	2.05381	1.85193	-1.21104	-1.54935	-1.86957	1.27501	1.15658
32906	-	opHsV0400011007	0.545216	1.26329	0.125594	0.583179	0.436109	1.67835	0.710441	1.6875	0.00226982	-1.18499	-0.527028	-1.42123	1.06116	0.852823	1.25021	-1.08138	0.491971	-0.197371	-0.890269	-1.80749	-0.98698	0.92081	-0.0808217	0.0581118	-0.58181	-1.15778	2.59954	-3.20237	-0.406487	-1.18978	-0.783916	-0.00270718	-0.176112	0.0644134	-0.575564	0.0239139	0.15923	0.648626	-0.0445809	-1.39639	-1.04392	-1.49412	0.240585	-0.0157477	0.363805	-0.587535	-0.555373
4440	EPYC	H200007888	1.23417	-2.2037	-0.170947	-1.3545	-0.463392	-1.8997	-0.865843	-1.75779	0.0241529	0.686841	-0.387851	0.341218	-1.29976	-1.20451	-1.80031	0.665483	0.113712	0.582959	0.0569175	0.419363	1.04981	0.227823	0.615254	-0.300814	-0.010834	-0.0693523	0.983786	2.51499	1.55673	1.8055	0.0395442	0.265074	-0.0516228	0.0912063	0.539965	0.337771	-1.61491	-0.771458	-1.48905	1.33793	1.27188	1.05099	-0.737625	-0.991667	-0.871606	0.77791	0.873418
34094	-	opHsV0400012195	-1.92322	0.726405	-1.32741	0.207723	0.264762	1.01449	-0.324043	1.22415	0.0802234	0.0264612	-0.377981	1.39001	0.0911433	0.375377	-0.199433	-0.357551	0.668197	0.18941	2.13558	0.365364	-0.652257	-0.283056	1.51933	0.505835	1.29684	0.511889	0.851722	0.115054	-1.79259	0.805965	0.940252	0.211921	0.750369	-0.197251	-0.81182	-0.263228	-0.00713406	0.693643	-0.0812662	-0.386125	0.378362	0.568556	-0.30957	0.594443	-0.16428	-0.0817854	-0.438926
23614	-	opHsV0400001724	-0.593877	-0.127902	-1.42893	-1.55406	-0.690967	-0.405046	-0.761363	-0.61623	-0.9876	-0.390092	1.78099	-0.178599	1.47159	0.502863	0.431098	1.65198	1.27467	-0.58502	-0.472734	-0.461043	-0.873612	-0.226043	1.57526	0.837134	0.299334	2.61088	-3.45755	0.824719	-0.149295	0.38361	0.927329	-0.294259	-0.0394604	0.224755	-1.17205	-0.718967	0.591647	-0.457775	1.35988	0.325935	-0.20927	0.681525	1.02543	1.10995	1.12633	0.196107	0.335434
20721	TP53I13	H300021125	-0.082219	-1.97823	-0.377178	-0.0492758	-0.567705	-1.22178	-0.44333	-1.36299	0.471036	0.131268	0.080143	-0.15352	1.09292	2.6779	2.02269	0.412495	0.43721	-0.499446	-0.288893	0.903235	0.91416	-0.946498	-0.835914	-0.343188	-0.0626147	-0.329429	0.0578742	-0.64234	1.13654	0.941625	0.65784	0.993768	0.732156	0.540421	0.223498	0.926493	0.456371	0.714935	1.82093	-0.0852777	-1.01879	-0.111815	0.480871	0.57811	0.35714	-1.47831	-0.863244
34916	-	opHsV0400013017	-1.24981	1.77423	1.75858	1.31538	0.845375	1.21313	1.22358	1.10963	0.340383	0.0911202	0.48843	0.276747	0.834292	-0.0544285	0.640792	0.055191	-1.12141	0.989198	0.254217	-0.585841	-0.132268	0.314129	-0.0135181	-0.86713	0.858926	1.12489	-0.319771	-2.13291	-1.77716	-0.187683	-1.10641	-0.147075	0.228235	0.0875771	0.339293	0.210778	1.24403	0.420342	0.969606	-1.24559	-1.32236	-0.649977	-0.426166	0.93937	-1.09815	-0.939322	-0.301512
9603	OR4D5	H300000056	-0.357148	-0.838284	0.963136	-1.35124	-0.82392	-0.539463	0.709038	-1.13674	-0.692353	0.102971	0.0700958	0.0417227	0.615176	0.00390009	0.279665	-0.3358	0.772206	-0.519798	0.315402	1.08628	-0.896302	1.82147	1.39514	2.82591	1.21182	-0.143459	0.460797	1.08022	-0.078858	0.75296	0.627814	0.438836	-0.203217	0.00182481	-0.66167	-0.487601	0.600505	0.765074	0.35746	-0.708199	-0.135744	-0.409891	1.08668	0.907853	0.45285	-0.979924	-2.09395
19393	MEN1	H300019347	-1.38226	0.842409	-1.95299	0.370177	-0.851166	0.893701	-1.32173	0.127915	-2.03676	0.2677	0.130162	0.313432	1.02671	1.37213	1.23472	1.42645	0.709293	-1.08597	-0.857202	-1.20302	-1.32457	0.54888	0.0906322	0.214325	-1.31912	-1.64583	-1.10973	0.473344	-0.924184	0.182672	-0.0407432	0.12223	0.00335308	-0.0841305	-0.494809	-1.45577	-0.220633	0.954176	0.421177	0.610968	0.287634	0.854139	0.37662	0.880096	1.32767	0.429536	0.941651
1467	-	H200002360	-1.34735	0.357446	-2.07241	0.648736	-1.15445	1.38807	0.299486	1.00576	-1.72382	0.230818	0.934042	0.912467	0.739331	-0.638559	1.00934	0.470368	-0.501983	0.290964	-1.29047	0.180995	0.951088	2.92346	-0.404957	0.857393	0.104612	-0.61341	-0.281049	1.20595	-0.28002	0.944345	0.116018	1.38735	2.02555	-1.01276	0.808275	0.76738	0.534769	0.318128	0.240545	-0.355764	-0.552667	0.00889719	0.778236	0.252987	0.84086	0.3192	0.0470219
35371	-	opHsV04NC000001	-2.00994	-0.663622	1.23411	1.49127	0.603355	2.01832	0.441625	0.0688732	0.443004	-0.76825	-0.791698	0.0590521	0.534589	-0.373097	0.787739	0.439808	0.958405	-0.241728	-0.0502089	-0.347203	0.789638	0.993445	0.814233	1.16178	1.32846	1.462	1.85819	-0.634758	-0.629795	-1.16461	-0.570834	0.56164	1.48585	0.0660462	0.489558	1.82042	0.235831	0.214818	0.230288	-2.20519	-1.56708	-1.60438	0.314923	-0.0204751	-0.896972	-0.55682	-1.66968
10069	-	H300001003	-0.982187	-1.70731	-2.32729	-0.0400983	-1.42793	0.291421	-0.83893	-0.789753	-1.09772	0.744244	0.29569	0.72701	0.221939	-0.0418414	-0.202831	1.56305	-1.09698	-0.726906	-0.528273	0.940309	-0.342702	-2.89684	-0.513245	-1.17456	1.05308	0.753808	0.556316	2.40911	-0.612645	-0.514681	-0.413295	-0.203669	-0.186741	0.704275	0.592031	0.000127034	0.5257	-0.190702	0.309673	0.876636	0.566695	0.634674	0.022195	0.943064	0.673755	1.74812	0.490774
9232	EXOC3L2	H200019836	1.00171	-2.09362	0.971161	0.860279	0.751173	-1.02985	-0.104295	-0.834469	0.628035	0.683682	0.356774	0.444748	-0.587105	-1.18317	-1.84834	-0.416175	-0.444979	1.48837	1.43885	-0.71597	1.03012	0.549632	0.894014	0.467829	0.317474	0.197693	0.571284	-0.639355	1.20332	0.82858	0.939311	0.997426	0.686995	0.0301902	0.353786	0.167142	-1.26431	-0.980645	-0.476834	0.0388078	0.0957646	0.0185541	-1.73257	-1.02282	-0.719066	0.100909	0.170065
22475	NP_689736.1	opHsV0400000599	0.024082	1.63873	0.754623	1.0024	0.943704	1.42783	0.971592	1.11258	0.515711	-0.778921	-0.901823	-0.926267	-0.679856	0.330973	-0.274669	4.09349	0.72789	-0.130947	4.67469	-0.412181	-0.12759	0.448789	0.38573	0.486294	-0.351529	0.0458849	-0.424165	-1.08356	0.490375	-0.297298	-0.242856	-0.229753	-0.291204	-0.563471	-0.249796	-0.526109	-0.427583	-0.637035	-0.203112	-0.620603	-0.452041	-0.728041	-0.266617	-0.318173	-0.79695	-0.654893	-0.494828
35094	-	opHsV0400013195	-0.612895	-1.91577	0.0170096	-0.483342	-0.110023	-1.48113	-0.541632	-0.974711	0.149518	1.00153	0.312328	1.33401	0.633755	-1.80741	-0.935638	-1.50939	0.905454	0.792988	-0.338423	2.44895	0.0950475	1.95784	2.09761	1.20448	0.354261	0.910338	0.498324	1.69459	0.228548	-0.410266	-0.0460699	-0.342096	0.0954068	-8.59524e-05	-0.0598292	-0.085434	-0.406283	0.183709	-0.312083	0.0222783	-0.344612	-0.392885	-0.206156	-0.425902	-0.163302	0.0522257	-0.602483
27501	-	opHsV0400005611	-0.727624	-1.6062	-0.489053	-0.606985	-0.679798	-1.50378	-0.841521	-1.23848	-0.618263	0.2631	-0.00638109	0.109159	0.281961	0.618814	0.466321	-0.530759	0.146255	0.0985018	-0.18966	2.42114	0.167491	-0.327578	-0.198546	-0.763114	0.0460222	0.0482308	-0.114544	6.53008	0.227748	0.25671	0.218192	0.206494	0.292964	0.105248	0.20117	0.149593	0.0899086	0.294057	0.288551	0.0598503	0.0348449	0.102933	0.0841594	0.0156319	0.421274	-0.160183	-0.255504
32459	-	opHsV0400010560	-1.58166	-0.457944	-1.03076	-0.220694	-0.562084	0.339727	-0.448158	-0.906327	-0.617773	1.94238	-0.0711476	0.553595	0.221088	0.24145	0.0686169	1.84775	0.53639	0.952069	-0.613701	0.429376	-2.0456	0.381064	-2.18965	-2.12252	0.332258	-1.54697	0.503443	1.56577	0.111708	0.279471	0.47057	-0.636711	1.23536	0.572975	0.998219	-0.19243	0.868375	0.0213448	-0.382303	-1.5946	-0.0130701	-0.958837	0.274515	0.440659	-0.792117	-1.51424	-0.613602
11774	Q3KQU0_HUMAN	H300004383	-0.929227	1.95249	-0.40064	1.05842	-0.180237	2.33933	1.01521	0.985908	-0.432934	-0.21788	0.114607	-0.049542	-0.223069	-0.860181	-0.0434446	-0.204944	-0.842316	-0.09704	0.237399	-0.449854	-0.655405	3.8025	3.29105	3.32245	-0.349948	-0.517238	-0.600041	-0.445028	-1.9856	-0.786322	-0.706341	-0.705642	-0.542508	-0.405652	-0.197176	-0.269763	-0.1682	-0.09056	0.163259	-0.368893	-0.313737	-0.283921	-0.6309	-0.411119	-0.6115	-0.2414	-0.380514
4224	DKK4	H200007420	0.702455	-2.63458	0.201315	0.515159	1.03834	-1.53113	0.264375	-0.887232	1.26774	-1.09531	-0.889412	-0.381192	-0.227861	-0.307738	-0.756024	-0.258035	-0.795577	2.31806	-0.378509	-0.229232	0.400002	1.77165	0.381506	0.449261	0.74856	0.549506	0.874422	-0.394282	0.200118	0.876887	0.787353	1.58729	0.67543	0.973148	1.59726	1.65386	-1.27736	-0.937847	-0.619003	-0.216752	-0.780164	-0.370703	-0.510294	-0.689394	-0.715171	0.248762	-0.226337
32595	-	opHsV0400010696	-0.0399563	-2.83	-0.475488	0.575627	0.135093	-2.04198	-0.895648	-2.12857	0.314213	0.630873	-0.0243512	-0.162194	0.162587	0.301519	0.411181	-0.103496	1.50087	0.610766	-0.259735	-1.65978	1.18431	0.146184	1.06074	-0.400548	0.350407	0.832098	-0.289655	2.80205	-0.888393	0.435538	0.549064	0.201946	0.47451	-0.528983	0.0209168	0.390524	-1.2313	-0.703193	0.269372	0.667311	0.539248	1.04147	-0.644217	0.762367	-0.331529	1.17665	0.543913
12618	CASR	H300006037	0.844973	-1.14136	-0.806148	-0.641335	-0.483191	-1.00377	-0.968425	-0.851241	-0.716044	-0.40892	0.0239416	-0.21039	1.74656	2.70129	1.76619	0.269776	0.867135	-1.00826	-0.326228	0.195338	-0.561255	0.422582	0.857959	0.903318	-0.26559	0.117017	-0.186675	-0.489149	-1.31421	-0.647141	-0.25521	-0.65244	-1.14112	-0.675247	-0.222844	-0.862483	0.976467	1.23246	1.21059	-0.521526	-1.03993	-0.660227	2.25901	1.05179	1.92972	0.228005	0.218338
25390	LOC645312	opHsV0400003500	-1.92844	1.6342	-1.64842	-0.917659	-0.589951	1.33781	-1.78455	-0.328325	-2.32454	-0.30826	-1.14196	-0.342295	0.307913	1.43049	1.474	0.210886	-0.124425	0.124608	-1.27531	-0.937529	-0.940596	0.0650889	0.900504	-0.0839049	-0.566364	-0.76439	-0.899089	-0.37646	2.02399	0.0987732	1.01018	0.978698	1.31837	0.466491	0.556659	0.484477	-1.37843	-2.07108	-1.28676	0.708933	0.0598517	0.753014	-0.00244891	-0.494538	0.0655567	0.916313	0.286438
31474	HNRPH1	opHsV0400009575	-0.477925	2.42395	0.678262	0.604337	0.456524	1.42913	0.2021	0.227734	-0.379786	-0.249979	0.0866108	0.0964496	0.887732	0.0236837	0.669638	0.354152	-0.343778	-0.152074	-0.629176	-0.136421	-0.551952	3.28528	2.12796	1.99708	-0.806401	-0.355375	-0.704223	-0.294046	-1.72201	-0.856334	-0.609775	-0.879674	-0.63125	-0.91927	-0.36201	-1.42658	0.573144	0.740356	0.315934	-0.40248	-0.442035	-0.186162	0.788809	0.393155	-0.318331	-0.659614	-0.51043
4995	TOE1	H200009231	-2.22565	0.937975	-0.680914	0.0486536	0.612981	1.01804	1.0919	1.19932	-0.345063	0.837781	1.61623	0.836437	0.0987658	0.342245	0.188258	0.633584	0.612487	1.05395	0.939163	-0.167982	0.976668	0.376055	0.194373	-0.745614	-0.278393	0.130055	0.154531	0.248255	-3.72445	-0.78775	1.40747	1.41844	1.49322	0.929319	0.595614	0.70468	-0.291314	-0.282221	-0.301152	-0.866324	-0.480869	0.625018	-0.375684	-0.162835	-1.0748	-0.132745	-1.01925
29377	-	opHsV0400007478	0.328816	-1.95054	-0.204475	-1.35698	-0.628945	-1.78509	-0.851763	-1.79237	-0.209028	0.500177	0.568873	0.665453	0.951655	0.42455	0.460981	0.919793	-0.318018	0.107626	-0.529882	0.463508	-0.168872	-0.823171	-0.834641	-0.810661	-0.336963	-0.171046	-0.0526944	5.63552	-1.00517	-0.450006	-0.00733751	-0.203392	-0.222883	-0.233909	-0.188839	-0.379765	0.782327	0.477036	0.266576	0.27455	0.0915141	0.118668	0.972213	1.08324	1.45739	0.0792007	0.0419734
948	DHX35	H200001378	0.0731583	3.28208	-1.14395	0.630999	0.550162	2.51666	0.816545	1.99635	0.0647186	-0.287014	-0.0223894	-0.700459	0.136592	1.20281	0.886452	0.714093	1.11894	-0.167043	-0.896548	-1.15719	-0.901017	0.556384	1.04084	1.29045	-0.264257	-0.576322	-0.549457	-1.37161	-0.434958	0.164843	-0.176516	0.0467575	-0.0375524	-0.726118	-0.46363	-0.541488	-0.0733876	-0.0412531	-0.319929	-0.193342	-0.618208	-0.522781	0.19332	0.0876917	-0.174229	0.872019	0.35832
3690	DHX38	H200006480	-1.31991	1.76978	-2.62555	-1.32475	-2.14939	1.57296	-1.67842	-0.311594	-2.26413	0.114654	-0.0425068	0.213514	0.114391	-0.303007	0.157036	1.14558	1.13296	-1.16776	0.345857	-0.231826	-0.317382	0.497373	-0.341053	0.417466	-0.0775959	-1.03319	0.200931	1.02355	0.705534	0.663553	0.501485	0.600751	1.02213	0.164926	-0.387595	0.164216	-0.00958458	-0.0653342	-0.275599	0.946091	1.25027	1.55232	-0.518238	0.175274	0.84259	1.47222	1.75642
20279	CNTNAP4	H300020509	-1.24299	0.196301	-0.10731	-0.038816	0.526911	0.261536	-0.744885	1.12403	-0.112795	-2.13423	-1.4027	-0.846841	-1.06164	2.20338	2.04557	-0.833626	-1.18042	-0.4979	1.12066	0.253742	0.344053	-2.81824	-1.70771	-2.84077	0.193287	-0.36706	0.175806	1.72987	0.834602	0.542893	0.284969	0.714226	0.702107	1.22044	1.38276	1.89097	0.725238	0.890078	0.423629	-0.0348529	0.0281038	0.32629	-0.564635	0.341998	0.504195	-0.563428	0.291688
12134	MRPS31	H300005060	0.442698	0.821977	-0.473272	5.26749	0.744643	0.13964	0.653439	1.43922	-0.489922	-0.194044	-0.385139	-0.64988	-0.622658	-0.458433	0.256762	3.04365	-0.656035	-0.329379	0.908786	0.495889	0.765891	1.093	0.00173348	0.148337	0.693276	0.377901	0.582005	-0.177622	-0.713504	-0.353799	-0.497392	-0.075866	-0.26548	-0.383073	-0.259611	0.19305	0.192992	-0.447313	-0.657151	-0.851201	-0.71279	-0.665189	-0.912397	-0.375491	-0.676356	-0.96547	-0.716965
33799	-	opHsV0400011900	-0.0708687	-1.90034	-0.205347	-0.646672	-1.13106	-1.27039	-0.600838	-1.59034	-0.148686	-0.0818161	0.372351	0.185218	0.113811	1.39406	1.14262	-0.43904	-1.20335	0.788867	-0.792589	-0.801607	-0.0471801	-0.204263	0.360715	0.120852	-0.605114	-0.486485	0.200726	5.43136	-0.162472	0.347756	0.155203	0.546975	0.439563	0.390815	0.344669	0.624599	0.246262	0.875013	1.12013	-0.581384	-0.491303	-0.631274	0.560005	0.367614	0.579123	-0.797431	-0.562118
23131	MAF1	opHsV0400001248	-0.358801	1.98722	-1.68649	-1.37423	-2.03464	1.18883	-1.199	-0.643273	-2.38906	0.0197728	0.0544493	-0.0623768	0.263212	1.94504	1.02531	1.62712	0.308656	-1.29537	-0.592153	0.20005	0.267026	-1.94566	-0.69548	-1.86774	-0.739013	-0.520142	-0.360316	-0.168085	-0.342526	0.225854	0.874172	0.817647	1.00183	0.663844	0.289895	0.580336	-0.0564078	-0.414287	0.022231	0.09755	0.32579	0.319189	0.0114999	0.926637	1.01004	0.505819	0.416655
23561	MFSD5	opHsV0400001671	-1.31872	0.266225	-1.99918	-0.574372	-1.78494	0.327348	-1.08811	-0.565283	-1.52411	-0.313887	-1.4272	-0.247237	0.311581	0.940703	1.77305	0.299343	-1.1231	-1.34314	-0.247729	-0.274893	0.647148	-1.40605	0.36541	-1.04596	-1.25018	-0.382936	0.258992	0.0639433	0.614308	-0.378497	-0.487304	-0.331113	-0.36254	0.330319	0.225302	0.373361	-1.01283	-0.64255	0.572152	0.039051	0.19684	0.726545	-0.341571	3.74802	0.693313	1.09304	0.67537
33295	-	opHsV0400011396	0.202514	-0.566632	0.164646	-1.61078	-0.501148	-1.55902	-0.804201	-0.894746	0.477471	0.177585	-1.01925	0.758577	-0.185725	-0.293038	-0.686306	-0.582544	-0.468983	0.315283	-1.83449	0.827847	0.817122	-3.11436	-0.430349	-0.642587	0.878725	1.07442	-1.28209	1.6272	1.72902	0.203864	0.468914	1.7715	0.573455	1.15974	1.75667	0.112461	-0.403701	-1.2739	0.184235	0.83725	2.36884	0.709846	-0.228124	0.598868	-0.0247075	1.56315	0.0541933
24628	Q86VG6_HUMAN	opHsV0400002738	1.12496	0.0937434	-1.02285	-1.38412	-1.80776	-0.554184	-1.93081	-0.362761	-1.78229	1.44314	-0.249329	0.324651	1.45281	0.024552	0.16557	0.745791	1.32153	-0.522166	0.74334	1.25248	-0.739642	-2.08838	0.357983	-1.81181	-0.947347	-1.62026	-0.870965	1.03639	0.843503	-0.285318	0.432832	-0.264233	-0.0256587	-0.543387	-0.5345	-0.358613	0.57437	0.554092	0.422287	-0.0306714	0.196737	1.48627	0.710205	1.0576	-0.00164093	0.377634	-0.360001
31141	-	opHsV0400009242	1.19873	-0.615019	0.197915	-0.0219205	-0.548636	-0.0470619	0.00277571	-0.936301	0.302644	0.272537	0.604594	0.426983	0.392127	-0.0355843	0.540215	0.618086	0.544173	-0.363844	0.170165	0.146584	-2.85381	-1.2198	-1.87823	1.06332	-1.16681	-1.22261	0.426537	-5.20753	-0.605431	0.148155	-2.06674	0.20324	0.0702513	0.00663726	0.158163	0.220175	0.869523	0.367734	-0.0531829	0.277338	0.513583	0.526906	0.526656	0.218562	0.738794	0.25769	0.633917
24554	Q9NSM0_HUMAN	opHsV0400002664	-0.796537	-2.48251	-0.288278	-1.33224	-0.355096	-1.35666	-0.0248927	-1.10317	-0.374509	-0.0669662	0.380705	-0.29622	1.81784	2.63326	2.65516	0.248115	-1.17023	-0.67057	-0.578817	0.20798	-0.991892	-0.65724	-0.522465	-1.41524	0.831902	0.70629	0.127797	-0.996049	-0.739931	-0.209993	0.370522	0.615356	-0.134922	0.269384	0.304337	0.0624014	1.36922	0.363974	0.8085	0.0318361	-0.222497	-0.400499	2.1666	1.7069	0.916513	0.236977	0.186711
19485	HLA-B	H300019483	-0.082328	1.36826	-1.38931	-1.14135	-0.920947	0.693168	-0.752729	0.023976	0.465252	1.13102	-0.0681671	1.04866	-0.0441779	0.0468335	0.35246	0.886321	-0.0693063	0.256643	-0.928412	0.949522	1.70737	-1.58881	-1.26824	-1.02172	-0.143583	-1.0057	0.58164	0.591476	2.91528	-0.268505	0.188397	-0.130477	-0.240586	0.461811	0.08603	0.83184	-0.698372	-1.99557	-0.624374	0.862185	0.879748	0.897816	-2.01475	-0.584611	-0.49894	1.53289	1.22578
4671	ZNF432	H200008322	-0.851172	-0.0340474	1.10208	0.682705	0.605778	-0.701317	0.160134	0.41784	0.849108	0.211596	-0.406759	-0.0949311	-1.38296	-2.17703	-1.77904	0.407983	0.73037	1.11603	1.83362	-1.0956	1.90571	0.625664	0.947267	-1.21094	0.526752	0.443371	0.578111	-0.396945	-0.133889	1.7204	0.691367	1.35089	1.32462	0.512545	1.28525	0.539442	-0.813842	-1.48631	-0.860977	0.319762	0.294067	-0.174932	-1.67033	-1.53744	-1.721	0.0221405	0.158431
6551	CACNA2D2	H200012684	1.77952	0.382921	0.894712	-0.491312	0.50259	0.372335	1.18616	1.27983	0.283721	-0.489527	-0.839899	-0.0233244	-0.339764	-0.871448	-1.39418	-0.670144	0.281559	-0.613009	1.36076	0.549291	0.997469	-1.73688	-0.842936	-2.88135	-0.834276	-2.93179	-1.44926	0.812354	1.82326	0.0630174	0.158636	-0.816071	-1.1168	-0.0514115	-0.607783	0.0703937	-0.832664	-0.639341	-0.38414	0.298679	1.38168	1.09693	-0.153688	-0.402425	-0.000745398	1.17752	1.32935
22823	-	opHsV0400000940	-1.20514	1.0502	-1.58342	0.653631	-1.15617	1.15717	0.17499	0.519917	-1.90026	-0.593567	-1.09373	-1.06062	0.665695	1.36239	1.17992	-1.58181	0.108236	-1.62702	0.0335349	-0.582021	0.0952345	-1.33258	-2.59179	-1.96124	-0.807657	-0.061143	-1.30928	0.500424	0.335755	0.273625	-0.309176	-0.607788	-0.224145	0.31024	0.715777	0.393635	0.0440416	1.5368	1.10299	0.344016	0.0323682	-0.0524205	1.38585	0.847675	1.83261	0.277193	-0.062164
23556	DUXA	opHsV0400001666	-0.478905	-0.929093	-0.643987	1.2156	0.240381	-0.332975	-0.433475	0.800432	-0.188138	0.55807	-1.14406	-0.786421	-0.772967	-1.10802	-1.19781	-1.29624	-1.35625	-0.123643	2.90416	0.765998	-1.71115	-1.1994	0.0218754	-0.0860889	1.64458	1.15201	1.14277	0.297986	-0.443263	1.20659	0.723572	1.50506	1.08705	0.890588	1.24687	1.34813	-1.16776	-1.51168	-1.08716	1.25007	1.2043	0.716307	-0.832102	-1.00652	-1.0631	0.498338	1.02879
1662	CHCHD8	H200002738	-1.11818	1.19312	-1.08727	-0.328546	0.262218	1.51244	0.707474	1.1298	-0.387228	-0.124318	0.0561311	-0.00694606	0.0528772	0.0534432	-0.0355116	0.835341	-1.72796	0.138178	1.97594	0.221998	-1.45012	0.50515	1.06779	0.433761	-0.607679	-0.417303	-0.514468	0.518699	-0.0569365	0.366026	0.669968	0.616755	0.432335	-0.537054	-0.801672	-3.19735	0.612708	0.671977	0.272476	0.476891	0.318	0.503109	0.0904899	0.724155	0.480779	-0.142135	-0.096103
13008	-	H300006741	0.0421332	-0.79733	-0.0182535	-0.524716	0.876632	1.18853	0.196847	0.0554095	-0.0332776	-0.726125	1.56477	1.37716	1.18101	0.229764	-0.923953	-0.590016	-0.377401	-0.131113	0.675275	-0.0951072	-1.05911	1.53394	3.18801	1.21896	0.718285	-0.433076	-0.0951035	-0.367658	1.70308	1.02076	0.34587	0.348384	0.256029	0.324277	-0.712024	-0.466922	-0.532965	-0.00097202	0.153922	-0.391295	-0.631894	-2.0222	-0.583612	-0.479599	0.293306	-1.61312	-1.98774
10127	GOLT1A	H300001123	1.00276	-1.95093	0.119236	-0.90545	-0.127622	-1.20537	-1.08563	-0.911288	-0.13307	0.440829	0.336025	-0.0411626	0.404977	2.34265	1.59856	-0.559942	-3.48693	-1.16151	0.878516	0.337234	0.199435	0.0616971	1.29949	-0.318635	-0.650389	-0.722495	0.0292628	-0.332762	0.448354	-1.17549	-0.961023	-0.114528	-0.532236	-0.509439	-0.448657	0.569608	1.70623	1.6986	2.31269	0.500051	0.7124	0.77859	1.54417	0.795213	0.156104	0.115304	-0.13947
3244	MRPS7	H200005755	-1.21508	-0.0344971	-0.498383	0.585339	0.618368	2.01041	1.16297	0.194543	0.273506	-0.648066	-0.890482	-0.730161	1.17262	0.985047	0.91754	-0.166875	0.792239	-0.566167	-0.555554	-1.20595	-0.202734	2.18823	2.01127	1.40124	-0.854318	-1.31415	-0.635057	-0.977049	0.616872	-0.343667	-0.683408	-0.628829	-0.807822	-1.35258	-1.51278	-1.57167	0.551583	1.03819	1.09859	0.344361	-1.16566	0.495954	1.02315	1.29397	1.09386	0.918073	-0.132449
30531	-	opHsV0400008632	-1.02641	1.64591	-0.919276	1.28437	0.0316086	1.73439	0.665128	1.13241	-0.773811	-0.245897	-0.447051	-0.746991	0.298051	-0.666592	-0.654637	0.845993	0.188634	-0.369872	-0.927765	-0.335762	-1.33347	1.84497	1.36997	1.44284	-0.866496	-0.937328	-1.12632	-0.705297	-0.157254	-0.190411	-0.832027	-0.820311	-0.712054	-1.51387	-1.10872	-1.54038	0.458943	0.940413	-0.15862	0.915891	-0.139063	0.723929	1.38085	1.98248	2.15208	0.971255	0.837724
31444	-	opHsV0400009545	1.34873	-0.618539	0.109423	-0.714423	0.666332	-0.383896	0.394699	-0.0445892	-1.56641	0.324639	2.31555	0.0836814	-0.466375	0.951167	0.82389	-1.78531	0.343416	1.39124	2.00625	-0.456644	-0.595468	0.344639	1.66361	-0.533504	-1.03878	0.287679	0.0856164	-1.48841	-3.5117	-1.25426	0.159206	0.0334537	-0.908819	-1.47323	0.0192936	-2.29516	0.513666	-0.459574	1.16569	-0.254144	0.594547	0.244417	0.581577	0.245624	0.605676	-0.891575	-0.739429
29690	-	opHsV0400007791	0.820917	-0.753452	-0.194244	-1.99767	-1.18731	-0.880039	-1.95487	-1.48087	-1.30716	0.206133	0.633902	1.05283	0.744281	-0.294718	-0.313918	1.36059	-2.32488	0.701564	0.859141	0.975709	-0.0571243	-0.326936	-0.160469	-0.443681	-0.972977	-0.854042	-0.540943	0.626708	-0.200879	-0.65354	0.530474	-0.495999	0.0501435	-0.572666	-0.752511	-0.0312244	0.380748	1.43787	0.873708	0.274668	-0.804183	0.233569	1.48784	0.810041	1.43949	0.152091	-0.724437
22813	NP_612147.1	opHsV0400000930	1.74354	0.780589	1.03915	-0.236736	0.49503	0.80904	-0.195468	1.77105	0.438396	0.0617686	-0.584098	-0.63137	0.00480244	0.545266	0.677862	-0.141696	0.794042	0.145238	0.772171	-2.0522	0.953541	-0.0269653	0.133473	0.27551	-1.66113	-0.556239	-1.26991	-1.46235	0.327517	-0.231212	-1.24983	-0.154822	-0.245382	-3.40916	-0.0383003	-2.22319	0.209383	1.11281	0.828806	0.389114	0.263718	0.699408	-0.0231738	-0.316162	0.654727	-0.382453	0.134091
4754	CXXC1	H200008486	-0.627463	-0.0187813	-0.896543	-0.52199	-0.938635	-0.116942	-0.658417	-0.583455	-0.801453	0.547061	0.195491	0.468137	-0.202372	0.359972	0.107768	0.282727	0.0740896	-0.171863	0.0351388	-0.315455	-0.736295	-0.123019	-0.26191	-0.17648	-0.61237	-0.826531	-0.656402	6.42441	-0.166374	0.552365	0.314931	0.475333	0.552982	0.470912	-0.214571	0.379874	0.342319	0.218894	0.2684	0.534415	0.695614	0.766979	-0.110037	0.26092	0.482958	0.579217	0.507312
4946	Q9HAM1_HUMAN	H200008927	0.922142	-0.634268	0.272708	-0.583551	-0.524409	-0.97688	0.832523	-0.0329129	-0.0328466	0.271272	0.342682	0.264095	0.741001	-0.259005	-0.0992085	0.746532	0.271868	0.264295	-0.587885	0.387809	-0.185773	-0.845101	-0.23859	-0.63872	0.724151	0.465607	1.18619	-0.420643	-0.109469	-0.861224	-0.228793	-1.36879	-1.0456	-0.407185	0.0494436	-6.27942	0.891639	0.188556	1.23595	0.44964	0.0585364	0.0333538	0.649103	0.268463	0.438836	-0.0812425	-0.146049
13172	RELN	H300007097	2.4531	-0.224324	0.128286	-1.5024	0.525912	-1.49746	-1.82062	-0.311746	-0.795131	1.23181	1.14018	0.11488	0.368822	-1.08526	-0.584021	2.32336	-0.0220481	0.53579	-0.549823	0.683487	-0.521288	-2.06574	-1.75238	-3.23367	-0.760052	-0.908348	-0.288022	0.49013	1.05508	1.20923	-0.158432	-1.13094	0.205316	1.06406	0.787853	1.0997	-0.594029	0.0777811	-1.21771	0.791667	0.937474	1.37197	0.000259867	0.27074	0.0280002	-0.0061184	0.939862
14255	FAM98B	H300009228	-1.41486	1.14205	-0.156396	1.59752	0.855619	1.58529	-0.0268895	2.58087	-0.123659	-0.139918	0.741039	-0.650076	0.524765	-0.0395865	0.486457	-0.197456	1.97582	-0.00508522	0.884027	0.595665	1.45975	2.43089	0.438054	-2.55768	-0.0300687	0.163923	-0.45432	-0.0851451	-0.889701	0.790864	-0.859245	0.0413141	0.370003	0.47246	0.521529	1.18874	0.174371	-0.723479	-0.173499	0.304683	0.393103	-0.439233	-0.467003	-0.417385	0.133339	-0.252621	1.10779
4110	WDR59	H200007174	-0.00813056	1.94832	-1.12401	-0.366439	0.794823	1.80226	0.071185	1.74069	-0.857037	0.361361	0.454752	0.0844344	0.282321	0.207961	0.349955	0.168656	1.39859	-0.00504246	0.188878	-2.12818	-1.87051	0.523547	1.44877	0.597723	0.0112261	-0.130889	-0.192606	-2.71716	-0.408409	-0.453338	-0.178353	0.336687	0.542494	-1.32785	-0.392324	-0.385751	0.547297	0.335971	0.411927	0.514418	-0.620031	1.67594	0.716185	1.43133	2.0781	0.626344	-0.08058
9553	SGOL1	H200021286	1.60007	0.453986	1.34898	-0.209059	1.59138	-0.057403	0.293999	0.557925	1.5698	0.976521	0.483976	1.40763	-0.531435	-2.18025	-1.23851	1.05446	1.37886	0.347395	1.54364	-0.0290297	1.08392	-0.916667	-1.38621	0.569618	0.747526	-0.661351	0.939751	-1.42339	-0.598352	0.200644	-0.556511	1.12148	-0.0769109	-0.248767	-0.212305	-1.50038	-0.140506	-0.768752	-1.51177	-0.287407	-0.426344	0.0174135	-0.539944	-2.49545	-0.88169	2.00291	-0.719307
11229	OR5C1	H300003287	0.865145	0.671513	-0.901827	-1.72066	0.534304	0.0312255	-0.613465	1.99178	-1.08077	-1.01246	-0.263695	-0.191187	1.51441	2.20888	1.03823	-0.174637	0.613131	0.077683	0.406941	1.25376	-0.610014	-0.504284	0.248711	-0.560352	-1.31927	-0.0574967	-1.63134	1.97023	0.671977	1.11178	0.774605	0.609264	0.768617	0.613809	0.264657	0.915152	0.38263	1.35953	0.298083	0.350908	-1.12695	-0.66838	2.39465	-0.0794118	-0.558561	-0.915533	-0.343362
22898	C10orf89	opHsV0400001015	-0.72893	0.937572	0.138593	1.12566	1.32519	0.528428	0.333732	1.20566	-0.453174	-1.81476	-0.822916	-1.01115	-0.118559	-0.0946255	0.444756	-1.19389	-1.94389	-1.18867	1.55206	1.33933	0.103671	2.39178	0.784598	0.0813715	0.380591	-1.07294	-0.962066	-0.895521	-0.756855	1.25622	1.90423	0.593531	0.698233	0.917923	0.493248	0.846018	1.57718	-1.09397	-0.161675	0.202534	0.432471	-0.246036	-1.56934	-0.149528	-0.578339	-0.37359	0.564704
21873	-	NC_000964_yceG	0.600469	0.501559	0.770799	-1.25234	-0.517994	0.168507	-0.900906	-0.209129	1.23754	-0.0651902	-0.81238	1.39031	0.312587	0.403363	-0.197191	1.64743	-0.0117925	0.200936	-1.86801	0.309566	-0.473675	-2.37501	-2.14578	-1.03452	-1.30767	-0.95273	-0.198822	-0.813856	1.59754	0.905717	-0.270503	-0.118484	0.143179	-0.747462	-1.55339	-1.0277	0.255257	0.716975	0.388274	-0.464142	-1.49767	-0.533814	0.536913	0.0752508	0.677711	1.08619	-0.135706
15752	LRSAM1	H300012274	-1.00945	-1.26438	-0.0769561	-0.449352	-1.41838	-1.01063	-2.02664	-0.491494	-2.29925	-0.980701	0.295528	-0.79734	0.65509	2.26817	2.16646	-0.750176	-0.689626	-1.05934	-0.210065	0.59769	0.623336	0.205089	0.323706	0.733225	-0.168957	-0.545978	0.837805	1.04863	-0.122382	0.249034	1.06246	1.04548	0.825281	0.723305	0.616769	0.603145	0.529168	0.801149	0.250419	-0.157462	-0.488904	-0.599752	0.749571	0.0362866	0.488709	-0.279722	-0.334061
12993	-	H300006717	1.02473	-1.49216	-1.56803	0.35545	-0.69749	-1.65246	-1.4098	-1.24274	-1.32514	0.00726391	0.458975	0.0974998	1.16626	0.398599	0.816906	1.03305	1.13406	-0.389734	-0.569954	0.603868	-0.633547	-0.522698	-0.634305	-1.52353	-0.174541	-0.64641	-0.138397	4.58076	0.406911	-0.507424	-0.171672	0.0420101	0.409622	-0.128293	-0.547128	-0.430055	0.130449	1.12079	0.588771	-0.824428	0.034485	-0.772988	1.31466	1.46447	1.80284	-0.376722	0.344056
33123	-	opHsV0400011224	0.487762	-1.70115	-0.329026	-0.897776	-0.76976	-1.57166	-0.770349	-1.43477	-0.561408	0.12776	0.869668	0.575784	1.04902	0.882627	1.14601	0.315555	-0.291312	-0.139379	0.978427	3.08682	0.641818	-0.761388	-0.802041	0.168334	-1.68778	1.6979	1.1577	-3.20811	0.693477	0.381941	0.374397	0.276977	-0.432944	0.59387	0.842872	0.821178	-0.0522543	0.339651	1.43121	0.255538	0.606601	-0.105227	0.825318	0.223504	1.28004	0.136002	-0.46799
25262	-	opHsV0400003372	0.418044	-1.109	0.849824	0.680237	1.30808	0.536831	1.09131	-0.901724	1.26084	-1.55679	-1.57818	-1.46005	-0.781557	-0.640447	-0.393739	-0.786799	0.125433	-0.563176	0.82679	-0.25875	-1.27325	0.308779	0.813095	0.808434	0.0723428	0.37321	-0.0363818	-0.591164	-0.963511	-0.535627	-0.443118	-0.627263	-0.621177	-0.742533	-0.558856	-0.667927	4.52311	-1.94748	-0.842477	-0.781259	-0.765447	-0.902629	-0.292732	0.831668	-0.258117	0.447989	0.349833
34936	-	opHsV0400013037	0.279138	-2.51675	-0.565856	-0.0150145	-0.408957	-1.96175	-0.549198	-2.00843	-0.481635	0.565359	0.569754	1.04527	1.13014	2.25425	1.4006	-1.19447	0.83366	0.693649	-0.137188	0.0502736	-0.679786	-1.09637	0.954227	0.532486	-0.267303	0.817348	-1.1999	-2.11808	-2.33771	0.11699	0.0602915	0.385645	0.151083	0.0500725	-0.0373751	0.0175765	0.487507	-0.23877	0.130918	-0.0865112	-0.337652	-0.525579	0.701622	0.00206836	0.574458	-0.618386	0.376712
1398	PARS2	H200002221	0.503333	0.932031	2.00663	0.402978	0.945435	0.156096	0.699678	1.07527	0.794529	0.970083	0.0145853	0.283183	-1.90951	-1.40443	-2.05706	-0.619842	1.03994	1.19204	0.429351	-1.17359	1.04119	-1.01403	0.116215	-0.733731	0.855905	-0.0590695	0.649435	-0.684341	1.36743	1.06599	-0.0636553	-0.241562	0.23189	0.364506	0.595601	0.918561	-1.72745	-1.50679	-1.96855	0.401897	0.348462	0.930328	-1.18387	-1.50882	-1.71446	0.524543	0.590077
11517	TIGD3	H300003898	-1.82041	0.109714	-2.44011	0.0682847	-1.97288	-0.030442	-1.15905	0.254235	-0.609299	0.378979	0.553665	0.166515	-0.964937	-0.216532	-0.222549	-0.543436	2.89865	-0.573064	-0.217131	1.25638	2.01874	1.56294	0.621243	2.9606	-0.600448	1.90472	-0.720656	0.076714	-0.797674	-0.473276	-0.274587	-0.253521	-0.128858	-0.0760688	-1.23164	-0.114278	0.221524	-0.0955601	0.152736	-0.558308	0.704517	-0.332366	0.100108	0.259538	0.0801664	1.20714	-1.11343
13038	NP_001025045.1	H300006821	0.804021	-0.0839662	-0.382609	1.6359	0.977519	1.97743	1.45297	-3.62022	-0.249313	-0.360704	0.495115	-0.640864	-0.178122	-0.371984	-0.439701	0.508453	-0.214845	-0.0545622	0.157075	-0.436891	-0.690747	0.359816	-0.0868427	-1.24007	1.21291	0.526375	1.63658	1.48223	1.1474	1.23758	1.2817	1.0727	1.09008	0.823721	0.0381034	0.69487	0.121769	-0.271974	0.534627	-0.291996	0.0584585	-0.845054	-0.0185282	-0.0121514	-0.00950066	-0.429259	-0.468662
1452	BOLA1	H200002331	-0.561192	0.28769	-1.14298	-0.411747	-1.51319	-0.181553	-0.571566	0.045217	-0.905998	0.185758	-0.132665	-0.0596195	-0.255657	-0.579511	0.790003	0.853057	-0.0789269	0.00307957	-4.31631	0.757926	0.588341	-0.377379	-0.75435	-0.976326	-0.00387738	-0.486254	0.766693	0.199658	-1.37564	0.856222	1.34582	1.05386	0.941412	0.70963	0.732777	0.444129	0.232242	0.791011	1.22923	0.626023	0.620858	0.860666	0.911355	0.482117	1.63811	-0.0675488	1.02772
21671	NEK1	H300022579	0.904751	3.53069	0.510982	0.55865	0.101422	1.07159	0.124718	0.0717808	-0.295524	-1.57097	-0.388208	0.103158	0.634134	-0.982116	1.1585	-0.822684	-1.75008	-1.23716	1.37507	0.51156	-0.679123	0.109596	-1.28257	0.0397124	-0.498564	0.216526	-1.06997	0.069334	1.30297	-0.843504	-0.50957	-0.776944	-0.736856	-1.23654	-1.20509	-1.47031	0.599482	-0.602105	0.143429	-1.38529	-0.902902	-1.37215	0.45267	0.466961	-0.0810439	0.134755	-0.380061
9254	TIP39_HUMAN	H200019887	0.255361	2.1785	-1.26275	-0.279068	-0.853122	0.0686036	-1.1045	-0.252016	-0.9021	-0.0327477	0.0105606	0.0914879	1.2091	-0.799074	0.640433	0.365554	0.698948	-0.28341	-1.31722	-0.243774	-0.830225	-1.6587	-1.96652	-1.04111	-0.571361	-0.912592	-1.14974	1.5546	0.841475	-0.015877	0.724945	0.678763	0.442533	0.53252	-0.197364	0.237505	0.237262	2.42106	1.11684	-0.0867408	-0.255812	-0.354683	0.525432	0.640931	0.676498	0.0528708	-0.844808
4928	PPP1R1B	H200008882	-0.0159372	1.02089	1.24497	-1.23897	-0.463353	0.257774	0.138242	0.690722	-0.372493	0.652966	-0.61658	-0.0667753	-1.70543	-2.42908	-1.69049	-0.305706	0.348951	0.88485	0.869398	1.13798	1.2017	0.241057	1.60277	0.410912	1.37332	0.318575	0.888807	0.513074	-0.333711	0.2464	1.57433	-0.391471	0.371766	-0.903233	0.958794	-0.360745	-1.67206	-0.416675	-1.84379	-0.0644967	0.204154	0.722503	-1.24805	-0.980016	-1.09463	1.16733	0.251787
10392	DSCAM	H300001643	1.20329	-2.09449	0.407827	-1.22072	0.24428	-0.454692	-0.634063	-1.64688	-0.748831	1.1843	-0.466084	0.896167	0.535551	0.787309	0.813803	0.452688	-1.75523	0.485092	1.13134	-1.19945	-0.102385	-0.254088	-0.271874	-2.91772	0.418954	0.0857667	-1.74666	-1.74666	-2.0214	-0.668045	-0.750425	-0.0555391	-0.510387	0.750938	0.105031	-0.305714	0.123844	1.43018	0.81364	0.840344	0.2144	0.900443	1.0995	0.786751	-0.227718	1.68827	1.05076
22669	WFDC13	opHsV0400000786	0.118463	0.579814	-0.081786	1.4618	1.68664	1.44964	2.98726	-0.145355	1.87442	-0.435909	0.0759816	-0.387317	-0.449471	-0.554231	-0.506299	-0.135316	-0.177017	0.864174	-0.189558	-4.56795	0.684459	0.305797	-0.032825	-0.319755	-0.304584	-0.628596	-0.651492	-0.03176	-0.168064	0.163118	0.229763	0.724847	-0.448903	-0.343687	-0.140434	-0.03176	-0.0962542	-0.243332	-0.536371	-0.0444706	-1.90324	0.831984	-0.760395	-0.555681	-0.384045	-0.127774	0.266071
34721	-	opHsV0400012822	-0.754188	1.62585	0.468274	0.536082	0.533361	2.02365	2.15655	2.30418	0.647754	-0.361141	-0.508084	-0.0506671	-0.253412	-0.161307	-0.0940828	0.169063	-0.940346	0.84334	0.210175	-0.122369	0.663358	-1.9638	-1.45251	-2.13163	-1.13904	-0.369561	0.0796685	-0.592018	-0.641861	-0.0263659	-0.705783	1.1461	0.0755857	-0.639611	0.41111	-0.0020664	1.89794	1.80112	1.58212	-0.503942	-0.213863	-1.84154	-0.135812	0.258605	-0.272495	-0.750231	0.116048
33412	-	opHsV0400011513	1.00788	-1.91607	-0.369536	-0.0350077	-0.655521	-1.71453	-0.922881	-1.25395	-1.095	1.37282	-0.0190996	0.862647	1.11616	1.04907	0.320098	1.23755	-0.0684096	0.622094	-0.466079	0.830146	0.163303	-0.916916	0.33288	0.205715	-0.611432	0.315295	-1.6436	-0.948124	0.940793	0.817858	0.585639	0.648647	0.625332	-0.550277	-1.08453	-2.62549	-0.33916	-0.37707	-0.876978	2.03705	1.16568	0.776612	0.743526	0.257714	1.13608	0.827023	0.886584
27040	MAFG	opHsV0400005150	-0.206307	-0.16798	-0.448179	0.0244326	-0.567157	0.143367	-0.155774	-0.233949	-0.481875	-0.148886	-0.998912	-0.242345	0.052331	1.7322	1.45027	-0.373906	0.496233	-0.639635	0.099517	-0.578166	-0.909826	-0.000849119	0.317795	0.921557	0.281677	1.85378	0.194628	0.128937	0.912069	1.30333	1.02759	0.878454	1.07113	0.925175	0.20994	1.33681	-1.26353	-0.194474	-0.0773522	0.563029	0.503852	0.491212	-0.154732	0.250808	0.384368	1.0781	1.20559
24498	-	opHsV0400002608	0.0666472	0.152398	-1.12367	-0.52124	0.0641606	0.112818	0.749502	-0.336474	-0.312445	-0.815622	-0.698747	-1.11473	-0.516616	-1.40465	-0.990633	1.15616	-0.49326	-0.937621	-0.57829	-1.62034	-2.24683	1.09065	1.03156	0.760687	-0.167305	0.724666	-0.866244	-0.835474	-0.0743337	-0.420144	0.0640105	-0.0620271	-0.14962	-0.0997533	-0.576969	-0.983176	-0.0560113	0.927483	-0.420594	1.20138	0.0435715	1.21261	1.47696	1.61442	2.32526	0.446673	-0.127276
15523	SLC35C2	H300011797	-0.391615	-0.779554	-0.663531	0.302818	-0.534332	0.0895207	-0.42242	-0.380876	-1.64941	-0.383154	-0.339584	0.0842984	0.727361	0.957426	1.21839	-0.137977	0.161033	-0.434159	0.530238	-0.669956	-0.100771	0.460693	0.685975	0.727094	-0.263374	-1.32212	-0.688674	0.2099	-0.0230467	1.72669	0.350761	1.14411	0.838599	0.843265	0.836732	0.833609	0.83388	0.191808	0.583345	0.483035	0.95163	0.146944	0.812467	0.92173	0.994653	1.06935	1.60308
28915	-	opHsV0400007016	0.93171	-0.794	-2.55398	1.10809	-0.103108	-0.0378605	-0.904461	-1.11994	-1.25634	0.682455	1.2668	-0.116794	0.158752	0.172688	-0.340078	1.88857	3.54178	0.960716	-0.0516463	0.295081	0.250511	-1.60518	-1.27529	-0.270121	-0.504604	-1.17166	-1.70724	0.819865	-1.51779	-0.159901	0.149142	0.0662495	0.754037	0.6889	0.530395	1.20588	-0.633772	-0.772039	-0.0439215	0.0881174	0.518464	0.456607	-0.821705	-0.277238	1.24518	-0.754373	0.0730971
33747	-	opHsV0400011848	2.53863	-0.396017	0.173385	0.25806	-0.855671	-0.419805	0.654937	-0.460531	-0.09946	-0.588379	-0.12981	-0.249309	-0.213252	1.89054	0.698718	-0.974416	-3.75641	0.371436	-0.845908	-0.325322	0.619851	-0.310346	0.706713	0.725621	-0.138089	0.363462	-0.0346211	0.412771	-0.515026	0.482507	1.84307	1.94721	2.06261	0.280081	0.814252	0.824213	0.593755	1.40769	0.306673	-0.826088	-0.718342	-0.589956	-0.115333	-0.449938	0.141258	-1.73346	-1.33756
21885	PKP2	opHsV0400000010	-0.279197	0.733828	-0.460586	0.629127	0.609609	1.06788	0.798453	0.913672	-0.606445	-0.0678681	-0.692887	0.537513	-1.20048	-1.89283	-1.2932	-1.13622	-1.96985	0.139852	2.12025	1.51166	1.00166	-0.540625	-0.795836	-0.594395	0.101151	0.430075	-0.172465	-1.23829	-0.387787	-0.322814	-0.447307	-0.731539	-0.86445	1.29198	-0.459459	-1.20751	-0.937686	-0.702988	-0.404522	2.18016	1.32308	1.48413	-1.56183	-1.23066	-1.11939	0.677234	1.27813
24896	LMO1	opHsV0400003006	1.03992	-0.254818	0.376542	-0.486696	-0.381512	0.374924	-0.472665	-0.651433	-0.623668	-0.19534	0.798893	0.59485	0.238822	1.16328	0.962082	-0.0652641	-0.782594	-0.340561	-1.56292	0.377994	1.32035	-3.07065	-0.287073	-0.327849	0.525126	0.474924	-0.10392	-0.45074	-0.198035	-2.97086	-0.615246	-1.8891	-1.12848	-0.713222	-1.34459	0.0209291	0.88638	2.28307	-1.03868	-0.520711	-1.21341	-0.464768	1.40257	1.13028	1.44637	-0.456796	-0.322148
23202	VPS37A	opHsV0400001319	-1.0402	1.15484	-0.993878	0.779249	0.403483	1.78862	1.70002	1.33593	0.415065	-1.10631	-0.511819	-0.785395	0.694907	0.441281	1.17514	-1.15658	0.339808	-1.25553	0.849876	-0.232359	-0.322733	0.53201	0.305508	0.954148	-1.98829	-0.0611877	-1.78228	-1.02929	-0.271718	-1.07305	-0.398165	-0.946793	-1.21203	-1.16061	-1.28161	-1.82129	0.53813	1.05374	1.08539	0.0327151	-0.00334398	-0.733737	0.495972	0.516604	0.223067	-0.056221	0.218194
22459	-	opHsV0400000583	-2.36236	1.7212	-1.97536	0.835623	-0.81715	1.18573	0.238447	0.994788	-1.04738	-0.552184	-0.354066	-0.318232	-0.340137	0.479383	0.828193	0.0536345	-0.40492	-0.819319	1.19487	-0.301283	-0.771959	1.01374	0.628273	1.14312	-0.458018	-0.434195	-0.523191	-0.794524	-1.69479	-2.04962	-0.320575	-0.280853	-0.88001	-1.03579	-1.29322	-1.25084	0.915025	0.0167747	0.192843	0.429116	0.951119	0.512552	0.149119	0.810302	0.316827	1.1061	1.034
16424	MAPT	H300013678	0.344176	0.494604	0.130324	-0.280491	-0.142095	-0.99936	0.578858	-0.395666	-0.371888	0.434669	-0.0257045	-0.137146	-0.62767	-0.766357	-0.439232	-0.644296	0.0619737	0.563536	0.562401	0.0340763	1.04086	0.384878	-0.245842	-0.0163814	0.448425	0.567406	0.793584	-0.54172	-0.705688	2.11614	0.702728	1.44982	1.226	1.22373	1.79674	1.5088	-1.00376	-1.13166	-2.4253	0.988237	0.973161	0.595517	0.0291614	-0.153983	-0.60396	-0.508872	-0.116115
4147	K1849_HUMAN	H200007246	-0.839731	-2.11774	-1.4755	0.108473	-0.759519	-0.449526	-0.808549	-0.741749	-1.48285	0.552543	1.2129	1.98515	-0.374207	-0.874726	-0.374688	1.02774	0.363091	1.49038	-0.507238	-0.876501	0.197622	-1.53327	0.468125	0.393214	-0.438365	-0.547109	0.586101	-0.293185	0.039009	0.12938	0.119135	-0.324801	0.658722	0.269191	0.62933	0.538504	0.476119	-0.641793	1.62308	-0.926113	-0.581551	0.460891	-0.0285061	-0.410056	-0.785447	0.697005	0.482214
28384	L3MBTL	opHsV0400006485	-0.289943	0.0134054	1.0187	0.850521	0.397499	0.00536193	0.0878918	-0.159319	0.942146	1.23334	1.24286	1.29402	0.802412	-0.475723	-0.393243	0.731911	1.06106	0.0272143	-0.786454	-0.227885	0.42748	-2.58938	0.391894	-0.608025	-1.06228	-0.858929	-0.533827	-0.984039	1.80315	1.5122	0.178205	0.292571	0.568047	-0.403119	-0.085491	-0.249009	0.315821	-0.862423	0.578585	0.790219	-0.529711	0.34107	0.257112	0.469854	-0.0794515	-2.7345	-1.17361
13596	ZFP36L1	H300007970	-0.805994	3.12759	-0.120075	0.737957	-0.363193	1.41641	-0.381457	0.653833	-0.743832	-0.790174	-0.843182	-1.05324	-0.969053	-0.111779	-0.964392	-0.118885	1.22045	-0.0785141	1.10651	0.786977	0.667487	1.52709	1.77802	1.94071	-0.446879	0.260709	0.0935184	0.209556	2.52037	0.352332	0.00631614	-0.120435	-0.0771741	-0.236994	-0.147514	-0.361916	0.299647	0.960103	0.131338	0.418228	0.513895	0.330197	-1.04155	-0.489781	-0.183691	-1.32733	-1.7479
8720	JARID1C	H200017732	0.613577	-0.787916	0.0247946	1.29534	-0.697444	0.469523	0.0406018	-0.688799	-0.137937	-0.19215	-0.0978797	-0.280897	-0.388022	-0.600656	0.0720464	0.298412	-0.843496	-0.325301	-1.70807	0.65375	1.44173	-1.97295	-2.04768	-1.91786	0.536249	0.369493	0.0939503	0.0832177	0.819446	-1.79244	-0.278259	-1.58911	-0.985966	-0.0433316	0.0333462	-2.90921	0.796134	0.894604	0.696713	-0.0688773	0.339149	0.0368459	-0.712623	-0.0670057	0.0654121	0.108685	0.358599
24533	ZNF544	opHsV0400002643	-0.242003	-0.488274	-1.35483	-1.82625	-0.835868	-1.56371	-0.198348	2.70637	0.0129739	-0.122738	-0.279088	-0.421086	1.46964	1.77577	1.45616	-0.423911	-0.485208	-0.567619	-1.55743	-1.25036	-1.90979	-0.769902	0.488209	0.625835	0.0748658	0.157646	-0.058195	-0.745001	0.182457	-0.100461	-0.087046	-0.225451	-0.128271	-0.0915923	-0.14469	-0.176338	0.428337	1.18313	0.76122	1.18624	0.630792	0.844661	1.33589	2.10033	1.74403	0.657176	0.54775
3451	-	H200006095_70	0.593505	-0.131284	-0.0869355	0.756453	-0.765626	0.264955	-1.67557	-0.968196	-1.39095	0.904951	0.109512	0.724856	0.120256	0.20363	-0.42982	3.40742	1.4899	0.936103	0.375975	-4.75051	-0.395182	-0.715988	-1.54744	-0.83745	0.00814744	0.130832	-0.467009	0.237742	1.63148	-0.241924	-0.333518	-0.0781958	-0.252646	0.323657	-0.622054	0.175795	-0.404041	-0.345248	0.21747	0.657565	0.754769	0.853255	0.125628	-0.339618	0.26223	0.646642	0.271973
11665	TRFP	H300004169	-0.977608	-0.125284	-1.18799	-0.935314	-0.489433	-0.385857	-0.792082	0.0512616	-0.785121	0.430858	-0.0728201	0.369846	0.198801	1.96437	0.295012	-2.11435	-3.76083	-0.0620067	0.295923	-0.411466	-0.264438	-0.76379	0.292788	-0.994285	0.56195	0.0222858	0.443225	1.422	-1.19729	-1.71286	-0.838626	-1.35713	-2.25816	0.0709238	0.365494	-0.330171	0.789708	0.842735	0.176474	0.142747	-0.189382	-0.368577	1.56328	0.738438	0.827582	0.62391	0.0737527
33420	-	opHsV0400011521	-1.29718	-2.08757	-0.173194	0.0347242	-0.000494802	-1.04584	-0.0828174	-0.613681	0.550896	-0.133425	-0.055882	0.150957	1.69549	0.750654	0.051224	0.681134	1.58106	0.902148	-0.547363	-1.11808	0.598838	-0.407824	-1.13964	0.238823	-1.72196	-0.345844	-2.48902	0.891802	0.119492	0.303546	-0.72897	-0.178449	0.903584	-0.969586	-1.23722	-1.97464	1.11694	-0.759429	0.783584	0.613987	-1.31114	0.0444838	0.90881	1.81873	0.0134446	0.0218437	-0.0230431
27611	Q8IWV3_HUMAN	opHsV0400005721	-0.839123	-0.711054	-0.794925	-1.86646	-1.1157	-0.936626	-0.248133	-0.677024	-0.453771	1.0319	0.657487	1.28403	0.596207	0.61511	1.66235	-0.833073	-0.687335	0.0586831	-0.875431	0.626864	-0.642221	-0.145827	-1.58598	-1.4955	-0.203944	0.184271	-0.365695	-0.243345	0.351514	0.49689	0.0211365	0.0578236	-1.15751	0.743631	0.911391	-3.80415	1.35577	1.51525	1.0577	0.624939	0.521502	-0.0856903	0.212938	0.377855	0.288915	-0.0340988	0.139447
20143	RASGEF1C	H300020325	0.43184	-2.89243	-0.564402	-1.15847	-0.933325	-1.67772	-0.643095	-0.343405	-0.477383	0.576283	0.826207	0.223233	0.492629	1.02707	0.272798	-0.0621927	-0.658089	0.530321	-0.0380455	-0.638798	0.267546	-2.74422	0.212093	0.217521	0.0611935	-1.05081	0.117558	3.0867	-0.761358	1.28876	0.796531	0.6489	0.785216	0.285457	0.768293	0.674014	-0.436286	-1.51396	0.794678	0.754696	0.761222	0.480828	0.111971	-0.465	0.100259	-0.691867	0.130183
29398	-	opHsV0400007499	1.06914	-0.958945	0.229057	-0.534431	-0.134546	-0.699345	0.465588	-0.759169	0.734878	-0.656341	-0.473837	0.0810245	1.1564	1.08909	-0.621317	-0.915351	-2.3374	-0.699646	0.606599	-1.13937	2.00257	-0.101686	-0.882664	-2.04921	2.20945	1.49953	0.301406	-0.142079	-0.29604	1.88657	0.448566	1.48674	1.11543	1.36151	0.845536	1.04635	0.350051	-1.00906	0.784924	0.121934	-0.53048	0.858818	0.239097	0.274784	0.539986	-0.533842	0.621011
22670	GTPBP8	opHsV0400000787	-2.03883	0.0486651	-0.0198861	0.915298	2.15738	3.03489	1.36097	-0.225214	0.768966	-1.06043	-0.599425	-1.13399	0.69751	0.185592	1.37416	-0.0883648	-0.937356	-1.0262	1.56322	-1.05452	-0.858378	0.62479	1.64469	0.822881	-0.205004	0.485458	0.173248	0.638566	-0.868301	0.665673	-0.847539	-0.832361	-0.639804	-0.305504	-1.54674	-0.901902	0.306483	-0.22502	0.243278	-0.439813	-0.416727	0.138814	-0.0709402	-0.390491	-1.05227	-0.469049	0.0271097
10502	ZNF660	H300001854	-1.02123	-0.45228	-0.793051	-0.033201	0.0124247	-2.116	-1.44264	-1.08285	-1.08683	-0.0894861	0.141628	0.799097	0.357238	-0.134232	-1.10674	-1.13635	0.089206	0.00643027	1.0048	-0.116567	-0.021046	-0.267685	-0.205884	0.126611	-0.109879	0.0983839	-0.0938816	0.678387	0.317212	1.73796	0.591548	1.41558	1.47066	0.40344	0.733623	0.828992	-1.17942	-0.248576	2.03831	0.392829	0.651142	-2.28699	-0.313623	-1.85796	-0.243223	0.946895	1.19622
1872	ZNF365	H200003176	0.1276	0.00635854	-0.638167	-0.334966	0.320078	-0.0817104	-0.601567	0.0767642	0.172933	0.844679	0.117948	0.760919	-1.33066	-1.68693	-1.68845	1.03041	0.819803	0.916933	0.713314	0.414706	-0.835501	1.21509	0.352406	0.897396	0.289057	-0.450629	0.242332	-0.414691	1.15156	0.111525	0.224829	0.000869619	0.997708	0.171785	1.66199	0.874699	-2.22879	-1.33229	-1.46866	-0.326687	0.566159	0.257693	-1.35851	-1.00839	-0.724158	1.10287	2.00165
7569	KCNK2	H200014948	-0.78131	2.3749	1.16977	0.387503	1.22358	1.58108	1.76863	1.95097	0.570817	-0.574113	-0.259723	-0.581516	-0.906847	-0.442001	0.289298	-0.00830008	-2.47262	-0.973088	2.00141	-0.0445954	-3.63502	0.797585	-0.722624	0.763496	0.367407	-1.25768	0.178211	-0.61338	-0.773127	0.796405	-0.688354	-0.222799	0.0490107	-0.249563	0.340932	-0.803212	0.487293	0.435226	0.107579	-0.988103	0.494286	-1.24622	-0.346901	0.205176	0.291609	-0.276382	-0.519186
22572	ZNF592	opHsV0400000689	1.42016	1.19769	-0.0292257	0.0122553	-0.593777	1.43278	-0.280321	0.279713	-0.236396	-1.8912	-0.717718	-1.7071	0.831288	0.875488	1.24789	0.484747	0.0654764	-0.656183	-1.27976	1.28301	0.529958	1.0976	1.0124	0.665239	0.60763	0.295551	-1.00735	0.87273	0.61112	1.18914	0.792773	0.738103	0.334953	0.502714	0.835427	-0.0341359	0.917898	0.330361	0.997162	-1.48946	-1.48979	-1.4124	0.837437	1.0158	0.597164	-1.55172	-1.55868
29674	-	opHsV0400007775	-0.295785	-0.375271	-0.402211	-1.08581	-0.521181	-1.21559	0.00186306	0.485517	0.607264	0.00769689	-0.445809	0.131721	-1.54892	-1.00316	-0.38071	-0.53512	0.811414	0.109715	0.933072	0.153021	-1.97351	0.087656	-0.265968	0.64858	-0.260087	-0.52099	-0.50342	-0.439325	1.93005	0.82989	0.0200555	0.819946	0.524358	3.71875	2.06576	0.383389	-2.48723	-0.503439	-1.36625	-0.538798	0.089729	1.06635	-0.233546	-1.6814	0.372313	-0.0723635	-0.377769
11687	PCP2	H300004213	-1.61525	-1.2862	-1.32354	-0.957783	-0.797348	-1.66286	-1.26754	-1.03656	-0.491479	0.836051	0.563584	1.22894	-0.0391071	-0.4869	0.287117	-0.669515	0.522621	0.917129	-0.671904	1.21968	-1.08476	-0.0962522	4.52781	0.711391	-0.0833932	-0.629066	-0.244589	-1.3691	0.215845	0.362693	-0.389137	1.01157	0.237109	0.39049	0.207979	0.322922	0.515522	-0.353769	0.503166	0.282107	2.91345	0.628703	-0.410038	-0.064676	-0.118033	0.403866	-0.314115
22827	BIRC8	opHsV0400000944	-1.65505	2.14865	-1.53212	1.21968	-0.106618	2.12447	0.162578	1.87413	-0.761577	0.109949	0.314795	-0.036371	0.457551	1.37735	1.05907	1.04536	0.946376	-0.503355	0.728606	0.212278	-1.13201	0.1616	0.651322	0.662512	-0.31848	-1.03622	-0.0913277	0.186095	0.911219	-0.149393	0.192754	0.413605	0.112556	-0.949006	-1.21656	-0.81616	0.256815	0.107375	1.15815	0.63746	0.92838	0.753491	0.315743	0.681568	0.801662	0.130482	-0.144419
15409	MPI	H300011547	5.04587	-0.0577471	-0.083312	0.0341876	0.0916586	0.405896	-0.00303548	0.520626	-0.0998398	-1.56095	-1.61783	-2.13501	-1.17639	-0.0527639	-0.84688	-0.560856	0.560243	-1.55983	-0.506258	-1.2371	-0.378151	0.641731	0.788677	0.833509	-0.0239205	-0.417119	-0.439821	-1.12934	0.462751	0.902458	-0.564435	0.102299	-0.100197	-0.323268	-0.343695	-0.102576	-1.07474	-1.60261	-1.26229	0.776849	-0.0211224	0.445406	0.548873	-0.109001	0.426975	0.662428	0.775693
21889	PDCD2	opHsV0400000014	-1.55056	2.63401	-0.602912	1.62779	0.752407	2.81832	1.33055	2.62246	-0.138862	-0.412363	0.21325	-0.256091	-0.735493	0.551234	0.17989	-0.10543	-0.728715	-0.611771	1.23113	-0.365858	-0.32451	1.30775	1.27888	0.138404	0.055284	-0.23606	-0.341012	-0.00147445	-2.38195	-0.225877	0.0684313	0.354592	-0.0947761	-0.568108	-0.327459	-0.888011	-0.467011	-0.483039	-0.422256	-0.36969	-0.622475	-0.297003	-0.704419	-1.00738	-1.09258	0.344847	0.53828
22169	MCF2L	opHsV0400000293	0.51139	-0.792845	-0.903835	0.90242	-0.128546	0.24815	-0.0939169	0.483402	-0.739576	-0.652101	-0.321873	-0.857283	0.180311	1.15937	-0.124324	-1.20752	-4.47911	-0.90535	-0.516269	-0.0238776	0.451502	0.406138	0.672396	-0.70982	1.19219	0.137627	0.615134	1.34287	-0.538604	0.959854	1.1362	0.694954	0.160604	0.631627	0.392036	0.842	1.13819	1.58898	1.27366	0.0378131	-0.438316	-0.404664	1.39448	0.356328	0.74323	-0.590759	-0.570006
1727	NDST3	H200002866	-0.264545	0.310479	0.146202	-0.618347	-0.207147	-0.680834	0.0129196	1.41973	-0.789964	-1.109	0.381801	-0.345452	0.0345747	-0.585561	1.62414	0.682313	-0.368408	0.888615	0.091622	-0.156069	-0.527648	-2.70388	-2.49178	-3.08229	-0.170676	-1.23951	-0.413129	1.37913	-0.995464	1.39276	0.307043	0.555001	1.22691	0.239672	0.183447	-0.00157426	-0.694732	0.0231733	-0.271494	-0.0883697	-0.171053	0.180585	1.12838	1.41395	0.236313	0.741557	0.411351
4654	ADAM20	H200008298	-0.0867621	-0.613184	0.528051	-0.350027	0.444906	-0.753308	0.266872	-0.138772	-0.3962	-0.728384	-1.13552	-0.627926	-0.882785	-1.8157	-1.19847	-0.12796	-0.887491	-0.78247	0.274821	1.03257	0.86336	-0.28659	-0.00435211	-0.126312	0.991174	1.07277	0.503007	3.94229	-1.25305	-0.0438605	-0.278114	-0.568978	2.71018	0.761743	0.359441	0.154533	-1.13418	-0.512531	-0.306182	1.12268	-0.0864652	-0.63582	-0.998567	-1.01812	1.92146	0.938031	0.766208
16120	ANKRD6	H300013050	0.0639477	-0.232482	1.87527	-2.563	-0.409453	-1.79958	-0.0170874	0.180246	0.826375	-0.535902	-1.04442	-1.28065	-0.549154	0.298635	0.341216	0.695838	0.0476524	-1.99321	1.19548	0.684013	1.7218	0.940898	-0.0627926	0.0876549	-2.14404	0.329463	0.499099	0.68468	0.606356	1.44166	0.0462209	0.792202	0.382683	0.863814	0.21381	0.824276	0.695064	-0.598853	-0.401503	-0.104431	-0.0724019	0.678492	0.485554	-1.00959	0.0430635	0.7563	1.23432
29265	-	opHsV0400007366	-0.686622	-1.00313	-1.02816	-0.702536	-1.16976	-0.385252	0.238404	-0.206007	-1.00493	0.329102	-0.204078	0.0799845	1.15358	2.13986	1.19345	-0.179091	-0.448958	1.1265	-0.706872	0.963459	0.38533	0.0773616	-1.13725	0.89743	-0.033203	0.260978	-3.88199	0.992494	1.09638	-0.867258	-0.315888	-1.366	-1.04715	-0.265492	-0.447153	-0.748338	1.73291	1.87204	1.13735	0.371963	0.226127	-0.545759	1.38651	1.00547	0.858104	0.243992	0.412927
7893	CCL5	H200015731	-0.153104	1.69244	1.19341	0.192125	0.00237087	1.0161	0.190297	1.25678	0.304619	-1.5086	-0.796608	-1.56834	-0.419046	1.08203	0.0614589	0.0421602	0.716599	-0.840954	-0.0731017	-0.609423	1.73637	1.53255	1.3405	1.41202	0.680868	-0.40951	-2.57277	1.88	-0.0442002	0.680739	0.714269	0.0604388	0.121408	-0.753838	-0.993965	-0.916254	-1.02395	-0.353336	-0.534653	-0.608827	0.14468	-0.16476	0.637462	0.138547	0.599674	-1.67156	-1.14241
22319	C10orf125	opHsV0400000443	-0.752222	-0.598922	-1.85694	-0.357046	-0.956387	-0.809616	-0.655422	-0.391679	-0.563396	-0.848516	-0.515856	-0.957798	1.43083	1.81584	1.62437	-0.17155	0.99355	-0.884263	0.0993848	0.569693	1.05652	-0.473966	0.297557	-0.462017	0.066847	-0.771996	0.622482	0.359326	1.8929	1.26852	0.997927	1.07152	1.20138	0.373461	1.21628	0.553259	0.524061	0.250425	0.483109	-0.943877	0.0644533	-1.66497	-0.0473935	0.623288	0.59305	-0.999809	0.158646
18122	CEP170	H300017274	0.0997948	0.160916	-0.428101	0.766479	0.662117	1.06381	-0.087861	-0.213078	-0.539902	0.976083	0.196375	1.17008	0.353348	0.489125	-0.0303259	1.61283	1.10598	1.12416	-0.884018	-0.513443	0.28527	1.31979	1.09727	0.930037	-0.510972	0.0735514	-0.115175	1.20618	-0.92306	0.339438	0.472589	0.0425878	0.299767	0.437274	0.851141	-0.0440483	-1.63262	-2.29419	-1.66211	0.0137574	0.25203	0.434917	-0.438135	-0.513983	-1.18566	-0.458587	-0.244857
19950	SNRPF	H300020082	-1.85673	0.62089	-0.445219	0.131629	0.0763933	0.690293	0.42628	0.852101	-0.538325	-0.365976	0.102688	-0.0999322	0.988855	-0.97339	0.792713	-0.242043	-1.20055	0.0901802	-1.1095	-0.25748	-0.696912	1.69652	2.37974	2.48374	-0.0507264	-0.401555	-0.539389	-0.664138	-1.65569	-0.935434	-1.13391	-0.228581	-0.295092	-1.26123	-0.355393	-1.3551	1.50601	1.42034	-0.348195	-0.46671	-0.957805	-0.828074	0.793954	1.35954	1.13437	-0.501626	-0.655643
9142	IRF5	H200019515	-1.80119	1.14728	-0.866475	0.777663	-0.795978	0.730284	-0.620655	0.0921389	-1.24034	-0.173254	0.174806	-0.230112	0.596467	1.80101	1.42916	-0.0470571	1.89146	-0.106389	0.164712	0.026061	1.86768	0.799899	0.860961	1.28369	-0.223556	-0.289495	-0.263523	1.94939	3.57777	0.850789	-0.198362	-0.219456	-0.167001	0.0902449	0.448579	-0.171074	-0.365727	-0.135648	-0.543679	-0.355971	-0.421522	-0.580904	-0.679433	-0.271852	-0.119449	-0.638965	-0.367595
29009	TRIM71	opHsV0400007110	-1.60657	-0.88073	-1.1874	-0.959432	0.249221	-0.944854	-0.0896911	-0.751575	0.844636	0.646067	1.20536	0.353309	1.42472	-0.0739931	0.0237775	-2.45751	0.525224	-0.00824925	-0.420078	-0.873217	-0.813476	-1.10958	-1.82507	-0.545563	0.069653	-0.420603	-1.59425	2.94608	0.554171	-0.883106	-0.848679	-1.09967	-1.13806	-0.498071	0.0779565	-0.601935	-1.11999	1.20317	1.41348	0.105248	0.0784708	0.0109259	0.793849	-0.0607864	1.13151	0.156308	-0.265233
28044	DYNC1I1	opHsV0400006146	-0.0482237	1.19531	1.06162	-0.432244	2.20465	0.823476	2.33408	1.63896	1.19039	-0.760314	-0.228999	-0.25856	0.0965787	0.724707	0.501323	0.366177	-1.30788	0.388008	1.76706	-0.783992	-0.871834	-1.70194	-0.856689	-0.19049	1.10376	1.90618	1.10213	-1.26565	-1.33757	-1.34378	0.186393	-0.196289	-0.519819	0.559367	0.25157	0.137701	0.479049	0.796385	1.10455	-0.568351	-0.328366	-0.401844	-0.428163	0.125045	-0.711303	0.0653958	-0.567549
25104	-	opHsV0400003214	1.14236	-2.11992	0.393009	-0.553887	-0.141251	-1.74352	0.0259928	-0.907964	0.295334	1.305	0.754328	1.34645	1.41953	2.29408	1.5163	-1.22055	-2.18814	0.52412	-0.323016	1.85216	0.0492669	-1.09068	-0.492244	-0.552094	-0.13495	0.0729675	-0.00534641	0.631518	1.03152	-1.74096	-1.20857	-1.16287	-1.01794	-0.959365	-1.20106	-1.01629	0.726577	1.86831	0.216981	0.550593	0.100058	-0.12528	0.613886	0.370708	1.04778	1.02201	0.151252
14188	C19orf45	H300009091	-2.36728	-1.22475	0.0245586	-0.138637	-0.150293	0.29421	0.255978	-0.588728	0.320579	-0.768021	0.844955	-0.858094	0.776604	0.365451	0.0335286	0.833063	-0.197706	0.0626341	0.0399414	0.680656	0.370445	0.41746	-3.20091	-3.43549	0.162167	-0.434982	-0.702893	1.63123	0.908193	0.852048	1.70505	0.989713	1.49346	0.857154	0.921281	0.238966	-0.587363	-0.228858	0.597905	-0.423654	-0.510777	-1.50784	0.173369	0.532183	0.0131295	-0.469054	-0.572748
8395	TAS2R10	H200016901	-0.414753	0.887848	1.07251	-1.0184	0.789431	1.25998	-0.966778	1.42173	0.277804	-0.04807	-0.0198825	0.36059	-0.40038	-0.23588	-0.869809	1.05054	0.351395	0.103726	0.504492	1.44392	0.376106	2.07881	0.191289	1.53318	0.568753	0.744098	0.822195	-0.78772	1.1195	-2.31916	0.884506	-3.23055	-1.87913	-0.0170359	-0.0382801	-1.70171	-0.600946	1.29889	-0.10083	1.21751	-0.332273	-0.155108	-0.534819	-1.75081	0.0558922	-0.746335	-0.293518
16749	C6orf111	H300014365	-1.46533	1.9487	0.168854	0.616638	1.36788	1.07749	0.367771	3.28907	0.0182104	-0.198785	0.289151	-0.180698	-1.03259	-0.99011	-0.922763	-0.360434	0.515332	0.634637	0.772644	0.634095	0.02221	-1.53922	0.000545176	-0.869437	-0.671534	0.881877	-1.0563	2.37197	-0.884266	0.415533	-0.242185	0.668031	0.573784	0.288475	0.744991	0.62541	-0.74776	-0.0779993	-0.193379	-0.993725	-0.574734	-0.997247	-0.84644	-0.43391	-1.74371	-0.165668	0.317032
26678	Q6ZTN4_HUMAN	opHsV0400004788	0.39192	-0.524194	-0.468308	-1.40336	-0.967826	-1.16166	-1.13309	-0.587843	-0.685741	0.560727	0.630469	0.722373	0.873471	0.556319	0.650831	0.745963	-0.148189	0.229112	-0.502028	0.0138122	-0.0299023	-1.54546	-1.3243	-1.17702	-0.270157	-0.11356	0.0723334	6.25571	-0.826407	0.150166	0.175456	0.00940796	-0.129407	0.316409	0.472951	0.396026	0.0180002	0.606342	0.409432	-0.158272	-0.255018	-0.150069	0.617063	0.0836469	0.592702	-0.438543	-0.17295
409	INHBB	H200000454	1.37606	0.960274	1.70869	-0.0215986	0.996375	0.837655	0.113243	0.257898	1.4905	0.571357	0.964106	0.640237	-1.17208	-0.666137	-0.544223	0.659375	1.31994	0.598177	0.77637	-1.6352	-2.02084	-0.07991	-1.33575	-1.75396	0.814972	-0.280318	-0.696784	-1.06133	-1.33726	-1.39125	0.492633	-0.611091	-0.0865744	-0.694509	0.341641	-0.964769	-1.0056	-0.529868	-1.29287	0.485594	0.00478496	1.07686	-0.804832	0.0535663	-0.864121	0.486093	-0.25882
28271	SETD8	opHsV0400006372	-0.145217	-0.757458	-1.17998	-0.314657	-0.471569	0.259975	-0.846245	-0.500678	-1.26383	0.199182	-0.615095	-0.0929415	1.1036	0.524085	2.00258	1.86234	-1.19942	-0.998107	-0.232882	-0.443471	-1.55735	-1.50546	-1.23283	-0.568848	-0.388953	-0.725308	-0.750103	-1.29174	-2.15408	0.223541	0.63033	1.17921	1.24113	0.0898689	0.842538	0.309748	-0.385554	1.02122	0.0567773	0.1653	0.79446	0.256513	1.48231	1.18368	1.20499	-0.758636	0.213432
19201	BIRC4	H300019098	0.938219	-0.441166	-0.226813	0.453285	-0.41221	-0.237569	0.472416	0.215528	-0.14843	-0.678673	0.0664988	0.281951	-0.33722	0.473425	0.47003	-0.417954	-5.21973	0.479527	-0.745691	0.447019	1.04093	1.3531	0.797308	0.281959	0.609761	-0.261166	0.262492	0.846393	-0.112171	0.653853	1.99343	1.39425	1.59931	0.753239	0.247682	0.41644	0.678821	0.213107	-0.217866	-0.398555	-0.502992	-0.291869	0.0420287	-0.222273	0.00854625	-0.888613	-1.04571
11810	GNB2L1	H300004444	-1.30096	1.79489	0.191319	0.588501	0.226045	0.661345	1.28607	1.44779	-0.504586	0.803375	0.860117	0.514713	0.584475	-0.924817	1.08195	-0.160409	-1.05938	0.640235	0.825767	1.05654	-1.13001	3.07799	2.20213	0.329938	-0.789002	-0.623517	-0.510878	0.479658	-1.22779	-0.997367	-2.24451	-1.58513	-2.05773	-0.886227	0.0396381	-1.14805	0.455135	-0.467939	-0.0951964	-0.325812	0.398565	-0.657498	-0.0369837	0.589199	-1.3164	-0.0965074	0.709373
4675	NP_694572.1	H200008331	0.920165	-1.34131	-1.51328	-0.170557	-1.48582	-1.06274	-1.32171	-1.10644	-1.06248	0.47924	-0.772579	0.465063	-0.207809	-1.06262	-1.24484	0.340328	0.06804	1.0662	0.525904	0.194149	1.55791	-2.18929	-2.21317	-1.37834	0.899602	0.741492	0.788978	1.23166	0.317054	1.38403	1.09116	0.844999	0.156673	0.758745	1.70788	0.953481	-0.706568	0.3447	-0.752864	1.63705	1.1026	1.16234	-0.30923	-1.44445	-1.25769	0.493403	1.57364
31667	-	opHsV0400009768	0.514353	-2.10314	0.9478	-0.328925	0.34326	-1.23521	0.160166	-1.21054	0.612694	0.679265	0.787601	0.926945	1.75414	-0.409543	0.478086	1.34258	1.4709	0.994895	0.257315	-0.674658	0.399483	-2.89952	-0.6402	-3.63514	0.808044	-0.36174	0.155701	-1.48503	0.570362	-0.591156	-0.55497	-0.574071	-0.415967	-0.200625	-0.0409935	0.142667	0.255781	-0.150048	0.426328	-0.271199	-0.168743	0.0375187	0.213094	0.368565	-0.321706	-0.107221	-0.086031
26790	-	opHsV0400004900	-0.244336	-0.74525	-0.0916894	0.180029	0.138142	-0.789062	0.0532758	-0.158772	-0.308421	0.0227536	-0.0681299	-0.222553	-0.565853	-0.497546	-0.563379	-0.493627	-0.52069	0.022037	1.17084	-4.78225	1.59952	-0.094022	0.441262	0.689391	1.11271	0.363287	0.58524	4.15301	0.669455	1.19697	0.318466	1.22155	1.21126	1.15552	0.446962	0.509958	-0.853503	-0.867104	-0.074151	0.109583	0.249484	-0.0379247	-0.644633	-0.109465	-0.731953	-0.321051	0.170337
25268	SCX_HUMAN	opHsV0400003378	1.10933	0.441879	-0.279415	-0.848061	-0.413153	0.0294758	-0.539831	-0.0252523	-0.576653	0.707772	-0.363226	0.214033	-0.368811	0.271661	-0.460273	-1.00764	-0.48869	-0.386402	0.943369	0.537002	0.226452	0.0867631	0.0624606	0.220577	0.25586	-0.260082	0.692588	0.498802	1.94898	-2.83931	-0.842669	-0.553288	-0.187896	-1.79145	-0.977342	-0.205115	-0.711079	-1.13461	-1.02147	-0.0174843	0.870749	-0.377027	-0.861186	0.271581	-0.585053	0.764958	0.48927
5813	PXDNL	H200011227	-1.49013	0.64902	-2.534	-0.750865	-1.31064	0.118857	-0.263116	0.940814	-0.751378	0.360237	2.96535	0.940539	-1.01487	-1.48635	-0.961316	0.897642	-0.486562	-0.894244	1.12042	0.497671	0.554567	-1.01997	0.480246	-1.23817	0.0779751	-0.412771	1.32204	1.16117	0.569435	1.3651	1.45453	0.931171	1.26386	0.616168	0.666531	1.26879	0.0168789	-1.18708	-0.268686	0.744331	1.48708	-0.243968	-0.533076	-0.427264	0.614519	-1.09177	1.44508
423	PNMT	H200000483	1.28074	0.326885	0.445832	-1.83994	-0.803639	-2.36738	-2.14259	-1.49798	0.501777	0.25617	0.770078	0.971711	-0.907701	-1.73115	-1.45624	1.22646	-0.514339	0.150433	-1.05801	0.507789	-0.0196529	-0.517769	-0.0142809	-0.854996	0.313315	1.32747	0.417097	-0.165867	1.00625	0.936671	1.51491	0.831912	0.502673	1.31727	0.663948	0.296196	-0.987229	-1.41115	-0.106707	0.973633	1.09846	1.59681	-0.50661	-1.29096	-0.907959	0.496436	0.558693
17997	STAT4	H300017039	-2.35708	-1.1136	0.385114	2.29549	0.915799	0.411077	1.35558	0.0491207	1.0516	0.12276	0.998811	0.119128	-1.26315	-2.22221	-1.40414	0.0792236	-2.71161	-0.614439	0.945688	0.292256	-0.336667	0.991186	1.19928	1.5677	-0.289647	0.267759	-0.333419	0.0771484	-0.838096	-1.24944	-1.10697	-1.02911	-0.501494	-0.972854	-0.243494	-0.665566	0.0849082	0.319889	-0.0868102	-0.412336	-0.701522	-0.175393	-0.380395	0.0721858	-0.242535	0.477847	0.1457
29115	-	opHsV0400007216	-0.720405	-0.813759	0.0193454	-0.324831	0.0220442	-0.958688	-0.20764	-0.77194	0.437303	0.826739	-0.316622	0.687187	-1.11893	-1.07444	-1.71327	-1.54891	-0.492587	0.245529	0.935461	0.890853	0.864808	0.772816	-0.128228	-0.624205	1.42774	1.37485	0.872128	0.0167463	0.540445	0.200563	0.563091	-0.308806	0.574027	0.56438	0.594485	0.381863	-1.38123	-1.47357	-1.18627	1.4694	1.72406	1.52476	-1.17846	-1.08891	-1.13352	1.11314	1.43271
31690	PNRC2	opHsV0400009791	-0.781572	2.10885	-0.323776	0.573512	0.00420754	1.45764	0.360827	0.929543	-0.135578	-0.181574	-0.33942	-0.0276398	-0.520689	0.131879	-0.770274	-1.04862	0.429021	-0.0571582	0.154313	-0.238153	-0.0874718	2.95373	2.37838	2.71238	0.0663953	0.213077	0.0221986	-4.65609	-0.0548025	0.0356897	0.145751	-0.00662923	-0.00399049	-0.423758	-0.457255	-0.489587	0.270905	-0.0114508	0.0611604	0.537046	0.126481	0.506899	0.165735	0.131718	0.319697	0.207459	-0.282911
29611	-	opHsV0400007712	0.777292	0.632391	0.157739	2.48962	0.79399	0.271875	0.852856	0.897992	0.883421	-0.226728	-0.837921	0.199008	-0.304982	-0.549506	-0.545598	0.523862	1.75638	-0.306761	1.16343	0.939804	0.714188	-0.702431	0.776838	0.547321	-0.679843	-0.0791908	-1.00487	-0.510585	-0.307122	-0.683178	-1.63868	-0.643551	-1.11001	0.778035	-1.66674	0.598797	0.746441	-0.708784	-0.0567448	-1.11968	-0.879735	-0.798844	-0.24388	0.693814	-1.14611	-0.322037	0.938804
2564	CCDC76	H200004481	-1.37395	-0.527366	0.248533	1.44102	0.419123	1.9925	0.142403	-1.19344	0.723652	-0.46332	-0.878806	-0.527589	-0.716757	-0.155099	-0.947019	-0.864893	1.05743	0.0994756	1.8991	0.226836	0.46319	-0.00322953	1.24543	0.705636	1.17796	-0.271582	0.138493	-0.702638	-2.03774	0.792834	0.6149	0.837168	0.848853	0.729545	0.279538	-0.0458426	-1.22062	-1.19585	-1.29902	-0.515637	-0.299326	-0.361321	-0.810573	-0.659048	-0.791298	-1.0392	0.123789
26592	-	opHsV0400004702	-0.614143	-0.0435965	-0.266289	-1.21377	1.31693	-1.19275	-0.683417	0.411853	-0.920168	0.467904	0.248049	0.344915	-1.3627	-1.33203	-1.36104	-1.88921	-0.282571	0.826636	0.990083	-0.370155	1.2645	-0.0183445	-1.04558	-1.36109	1.95818	1.38968	0.574863	-1.33583	1.77393	1.49439	0.776063	0.294825	1.57876	0.982648	0.777214	2.89181	-1.13785	-0.559822	-0.911684	0.265359	0.258804	0.573049	-0.964174	-0.767055	-0.62175	-1.38231	0.545317
17560	HLA-F	H300016115	-0.309813	0.959082	-1.18359	-1.89852	-1.36258	0.722372	-1.5065	0.228468	-1.49023	1.34653	0.457416	1.22735	0.622894	-0.507606	1.16102	1.00603	-1.13611	0.228751	-0.119572	0.461684	2.28544	-0.855364	-0.915559	-1.30448	-0.151396	-0.803789	0.540406	0.175324	2.77958	-0.686465	-0.563721	-0.794792	-0.547067	0.709211	-0.0285997	0.4133	-0.0549206	-0.250057	0.235195	0.965756	0.796595	1.09318	-1.75969	-0.405294	0.197576	1.65124	1.07962
33876	-	opHsV0400011977	-0.399218	-0.813101	0.373244	0.219018	0.730313	-1.07417	0.33439	0.557032	0.647037	0.836519	-0.533146	0.318901	-1.08319	-1.30045	-1.37252	-0.826737	-1.54982	0.233506	2.33585	-1.15047	1.43443	-0.289082	0.895536	0.50369	0.819594	0.608895	0.963984	-1.7088	-0.294778	1.79476	-0.226278	0.93339	1.12827	1.50323	0.866283	1.88549	-1.28483	-1.211	-1.10809	0.252753	0.352338	0.651539	-1.3226	-1.37841	-1.53149	0.0327715	0.297292
18269	MADD	H300017591	-0.704406	-0.986128	1.57173	-0.271275	-0.966795	-1.12114	-1.5704	-0.433269	-0.0634959	1.23333	-0.409795	0.908112	-1.08	-0.502396	0.239153	-1.35332	1.81166	1.20066	-0.838867	2.03744	1.62047	0.27123	1.66954	-0.657178	0.438062	-1.77472	-0.446861	0.522782	-1.73557	-0.822513	-1.61935	-1.36805	-0.342307	-0.471102	-0.699788	-0.405452	-0.899271	-0.113471	-0.608421	0.00870915	0.446008	-0.233274	-0.336403	-0.253844	-1.52794	0.105376	0.148509
19398	MRO	H300019352	0.809771	0.0833266	-0.0745577	-0.801052	0.675581	0.84925	0.201933	0.0626468	-0.915418	-3.54308	-2.70865	-1.55133	0.262708	-0.318246	0.106518	0.450668	1.13401	0.448474	0.273793	-0.547594	1.13578	0.48204	0.165921	0.804996	2.32903	-0.199299	0.642673	-0.248052	0.0216534	0.460776	-0.0882232	-0.134025	-0.780794	-1.90997	-1.48299	-3.1587	-0.440906	-0.550176	-0.245082	0.364722	-0.0415681	0.0510783	-0.17253	0.0450171	0.51398	0.635339	0.244894
6270	OASL	H200012133	-3.18807	-0.575015	-1.66717	0.278769	-1.28024	-1.20141	-0.302044	-0.00511469	-0.313281	0.269013	4.06822	0.148361	0.460007	0.169899	0.283511	-0.142982	0.654313	0.525828	0.584403	-0.671295	1.77373	-0.296578	-0.900258	1.16759	1.3152	0.508923	0.734804	-1.12462	1.54502	1.15227	-0.659496	0.587116	0.92853	0.100911	0.329924	0.225986	-1.03152	-0.822524	-0.75266	1.0723	0.581913	0.210767	-0.467468	0.452521	0.0777972	0.0433525	-0.380071
24723	GPATCH4	opHsV0400002833	0.654092	0.497486	-0.568481	-0.794708	0.46062	0.922014	0.387468	-0.408804	-0.324055	-0.151626	1.32961	0.113973	0.649409	2.24938	1.13483	1.42431	0.900904	0.453817	-1.06343	0.029595	0.284881	0.52568	-0.164896	-0.602294	0.169446	-0.0652845	-0.311084	0.401442	-2.10478	-0.0271798	0.296174	0.586498	0.110202	-0.384434	0.111604	0.137535	1.46923	1.68975	0.358623	-1.28371	-0.802582	-1.0074	1.986	-0.458074	0.187168	-0.55576	-0.510519
5120	SHARPIN	H200009644	0.885329	-0.290621	-1.59996	-0.31424	-1.86757	-0.613128	-0.66795	-1.3085	-1.26198	0.0498733	1.08925	0.878388	-0.166815	-1.29578	-0.61641	2.90698	1.03397	0.103881	-1.36359	0.230117	-0.527657	-2.3895	-0.173123	0.207965	-0.195336	-0.0621088	-0.0626001	0.755369	0.376543	-0.261744	0.0458987	-0.668387	-0.151819	0.514162	0.202517	0.286281	-0.651105	-0.769536	-0.484485	-0.362114	-0.360782	0.0693045	0.0148036	0.924896	1.88385	-0.582916	0.488982
13212	C1orf55	H300007176	-0.638456	-0.735693	-0.3631	-0.978535	-1.12208	-0.717319	-0.88197	-1.26516	-0.644045	0.0829396	0.680397	0.395198	1.32756	0.211082	0.700071	0.312211	-0.770562	1.19446	-0.641169	-1.00696	0.177586	3.79732	3.08908	3.30364	-0.576525	-0.555804	-0.33518	-0.810673	-0.0806836	-0.485283	-0.508817	-0.3203	-0.341751	0.261867	0.495951	0.309386	-0.0597956	1.17173	1.40071	-0.406192	-0.304992	-0.232032	-0.374574	1.65342	0.132335	-0.231455	-0.144971
4459	NUP214	H200007929	-1.23975	2.59635	-0.482693	0.0329268	0.257673	1.49834	0.231873	1.60391	-0.265186	-0.767706	-0.346479	-0.860381	0.350102	-0.255388	-0.907284	-0.928461	0.122678	-0.211184	0.0306036	-2.11184	-1.49843	0.776278	0.0814747	-0.188645	-0.876082	-0.383664	-0.731451	-0.229	-0.581459	-0.132118	-0.497325	-0.789471	-0.554918	-1.28688	-1.27542	-1.24369	-0.209149	-0.791023	-0.171336	1.38873	-1.48799	2.13461	1.97091	1.25854	1.5545	1.7116	0.79027
27065	HLA-H	opHsV0400005175	-0.373263	1.24529	-1.25569	-0.521226	-0.751417	0.576125	-1.44604	-0.513507	-0.983008	0.605256	-0.477565	0.532126	0.407144	-0.109403	0.846339	1.03573	-0.148265	-0.328223	0.0987077	1.02344	1.33252	-2.80483	-2.21145	-2.47614	0.427374	-0.0902566	0.791933	0.331868	1.89019	-0.203649	0.0891451	-0.0280754	-0.0301018	0.895531	0.502249	0.76561	-0.371012	-1.48337	-0.294145	0.896186	1.29398	1.19114	-1.58532	-0.445254	-0.218658	1.31862	1.10438
18809	BRPF3	H300018608	0.0449375	-0.468036	-0.487364	0.0309456	-1.2177	-0.195129	-0.666624	-0.360561	-0.985719	-0.668184	0.482602	0.285562	0.8168	1.01638	0.932958	-0.488684	0.993084	-1.03738	0.153508	0.215822	-1.07831	-1.25316	-0.718397	-0.583664	-0.00299057	0.394232	-0.287276	3.6808	0.157409	0.261635	0.939042	0.714012	0.936223	1.04603	0.570406	0.978389	1.63076	0.66097	0.402028	0.239751	0.310866	-2.42126	0.280455	1.01297	0.491494	0.624899	0.308607
27005	ASXL2	opHsV0400005115	0.632246	1.96137	0.162366	0.716877	0.197548	2.08044	0.087497	1.98391	0.0621466	-0.42036	-0.226888	-0.675625	-0.0617557	0.963879	1.27431	-1.19898	1.14219	0.0870948	-0.558606	-1.27905	0.31533	1.05341	1.25638	1.51339	-0.147255	0.803683	-1.10592	0.573505	-1.88983	0.00521587	0.804706	0.353272	0.759664	0.552511	0.451779	0.593393	-0.321387	0.161394	0.568611	-1.58156	-1.13843	-0.781743	0.109273	-0.832809	-1.38012	-1.41867	-1.4506
46	-	Alien1_70	0.175063	-1.2064	-1.12767	-0.538109	-1.70443	-1.02629	-1.90474	-1.02481	-0.000467399	0.727656	0.393342	1.00979	-0.507503	0.268092	-0.244886	-0.49903	-2.3291	0.905927	0.908119	0.849691	-0.245372	-0.160481	-1.82266	-1.06953	-1.02604	2.45795	0.572162	1.19029	1.40452	0.525338	0.648351	0.308636	0.193402	0.926218	1.23832	0.885766	-0.704444	-1.16766	-0.0153612	1.00314	2.33595	1.85141	0.085261	-0.669723	-0.361012	0.700315	1.03867
20231	KLRF1	H300020444	-1.07328	0.328004	-0.311724	0.96514	-0.752973	-0.15052	0.08243	0.441161	0.0617926	0.407347	-0.881429	-0.083022	-0.967383	-0.913442	-0.740411	-0.908867	-0.104509	-0.502786	0.258988	-0.166757	0.46877	0.647773	1.46574	0.399217	1.83493	0.878517	4.85309	0.232678	-2.58082	1.29241	-0.525002	0.864918	-0.580711	1.11926	-0.0113509	-0.00728167	-0.0176475	-0.148493	-0.862321	0.603469	1.25354	1.26414	-0.842316	-0.883941	-0.948243	-0.354148	0.00433347
13778	Q8NHW1_HUMAN	H300008310	-0.068904	-3.39991	0.43471	-0.79132	-0.197579	-3.86776	-0.764234	-1.3746	0.375185	0.387042	0.835656	0.900165	0.710025	-1.12157	-0.374922	0.231237	-1.17631	-0.0231474	0.44618	-0.450705	1.63002	-0.153666	-1.12573	-1.13817	-0.551423	0.450124	-0.163999	-0.715269	-1.00464	0.310216	0.489275	0.809015	-0.000377924	0.342156	1.275	0.383993	0.376613	0.585893	0.853852	-0.56456	-0.902399	0.259426	-0.478844	0.143425	-1.04553	0.113397	0.450511
32378	-	opHsV0400010479	-0.622244	-1.08945	0.264534	-0.991639	-0.00809062	-0.270332	0.396981	0.112862	0.0222299	0.266861	-3.503	0.279688	-1.45478	-1.48069	-0.811317	-0.952038	-0.425725	0.0156276	1.46246	-1.35645	1.15994	-0.190794	-0.907514	-2.20645	1.81662	0.687069	-0.195967	-0.299566	0.440734	1.00498	0.205849	1.40717	1.70761	0.798876	1.37112	0.658229	-0.584125	-0.326712	-0.479484	0.0438733	1.69109	0.548213	-0.802859	-0.787263	-0.71287	0.797697	1.16308
26348	-	opHsV0400004458	-0.762416	0.213991	-0.321375	-0.625115	-1.22529	-1.29818	-0.211162	-0.92148	-0.921155	1.32462	0.786796	0.570549	-0.391332	-1.20195	-0.530683	1.64142	0.729421	-0.00901992	-1.16304	1.82561	2.62417	-0.201974	-0.0531874	0.483025	0.551568	-0.697689	-0.331796	-0.692092	2.75084	1.13711	1.84287	0.902125	0.28324	0.519491	0.413455	0.374757	-0.761149	-0.309338	-0.225888	0.611306	0.634331	0.779212	-1.36417	-1.37385	-0.146641	-1.1736	0.393735
6548	C11orf77	H200012680	1.51915	-1.0313	0.0456155	-0.489434	0.0844838	-1.47896	-0.443269	-1.05627	0.394915	-0.792626	1.42067	-1.01511	1.36482	0.305957	-0.0448123	1.53604	0.819254	1.9094	-0.849272	-0.424359	0.562099	1.50883	0.357025	0.376666	0.317097	0.738979	0.412188	-0.0250279	-0.453066	1.3904	1.06734	1.17577	0.861485	0.751547	0.548984	0.471951	-0.291969	-0.613543	0.268374	-1.62277	-1.77365	-1.92762	-0.0151791	-0.0196339	0.0430176	-1.78998	-1.38562
13717	C5orf20	H300008192	0.348844	0.27906	0.90557	0.554509	0.267951	0.403728	0.554977	0.346841	0.924925	-0.382871	0.0515204	-1.29186	0.0991789	0.643504	0.829178	-0.781182	1.05322	-0.391928	-1.08728	-1.21342	1.74748	0.505338	-1.41611	0.316411	-0.199122	-0.0846318	-0.274291	-0.228214	0.421401	1.23639	0.809055	0.853408	1.07302	0.799332	-0.0496608	0.62704	-0.150077	-0.173738	-0.261488	-2.24339	-0.593627	-4.50077	0.272122	0.675494	0.853745	0.0615156	0.553164
27957	CREM	opHsV0400006067	-0.414551	1.14442	-0.524982	1.30039	1.17168	0.96022	0.746889	1.47159	0.290625	-1.03598	-0.228683	0.595178	0.221349	0.181529	0.388674	0.619969	0.461332	-0.571709	0.797029	-0.0234171	-0.314656	0.458641	1.02261	1.42482	-0.263122	-0.390705	-0.343402	-4.06669	1.19489	0.484541	-0.311975	-0.544329	-0.864687	-1.42528	-1.03722	-1.50522	0.272953	0.22003	0.564337	-0.0255836	-0.227034	-0.765915	0.210459	0.0708682	0.245076	-0.00162398	0.592019
774	MTMR15	H200001053	0.356687	-0.397147	0.637288	0.743447	-0.205098	-0.144169	2.32804	1.29433	0.599555	-0.386589	0.5749	0.0541735	-0.660416	0.0978203	-0.219735	0.348185	0.11901	2.17101	-0.115525	-0.260854	-0.467117	-3.25022	-1.63715	-1.96934	-0.650156	0.0699372	0.187436	0.798644	-1.33936	-0.0557992	0.290271	1.68024	1.1404	0.578576	0.320423	0.882418	0.0676241	0.0501683	-0.570359	-0.942779	-0.512409	-0.772875	-0.372935	-0.046645	-0.162061	-0.203898	-0.162442
9067	-	H200019230	-2.30113	-1.56019	-1.43537	-0.904829	-1.44638	2.16379	0.442733	0.00646335	-0.382059	0.670443	0.75621	0.699293	0.165246	0.43112	0.344913	0.706627	0.805908	1.15861	-0.921192	0.183855	-2.82736	-1.02668	1.26004	1.4259	-0.498975	-0.894569	-1.66768	0.376867	0.700165	-0.246193	-1.42965	-1.61261	-0.26257	-1.12559	-1.19025	-0.437216	1.0132	0.338291	0.424383	-0.717981	-0.470642	1.05455	0.011573	0.458874	-0.134624	0.81932	0.909165
23157	SLC14A2	opHsV0400001274	-0.246861	-0.562368	-0.451943	-0.298883	-0.266816	-0.479841	-0.49628	-1.17673	-0.222542	0.246201	0.00618111	0.0328138	0.490876	1.14583	1.43601	0.439124	0.243756	-0.277355	-0.389479	0.0898488	-0.491678	-6.49476	-1.01181	-1.15275	0.514064	-0.504115	0.542513	0.107098	0.687312	-0.101052	0.088449	0.0529349	-0.154391	0.0745605	0.376824	-0.0615402	0.51353	0.366907	0.656897	1.00923	-0.188152	-0.0149491	1.28107	0.943917	1.20038	-0.232084	-0.0714875
31104	-	opHsV0400009205	-2.00105	0.17777	-1.27513	0.959763	0.390946	0.886074	1.51974	1.5348	-0.350782	-0.0804297	0.186864	-0.395721	-0.209744	-1.03424	-0.203749	-0.27282	-1.09826	-0.339971	-0.635163	0.426543	-0.67864	2.93374	2.9133	2.9143	0.15083	-0.0330758	-0.397723	-0.457762	-1.26823	-0.687373	-0.739668	-0.541363	-0.887918	-0.835637	-0.235279	-0.825631	1.06696	1.29079	0.472638	0.0429335	-0.0558207	-0.679793	1.34988	0.802229	0.0784726	-0.430086	-0.0681315
325	ADA	H200000315	-0.201496	-0.725156	1.01529	0.459182	1.68034	2.11026	1.88381	-0.883378	1.05971	0.0139247	0.260932	-0.0167796	0.0593113	-1.11631	-1.26947	0.988891	0.152466	0.93496	1.13226	0.132867	0.995232	0.535853	0.549116	0.535577	-0.845767	0.158381	0.414898	-0.791377	-0.709973	-0.181408	0.823972	0.614268	0.664732	0.467015	0.834231	0.272225	-1.99766	-0.243608	-0.949301	1.23477	1.52538	2.07085	-0.219498	-0.756409	-1.80013	-1.34065	-0.982719
24328	-	opHsV0400002438	0.484161	-2.46179	-0.109189	-1.23253	-0.86758	-1.98993	-1.3049	-1.90415	-0.342387	0.503034	0.665082	0.344822	1.10466	0.232825	0.431213	0.42096	-0.124091	0.209406	-0.778389	-0.366674	0.0709346	0.0582739	0.447852	0.347371	-0.315952	0.0650147	0.014135	5.78013	-0.532886	-0.109544	0.0665302	-0.154567	0.111664	-0.247092	-0.0224266	-0.347794	0.772391	0.814832	0.851536	-0.187182	-0.353666	-0.11413	0.552635	0.836081	0.967772	-0.341179	-0.265167
27828	NP_001001690.1	opHsV0400005938	0.69617	-1.47858	-0.621953	-1.72763	-0.915259	-2.16277	-1.00197	-1.68912	-0.460778	0.0230809	0.0144648	0.168555	1.36016	1.46049	1.28965	0.147208	-0.413623	0.287911	-1.06695	4.3161	-0.311344	-1.24282	-1.11284	-1.13782	0.151346	0.116586	0.689719	-0.858457	-0.109159	0.464443	0.0142006	0.13349	-0.126813	0.0199053	0.552322	0.236923	0.921933	1.33143	0.931693	-0.138498	-0.116339	-0.688306	1.58727	1.03095	1.54364	-0.386572	-0.308819
12997	SAA3P	H300006723	0.414789	-2.74584	1.03747	-0.899901	-0.400803	-0.628614	-0.888837	-1.12879	-0.00520713	-0.322319	0.597623	0.694459	0.870779	-0.474271	-0.044036	0.212261	-0.781461	-0.817457	-0.536749	0.0968035	-0.140772	2.56553	2.61312	0.927779	0.52941	0.40117	-0.441762	-0.422571	-0.307524	-1.9094	-0.304951	-1.63157	-1.13608	-0.80037	-1.05335	-0.161784	0.558794	0.899878	-0.0469769	0.00887932	-0.615445	-1.04267	0.973562	1.8155	1.52855	-0.261227	-0.505557
27995	SON	opHsV0400006104	-1.97284	-0.0381223	-0.988413	1.81372	0.042717	2.98795	1.77029	-0.782736	-0.118484	0.0122373	-0.59248	0.200791	0.269214	0.866218	0.73049	0.0227529	-0.025792	0.744062	0.540091	-0.993822	0.0712581	2.42109	3.00516	2.6891	0.227511	1.06289	0.0174672	-0.832623	-0.927256	-0.663025	-0.599458	-1.07408	-0.471643	-0.376912	-0.00704587	-0.177929	0.458979	0.300242	0.822777	-0.458598	-0.205372	-0.495092	-0.831984	0.169332	-1.15572	-0.576604	-0.325799
14265	GPR45	H300009248	0.535931	-0.787692	0.303181	-0.764435	-0.611529	-0.459916	-1.39504	-0.373753	0.492954	0.238419	-0.208661	-0.0773442	-0.187016	-0.784265	-1.13268	-0.225765	0.0302159	-0.343489	-1.39686	-2.43272	1.12844	-0.0581044	1.05668	0.137422	1.94853	0.717967	0.911823	-0.568888	-2.14343	1.27542	1.2068	0.90776	1.94229	1.26525	1.55172	0.510444	-1.06356	-0.197333	-0.621392	-0.193294	0.590314	0.446909	-1.11817	-1.72285	-0.762589	-0.219614	1.06699
34198	-	opHsV0400012299	-0.956347	1.13915	0.506823	2.02541	0.620281	1.98965	0.848225	1.00477	0.0670989	-0.812845	-0.354695	-0.426135	0.430564	0.914928	0.199168	-0.376186	0.287212	0.13052	-0.962527	-0.152896	-1.35746	2.81668	3.09003	1.52185	-0.0691366	0.865009	-0.26623	-0.365317	-1.29586	-0.713852	-0.950913	-0.34434	-0.0176482	-0.219923	-0.192461	-0.093431	1.00844	1.58185	0.70322	-1.59689	-1.38698	-1.17707	-0.219201	-0.57097	-0.704896	-1.06006	-1.02134
10790	Q8TCZ6_HUMAN	H300002413	0.659771	1.29648	0.73745	0.714793	0.543268	1.87858	-0.0154093	0.757529	0.339989	-0.134355	0.285579	-0.0527071	0.23365	-1.17872	-0.195409	0.64346	2.51262	-0.314973	-0.200212	0.455194	-3.16764	0.469064	-0.379583	-0.238297	-1.80935	-0.319193	-1.72688	-2.71673	0.936141	0.724768	1.44135	-0.065163	0.918759	-0.0432533	-0.3873	0.238497	0.37592	-0.161657	-0.516321	0.889786	1.27845	0.699831	-0.230702	0.278315	0.295219	-0.887992	0.801169
14383	-	H300009468	-1.37495	-1.39243	-0.458399	-1.50587	-1.06704	0.908821	-1.11321	-0.90128	-0.753714	-0.714161	0.0482728	1.88057	0.399904	0.407766	-0.124217	-0.115758	1.70995	-0.326265	1.21618	1.06847	0.984989	-1.68488	1.37611	0.647763	-0.606923	0.367737	-1.41083	2.17981	0.662287	1.56813	0.206862	0.754773	0.495874	0.421771	0.326271	0.740349	-1.49564	-0.358078	1.07932	-0.100323	0.201264	-0.156636	0.106633	0.145387	-0.15605	-1.60667	-0.272048
6199	FAM126B	H200011971	-1.38619	2.61369	0.360164	0.82046	0.497615	1.22988	0.720782	3.2458	0.0440064	-1.34417	-0.116832	-0.699084	-0.434518	-1.06609	-1.04398	-0.826514	-1.02345	0.9971	1.78023	-0.321531	1.68741	0.442319	0.0465607	0.396929	-0.0191851	-0.601928	0.533749	-0.466561	1.03458	0.0241527	-1.04918	-0.673199	-0.817654	-0.704287	-0.405888	-0.911504	-0.126117	0.265634	-0.308679	-0.480552	-0.767171	-1.31887	-0.328411	-0.25855	-0.558249	-1.04075	-0.522878
29986	-	opHsV0400008087	-0.384834	-0.179703	-0.520137	-0.4676	-1.32512	-0.757441	-0.721702	-0.53522	-0.920534	0.229074	0.873726	0.428544	1.11038	0.367012	1.21694	0.850637	1.33984	-0.621879	0.147941	-0.525309	1.27702	-3.43744	-1.35992	-2.76722	0.283345	-1.0114	0.256693	-0.802884	-0.114529	1.10226	0.74199	1.1702	0.943741	0.661567	1.00261	0.574924	0.198821	-0.834723	-0.496747	0.171833	0.416292	-0.281471	0.67814	-1.88838	1.37964	-0.191467	0.192669
24331	LAMP1	opHsV0400002441	1.43682	1.62507	0.175375	0.257396	0.275352	1.20631	0.192964	0.134223	0.186229	-0.603768	-1.05967	-0.207476	0.0309331	1.38887	1.22546	0.355239	-0.242509	-0.594387	0.141343	0.308265	0.945543	-3.20725	-2.05349	-3.20196	-0.0729725	-0.317154	0.580489	-0.113981	0.204407	-0.937452	0.38653	0.503035	0.368555	0.0794077	0.846704	0.626549	-0.695185	-1.21082	-0.762788	-0.376146	0.136994	0.155882	-1.64763	0.357672	0.722487	-0.913725	-0.670255
15708	SCIN	H300012182	0.580599	0.144041	-1.65359	-0.209334	-0.888569	0.305739	-0.17132	-0.398646	-0.371683	-0.354336	0.272152	0.0860801	-0.16329	-0.194248	-0.374183	0.0779039	0.347269	-0.624673	-1.03862	0.922076	-0.229872	-0.778231	-2.13366	-2.26745	0.0634434	-1.24964	-0.0587778	0.480503	0.257724	-1.3367	-0.613154	-0.495314	-0.984604	-0.141292	-0.719775	-0.517982	-0.218231	1.13934	-0.647164	0.175459	0.699251	0.38501	-0.0578102	0.18661	0.524682	0.410277	0.175571
31120	-	opHsV0400009221	-1.19099	-0.551746	-0.448142	-0.435753	-0.567117	0.117586	0.941279	-0.629525	0.287267	-0.650329	0.324618	-0.612219	1.40425	-0.244134	0.98341	-0.604333	-0.539756	0.596917	-0.406832	0.545586	-1.77019	-1.60029	-1.24231	-1.29773	-0.610654	-1.19541	-0.235091	-0.186072	1.08779	-1.0783	-0.594128	-0.56232	-0.254231	0.305207	-0.426603	0.178505	1.14134	1.65779	0.420576	-1.08305	-1.79272	-0.965657	1.94486	1.12829	1.12508	-0.358132	-1.51115
16997	SYTL3	H300014854	0.781137	1.19019	-1.12668	0.683154	-0.850705	0.644655	-0.778776	-0.0468088	-1.75353	-0.246493	-0.187669	-0.805224	-0.722199	-0.102222	-0.203789	0.22505	-0.162859	-1.16792	0.102614	-3.62621	1.76511	1.69638	1.48441	2.1121	1.10791	0.749767	-0.123194	0.364652	1.13893	0.940707	0.18173	0.300035	0.241416	0.525186	0.364668	0.55203	-0.101478	-0.58934	-0.252215	0.513086	0.288742	0.347534	0.380432	-0.124753	-0.291088	0.358519	0.516156
19178	HLA-DMA	H300019075	-0.682113	2.24593	0.111649	-0.648167	0.228541	1.22773	-0.0132907	0.928809	-0.55316	0.355278	-0.118142	0.13144	0.893351	1.94334	0.186926	-0.184164	0.8883	0.313324	-0.720732	0.524504	2.76246	0.396215	1.05268	0.980845	0.1071	0.0384943	0.527128	-3.60649	2.53417	-0.0500171	-0.208382	0.0682785	0.178974	0.928396	0.404466	0.509297	-1.33926	-1.45496	-0.900575	-0.05957	-0.0917882	-0.02782	-1.47561	-1.43409	-1.03789	-0.467896	-0.802958
24767	BRD9	opHsV0400002877	-2.62398	0.700022	-1.78313	0.328819	-0.636227	1.29579	0.471875	0.437135	-1.56466	0.0922262	0.220779	0.206995	0.8664	0.717561	2.39142	1.21036	0.716746	-0.011763	-0.103951	-0.223257	-0.480388	-0.844086	-0.675721	-0.902703	-0.182602	-0.818638	-0.826501	-0.26944	-2.07459	2.14676	0.155597	0.508698	1.1163	-0.519784	-0.0959898	-0.453441	0.807371	1.33258	0.462724	0.0916326	-0.175887	-0.209563	1.32407	0.914542	0.654613	-0.448689	-0.650182
29049	C1orf184	opHsV0400007150	1.01651	0.950864	1.51043	-0.44465	1.01796	-0.0195518	0.00388631	2.17102	0.506338	-1.04146	-1.3159	-0.444006	-0.00351916	0.181084	0.137804	0.412247	1.28735	-0.44918	0.233009	-0.384534	-0.771031	1.07979	0.430639	-0.65155	0.31279	1.69835	2.42587	0.720878	-0.950178	-1.40061	-0.411613	-0.311459	0.70386	0.815638	-0.222467	-1.19816	-2.7058	0.539569	-1.83434	-0.49937	-1.46724	-0.65384	0.310149	-0.495978	-0.138864	-0.441938	-0.858348
6023	HUNK	H200011645	0.959729	1.37103	0.973018	1.00572	0.867	-1.41118	-0.150636	-0.380368	0.897187	-0.86631	0.792507	0.87403	-1.43678	-1.49631	-1.28324	-1.02267	0.165466	1.43095	-0.113081	0.263008	1.54513	-0.459993	1.17328	-0.968651	1.30387	0.977605	0.462152	-0.0571736	0.40729	0.779242	0.0447793	0.175535	-0.584927	0.728705	0.393961	-0.115906	-1.70056	-0.787623	-1.00843	-1.36068	-0.311857	-0.618479	0.155185	-0.902566	-0.592231	0.0358981	0.42567
6524	DTL	H200012628	1.20481	0.424538	1.28724	-1.24264	1.36682	0.684462	0.150835	1.18921	0.800534	-0.345038	-0.10154	0.000361267	-0.545321	-1.40111	-1.59704	-0.259656	-1.42677	0.329966	1.85051	0.0726007	-0.317139	-0.985056	-0.377096	-1.30693	-0.0460458	0.402582	-0.174611	-0.422912	-2.69193	-0.714717	0.0344015	0.0121004	-0.122664	-0.565265	-0.48163	-0.630169	-1.26639	-1.26257	-0.585448	0.221662	0.604862	0.679942	-0.97186	-0.318115	-0.238799	0.33254	1.04597
28577	VN1R5	opHsV0400006678	1.03582	-0.792085	-0.159064	-2.14518	-0.342511	0.231814	0.650047	0.328689	0.474289	0.022751	0.953633	0.359338	1.0548	0.813067	0.853795	0.883567	1.94635	0.101434	0.530452	0.677657	-1.3957	-0.776672	0.864155	0.139005	0.338787	0.304965	-0.273554	0.559214	-1.03132	-0.90733	-1.5245	-2.74898	-2.08982	-0.612885	0.080836	-1.21705	0.981085	0.69171	0.295465	0.524878	-3.77823	0.65603	0.702611	0.722951	-0.0515561	0.197403	-1.34449
21501	SPIRE2	H300022299	1.06551	1.11584	-1.79987	-0.82994	-0.894053	0.46595	-1.11996	-0.159623	-1.25892	-0.602104	0.262943	-0.198845	1.11849	1.47166	1.33528	0.984834	0.156023	-1.32843	-0.590656	0.381749	-1.0681	-0.917639	-0.750868	-0.733941	-0.801025	-1.1487	-0.631082	0.00134104	1.16634	-0.504361	-0.50139	-0.414544	-0.0861309	-0.303384	-0.850078	-0.291409	1.30072	1.5453	1.069	0.397296	0.298901	0.133655	1.06704	1.58199	1.83151	0.308709	0.339107
13406	-	H300007592	0.35991	-1.58624	0.0438828	-0.356473	0.263076	-0.671245	0.396477	-0.293441	1.31787	-0.784677	-1.52883	-1.04778	0.611761	-1.28481	-0.904456	0.122691	1.12885	-0.0293201	2.07908	0.475487	0.436688	1.26696	1.20757	1.87414	0.626262	1.6085	0.574745	0.00622829	0.544694	0.704002	-0.0968163	0.240242	0.182254	0.202783	0.424705	-0.518291	0.647265	-1.24804	-2.56555	-0.504694	-0.299265	-0.925619	0.393732	-0.0429048	0.0426153	0.565059	-0.0405203
5537	NFRKB	H200010693	-1.61052	1.06166	-1.00866	-0.0955864	-0.420697	0.886316	0.679926	1.49145	-0.178784	-0.0932368	0.240684	-0.0647269	0.764452	0.358269	0.200571	2.08682	2.69902	0.595976	-1.83324	-0.330178	1.00713	0.647025	0.934743	0.525072	-1.49936	-0.867409	-2.89681	-1.1764	-1.3081	0.602055	-0.610982	-1.91618	-0.0818176	-0.317034	-1.00489	0.197142	1.27284	-0.103036	0.458476	0.0139703	-0.660772	-0.452725	-0.039021	0.266198	0.310936	0.452544	-0.213871
11929	Q8N2A4_HUMAN	H300004655	0.396046	-1.06864	1.37964	0.218023	-0.30407	-0.282636	0.595893	-0.734413	-0.497867	-0.0935268	-0.0503153	0.0810076	-0.776272	0.606157	-1.64541	0.137696	-1.08429	-0.948081	0.922623	-0.599071	1.68654	-0.6433	2.31472	1.02985	-1.23035	-2.16263	0.879134	0.913157	1.61094	0.850027	-0.408556	0.307513	0.327605	0.0359385	0.848926	0.313888	-0.195946	0.714736	0.655251	0.476944	0.447685	0.211983	-0.0488883	0.573571	-0.421424	0.577925	1.38912
26888	Q7Z7K7_HUMAN	opHsV0400004998	0.222258	-0.374928	0.135048	1.63213	0.685829	1.09457	1.469	0.909513	1.13087	-0.292816	0.791795	0.229323	0.0717918	-0.0039141	0.234141	-0.464206	2.08961	-1.3456	0.270208	-0.321403	-0.739226	2.29478	1.62978	3.24469	-1.09766	0.273066	-0.59918	1.11682	-3.09717	-1.0307	-0.307265	-0.384254	-0.560939	-0.898638	-0.818094	-0.256282	0.408113	-0.356507	0.566012	-0.289896	-0.425777	-0.0755984	0.473881	-0.00734096	-0.280298	-0.851738	-0.436579
23042	Q8NB83_HUMAN	opHsV0400001159	-1.03442	0.318028	-0.322229	-0.341311	-0.250646	0.880193	-0.027662	-0.0302414	-0.72404	0.931375	-0.0130809	0.841821	0.216882	0.238764	0.094627	0.969673	1.43115	0.134509	1.12941	0.413566	-0.0729308	-1.59955	-0.858297	-0.931227	-0.20949	-0.943001	-2.32863	3.67124	0.928229	-2.16782	-0.540218	-1.77994	-0.823346	-0.748764	-1.10705	-0.778362	0.292619	0.868828	0.576914	0.559643	0.401153	0.424955	0.717858	0.559301	0.871041	0.805054	0.409093
15876	RSPO3	H300012527	1.18401	-3.21703	-0.305364	-0.646358	-0.864739	-1.6688	-1.10666	-1.98069	-0.21343	1.7078	0.351558	1.57149	-0.35008	-0.909887	-1.19588	-0.192443	-0.922525	1.59266	-0.405934	0.63178	-0.422347	-1.08757	-0.590273	-0.121752	0.0575171	1.18471	0.198195	1.42553	-0.565444	-0.251	0.0287633	-0.438207	0.0832993	-0.00782405	-0.115444	-0.26447	-0.366995	-0.862843	-0.784601	1.2867	1.20061	1.32641	-0.522145	-0.519024	-0.418109	1.30154	0.935229
32066	ST13	opHsV0400010167	0.0391131	2.187	-0.370047	1.0954	0.41391	1.59974	0.743129	1.33766	0.095941	0.710738	-0.0368947	0.479413	-0.601162	1.29036	-0.124176	0.691294	0.98733	-0.220582	-0.121545	-0.390583	-1.21526	1.14044	0.622267	0.704616	-0.917812	-0.58967	-0.837954	-2.77384	0.819704	-0.399053	-0.52389	-0.62025	-0.363037	-0.555459	-1.09174	-0.660817	-0.396329	-0.537681	-0.931258	0.758497	1.03309	0.880714	-0.135668	-2.85238e-05	0.456371	1.02186	0.532406
17113	C1orf9	H300015118	0.104925	1.43207	0.082492	-0.448447	0.0428287	-0.679145	0.0900359	-0.679283	0.432645	0.891986	0.882646	0.356346	0.534719	0.801401	0.238232	-0.189324	0.924047	0.469246	-4.61599	-0.548757	-0.0413584	1.391	0.159833	0.190227	-1.09807	-0.250882	-0.794167	-0.00492638	-0.122246	-0.80045	-0.693869	-1.39027	-0.84743	-1.35622	0.846044	-1.26177	0.56136	1.54645	0.879565	-0.262622	0.217081	0.895872	1.25467	0.668067	0.473019	0.345576	0.376946
26353	NP_998891.1	opHsV0400004463	0.0255615	-2.04877	-0.868815	0.0499785	-1.63844	-0.3507	0.311794	-2.0995	-0.261959	-0.124748	-0.347621	-0.254011	0.477127	-0.0117229	-0.120986	-0.215457	-0.275406	1.95111	0.843917	-0.329503	-0.0778363	-0.795763	-0.830922	0.199517	-0.107014	0.608001	-0.00586021	2.73314	-0.49918	1.74608	0.621062	1.24337	1.39779	0.352623	1.06186	1.04742	-0.894382	-0.922576	1.70429	0.49138	0.305917	0.254194	-0.022856	-0.390652	-0.451453	-0.338729	-0.844561
20567	NP_065945.1	H300020906	0.531082	0.473222	-2.00979	-1.11183	-1.41505	0.281055	-1.38889	0.0362954	-2.32236	-0.189667	0.0299695	-0.0235648	1.19075	0.38033	1.83131	0.390702	-0.192067	-0.663535	-0.413675	-0.594121	0.087737	0.183579	0.139857	0.607055	-0.976984	-0.559745	-3.40133	0.868353	0.0600138	0.919143	0.448836	0.118799	0.911279	0.69861	-0.202138	0.497827	1.26759	1.70774	1.04907	-0.134384	-0.0323395	0.681197	0.661991	0.793741	0.929736	1.05134	0.828474
32212	TPM3	opHsV0400010313	0.35046	1.46058	-0.224577	0.129196	-0.596602	1.17505	-0.0588287	0.386005	-0.714752	0.0722608	-0.502893	0.21519	1.0272	3.12224	2.5175	-0.170005	0.100732	-0.490902	0.484756	0.147153	-0.337381	-0.633713	0.395476	-0.269685	0.0787131	-1.22628	-0.692583	0.0741262	0.586263	0.422415	0.735129	0.875911	1.02933	0.425669	-0.0843166	0.52563	-0.504603	-0.658534	1.1087	0.239091	1.19263	0.574918	-0.0137765	0.0605868	0.134471	0.529479	0.377966
31761	-	opHsV0400009862	-0.281801	3.49644	-0.358255	0.920234	0.308562	1.59311	-0.066492	0.80819	-0.41784	-0.0737689	-0.576507	-0.258625	-0.409149	2.01575	-0.272483	-0.327642	1.58984	0.262204	-0.738962	-0.662212	-0.241641	1.57224	1.28085	0.417763	-0.162085	-0.247857	0.108543	-3.29019	0.474022	0.504408	0.279358	0.354629	0.219329	0.0013391	-0.430843	-0.209545	-1.16311	-0.775735	-1.18394	0.0455826	-0.0366541	0.171584	0.250273	-0.270236	-0.647943	-0.0957025	-0.251336
31062	-	opHsV0400009163	0.203587	-1.05562	-1.10977	-1.13503	-1.43345	-0.564501	-1.60179	-1.10877	-1.62532	-0.166552	0.309362	-0.112718	1.99897	1.01346	1.48915	1.44872	1.23869	-0.849343	-0.291912	-0.977301	0.0477137	-0.713933	0.060506	-0.526788	0.294292	-0.107445	-0.317484	3.49638	0.466213	-1.16127	0.31655	0.24738	-0.589798	-0.36546	0.636392	-0.209359	-0.17468	0.282711	1.59831	-0.00806048	-0.501075	-0.255172	0.678913	0.388219	0.431554	-0.134713	0.240428
33775	-	opHsV0400011876	1.03139	-2.22715	-0.360887	-0.345123	-0.253935	-1.51322	-1.27437	-1.51022	-0.219523	1.49242	0.108558	0.489964	-0.600894	0.619947	1.05081	0.825709	1.11818	0.36299	1.19127	2.59157	-1.09723	-1.90403	0.0570748	-2.42389	-1.27442	-0.769907	-0.801182	-0.465352	1.6266	0.969958	-0.267368	0.461117	1.0695	0.692315	0.0268429	1.1814	0.598458	-1.10382	-0.0161293	1.12371	1.26589	0.384039	-1.77735	-0.116999	0.177673	0.699259	0.591522
33470	-	opHsV0400011571	0.460681	-0.749205	0.238434	-0.987828	-1.45027	-1.05239	-0.885164	-0.162474	-0.278753	0.471984	0.251297	0.893417	0.368819	0.277082	0.0581105	0.0766694	0.625962	0.122507	-0.222889	0.630316	0.43564	-0.499533	-3.14848	-1.87122	-0.0922571	-0.0997516	-1.0449	-2.8998	0.663525	-0.0245586	-0.0126928	0.00301226	-0.498317	-0.0332444	0.211719	0.267113	0.595852	0.0214914	0.570167	0.2237	0.469495	0.184194	1.01859	2.41379	2.9909	0.66635	-0.339134
7869	NR2F6	H200015682	1.54993	0.14553	-0.708481	-0.631891	-0.310029	0.183036	-0.39247	-1.39754	-0.492255	-0.242743	-0.0163452	-0.118492	0.26164	-0.15294	0.0575386	2.03843	-0.320216	-0.482757	-1.99444	0.4734	-0.600273	-1.06475	0.61785	-0.772882	-0.160347	-0.470529	-0.200503	-0.695497	1.50646	-1.4166	-2.28954	-1.59222	-0.943805	-0.511373	-0.636711	-0.919139	0.559383	0.585748	-0.426911	0.790632	-1.03339	0.887623	1.36263	1.58635	1.29722	1.81193	0.788201
6141	PAX7	H200011868	-0.557417	-1.44329	1.73304	-0.549953	0.511137	-0.286207	-0.069377	-0.596922	0.453567	0.621806	0.715121	0.802318	-1.21639	-0.450881	-1.97	-1.31665	0.56427	0.915149	1.09817	-0.146685	0.987487	0.508601	1.03851	-0.226418	0.287877	-0.294777	-0.466223	0.467846	0.66821	1.25587	1.37322	1.58439	0.82707	0.319543	0.45856	0.142184	-2.83198	-2.39061	-1.33282	0.285325	1.06811	0.525109	-1.40836	-0.816017	-0.801593	-0.0741206	0.770215
1569	EHBP1	H200002551	-0.611638	1.07246	0.319264	0.81835	1.29616	1.4308	1.20047	1.78492	-0.100386	-0.339755	-0.402672	-0.0465207	-1.1594	-1.68961	-1.39037	-1.52154	-1.12733	0.0673199	2.10704	0.456851	-2.23053	0.759759	-0.494757	-0.667394	1.32722	1.22995	0.350944	-0.309931	-1.64422	-0.28445	-0.227808	0.161173	0.149953	0.0248605	0.35446	0.850876	-0.840021	-0.625219	-0.908386	-0.276917	0.213774	0.125284	-0.834176	-0.69945	-1.0976	0.189061	0.442346
2615	ZNF277P	H200004585	-0.930921	1.43607	-0.497276	-0.232713	0.0462114	0.924371	-0.0574586	1.21955	-0.462009	-0.267876	-0.577566	-0.711687	1.0238	1.67849	1.35989	-0.986018	-0.265878	-0.272005	1.00777	-0.267445	-0.324467	-0.953266	0.277077	-0.653587	-0.153451	-0.0715987	-0.353216	-0.937103	-0.587991	-0.633247	-1.50253	-0.824802	-1.19822	-0.731714	-0.354233	-0.761674	1.02275	1.2457	1.06552	-0.891245	-0.256025	-0.248978	1.6957	2.17087	2.50556	-0.674551	-0.0746852
2402	CDH6	H200004197	1.66822	-0.58996	1.48561	-0.982179	0.0739229	-1.24937	-0.404677	-1.1602	0.545712	0.8003	1.11529	0.874342	-0.533845	-1.56572	-1.65928	0.420433	-0.211197	1.45259	-0.674595	-0.296023	-0.0112556	0.918154	0.323313	1.08798	0.373661	0.588025	0.224679	0.254041	-0.061024	-1.33741	-0.731676	-1.65543	-1.45611	-0.691155	-0.743599	-1.68705	0.0852386	-1.4008	-0.793189	0.54683	0.340874	0.492785	-1.32796	-1.05526	-1.49868	0.16582	-0.123333
10949	-	H300002738	-1.00736	0.855267	-1.21559	0.492528	-0.940412	1.31903	0.0620188	-0.121101	-1.29329	0.341038	0.612599	0.564891	0.155813	0.771755	1.04286	2.02852	0.0459565	-0.333958	0.689899	0.975022	-2.72861	-0.54496	-0.193208	0.121769	-1.34746	-2.25344	-1.53132	1.01341	0.120046	-0.55443	0.820848	0.150975	0.350808	0.116293	-0.0462048	-0.496031	0.951234	0.868162	-0.219823	0.783553	1.17842	0.953151	0.361589	1.31044	1.28006	0.317948	0.256065
15187	WWC1	H300011123	-0.355155	-0.316605	-0.01407	0.0919752	-0.0700771	-0.0702616	0.1156	0.485997	-0.643416	-2.85469	-2.37591	-1.96253	0.418285	0.927674	0.699078	-0.119017	-0.195973	-0.763639	-0.0545633	-0.266249	0.370943	-2.69625	-2.22723	-1.54985	0.247977	-0.253485	-0.151061	1.17933	-1.79581	-0.967097	-0.0512645	-0.0126348	-0.840829	0.788502	0.676281	1.39379	0.924888	2.10723	0.162964	0.211838	0.765968	0.417209	0.923155	0.560433	0.503367	0.494991	0.35817
13755	TMEM46	H300008264	1.10275	-0.281932	0.119674	0.0424556	-0.18855	-0.859113	-0.816527	-1.85127	-0.400664	0.458452	1.16254	-0.677569	0.800317	0.990055	-0.0589595	0.0196625	-0.734094	-0.105972	-0.414349	-0.717234	-0.802184	-1.61833	0.246416	1.18444	-2.0093	-2.41243	-0.972823	1.26924	0.142514	0.608197	0.0699842	-0.295484	0.630234	-0.202262	-1.05206	1.22645	0.30813	0.0528465	1.40726	0.79207	1.10142	0.989186	1.2473	0.983227	0.1971	0.974843	-0.54742
23076	Q8N8Z1_HUMAN	opHsV0400001193	0.524255	-2.08817	0.23947	-0.315119	-0.367402	-1.04668	-1.03318	-0.875831	-0.204098	0.818616	0.325822	0.686581	-1.20088	-2.71552	-2.46953	-1.05792	0.403189	0.738389	-0.256458	0.989098	0.718622	0.853229	-0.377082	0.622788	0.730917	0.860275	0.218489	-0.0511058	0.751336	0.931252	0.417557	0.686759	0.495541	0.927679	0.572109	0.849267	-1.94387	-1.51196	-0.666562	1.04102	1.27772	0.318633	-1.55127	-1.14529	-0.766506	0.449735	0.297426
35052	-	opHsV0400013153	-0.0422999	0.397464	0.0850241	-0.0678417	-0.509891	-0.285194	-1.00317	-1.16629	-0.675884	0.842069	0.556879	0.429341	0.790042	1.50282	0.38617	1.58092	1.78576	0.673813	-1.31409	1.23094	-0.946154	-1.79274	-2.12295	-2.25912	0.397637	0.272125	0.747342	1.50998	-1.18996	-0.222168	-0.0299675	0.0213995	0.394921	0.603296	0.556395	0.536504	0.177475	1.24826	-0.0222821	0.274299	0.502771	0.43033	0.319967	0.0987571	0.5635	-1.32079	-0.834383
32780	-	opHsV0400010881	-0.41657	-0.261475	0.217431	-0.185695	-0.0426854	-0.297541	0.241446	-0.414187	-0.0467219	0.430855	0.320676	0.731783	-0.230988	-0.164463	0.00119028	-0.555119	0.088177	0.317673	0.893865	1.90845	0.993414	0.0957093	0.364539	-0.161583	0.674666	0.613205	0.941852	0.547679	0.657318	0.511278	0.475618	0.587096	0.70242	0.377812	0.633777	0.676877	0.0742107	-3.85263	-1.771	0.453405	0.0135969	0.546636	-0.115506	-0.0235146	-0.301661	0.334677	-0.113399
25209	NP_997273.2	opHsV0400003319	0.305224	-0.576311	-0.60031	0.391347	-0.0124938	-0.868221	-1.41136	-1.22601	-0.415167	0.17117	1.91743	-0.128983	0.460766	0.597418	-0.985201	-2.52336	-0.0650812	-0.538634	1.59547	-0.924971	0.102129	-0.0801549	-0.257488	1.05707	0.476974	-0.440247	1.95841	0.0904583	0.126127	0.213653	0.802785	0.549354	-0.105547	2.49689	0.745561	0.243903	-1.11231	-0.849391	-0.873864	0.417668	0.739927	0.692732	-0.165233	0.303781	0.307679	1.47114	1.96881
3659	P34_HUMAN	H200006437	0.384301	-0.273384	0.884257	-0.616344	0.845514	0.439238	0.341266	0.21306	1.0224	1.15096	0.999276	0.859072	0.424259	-1.90084	-0.337854	-0.330799	-0.468729	0.127874	1.32977	2.22753	-0.752949	-0.257726	-0.29513	-0.784312	-0.732308	-0.508667	0.640513	0.740268	-0.146066	0.135552	1.24459	0.251747	-0.0211689	0.15062	0.534293	0.0958027	0.354992	0.438306	0.648435	0.752278	0.645093	1.13571	0.360731	0.8357	0.660482	-0.855035	0.974257
30109	KIAA1641	opHsV0400008210	0.894057	-0.885354	0.808441	1.29764	1.43771	0.0377984	1.19508	0.525409	0.994808	0.442132	0.515055	0.0846793	-1.16829	-2.37436	-1.08738	-0.131212	-4.19578	0.18187	0.794369	0.0531057	0.945339	-0.0141278	-0.501397	-0.818825	0.501771	-0.141697	0.622127	-2.0913	-0.664586	-0.00167178	-0.120595	0.291189	0.351603	0.698321	0.481011	0.877593	-0.626837	-0.847627	-0.365957	-0.475342	-0.712781	-0.423205	-0.813368	-0.535204	-0.832976	0.18346	0.3572
2191	GUP1	H200003779	-0.44042	-1.15618	-0.0895919	-1.17533	-1.16421	-0.833784	-0.391261	-0.776058	0.0923054	-0.142634	0.543168	0.868537	0.488914	0.58381	0.643667	0.529052	-2.51856	0.514499	0.499623	0.732249	-1.94339	0.222823	0.0189043	0.677509	-0.433721	-1.38152	-2.2929	2.94948	-1.95786	0.687405	1.63414	0.460494	1.26126	0.270418	-0.273287	0.412265	0.646114	0.868853	-0.0599848	1.34247	1.34481	1.25685	0.714871	0.424269	0.507672	1.01289	0.618245
26180	SVIP_HUMAN	opHsV0400004290	-0.279872	0.998846	0.119296	0.0714061	1.28409	0.634211	-0.221181	2.38943	0.204725	-0.170775	-1.32574	0.608761	-1.8171	-0.812055	-1.69497	-1.43119	-0.919991	-1.10373	0.464265	-0.907923	0.447045	0.997852	-0.753648	-1.09822	-0.195212	-0.281864	-0.43051	-0.71513	0.535468	-0.332002	1.3219	0.364719	-0.270702	3.6806	0.139341	0.159939	-1.66062	-1.45527	-0.781246	0.716569	0.421927	0.884708	-0.873579	0.145241	-0.186369	0.981882	1.05726
7559	GRRP1	H200014922	1.60762	-1.1471	1.13327	0.325334	-0.120225	-0.592355	0.287471	-1.40991	0.241894	0.0311102	0.805766	-0.25272	1.86296	1.2869	1.45256	0.628117	-0.042547	1.08381	-0.177834	0.41015	-0.934707	-2.15657	-0.879279	-3.43386	-0.369101	-0.890583	-0.104088	-0.173677	0.269002	-0.60955	-0.0571289	0.285139	-0.369789	-1.12074	-0.155313	0.241225	1.06251	1.1598	1.6674	-0.774195	-0.601604	-0.757727	1.18761	0.468749	1.64503	-1.25806	-0.845276
31287	-	opHsV0400009388	0.991461	-0.575443	-0.0310845	0.0864719	0.328706	-0.283508	0.41192	-0.0321536	0.417237	0.0709752	0.341095	0.202361	0.908639	1.08975	0.982646	0.187525	-0.262376	-0.240555	-0.215508	-6.37065	0.209838	-0.399536	-0.455591	-0.38982	0.0574239	0.163243	-0.490638	-0.331711	0.21564	-0.877006	-0.92765	-1.64631	-1.0338	-0.523122	-0.671806	-0.766756	0.0309381	0.680743	0.43344	-0.221529	-0.308951	-0.364095	1.00923	0.621508	1.05622	0.431366	0.239369
18341	CDC25C	H300017758	1.29781	0.149527	0.1673	0.328435	1.54592	0.519766	0.126401	4.57918	0.233629	-0.249781	-0.595594	-0.094149	0.183164	-1.39833	-1.16317	0.508134	-1.08693	-0.0502661	1.21153	0.503336	0.155772	-0.590944	-0.461495	-2.6708	0.783739	0.460571	0.286925	0.0758023	-0.727903	-0.491807	-0.751239	-1.21071	-0.852601	-1.12421	-0.91396	-0.874949	0.316995	-0.496376	-0.849706	0.537818	0.702052	0.780401	0.313845	-0.204328	0.991002	0.297422	0.239445
4846	C20orf54	H200008679	-0.156271	-3.25478	0.800745	-1.2118	-0.624556	-1.82042	-0.598755	-2.0889	0.0767487	0.685944	1.44434	0.390281	1.31367	-0.627336	0.713222	-0.106514	-0.737189	-0.879668	-1.28677	-0.902139	0.461765	0.0311387	-0.0880033	0.644041	-0.0389093	0.175577	0.000414123	0.131868	-0.444746	0.670039	0.892696	0.729223	0.722457	0.394446	0.815079	0.294877	1.37641	1.24272	1.49092	-0.412023	-0.0890504	-1.54099	1.00164	0.790211	0.943284	-0.29322	0.123844
21631	COL4A3	H300022504	0.498232	0.531056	-0.125182	-0.154471	-0.726422	0.2119	-0.794552	-0.3156	-1.32004	0.865257	0.0120363	0.541097	0.927667	0.218587	0.454654	1.1069	1.2422	-1.28038	0.386167	0.984455	-0.201847	-1.75582	-2.10755	-3.66299	-1.06232	-0.58315	-0.865278	0.668758	-0.676933	0.620818	0.653531	-0.117048	0.665611	-0.0542238	0.000927843	0.282445	0.770933	0.356142	0.0585195	0.657306	1.14325	1.18689	0.950489	0.416722	0.649186	0.749013	0.561135
18155	LMBR1	H300017354	-1.74268	-0.627689	-1.14007	-0.265771	0.0647756	-0.407363	0.360203	0.287771	0.261747	0.312784	-1.19429	1.06599	-0.758898	-0.846684	-1.90662	-0.467705	-0.731877	-0.230378	1.43945	-0.213574	-0.522716	2.13671	1.32349	1.86343	-0.416117	-0.961438	0.0598427	0.0507105	1.55536	1.15086	-0.308973	1.45175	0.601199	0.0703948	0.540395	-0.0470418	-1.31515	-0.772178	0.15466	0.965579	1.67009	0.00317661	-1.04177	0.366823	-0.5109	1.36134	0.540503
24518	DSCR9	opHsV0400002628	-1.28137	-2.67815	-0.759531	-0.485066	0.19532	-0.665959	0.207565	-1.89458	0.505514	0.969114	-0.781908	0.989715	-0.191262	-0.161197	-0.226885	0.107135	0.0820087	0.418217	-0.545536	-1.00189	-0.70875	-0.716625	-0.749017	0.0814791	-0.939758	1.82422	-1.00185	-2.39313	-0.599431	0.704269	1.30853	1.48228	-0.566634	1.4647	1.13032	1.93212	-0.756902	-1.20431	0.660701	-0.0873491	0.0167676	-0.0263398	-0.792189	-1.16131	0.25463	1.76186	0.328485
4718	MAEL	H200008413	0.757795	0.0268209	0.460926	0.748235	0.574525	0.915624	0.542037	0.627433	0.55158	0.23417	0.22001	0.304625	-1.62831	-3.41236	-2.75064	0.600687	0.857485	0.19306	0.312244	-0.430051	0.411529	0.576781	0.615961	1.11029	0.387616	-0.0910452	-0.435541	0.627667	-0.919183	0.0447825	0.683207	0.463002	0.156639	0.315341	0.169493	0.401263	-1.53983	-0.844229	-1.06972	0.435372	0.150694	0.360638	-1.61667	-0.460895	-0.986631	1.07317	0.156205
23256	LCE1E	opHsV0400001366	1.26546	-1.76967	0.728767	-0.41513	-0.407143	-1.94972	-1.11097	-1.74344	0.0525319	0.679584	-0.00327277	1.06297	-0.719202	-0.407895	-0.384828	-0.348853	-0.257045	1.79832	0.294381	0.184539	0.84814	-1.97354	-1.15761	-2.19068	1.47186	-0.50759	0.393314	-0.00479756	0.161458	1.05386	2.09167	1.66815	1.45397	0.904004	1.22134	1.19298	-1.36026	1.04674	-0.285617	0.18335	0.741185	0.323152	-0.895939	-0.30035	-0.250114	-0.0417001	0.503318
11265	C1orf78	H300003361	0.998387	-1.52833	0.259909	1.3288	0.711881	0.211243	0.898953	0.459025	0.839571	-0.147277	-0.600218	-0.795923	0.617811	1.28423	0.753468	-0.111234	-0.665623	-1.01025	0.400292	-0.582654	0.953366	-1.11451	-1.79925	-0.790908	-0.088131	0.319295	-0.673187	-3.7696	2.05713	-0.597977	0.917447	0.352711	0.334032	0.299713	0.341561	0.321296	-0.159464	-0.491275	0.231599	-0.306387	-0.273191	-0.836174	0.608047	0.549607	0.534079	-2.05215	-1.32687
25303	IGSF3	opHsV0400003413	0.266136	-1.24714	-1.02982	-0.238181	-0.881511	0.150265	-0.330274	-0.914514	-0.329971	-0.178717	0.205674	-0.496274	0.233721	1.69644	1.13237	0.421853	0.408419	0.884763	-1.13253	-0.211594	-0.658007	-0.406469	0.16027	-1.31696	0.262283	0.343326	0.114442	2.57903	0.591579	-0.386511	0.459224	0.07957	0.0988896	0.100666	-0.0536906	0.104679	0.357446	1.21885	0.388115	0.0824425	-0.278351	-0.108045	0.651823	0.826202	1.20638	0.173685	-1.3015
8811	CHAT	H200017998	0.36314	0.291106	1.06698	0.995067	0.34149	0.0534035	-0.386168	0.165086	1.05845	0.0282411	-0.0317351	-0.156974	-1.84368	-1.69002	-1.48905	-0.662192	-0.665621	0.0929667	0.752009	0.416852	0.0546066	0.988735	0.999248	2.25819	-1.3884	0.979235	-0.969289	0.0459505	-0.801334	-1.00655	0.0538078	-1.22819	0.198434	0.708792	0.889228	0.818331	-1.53808	-1.76855	-1.10237	1.31544	0.94951	1.28463	-1.43668	-1.24644	-0.589379	1.47722	0.957674
4082	MYOT	H200007115	0.810283	0.34729	0.221199	-0.964601	0.795214	0.0589982	0.424005	0.623324	0.617571	0.346144	0.468952	0.25885	-1.13889	-0.392115	-0.0576587	1.29872	-1.16263	0.153167	0.0364484	-0.104379	0.842696	-1.62543	0.393699	-1.94999	0.959943	-0.0295073	3.92783	0.0416205	0.919391	1.307	1.04871	1.68867	-0.132094	0.618587	0.718213	0.945461	-0.165348	-0.892022	-1.14143	0.161778	0.619019	0.491307	-0.688615	-0.365337	0.209558	-0.444468	0.482117
14001	SIRPB1	H300008732	-2.54255	0.622155	-1.89458	-0.0659315	-1.48385	0.598328	-1.6627	-0.922188	-1.51069	-0.938047	0.606959	-0.594827	0.514641	0.0159487	-0.223503	-1.75573	-0.0509603	-0.780126	-1.69255	0.694507	-1.6724	1.68986	1.68654	0.952417	0.036983	0.104684	0.605742	0.505952	-0.062919	-0.349169	-0.448341	-1.09928	-0.192419	0.624277	0.751668	0.819285	-0.703128	-0.637651	-0.00844224	0.561923	0.458275	0.850186	0.652827	-0.197901	0.850626	-0.108616	-0.191573
35011	-	opHsV0400013112	0.0217717	-1.20807	-0.650514	-0.859553	-1.04329	-1.13976	-0.921715	-1.35067	-0.660939	0.392338	0.235313	0.240928	0.37552	0.764956	0.389853	0.542141	-0.518781	0.0397338	-0.20331	3.09119	-0.688385	-2.38698	-1.90492	-1.64012	0.00609249	-0.552876	-0.827094	4.75092	-0.0285939	0.188756	0.509336	0.347507	-0.0178408	0.231326	-0.137471	0.172012	0.34871	0.0473571	0.386211	0.264553	0.351769	0.12122	0.561296	0.585593	0.426804	0.116821	0.0083968
90	-	Alien6_90	1.70199	0.355192	-0.5689	0.248373	-0.295705	0.562908	0.0270818	0.234926	-0.0363649	0.771748	0.692686	0.44193	0.601795	0.153551	-0.195376	1.54299	0.473205	-0.197435	-0.458933	0.118172	-1.48223	-1.8347	0.711665	2.97607	-0.959363	-0.697378	-0.269917	-1.65658	-1.68019	-1.48439	-0.581413	-1.94323	-0.937508	-0.833915	-0.388481	-0.987087	1.54282	-0.669977	-0.0268535	0.264493	-0.442438	-0.295487	-0.0304533	1.59737	1.1343	0.948473	-0.0935502
9543	C7orf45	H200021266	-0.370663	-0.123141	0.0778636	0.239857	-0.996202	-0.31095	-0.00655738	-0.415692	-0.260743	-0.352881	-1.02905	-0.668121	-1.17634	-1.51038	-0.878113	-0.530531	-0.130102	1.2712	0.465572	-0.0578377	0.503854	-0.0359513	0.253871	1.05865	1.28221	0.11176	0.636761	0.380754	1.10629	5.48555	0.756848	-0.299493	-0.377648	-0.18642	0.135958	1.70512	-0.426837	-1.12	-0.729009	-0.934521	0.424383	0.512416	-0.79414	-0.906635	-0.555398	0.126532	-0.80799
29896	-	opHsV0400007997	0.332268	-1.23723	-0.500239	0.967744	-0.962181	0.208314	-0.874216	-1.10158	-0.48899	0.295809	0.6299	0.167088	1.82365	1.72402	1.81809	0.149547	0.253128	-0.00821581	-0.365934	-0.17805	-0.418872	-1.62704	0.87246	-1.48103	-0.901106	-0.230175	-0.529762	0.974872	-0.136048	-1.36739	-0.032882	-1.15111	-0.514762	-0.0931555	-0.726371	0.161045	0.86077	0.586537	1.59877	0.0584479	-0.755838	-0.494622	1.36444	0.549143	1.08179	0.651294	0.171278
35232	hsa-mir-21	opHsV0400013333	-0.608959	-0.67423	-0.169291	0.646654	0.150133	0.386988	0.381162	-0.657515	0.0299234	-0.494758	-0.052681	0.169158	-0.681472	-1.02295	-0.778579	0.178487	-0.865273	-0.0614339	0.740508	0.0463957	-0.735199	0.0204839	0.373741	-0.0606779	0.843962	0.496746	5.57827	-1.13904	1.37953	0.102471	0.488666	0.844059	0.793685	1.04861	0.452537	1.64532	-0.255329	-0.607674	-0.662173	-0.297997	-0.451167	-0.371731	-0.930226	-0.540391	-0.575217	-0.709308	-0.622734
5834	ISOC2	H200011264	-1.00947	-0.00760814	-0.82997	0.300702	-0.736664	0.547494	-0.584822	-0.981288	-0.81555	0.443445	-0.567153	0.434654	-0.79488	0.224604	-1.12032	0.210981	0.4546	0.239463	0.133391	0.819868	-0.317623	-1.31403	-1.37649	-1.41394	1.14956	0.392912	0.880339	1.38962	0.874715	0.764833	0.708133	0.525828	1.25027	0.860952	1.17089	0.645954	-0.672439	-2.49519	-1.60411	0.713284	0.725777	1.26868	-1.98355	-1.41826	-1.19867	0.948277	0.383369
12626	-	H300006059	-0.495425	0.638147	-0.501557	1.23165	0.606712	1.15898	-0.310189	0.549723	-0.767423	-0.471381	-0.333321	0.0936183	-0.65265	0.185992	-0.333208	-0.133349	-0.0184063	0.407071	-0.314418	-0.0400159	-0.388224	2.73328	2.74388	4.4944	0.332167	-0.100861	0.414585	0.454751	-2.03586	-0.844227	0.915894	0.847739	0.2791	0.0344681	0.411751	-0.354381	-1.0196	-0.795173	-0.714035	-0.525189	-0.388914	-0.701034	-0.586742	-0.273824	-0.695279	-0.589819	-0.747126
15769	VEGFA	H300012307	-0.0198724	0.840496	0.639916	-0.812228	-0.698692	0.229714	-1.83536	0.0753896	-1.23551	0.307424	0.218031	0.5112	0.676269	0.809131	0.762844	0.0900312	-3.87269	-0.653659	-0.664091	0.579125	-1.61466	-1.03731	-0.745865	-3.37377	-0.873265	-0.96248	0.597654	0.184845	-0.0463198	0.213037	0.711912	-0.186713	0.412206	0.683776	0.482172	0.702422	0.995814	0.825217	0.384188	1.48807	-0.131837	1.10873	1.02294	0.690036	1.29252	0.239332	0.222258
9086	NP_612420.1	H200019304	1.15883	0.524533	0.693363	-0.508864	0.234308	-0.0713775	-1.48028	-0.355299	0.394307	0.0303999	0.39454	0.912652	0.373037	0.491032	0.804575	0.615035	0.904334	0.251491	0.312031	-0.354933	-2.95218	-1.36597	-0.58737	-0.909468	1.39832	1.57083	0.750913	-1.18893	-0.881961	-0.013868	-0.370476	0.141166	-1.31099	-1.39443	-1.8156	-3.10589	1.19672	-0.24222	0.955458	0.0644999	0.085596	-0.514625	0.2876	-0.327994	0.978515	-0.596307	-0.873234
24806	NP_114110.1	opHsV0400002916	0.253459	-1.45454	0.31907	-1.55145	-1.3884	-1.35155	-2.59525	-0.341548	-1.56557	0.0665858	1.07517	0.412769	1.00289	1.58716	1.28262	1.4417	-1.12009	-0.670743	-0.693094	-0.234585	-0.0576003	-1.52358	-1.28453	-1.9266	1.76021	-0.371291	0.966253	0.19709	0.794414	-0.422285	0.496773	0.197923	-0.590661	0.971383	-0.0492397	0.600084	0.551645	0.669516	0.103308	-0.136173	0.147508	-0.0772512	0.940517	0.4634	0.805132	-0.550683	-0.278929
8684	SLC24A2	H200017635	0.0818371	0.543532	0.19874	-3.33083	-1.48581	-0.931822	-1.00323	-0.757804	-0.386592	0.939673	0.830553	0.855906	0.500423	-0.434754	-0.23294	1.44464	-0.327336	-0.185874	-2.1529	0.895355	-2.33257	-0.577634	-0.784921	0.509139	-2.96569	-0.196056	1.18116	-0.746454	0.521892	0.0238795	0.363447	-0.354453	-0.162069	-0.154818	-0.621788	-0.214074	0.140162	1.70488	0.309903	0.276796	0.435171	0.188143	0.840269	0.570775	-0.460063	0.171955	0.833757
1926	PSMD6	H200003287	-1.2833	3.43419	-0.511209	1.15204	0.301299	1.96836	0.632066	1.21694	-0.221049	-0.767942	-0.579485	-0.31436	0.470003	-0.221775	0.404279	0.427105	-0.274368	-0.408955	0.884351	0.39148	-1.52923	0.885654	1.13416	0.541165	-1.03739	-1.54706	-0.812428	0.0286248	-0.166549	-0.689016	-0.390073	-0.39985	-0.30622	-0.204958	-1.6119	-0.59263	0.848106	0.952289	0.23266	-0.162855	0.62523	0.226746	0.139095	0.961456	0.88829	0.600292	0.364269
24256	MLLT7	opHsV0400002366	-1.22901	-0.135294	-1.62226	-0.342643	-1.88708	-0.297494	-1.1633	-0.557296	-2.13726	0.0213575	-0.194729	-1.30808	0.490477	2.23708	1.52932	-0.126826	-0.0817854	0.396817	0.20692	0.133664	-0.346644	-0.810173	-0.19546	-0.13091	-1.33378	-2.36089	0.240325	-3.11034	0.947368	0.554194	0.66045	0.547102	0.433406	0.176376	0.869713	1.28716	1.1673	0.292632	0.966593	-0.0856439	-0.530046	-0.255333	0.705915	0.698573	1.00551	0.4269	0.452714
13773	NP_542768.1	H300008304	-0.676284	-1.77151	0.294371	-0.9463	-0.607919	-1.61251	-0.935531	-1.33107	-0.245589	0.0560313	0.491512	0.469668	1.04398	0.726361	1.14213	0.458758	-0.985053	0.366682	-0.533961	-1.04977	1.29501	2.96216	3.12254	3.6742	-0.855972	-0.631765	-0.570353	-0.748718	0.00806939	0.258165	-0.0496572	-0.148314	-0.0306256	-0.193108	0.253504	-0.112061	0.653758	1.18313	0.826788	-0.64637	-0.517434	-0.662459	0.0136153	1.00976	0.232237	-0.437066	-0.173698
12272	LOC650875	H300005341	0.892836	-0.654247	-0.716514	3.69164	2.3552	2.46997	0.242379	-0.85421	-0.612916	-0.277435	0.285665	0.315867	-0.836154	-0.781233	-0.590263	0.482274	1.70742	-0.22725	-0.0166742	-1.29326	0.260652	-0.80604	-1.12876	1.0777	-0.400068	-0.779806	0.335984	2.74325	1.08592	0.315991	0.0808595	1.12038	0.355266	-0.197183	-0.0431483	0.592536	0.531923	-0.839936	-1.2668	-0.292301	-0.54715	0.0438209	-0.645931	-0.631476	-0.762871	0.190982	0.252372
34723	ZNF197	opHsV0400012824	-0.0351645	2.0132	0.637843	-0.760027	1.54585	1.40344	1.94477	2.56966	1.39195	0.322959	0.627211	0.673377	-1.152	-0.702871	-0.499436	-1.41827	0.578622	0.492218	1.18442	-0.804505	-1.61644	-1.20307	-0.243219	1.38645	-0.626963	0.605868	0.290276	0.546386	0.0760737	0.758358	-0.573481	1.351	0.535681	-0.712237	-1.76264	0.136102	-1.05333	-0.874974	-0.781666	-0.715048	0.133038	-0.808872	-0.225442	-0.0143118	-0.396661	-1.25105	-0.475667
5193	MIDN	H200009932	-0.819939	-0.650241	0.801995	0.0480067	-0.619817	-0.12721	-0.719566	-0.916899	-0.472335	-2.1405	-0.422948	-1.17322	1.08365	2.04142	1.7336	-1.2187	0.232017	0.288376	0.899813	1.11926	0.454342	-0.226006	0.331233	0.233966	1.26466	1.4694	0.886437	0.696255	1.08696	1.08737	0.525717	1.1343	1.16275	0.0347383	0.841428	-0.0898255	-0.325584	0.220321	-0.119851	-1.84644	-1.56727	-2.45348	-0.15297	-0.217387	-0.0541577	-1.52617	-1.765
18600	PTHB1_HUMAN	H300018307	0.229815	1.18266	-0.0582708	-0.753587	-1.48548	1.52666	0.143278	2.66604	-1.14025	-1.54428	-0.569066	-0.981144	0.479735	0.271693	0.0961794	0.0623589	-1.17891	-1.35002	1.39698	-0.226971	0.0953474	1.32697	0.825965	1.77061	0.230541	-0.270731	-0.809425	0.387968	0.280592	1.49388	-1.98429	-0.727046	-1.48276	-0.51403	0.365622	-0.674162	0.209635	0.539265	0.604959	-0.176701	-0.85952	-0.689009	0.385507	0.783226	-0.400224	-0.308768	-0.328292
12285	LOC652071	H300005362	-1.59474	0.0158044	-1.0254	1.13159	0.0697822	1.84731	0.889972	0.854611	-0.594238	-0.59737	-0.711257	-0.955704	-0.326826	-1.35071	-0.210515	-0.340861	-0.765731	-0.447859	-0.3132	0.0116857	-0.812299	2.6162	1.86171	2.54607	-0.0497171	-0.407864	-0.477872	-0.193422	-1.05991	-0.695594	-0.971688	-0.79586	-0.930415	-0.611115	-0.0769103	-0.582216	0.524468	0.711218	0.748672	0.159868	0.00565458	-0.589553	1.10875	1.13883	0.327251	-0.273841	-0.254966
26221	RFPL1	opHsV0400004331	0.874447	-0.546245	0.721402	0.0622488	0.0260787	-1.49078	0.62802	0.976175	1.07176	-0.0876918	1.38768	0.122653	-0.396977	-0.220424	-0.220673	0.401712	-0.223555	0.190898	2.53034	0.101234	2.14286	-2.19128	0.924611	0.514223	1.73275	-0.272943	-0.039875	-1.08439	1.22788	-0.385737	-1.0369	-1.62861	-2.4594	-1.00744	-1.57883	-2.2544	-0.693472	-0.508382	-0.105479	0.545963	-0.00202354	0.311757	-0.258624	-0.0623896	-0.944372	0.574768	0.268854
30460	NP_001032305.1	opHsV0400008561	0.83565	1.10956	-0.333919	1.48697	-0.593452	0.763578	0.698647	0.0921147	0.0849768	-0.973503	0.602607	0.0158261	0.579276	0.673153	2.18335	-0.154353	0.315374	-0.605683	-0.771059	-1.96279	-0.0415613	0.460271	1.69196	0.691888	0.0590123	0.143559	-0.551268	-0.606686	-0.361909	-0.00645566	-0.548797	-0.406105	-0.448746	-0.0307705	-0.0673017	0.211457	0.529213	-0.614839	1.42259	-0.396847	-0.773859	-1.21519	-2.82096	-3.05531	-3.24308	0.560116	0.706445
13883	B4GALT1	H300008507	0.290559	0.969453	0.253413	0.240751	-0.0383818	1.13525	-0.384378	-0.397841	-0.126986	0.158289	-0.0814227	0.203352	0.0328165	-0.71208	0.440523	1.8195	-1.73904	0.0962796	-1.112	-0.539292	-2.94395	-0.396595	1.68309	-0.00462793	-2.00381	-1.61986	-0.706646	0.3798	0.328021	-0.946267	-2.98538	-1.65182	-0.801952	0.344763	0.765076	0.410262	0.436086	0.790851	0.457196	0.39937	0.301869	0.100499	1.36935	0.759524	1.28607	0.786884	0.416554
18548	RFWD2	H300018188	1.00698	2.28529	-0.647913	-0.782405	-1.79899	0.566686	-0.442323	1.20933	-1.2958	-0.384568	0.27414	-0.597042	-0.184077	1.45519	1.04742	-1.86152	0.322864	-0.423662	0.543846	-0.499038	0.926339	1.50902	3.58767	0.458747	-0.0773773	0.0744678	0.391041	0.70949	-1.08378	-0.0336084	-0.818994	-0.46729	-0.960447	-1.17126	-0.522874	-0.720848	-0.412848	-0.668513	-0.0310141	-0.64171	-0.368823	-0.505498	0.134679	-0.566091	-0.708519	-0.220011	-0.340915
3214	CACNA1B	H200005698	0.0303718	0.233113	-0.00351386	-2.75991	-0.52661	-0.144377	0.0635366	0.449421	-1.31015	1.18523	-0.49749	-1.45416	0.778322	-0.225647	0.424452	-1.73879	0.486105	0.496836	-1.36384	-0.945021	-0.849214	-0.0723721	0.463591	-0.0389614	1.46125	-0.0649434	-0.033	1.12702	-1.57188	-0.585503	-0.712135	-0.76357	-0.403912	-2.11122	-0.302732	0.422308	1.58995	1.82409	1.62275	-0.384803	0.498305	0.497209	0.844569	1.71173	2.09108	-0.238751	-0.154435
30337	-	opHsV0400008438	-0.69059	-1.8276	-0.373789	-1.02959	-0.51786	-0.993702	-1.28063	-0.923485	-0.200005	0.720246	-0.184582	1.02097	-1.1451	-0.308127	-0.646292	-0.695032	0.0813379	0.350644	0.723182	0.733402	-1.0127	-0.517216	-0.555469	-2.07241	0.722404	0.744169	-0.327483	-2.00989	0.284683	1.59112	-0.110494	0.960635	0.0784181	1.07362	0.922161	2.57979	-0.911421	-1.09445	-0.5194	1.51249	2.00292	1.40084	-0.737952	-0.269716	-0.322079	1.26991	0.264829
6783	GLTP	H200013189	0.485601	2.02578	-1.26938	1.28051	-0.274215	1.74635	-0.589343	-0.383926	-1.76448	-0.176718	-0.215286	-0.200144	0.104765	0.483407	0.389723	0.303513	0.57487	0.474651	-1.48334	-1.02344	-1.85359	0.371612	0.460817	1.01139	-1.21288	-1.55567	-0.743463	-0.238485	1.73898	0.597164	1.70676	1.44805	1.41494	-0.02568	0.075337	0.181552	-1.81854	-2.15694	-2.17961	0.347335	-0.102966	0.307549	-0.500464	-1.03201	-0.298779	0.857419	0.216495
5799	MADCAM1	H200011188	0.904162	-1.66601	0.509459	0.0828459	0.00383123	-1.01563	0.158169	-0.061632	-0.120813	0.196194	-0.170541	-0.115706	-0.315159	-0.501731	-1.94957	-0.659692	-1.27642	-0.243721	1.34052	0.228948	1.97947	-1.17399	0.315468	1.75837	0.714862	-0.906739	1.68161	-0.144011	1.21928	1.42336	-0.288404	0.933289	0.0977232	0.499389	1.34156	1.08375	-0.849648	-0.867885	-0.211369	0.201604	0.325201	-0.295479	-1.01773	-0.778855	2.95617	1.60875	0.605864
10089	FGD6	H300001038	-0.542243	1.06894	0.172709	0.395361	0.197731	1.34172	0.499112	1.15602	0.275818	-1.02493	-0.765294	-1.47431	-0.608081	0.155733	-0.0806286	-1.5741	1.00426	-1.13669	-0.663631	-1.64058	4.10226	0.626448	0.883867	2.05657	0.77266	-0.92933	-1.07765	0.409969	0.673307	-0.262943	1.68448	0.163755	-0.306943	-0.673043	-0.658157	-0.789439	-0.510807	-0.6139	-0.213503	-1.2929	-1.2256	-1.28258	-0.32039	-0.438177	-0.987629	-0.833093	-0.60235
23734	-	opHsV0400001844	1.12959	-2.58651	0.59656	-2.05834	-1.14871	-2.53067	-1.56441	-2.27857	0.773311	0.450696	0.588229	0.624742	0.438722	-0.239163	0.0837373	0.957197	-0.376455	0.685239	-0.815182	1.22266	-1.84192	-0.331762	-0.218974	-0.763096	-0.348193	-0.13367	-0.00880827	4.01673	-0.27272	-0.577955	-0.169031	-0.143269	-0.129955	-0.383866	-0.38759	-0.303545	0.397244	0.582478	0.489763	0.725788	0.154325	0.840318	0.472699	0.841166	0.959536	0.671979	0.394172
2483	CCNDBP1	H200004344	-1.23387	1.28135	-0.776113	0.431773	0.0277141	1.39069	0.141216	1.87336	-0.623812	-0.439942	-0.450861	-0.566588	0.776446	0.912342	0.585764	-0.628456	0.0579824	-0.343936	-0.351315	0.273948	0.255745	1.7998	1.91483	1.7994	1.954	-0.129675	0.067745	-0.232894	0.20613	-1.34769	-0.865122	-0.952738	-0.878785	-0.562615	-0.796876	-0.523172	0.989847	0.830213	1.24872	-0.867331	-0.943615	-0.732996	1.06654	1.12446	1.04167	-0.697836	-0.63568
11934	NP_001039013.1	H300004665	-1.6692	-0.194379	-0.985345	1.06731	-0.0583213	1.1731	0.916694	1.02461	-0.465308	-0.478058	-0.462649	-0.599986	-0.257068	-1.47728	0.180452	0.0403743	-1.16586	-0.558311	0.0705792	-0.0759816	-1.62503	2.75522	1.87317	2.62121	-0.0939533	-0.238676	-0.578001	-0.0488448	-1.04488	-0.777263	-0.637134	-0.564481	-0.910031	-0.718414	0.0304412	-0.740792	1.79668	1.82491	0.876113	0.18389	0.21575	-0.730255	0.714592	1.09153	0.253093	-0.451642	-0.0959007
10247	NP_076428.2	H300001361	1.1402	-0.106489	-0.330653	-1.01333	-1.16567	0.13527	-0.601598	-0.885369	-0.572279	0.619382	0.150546	0.425683	0.83028	-0.033705	0.3045	1.69505	-0.0381958	0.74436	-0.746188	-0.959613	0.32741	-0.807359	0.0842532	-0.176308	-0.980513	-1.80501	-0.434759	-0.111746	1.17136	0.311841	0.324827	0.355818	0.416631	0.425972	-0.764507	0.164928	-1.91682	-1.51063	-2.22217	0.474026	0.404822	0.477313	-0.897504	-0.0816553	0.44199	0.455044	0.287608
14469	SPIN2B	H300009630	0.556395	-0.612181	-0.0848837	0.05001	-0.591567	-0.274155	-0.314459	-0.0362634	-0.333156	0.464586	-0.03487	0.527743	-0.0450921	-0.273224	1.1961	0.620449	0.912153	0.449983	0.238697	0.823974	1.26994	-3.09701	-2.9517	-3.08153	-0.128201	-0.226059	-1.09427	1.05638	1.1364	1.76634	0.222187	-0.309	0.377269	1.05149	1.35931	0.720852	-0.472905	-0.237233	0.283796	1.33757	0.509269	0.686681	-0.821663	-0.00785015	0.927198	0.989511	0.273601
29179	-	opHsV0400007280	-1.93596	1.09632	-1.03712	1.06867	-0.253872	0.985194	0.621722	1.67447	-0.801279	-1.17821	-1.73903	-1.37178	-1.19954	-0.521332	-0.900548	-0.170411	1.86933	-1.33432	1.24028	-1.01093	0.616899	0.326699	0.356521	1.17114	0.672844	1.01323	0.611656	0.816628	-0.445117	0.600623	-0.238637	-0.966234	-1.167	0.290046	-1.31631	-0.689879	-0.237312	-0.0668925	-0.0613381	0.0356402	-0.158706	-1.04073	0.272427	-0.0970286	-0.737512	0.144891	0.271764
20714	Q7Z2F6_HUMAN	H300021115	0.267782	-0.480404	0.719782	1.28255	1.47295	0.925468	1.81932	1.54138	1.17078	-0.513109	-0.97506	-0.715894	0.553083	2.80506	1.55258	-1.04877	0.593771	0.222767	0.190895	-0.566191	0.759752	1.63148	1.63981	-0.0539654	0.410399	-1.58166	0.302849	-1.25238	-0.114052	-0.0246977	-0.550998	-0.744412	0.375998	-0.883514	-0.962673	-0.993414	0.394277	-0.0629059	-0.695573	-0.631945	-0.0406553	-1.36443	1.15827	-0.434542	-0.124726	-0.152174	-0.0263215
15576	SH3TC2	H300011909	-0.725127	-1.55398	-0.191992	-1.55025	0.364457	-0.201451	-1.39393	-0.687814	-0.304799	0.725101	-1.26444	-0.798427	-0.915273	-0.540856	-1.05493	0.428744	1.29438	0.696164	0.224051	0.791438	-0.182905	-1.5836	-0.902861	1.90518	1.98299	1.5392	2.74616	0.0810944	-0.646006	1.44845	0.775879	0.668326	2.21075	0.331057	0.861961	0.88631	-0.284212	-0.0882992	0.00861757	0.816104	1.95839	0.204381	-0.529532	-0.63757	-0.289023	-0.296356	0.474421
22406	SSX8	opHsV0400000530	-1.53181	-1.00077	-0.749172	-1.52619	-0.539514	-1.48934	-0.57735	-0.0785436	-0.69334	0.232508	-0.527779	0.34037	-0.516021	-1.36193	-0.643378	-1.09784	-1.58742	-0.185992	0.857055	2.73285	0.367867	-0.703757	-0.23859	-1.9414	0.911612	1.35663	0.375061	0.099972	-1.25792	0.852814	-1.11443	0.713033	0.998718	2.57717	1.13092	1.1436	-0.654421	2.53309	-0.0214516	0.620434	0.721786	0.348775	-0.199502	-1.00353	1.18153	0.247049	1.23771
9964	-	H300000793	1.95929	-1.76125	0.66853	-0.810652	-0.112267	-1.58987	-0.608349	-1.20977	0.275084	0.612858	1.02103	0.513162	-0.0611243	-0.146927	-0.567262	1.30046	-1.04482	0.482085	0.536139	0.961456	-2.16814	-3.39293	-2.54332	-3.12242	-0.0872028	-0.260545	0.285385	0.494324	-0.561856	-0.153059	0.181473	-0.00584058	-0.0710906	0.0960203	-0.01972	-0.0749872	0.352484	0.259934	0.262764	0.751624	0.122205	1.05984	0.711274	0.392068	-0.0137043	0.914268	0.420691
22978	NTRK3	opHsV0400001095	0.4018	-0.315417	0.655923	0.282932	-0.109537	-0.66191	0.487516	-0.896855	0.053434	0.839751	0.924844	1.06651	0.21601	0.163017	-0.103419	0.999389	1.16274	0.483013	-0.803582	1.72029	-1.69434	-0.134755	-0.509634	-0.477469	0.115919	-1.39556	-3.26834	0.645362	1.63561	0.387613	-0.968904	-0.751561	-0.536334	-1.90366	-2.62767	-1.94467	0.461194	0.376116	-0.00376846	1.14219	0.936877	0.918357	-0.144285	0.203599	0.345531	0.449494	-0.566584
33875	-	opHsV0400011976	1.45315	-0.138382	0.104179	1.12777	0.83421	0.961716	-0.757283	1.46076	0.595105	0.986565	-0.787467	0.248679	-0.579846	-1.78843	-0.704977	0.223729	-0.0866987	-0.067442	2.19222	-0.285786	-1.81418	-0.986729	-1.01172	-0.635131	-0.539187	-0.150201	1.66708	-1.25283	-2.31059	-1.37975	-0.316541	-0.107479	0.00695993	-0.875676	-0.0232531	-0.452738	-0.536621	-0.689842	-0.494807	0.916874	-0.855486	1.03694	-1.00483	-0.701785	-0.894203	1.26068	0.533814
14911	-	H300010499	1.31829	-2.72799	0.635185	-0.378078	-0.171161	-1.83734	-0.790151	-1.47292	-0.175585	0.484887	0.552903	1.2497	-0.356384	-1.91475	-0.746962	1.80529	-1.17083	0.854198	-0.633208	0.17754	-0.534389	1.9739	1.60117	2.39724	-0.460604	0.643463	-0.017361	-1.74302	-1.72754	-1.31868	-0.840065	-0.661575	-0.494633	-0.637718	-0.22489	-0.745614	-0.478718	-0.0858573	0.465041	0.50779	-0.215938	0.561135	0.466901	1.09482	0.476756	0.709588	0.492828
7508	PKM2	H200014800	1.63136	2.72387	0.374061	0.894178	-0.116829	2.34052	0.305465	1.11362	0.0239207	0.136919	0.0333925	0.236078	0.750972	0.259116	0.513733	0.561179	-1.24843	0.416648	-1.15781	0.213249	-2.38111	0.582247	0.514521	0.964611	-1.19976	-1.45657	-0.0555756	-0.543681	1.43775	-0.987376	-0.867818	-1.07136	-0.737468	-0.224823	-0.943556	0.0632367	-0.756348	-1.60669	-1.11682	0.204832	-0.0192168	0.125327	-2.23208	0.137146	0.227061	0.796541	0.732837
29349	-	opHsV0400007450	1.51775	-1.67646	-0.0480489	-0.869631	-1.67389	-0.29419	-0.598363	-2.31873	-1.25906	0.3071	0.541818	-0.224331	0.488138	-0.18913	0.31981	-0.820136	-0.828228	-0.273574	-0.32271	-0.357509	1.29128	-2.41513	-0.956463	-0.768896	0.0724614	0.491612	0.277247	3.24469	1.40285	0.470771	-0.232923	0.270487	0.140251	2.02669	0.58149	0.939382	-0.274319	-0.776451	0.514054	-0.644029	-0.118294	-0.877628	0.494093	0.034691	0.361155	0.784139	0.13386
697	REC8L1	H200000922	-1.77973	0.127217	-0.984456	-0.65583	-1.64662	0.683703	-1.23157	0.357675	-1.90489	0.290494	1.48032	0.189787	0.728893	-1.40968	0.166499	1.60239	-0.954502	0.779296	1.54505	0.999841	1.39002	1.5491	1.4521	0.336469	0.0620283	-1.01039	0.415571	-1.54112	0.143775	-0.00584626	1.26299	1.90323	0.316321	0.358212	0.536296	0.637925	-0.11709	-0.284498	1.01219	-0.0968384	0.506306	-0.7086	0.320141	-0.0538062	0.0189461	0.333727	0.258476
12106	ZNF283	H300005001	-0.608389	0.31242	0.72899	0.234991	2.47471	0.977298	0.280529	2.35112	0.851289	0.171028	-0.472098	0.218535	-0.916258	-0.404861	-0.440171	1.5663	-0.853837	-0.192894	0.411467	-0.0263644	-0.998165	-0.957497	-0.282001	-0.382678	-0.0339894	-0.205646	-0.391578	-1.34568	-2.26033	-1.10753	-0.109142	-0.175023	-0.38352	-1.0543	-0.353698	-0.321784	-0.76472	-0.273628	0.00770034	0.0654443	0.0448289	0.095012	-0.326621	0.0433118	-1.15555	0.342972	1.42169
26169	NRF1	opHsV0400004279	-0.561092	1.20872	0.930226	0.00638076	0.356214	0.268452	0.0579569	0.423758	-0.020559	0.581115	-0.250044	0.0334772	-1.10636	-0.510649	-0.374149	-0.50475	1.80465	0.221155	0.425105	-0.403189	-2.04008	-1.07568	0.711098	1.81687	0.252303	-0.967011	-1.94999	0.220542	-0.0151667	1.42615	0.0241611	0.928459	0.43213	1.14646	-0.167181	0.428772	-0.509051	-0.399534	-0.611728	0.454498	1.37431	0.608585	-0.281318	-0.262368	-0.0353653	0.472434	1.77875
474	LIF	H200000571	2.35726	-1.80626	1.16966	-0.858075	-0.655094	-1.93104	-1.12399	-1.87784	0.657232	-0.929325	0.249424	0.280611	-0.0991569	-1.58498	0.167951	0.266038	-2.38803	0.988087	-0.191676	1.24066	-0.202185	-0.84548	-0.981733	-1.55134	0.235963	-0.799065	0.16602	-0.201509	1.23538	0.230866	0.288924	0.0724217	0.129777	0.116307	0.0993168	-0.150709	0.37074	-0.0351479	-1.08346	-0.477836	-0.30363	0.175461	0.115971	-0.0487354	0.503146	0.645164	0.442067
22121	PRH1	opHsV0400000245	-0.0152139	-1.88916	-0.697336	-0.67073	-0.76949	-1.26661	-0.594282	-1.52544	-0.764895	-0.127748	0.110588	-0.0880358	0.606312	0.209539	1.75214	-0.209859	-1.33281	-0.804337	0.017336	0.717788	-0.335036	-0.0488043	-0.325727	-0.382481	0.271879	2.4031	0.388157	-0.920512	-0.549767	0.31449	3.32088	0.335618	0.658798	0.570337	-0.378134	0.20066	1.27769	0.0396185	1.12393	-0.194169	0.141516	0.188653	0.766255	1.48905	1.05259	0.15242	0.207517
16880	-	H300014630	0.849917	-0.66722	0.125155	-1.55723	-0.653971	-0.545957	0.800055	0.301428	1.18902	0.531516	0.145583	0.617068	-0.345954	-0.0509759	-0.0962959	-0.114625	0.718248	0.722492	-0.40723	0.714848	-0.304585	-0.0797403	-0.475216	0.597395	-0.326949	0.0611026	0.665809	-1.22215	1.19027	-0.716967	-2.12037	-1.88841	-1.6999	-1.18854	-1.23471	-1.18476	-0.467063	-0.461752	-2.73963	1.06984	0.573792	0.56728	0.304664	1.13305	-0.341844	1.04045	0.618425
11829	LOC255275	H300004481	-0.717298	-0.618726	0.367014	-1.29605	-0.162762	-0.838091	-0.643258	-0.969276	0.0977115	0.921903	0.335463	1.93095	-0.104259	-1.75312	-1.80647	-1.33335	0.0695487	1.7972	-0.645126	-0.707502	1.12808	-1.07321	-1.06024	-1.55497	-0.193291	1.23393	0.239375	-0.510083	0.73033	-1.46805	-0.36806	-1.2524	-0.524896	-0.883574	-0.619201	-0.627523	-0.720522	0.117833	-0.547792	1.46339	1.0564	1.21041	-0.209138	2.38345	0.0844435	1.38456	1.26316
24120	Q8IU97_HUMAN	opHsV0400002230	0.250053	-0.764897	0.86885	-2.46074	-1.1778	-1.43475	0.165171	-0.924541	-1.10537	-0.646759	0.0745302	0.000716488	0.296461	0.327501	0.51682	-2.72041	-0.61183	-1.50418	0.946698	0.218754	-0.0318534	2.64707	0.592328	0.58789	0.984193	0.116664	-0.0236567	0.495371	0.416809	1.04904	0.933377	0.755174	0.797843	0.307457	-0.0145348	0.573977	0.76049	0.209163	-0.0617161	1.11389	-0.136509	1.01945	-0.38649	0.700898	0.501623	-0.0520585	0.654866
31871	-	opHsV0400009972	-0.459516	-1.71308	0.206401	0.0754747	-0.561891	-0.366209	-0.402894	-0.946339	-0.468499	-0.0381974	0.202994	-0.0110537	1.49491	1.85748	1.94441	0.171929	-0.884407	0.0828753	-0.31277	0.317071	0.69008	-2.02753	-2.07687	-1.2211	-3.68456	0.500339	1.03829	0.569765	0.755458	-0.148401	-0.121195	0.00346776	-0.207549	0.792442	0.140609	0.690887	1.2211	1.25215	1.19861	-0.4337	-0.207619	-0.314585	1.44672	0.703941	1.14115	-0.255485	-0.59664
13496	-	H300007775	-1.28889	0.924571	-0.568854	1.48042	0.914526	1.0365	1.35554	1.37016	0.0131761	0.0471217	0.34879	-0.0244045	0.0207697	-1.2515	-0.255544	-0.650405	-1.28914	0.238405	0.0796963	-0.849359	-0.624952	3.08893	3.2465	0.507919	-0.600995	-0.402305	-0.406162	-0.836873	-1.92844	-1.0507	-0.311764	-0.384308	-0.800116	-0.674408	-0.47159	-2.88374	0.511806	0.37807	0.817507	-0.408807	-0.260222	0.0272253	0.356525	0.482636	-0.464096	-0.295639	-0.0788858
8866	-	H200018155	-1.31001	-1.8183	-0.574444	-0.305337	-1.02018	-0.685607	-0.468583	-0.989561	-1.20508	-0.10665	-0.28268	-0.504767	0.931672	0.68543	1.2087	0.951715	-1.87066	0.68204	-0.0839205	0.966012	-0.235698	-1.51793	-0.663371	-0.589047	0.165745	0.13263	0.696473	0.507341	0.951969	-0.357188	0.13247	0.700418	1.40294	0.549993	0.829982	0.595656	1.54218	1.65554	1.49622	-0.0590264	-0.553947	-0.373995	1.31896	0.574428	0.771427	-0.847973	-0.58542
23890	TBX18	opHsV0400002000	-0.307185	0.447331	-0.48435	1.33262	-0.218394	-0.104058	0.040733	0.0197734	-0.224999	-0.0622417	-0.00403084	0.0277864	-0.964383	0.661932	-0.667942	-0.529679	0.291528	-0.668574	1.34629	0.195424	-0.344511	-0.462898	-2.11429	-1.63433	2.51964	-0.477182	1.36186	0.912056	0.311601	4.20733	-0.1714	0.479226	0.718913	1.28805	1.30212	1.68793	-0.178821	0.261639	-0.917709	-0.7359	-1.08252	0.00212027	-0.40259	0.223389	-0.488935	-0.680422	-0.101969
18033	PPP1R12B	H300017107	-0.0369443	-3.23264	1.18896	-0.998683	-0.0729622	-2.70111	-0.225739	-1.80534	0.738339	0.22477	0.224267	0.0622957	0.112093	-0.528721	0.853243	-1.67561	-2.95452	0.272826	-0.618013	-0.172552	1.73163	-0.643295	0.0993266	-1.44672	-0.322723	-0.159915	0.361562	-0.0540425	0.0558324	1.08489	0.699883	1.91613	1.2805	0.533907	1.87084	1.20212	0.801725	0.777424	0.585169	-0.177761	0.254383	0.00725015	0.231421	0.0727144	0.617225	-0.439317	-0.0379056
17456	APPBP2	H300015902	-0.146979	0.431818	0.577653	0.988917	1.18029	2.47331	0.605824	0.140172	0.355892	-2.15601	-0.440085	-1.69522	0.0733407	-0.821653	0.234112	-1.37045	-1.48366	-0.244517	0.88706	-0.494576	-1.06389	1.66477	1.92149	-0.344619	1.16794	-0.165344	-0.121066	-0.553083	1.25089	0.289392	-0.741887	-0.380533	-0.90014	0.834097	1.14571	0.662993	1.49799	-0.115904	0.0907303	-1.01096	-0.768724	-0.740383	0.485073	0.686009	0.111551	-0.97284	-1.35773
30968	-	opHsV0400009069	0.926901	0.0868292	0.0297158	0.0176358	-0.0535027	1.03648	0.973234	-0.00301492	0.0212575	0.43517	-1.08274	0.966057	-0.304897	-0.839839	-0.328444	-0.382468	0.462151	0.221985	0.98644	-2.47574	-0.196181	0.919476	0.0553217	1.21818	1.09262	-1.37936	-0.00278194	-1.37313	1.01432	0.333749	0.112183	-0.581679	-0.220004	-0.0916192	0.581272	-0.359055	-0.374563	-0.973194	-0.695072	-2.01467	0.283702	-4.74781	-0.223678	-0.324279	-0.270525	0.460858	1.15244
26322	NP_775790.1	opHsV0400004432	-0.052879	-1.28555	-0.669571	1.45622	-0.52585	-0.373858	1.59379	0.0611902	0.290259	0.00213322	1.19374	0.737864	1.61514	1.64786	1.35028	0.903545	-0.875683	0.498772	-2.32152	-1.02418	0.437983	0.0790864	0.954349	-2.31252	-0.177139	-0.907934	-0.428907	0.381069	0.481213	-1.48409	-1.41939	-1.40055	-1.03614	-0.410007	-0.239998	-0.528871	-0.388666	-1.39611	-0.255872	-0.272574	-0.880209	-0.552548	0.510628	0.214463	-0.0552408	-0.487467	-0.858596
25953	THRAP3	opHsV0400004063	-1.46943	1.66629	-0.475779	0.813085	1.16455	1.86788	0.322705	1.25403	-0.0347379	-0.523104	-0.612297	-0.812207	-0.430616	1.3854	0.784429	-1.54856	0.185205	-0.154544	0.372665	-0.504261	-0.0263442	2.5346	2.72133	2.39248	-0.0373463	-0.368789	0.0218474	-1.17621	-0.0418814	0.0985665	0.533786	0.583326	0.374943	-0.306307	0.894172	-0.101809	0.0428163	0.278906	-0.195493	-0.975941	-1.07338	-1.43497	0.12236	-0.114484	-0.207123	-0.764038	-0.140929
7191	CRADD	H200014089	-0.877448	1.77281	-0.68561	0.755892	-0.700414	1.53439	-0.262558	0.813122	-0.512544	-0.424619	-0.369495	-0.704272	0.927632	0.702321	2.02087	0.483967	1.02528	-0.0406363	-0.969894	-1.12678	-2.3062	-0.182756	0.762209	-0.364815	-1.66645	-2.17627	-1.94918	-0.279596	0.376936	-0.741496	0.944141	0.189881	0.729543	-0.124355	-1.09767	-0.316607	0.932304	1.21557	1.26059	0.0189319	0.100206	-0.00764607	0.775331	0.069097	0.813869	0.640236	0.457499
29746	-	opHsV0400007847	0.364416	-1.07054	-0.407454	0.272924	-0.295941	-0.384462	-1.01739	-0.403066	-0.282027	0.0494368	-0.178222	-0.4392	-0.86547	-0.849864	-0.55944	0.0377435	-1.45632	-0.117652	-0.176248	2.05894	0.19221	-0.656696	2.27821	-0.419232	-0.46945	-0.246121	2.60029	-0.222362	0.277208	0.476128	-0.0829828	2.7818	0.265756	-0.219763	0.74622	4.60003	0.26647	-0.356675	-0.571052	-0.21106	0.749053	-0.722196	-0.531943	-0.735034	-0.366968	0.358112	0.414717
21477	-	H300022261	2.9705	-1.30138	1.20625	-0.945971	0.204032	-0.744107	0.252128	-0.929133	0.697841	1.2299	1.00265	0.88157	0.501249	-0.834906	-0.474052	1.78742	-3.18457	0.364315	-0.88765	0.726891	-1.09122	0.682858	-0.752608	-0.904545	-0.755185	0.219448	-0.512272	-1.80911	-1.12659	-1.64023	-0.107846	-0.520189	-0.819344	-1.29347	-0.604754	-1.30374	1.001	1.05406	0.522639	0.778504	-0.241681	0.692317	0.465871	1.59413	0.529801	-0.335336	-0.00460421
16189	ZNF142	H300013176	-0.729138	-0.0857942	-0.929417	-0.835881	-1.13059	-0.477798	-1.33664	-0.653399	-1.07075	-0.0300913	-0.0231967	-0.14969	1.42602	1.09343	1.20604	-0.344061	-0.0808763	-0.371972	-0.0434834	0.0414825	-0.0283223	-0.824509	-0.0887464	-0.358267	-0.268488	0.131767	-0.409804	6.10155	0.0493639	-0.15456	-0.211506	-0.0685705	-0.0535791	-0.0741185	0.0227373	-0.109217	1.33694	0.371247	0.913919	-0.173194	0.433276	0.130502	1.27521	1.13693	1.01616	-0.15772	-0.588369
22831	C3orf36	opHsV0400000948	-0.991084	-0.335504	0.186646	0.558271	0.19647	0.142669	-0.453978	0.181639	-0.0622732	0.345201	-0.294497	-0.621491	-0.411373	-0.297806	-0.0888092	0.630868	1.97445	0.654647	0.702014	-1.92931	-0.546989	-1.25347	-0.207789	2.63423	-1.68961	-1.76528	-1.8419	-1.07146	1.73647	0.718965	-0.487808	1.48106	0.561646	0.14242	0.369666	0.53186	-0.0647651	0.692148	0.19076	0.979781	1.46765	0.904254	0.442759	-0.0141149	-0.137558	1.27227	0.507703
6200	REXO1	H200011973	0.66396	-0.130392	-0.279843	-0.155932	-0.863031	-0.390619	-0.501729	-1.41953	-0.948338	0.443316	0.441482	0.54192	0.200871	-0.482483	0.190074	-0.666137	-1.32711	0.385758	-0.208293	0.0399396	0.241623	-2.21474	-1.99475	-5.00216	1.07698	-0.335091	1.24187	0.225162	0.125291	0.325534	1.23034	0.872241	1.08279	0.524568	0.678655	0.378525	0.500858	1.18886	0.341133	0.511137	0.677748	0.459963	0.140072	0.469994	0.74085	0.157006	0.0785075
13070	OR13F1	H300006893	-0.808528	-1.95705	0.319119	-0.402901	0.7196	-1.72053	0.190258	-3.58387	-0.479033	1.41667	0.445575	-0.145941	0.00545088	-0.161771	-0.376822	-0.462726	-0.755851	0.12539	-0.0779452	-0.670111	1.02638	-0.43219	-0.57398	-0.175469	0.531614	0.245485	0.161213	-2.10345	2.77609	1.49723	0.380331	0.704482	1.41732	2.63677	0.387087	0.496463	-0.753239	0.590702	0.598083	0.558148	-0.601918	0.41809	-0.303584	-0.700004	0.366076	0.559681	0.453758
26528	Q8IUR1_HUMAN	opHsV0400004638	-0.535115	-0.192673	-1.01012	0.0936379	-0.698154	0.549846	-1.16444	-0.393868	0.347893	-0.666791	0.731855	-0.966639	2.25408	1.84934	2.95107	2.62256	1.51445	-0.462066	-0.572338	-0.64024	0.631692	0.0696583	1.16201	1.70343	0.0817472	-0.674497	-0.263983	0.322714	-1.39654	-0.584692	-0.486462	-0.31102	-0.200185	-0.608997	0.382103	-0.0816472	1.13438	0.346377	1.15352	-1.32966	-1.00468	-1.11997	0.115697	0.999888	0.720748	-0.840834	-0.900703
17025	RLN1	H300014905	-0.201087	-4.88859	0.690136	-0.549293	-0.498065	-2.5397	-0.171125	-1.48818	0.0240684	0.66161	-0.570629	0.667555	0.456924	0.651766	0.0608005	-0.760669	0.0585368	0.796999	-0.106162	1.17209	1.98289	-0.996539	0.487514	-0.810554	0.472058	-0.436673	0.397054	-1.00444	-0.273088	0.150826	0.0719643	0.685227	0.712243	0.156488	0.341807	-0.0642469	-0.708682	-0.657095	0.292657	0.89417	0.300619	0.268227	-0.0942891	-0.0246703	0.838872	0.548126	0.452855
10313	LOC387867	H300001493	-0.370509	1.83715	-0.772413	2.1565	0.55539	2.07281	1.53716	0.7654	-0.269751	0.13544	0.250354	0.269853	0.507748	0.145754	0.155248	0.725787	-0.743245	-0.122007	-0.829514	-0.284926	-2.10976	3.04347	2.54167	2.81551	-0.778216	-0.782832	-0.791295	-0.489312	-1.95026	-1.36021	-0.772041	-0.690181	-0.905381	-1.08603	-0.664421	-0.972364	-0.0893016	-0.291223	-0.677765	-0.159897	0.00218819	-0.110967	0.581227	0.25373	-0.217415	-0.149744	-0.0014306
28227	TMEM104	opHsV0400006328	0.322459	0.656249	-1.21208	0.521033	-0.990223	0.359386	-0.427916	0.67449	-0.683748	-0.551563	-0.392657	-0.325778	0.397153	0.39195	1.10976	0.649609	1.25705	-0.746515	0.0128752	-5.005	0.254181	0.875072	-0.0533043	0.31634	-1.13634	0.134767	-2.31834	0.872982	0.43547	0.940562	0.00547238	-0.0328218	0.202444	0.42953	-0.450925	-0.629491	-0.434477	-1.32801	-1.1719	-0.305293	-0.0286423	-0.426541	-0.946041	-0.422979	-0.727892	-0.219834	-0.00982831
6534	RLN2	H200012649	-1.93313	0.195762	-0.772801	-2.26085	-0.0245982	0.493134	-1.04796	-0.181452	-2.03098	-0.242724	-0.334813	0.772692	-0.454453	-0.542862	0.0769661	-1.57736	-1.76071	0.116959	0.556351	-0.0245871	-0.295154	1.63754	0.577473	1.25421	0.637158	1.40863	1.46255	-0.2254	-3.05009	1.32834	0.464345	0.220198	0.265456	1.07346	1.25727	0.939291	-0.901607	0.231243	0.244998	1.50504	-0.381033	1.06727	-0.803959	-1.08332	-0.598138	0.950939	1.70419
21575	RAD54B	H300022406	-1.0675	0.101307	0.918038	-1.82601	1.76401	0.945221	1.55815	1.22574	1.21832	-0.729666	-0.317372	-0.51582	0.518537	0.711433	0.487268	0.16203	0.401608	0.0183592	0.564682	0.351792	1.2208	-2.65213	-1.46808	-2.70275	0.484504	1.1816	0.76605	-1.01681	-2.29794	-1.26091	-0.695382	-0.555229	-0.493793	-0.483681	-0.724731	-0.859097	0.646223	1.11027	1.00776	-0.214977	0.415955	-0.146134	0.496472	0.463275	1.10386	-0.441014	-0.502124
10070	ZNF663	H300001005	-0.239058	-0.566496	-1.47474	-1.29854	-0.987233	-0.434866	-1.88752	-0.609996	-1.95314	1.13475	0.950687	0.814862	0.130946	-0.627906	-0.817592	1.16096	1.0736	0.888904	-0.157555	0.585485	-0.444874	-0.616695	0.463747	-1.25402	-0.0872522	-0.552292	0.30374	-4.61598	-0.788598	0.579175	0.76228	1.02279	1.1642	0.854194	0.393603	0.7029	-0.0834916	0.0894782	-0.582468	0.652844	0.668	1.20049	-0.451947	-0.11192	-0.164394	0.972593	0.952848
11502	NP_997211.2	H300003869	-0.248589	0.887734	4.31513	-0.37007	-0.0503155	0.0974265	-0.574716	0.579224	0.0563348	-0.341706	2.73028	0.715302	0.173037	0.423285	0.279327	0.274544	0.14671	0.131262	-0.30431	-0.732625	-0.016789	-0.0876079	-0.107085	0.340435	-0.162699	-0.829761	-1.75704	-0.866377	0.301323	-0.0784949	-1.60551	-1.02461	-0.682607	-0.0875369	-0.463114	-0.570507	-0.0375964	-0.102988	-0.261895	-0.814795	-0.545234	-0.83106	-0.255899	-0.388991	0.08568	-0.357144	-0.702215
26174	DIO1	opHsV0400004284	1.11045	-1.43342	-0.882542	-1.36555	-0.87808	-0.762066	-0.362924	-0.839306	-0.919381	-0.4573	1.20538	-0.289925	1.92133	1.53306	1.46519	0.0455846	-1.26994	-1.04149	-0.0173555	-0.665654	1.02335	-1.11462	0.16185	-0.18944	0.611863	-0.0362822	-0.0847065	-1.61089	0.354143	-0.56092	-0.514887	-0.47242	-1.1262	-0.369766	-0.405338	-0.28451	1.66314	0.743561	1.66152	0.35135	-0.261777	-0.73313	1.32536	1.42367	1.53702	0.0188582	-0.30858
22047	-	opHsV0400000172	-0.348891	1.66489	-0.330577	0.783927	-0.330203	3.39792	0.691902	0.263978	-0.420432	0.167014	1.14452	0.072369	0.821317	0.355238	0.70462	0.476413	-1.08179	0.0926975	-0.181535	-0.503109	-0.879766	2.83896	2.23976	2.40348	-0.911795	-1.09595	-0.985623	-0.949057	-1.40206	-1.21109	-0.843478	-1.05308	-1.42914	-1.23936	-0.788681	-0.747859	0.370914	0.968416	0.273576	-0.57462	-0.407195	-1.04646	0.439407	0.229268	-0.0332441	-0.527906	-0.244787
29199	-	opHsV0400007300	0.252026	-3.07706	-0.799982	-0.246146	-0.993035	-0.565258	-0.513462	-1.40467	-0.362581	0.0652145	0.218111	-0.477324	0.155226	0.21157	0.423306	2.04277	1.40235	-0.031373	-0.880414	-0.46836	-0.25437	0.470968	1.3778	-1.68899	0.218342	-1.33879	0.261908	0.444773	2.47565	-1.03483	-0.0392731	-1.14368	-0.571732	0.134059	1.21758	1.40851	-0.580991	0.305451	-1.29627	0.932058	0.894505	0.280588	0.150456	-0.549426	0.89638	0.13419	0.348967
27563	NP_001025056.1	opHsV0400005673	0.972715	-0.585436	-0.945482	-0.978894	-0.587278	-0.10506	-1.03398	-0.570387	-1.00519	0.576046	0.0728709	0.601461	0.841476	1.77975	1.56329	0.668632	-1.21913	-0.186803	0.0316094	1.38835	0.140765	-2.15681	-1.67382	-2.34399	0.251727	0.332098	-0.316093	0.88081	1.93624	-1.05068	-0.687662	-1.37046	-1.06189	-0.369935	-0.44086	-0.565059	0.245259	0.432751	0.0358053	0.464242	0.599244	0.71544	0.977836	2.15695	1.70121	0.451242	0.769355
3528	PCK2	H200006204	-0.516001	1.45438	-0.690728	0.682663	-0.5096	1.26257	0.108062	1.4365	-0.292507	0.182931	0.38983	0.724607	0.623111	0.120394	0.365469	0.815905	1.23026	-0.453454	-0.117381	-0.0395931	-1.94032	-0.0706471	0.692982	0.962286	-1.60082	-2.13375	-1.30673	1.15772	0.772321	0.380703	0.225357	0.112431	0.563359	0.30923	-1.01208	0.0931269	0.572919	1.38161	0.660351	-0.335597	0.580794	0.16721	1.02286	0.842689	1.22665	0.568138	0.600005
15084	-	H300010897	-0.888763	-0.606427	1.25124	0.659681	1.02798	1.70204	1.19272	-1.85295	1.20569	-0.398473	-0.401477	-0.872912	0.041064	-0.0676608	-0.95526	-0.788049	-1.75865	0.815519	1.34085	1.24371	2.31427	-0.16449	0.0744609	-0.485351	0.336375	0.276803	-0.184137	2.20732	0.29931	2.05149	0.558538	1.0747	0.128086	-0.0359042	0.109723	-0.0992662	0.238482	0.183713	1.55739	-0.694167	-0.572847	-1.24187	0.236103	-0.122915	-0.641068	-1.23559	-0.915559
31195	-	opHsV0400009296	-0.762474	0.34208	-0.925212	0.80612	-0.480655	1.13149	0.400368	0.0277997	-0.933067	0.0570913	0.32032	-0.0490675	0.291148	-0.114005	0.670049	0.548451	0.201921	-0.186612	-0.449429	0.0387297	-0.995395	4.23473	3.44714	3.92995	0.149033	0.12012	-0.317392	-0.16984	-1.98797	-1.007	-0.405956	-0.498846	-0.4076	-0.565547	-0.194641	-0.363724	-0.110034	0.379032	-0.154408	-0.48577	-0.249894	-0.229294	-0.00450192	-0.393562	-0.123632	-0.594464	-0.699028
12967	C13orf21	H300006676	-0.133609	0.650537	-0.957346	-0.229215	-0.162593	-0.549686	0.176467	0.302701	-0.594413	0.0593396	0.486764	1.33949	-0.157926	-0.238205	-0.144336	1.27607	1.31325	0.210723	2.83646	0.398452	-2.32165	0.676768	0.312504	0.702345	0.844139	0.350087	4.1773	0.199177	0.183142	-0.110149	-0.393589	-0.339084	0.107309	-0.0677691	-0.58725	0.0708222	-1.25026	-0.554227	-0.332378	-0.376484	-2.20749	0.627952	0.0425063	0.395515	0.195804	-0.143363	0.932898
21667	USP48	H300022568	-0.971858	2.01051	0.678207	0.967279	0.734919	2.22209	1.54029	1.67707	1.00421	-0.781332	-0.22012	-0.962044	0.0182211	1.62266	1.67835	-1.48965	-0.540604	0.643469	0.404834	0.085797	0.710671	0.581519	0.884695	0.939594	-0.913645	0.340819	0.186945	0.021978	0.133104	-1.54141	-0.890227	-0.58318	-0.911045	-0.360547	-0.011821	0.0034996	1.16022	0.578418	0.924707	-1.95527	-1.68024	-1.74927	0.117428	0.249139	-0.615965	-1.15884	-0.76445
18350	CDKL5	H300017777	0.710259	-1.29421	0.0418667	-0.49853	0.309138	-1.63665	0.218127	-0.988088	0.310584	0.0582694	0.469732	-0.200177	-0.994859	-1.66373	-2.09888	0.224961	-0.148878	-0.552338	-0.274413	0.176326	1.37828	0.22518	0.43319	0.493014	0.541878	0.954871	1.50702	-1.07889	0.911345	1.52973	0.257926	0.449372	0.249148	1.06204	1.24117	0.971992	-0.466135	0.311014	-0.706851	-0.112733	-0.0102564	0.114586	-2.06356	-1.74435	-1.10088	0.043256	0.640671
33335	-	opHsV0400011436	1.07027	-1.42134	0.713189	-0.900351	-0.486395	-0.718244	1.27331	-1.02529	0.330958	0.63679	1.14299	0.995805	-0.144616	-0.279824	-0.475057	0.14298	-0.723392	2.43969	-0.41093	0.100992	0.303863	-2.71665	-2.64411	-2.81486	0.011087	-0.639543	0.0969564	0.696329	0.407204	0.390982	0.848024	0.747049	1.70961	0.583211	0.920926	1.13944	0.460237	0.667283	-0.0213989	0.175705	-0.585744	0.0417507	-0.0508911	-0.309525	0.172814	-0.163015	-0.536662
11867	OR6M1	H300004553	0.641655	-2.55608	0.334556	-1.08839	-0.0175097	-1.70063	0.175177	-0.697701	0.288546	1.56592	0.709054	-0.977572	-1.11547	-0.464944	-0.426073	0.188712	-2.9393	-0.754475	0.0334338	1.39677	2.02358	0.00772266	-0.5006	0.411071	1.48629	0.388984	0.543305	1.17646	-1.73512	2.0519	0.971837	1.41933	0.78838	0.896343	0.903352	1.62056	-0.348349	-0.220535	0.20498	0.723756	0.0267524	-0.737164	-0.00495126	0.18283	0.252259	-0.761778	-0.356698
30435	-	opHsV0400008536	0.665275	-0.539354	-0.186374	-0.559814	-0.356906	-1.81101	0.0426663	-0.380401	-0.80214	0.198455	0.128225	0.981198	-0.429892	2.35992	0.439659	-0.977058	1.87067	-0.382791	0.402313	-0.819602	0.446712	-0.40739	-0.590921	-2.44078	-0.0473643	0.584986	0.360689	-0.286821	0.796686	0.269056	0.496967	-0.1252	-0.451509	-0.0942449	0.445354	-0.0566009	1.77338	0.314199	0.430923	0.724734	0.258741	-2.20681	0.733246	1.54958	1.32753	0.0756609	1.01001
3669	TAX1BP3	H200006450	-0.546118	1.34083	-0.0234355	0.00565176	-0.641876	0.284067	-1.02797	0.148363	-1.15819	1.34926	1.17537	1.39214	-1.36966	-1.51417	-1.18885	0.659281	-0.917939	1.07832	0.202138	1.03704	0.137889	1.08406	0.443814	-0.129411	0.916888	1.34776	-0.108191	-0.721981	-0.784789	0.409362	1.87203	1.19773	1.3743	0.509638	0.804079	0.599408	0.496078	0.0190691	0.58368	0.213994	-0.219867	0.600049	-0.566582	0.143175	2.27163	-1.29292	-0.587442
12298	C14orf39	H300005390	0.894312	-1.86276	-0.635849	-0.750399	-1.01282	-1.54818	-1.2821	-1.5013	0.195657	1.59806	1.11664	1.61391	0.683273	-1.48864	-1.1036	1.96224	2.37478	1.47258	-0.874119	0.411225	-0.571551	-0.0853851	-1.37766	-0.100034	-0.13277	-0.323219	0.0817873	-0.298757	0.864034	-0.464457	0.71334	0.0676023	-0.266982	-0.0539804	-0.475119	-0.0447093	-0.245916	1.17296	-0.297824	0.290694	0.268585	0.533369	-0.085636	0.496374	1.03146	-0.333841	0.00605828
21463	CMYA5	H300022242	-1.06502	-0.559706	1.42881	-0.42674	0.399788	-0.732408	-0.837419	-1.39404	-0.497716	0.410845	-0.625386	0.755404	-0.66706	-1.78587	-1.77657	-1.47209	-0.975443	0.327284	0.483555	1.6579	0.652534	0.686746	0.333009	0.17062	0.864085	1.22617	1.04671	0.137547	-0.809871	1.21355	-0.235239	0.00538911	-0.335436	-0.00107142	0.184929	0.291212	-0.596899	-1.68919	-0.465788	0.687134	0.147918	0.998893	-0.711053	-0.761599	-0.814264	0.855249	-0.43575
14002	IGKV6-21	H300008735	-0.867658	-0.230796	-0.25629	-1.62861	-1.31899	-1.33323	-0.486342	-0.582012	0.0564903	0.127034	0.448454	0.51978	0.952401	0.633915	0.0446944	0.0899497	1.76091	0.644642	-4.00069	-1.03003	1.69532	-0.0235078	0.388817	-0.0832614	0.703536	-1.75703	-0.980523	-0.675443	1.2472	1.09521	-0.0528691	-0.168155	-1.04222	1.7389	1.17188	1.48873	1.3518	0.650638	-0.0490468	-0.435843	0.309579	1.14245	0.801728	0.403444	0.865393	-0.440005	-0.701856
24681	ARID2	opHsV0400002791	-1.40814	1.53979	0.782951	0.147598	2.09234	2.04419	1.52708	3.41274	1.13431	-1.22006	-0.236435	-1.01432	0.619408	0.29728	0.279058	-0.733821	-0.212418	0.19326	2.39987	-0.249825	0.9244	-0.349417	-0.772095	-2.19057	0.374602	0.0798077	-0.817908	0.0759442	-0.569783	0.0673405	-0.703828	-0.294226	-1.1994	0.0269229	0.209117	0.0785528	0.7009	-0.472175	0.00709683	-0.976022	-0.387564	-1.08475	-0.24066	0.0693869	-0.0305539	-0.326806	-0.234431
8126	TRMU	H200016234	-1.66172	-0.174652	0.441519	0.27559	-0.37797	0.0259078	0.553365	0.230395	0.384756	-1.04841	-1.4593	-0.633679	-0.552279	0.273163	1.41313	-1.59097	0.127967	-1.44277	0.714467	-2.68559	0.338074	1.75792	1.82144	1.37743	0.657783	0.851298	-0.244116	-0.0556047	1.57015	1.37527	0.963692	1.36493	1.46156	0.246666	0.564538	0.435339	-0.559044	-1.37601	-1.10829	0.106008	0.407647	0.142933	-1.23985	-0.421638	0.0837622	0.0623033	0.322251
15124	RBPMS	H300010992	0.37252	0.236699	0.842861	-0.724533	0.893111	-0.606514	0.464704	1.27731	0.166212	-1.32831	-0.658097	-0.446016	0.268335	-0.619075	-0.450681	-0.16804	-1.13513	-0.625426	0.993117	-0.465013	-4.66128	-0.684719	-1.46695	0.0639093	-1.81153	-0.62365	0.492423	-0.911632	1.10326	-1.07202	0.172668	-0.0322646	0.0984173	0.161901	0.450782	0.101235	0.408721	0.951002	0.389941	0.112773	0.181431	0.324514	0.0373032	0.489322	0.637543	-1.32952	-0.128035
3178	SPHK1	H200005643	0.0918279	2.05645	-0.92423	-0.570199	-1.0828	-0.0413089	-0.214815	2.59975	-0.631447	-0.798392	-1.95118	-0.926843	1.01133	-0.0507383	0.946117	-0.576647	-0.648871	-1.56012	-0.573781	-0.35087	0.0780002	-1.51783	-1.27048	-1.32369	-0.687005	-0.552661	-0.586265	-0.0540488	0.278315	-0.0839038	-0.122698	-0.0840927	0.368761	0.185268	-0.736718	-0.084137	1.95728	1.5733	1.86805	-0.636371	-0.205143	-0.297689	1.22425	1.59228	1.59083	0.633249	0.295422
2993	FARS2	H200005291	-0.281598	-0.0107741	-0.302824	0.496591	-0.242814	-0.341362	-0.624584	0.737109	-0.798679	0.509752	-0.560541	0.368924	-0.749887	-1.53544	-1.92558	-0.813652	-0.0212597	0.238159	-0.282632	-2.1279	-0.0323171	0.875417	1.07596	-0.674278	0.441908	0.850378	1.23294	-0.341651	0.849435	1.57207	0.260244	1.06925	0.898554	-0.0853954	0.770764	0.515377	-1.93326	-2.13452	-1.56047	1.37813	-0.831014	1.5891	-0.997362	-1.63727	-0.920719	1.98559	1.6071
32775	-	opHsV0400010876	0.127845	0.475776	-1.99233	0.423025	-1.14801	0.0345496	-1.89333	-0.490507	-2.29068	-1.3555	0.11308	-1.10994	0.804958	0.585849	0.970705	0.132124	-0.150282	-0.507379	0.542408	0.0910159	-0.337097	0.5066	0.928258	-2.00725	-0.199054	0.326514	-1.40046	-0.855477	1.36367	-0.217856	-0.824174	-0.484976	-0.455425	-0.941885	-1.07649	-0.841845	2.56786	1.64647	1.1548	-0.329186	1.14209	-0.526771	0.724852	1.27309	0.944237	-0.531309	1.54448
6401	CRYGA	H200012384	-0.47548	0.318936	-0.179747	0.250994	0.3068	0.789054	-0.819501	0.402983	-0.00918188	-1.6151	-0.0858275	-1.04424	0.293118	-0.789617	-0.868705	0.886409	0.192273	1.1794	0.331919	1.18842	2.14423	1.48104	-0.747749	0.275021	1.29166	1.11714	0.937996	0.38719	0.5483	1.0852	0.210304	-0.476739	1.0144	0.845318	-0.174779	0.235926	-0.0905362	-0.255068	0.575319	-0.647583	-0.0174991	-0.304225	0.890464	0.0600134	0.831109	-0.237834	-1.06649
7638	PRKCE	H200015127	-0.17689	2.20485	0.306772	0.437478	0.637633	1.61956	0.0195757	1.38978	-0.171391	0.629268	0.60025	0.600929	-0.335297	-0.671558	-1.90713	0.244204	0.638363	0.729006	-0.60135	-1.24178	0.452177	0.980774	1.25626	1.53673	-0.544215	-1.69072	-0.357915	-3.33117	0.742316	-1.41591	-2.10328	-0.86934	-1.11129	-0.801037	-0.646809	-0.136116	-1.11812	0.534182	-0.49827	-0.201471	-0.103243	-0.0964224	-0.0734207	0.212487	0.0778577	0.34255	-0.471408
10269	CNN1	H300001406	-3.59102	-1.90049	0.532421	-0.401003	1.02234	-1.78868	-0.650996	-0.212848	-0.276285	-0.244062	-0.903532	0.710934	0.101002	0.439004	0.193629	-0.363612	-0.618462	0.898694	0.946587	0.264008	-0.610949	-0.803568	-1.384	-1.25329	0.431356	0.209392	0.542442	1.25912	-1.60488	-0.308891	0.485111	0.00393823	-0.0783503	-0.747943	-0.348343	-0.696755	0.624635	1.77884	0.53247	0.267507	0.106991	0.165994	0.330916	-0.46572	0.289604	1.02111	1.12188
2132	NP_443112.2	H200003669	-0.491396	0.97895	-0.207679	0.803396	-0.895128	0.396875	0.58158	1.01644	1.94388	-0.608736	-0.582915	-0.752768	-0.944399	-0.00733919	-0.191018	-1.28461	1.05023	-0.432283	-0.642189	-0.969274	2.11404	0.639051	0.546614	0.760349	-0.230213	-0.313373	0.194463	-0.274323	2.51033	-0.181742	-1.95605	-1.43349	-1.58559	0.789519	0.667007	0.931514	-0.871125	-1.60572	-0.822058	-0.551614	-0.299053	-0.175113	-0.366744	-1.10442	-0.663138	-0.927171	-0.989948
30866	-	opHsV0400008967	0.268928	2.57147	0.0752364	0.0273537	-0.0288882	0.86447	-0.0148522	-0.228077	0.875843	0.0602042	0.0629994	0.369508	-0.177682	-1.40461	-0.65053	-0.274735	-0.336758	0.0423062	-0.689396	0.456228	-0.600733	3.35496	3.02346	2.79498	-0.0959193	0.0282893	-0.138562	-0.224469	-0.34735	-0.893359	-0.379083	-0.604493	-0.402933	-0.0485759	0.175161	-0.192264	-0.209756	-0.615639	-0.0558117	-0.701736	-0.0798405	-0.236402	-0.214704	-0.421249	-0.449626	-0.0382721	-0.320976
18375	CHM	H300017826	-0.570084	1.56269	0.467857	0.78948	0.916261	1.76459	0.531126	1.82813	0.440763	-0.596346	-0.198596	-0.754939	-0.696819	0.256724	-0.554893	-0.688469	0.998159	-0.345517	0.4178	-0.407739	0.476433	1.57764	0.837702	0.773969	-0.278678	-0.0297716	-0.326919	-5.64304	0.809927	0.146341	-0.133876	0.0677499	-0.0822871	-0.165751	-0.365385	-0.140519	-0.327709	-0.185224	0.184236	-1.00571	-0.753068	-0.834069	-0.389442	-0.746958	-1.12832	-0.418193	-0.191704
6317	RPL3	H200012219	-0.775366	0.493988	-0.580668	0.920877	-0.0727122	1.03142	0.41805	0.2359	-0.576608	0.323175	-0.250667	-0.0853424	0.778437	-0.8178	0.599099	0.675278	-0.120261	0.0817838	-0.0941674	-0.600028	-1.64857	2.19348	1.35867	2.29463	-1.26391	-0.739227	-1.17243	-1.4279	-0.477771	-0.412632	-1.237	-0.917186	-0.658446	-1.52129	-0.822057	-1.17814	0.246869	0.544352	-0.176497	0.144352	-0.23205	0.213277	0.130253	2.33601	0.977232	0.123409	0.498359
23722	-	opHsV0400001832	1.29778	-1.78194	0.686332	-0.613828	-0.559584	-1.81738	-1.27486	-2.33899	-0.297113	0.811174	1.19574	1.03197	1.35834	-1.516	-0.0734555	1.45849	-1.26793	0.520151	-1.6064	1.1815	0.501076	-1.55883	-1.0567	-0.780658	-1.09544	-0.771799	-0.302449	1.09968	-0.0156304	-0.808897	-0.444642	-0.782201	-0.920211	-0.651051	0.0955734	-0.885791	0.447758	0.578358	0.822441	0.218036	-0.0732054	0.0412847	1.36536	1.19849	1.25418	0.282962	0.183072
15391	C21orf29	H300011516	0.244965	-2.10591	-0.814303	-1.01656	-0.458784	-1.83039	-0.888853	-1.00658	-0.557194	0.769581	0.49777	1.04433	-0.599563	-0.422016	-0.241576	-0.178575	0.684569	0.428673	-0.174931	-4.12037	0.904837	-0.203117	-0.355936	-0.26255	0.400599	1.13653	0.345133	-0.72438	-2.10009	0.249231	0.936704	1.1049	0.954907	0.840124	0.860188	0.734533	1.02639	1.02648	0.141507	0.794677	0.0867303	0.308178	-1.01591	0.115814	-0.269457	0.578796	0.249631
3533	ERP29	H200006213	-0.737319	1.21942	-1.7546	-1.42123	-1.60505	-0.108968	-1.69693	1.26294	-2.05928	0.21294	-0.947026	-0.43173	0.21499	0.444195	0.570241	1.49515	0.96831	0.089425	-1.55682	-0.805857	-0.478859	1.80689	1.84784	1.38047	-1.05559	-1.03522	-0.652004	-0.040447	0.640943	0.831993	0.22371	0.521654	0.62295	-0.340084	-0.407711	-0.0475126	0.703283	0.863979	0.915664	0.655954	0.0786955	0.814776	0.806149	0.613304	0.446963	0.602818	0.245021
8115	DLL1	H200016212	-0.368028	1.23277	0.520022	-0.711064	0.81614	0.521602	-1.57582	0.225959	-1.70534	-1.12089	0.143028	-1.87343	-0.14023	-0.559782	-0.0497647	-0.319441	-1.51979	-1.28163	-0.496879	-3.13113	0.718874	1.32784	1.18113	2.04828	0.630643	0.330853	0.285655	0.884234	1.26474	0.772939	0.220787	0.455545	0.106893	0.139638	0.683787	0.829316	1.79748	-0.0819697	-0.440431	-1.24326	-1.37837	-1.42761	-0.505055	0.507693	-0.265609	-0.782062	-0.512916
28473	ABRA	opHsV0400006574	-1.00284	0.994558	-1.456	0.274023	-0.419903	-0.216798	0.381015	-0.456799	1.816	-0.452247	-0.277942	-0.986025	-0.21861	1.03131	-0.330262	-0.566458	0.206424	-0.910317	0.259669	-0.147258	1.17946	-0.326094	1.06449	1.24372	-0.12674	-1.0261	-1.83251	-0.1251	-0.517523	-0.146956	-3.38297	0.351228	-1.11295	0.16719	0.331355	0.482238	-0.359452	-0.464003	0.183702	0.148791	0.204444	-0.0379086	-0.340951	0.414308	0.0157308	0.388086	2.77238
22565	TRIM66	opHsV0400000682	-0.737607	1.03651	0.43617	3.10542	1.20242	0.829518	0.619063	0.665406	0.184236	0.326673	0.408423	0.627522	0.0371178	0.837044	0.518805	-0.444344	-0.770507	0.622419	1.31289	-0.300735	-0.342777	-0.126186	-0.0203918	0.177679	-0.332502	0.173435	-0.271683	-0.12023	0.462467	0.756088	2.13193	0.859733	1.62109	-0.701507	-0.171066	-0.72068	0.0477643	0.273047	1.02514	-0.914796	-0.328611	-0.626303	-1.25412	-0.449078	-1.73703	-0.453305	-0.0432357
19640	UBN1	H300019676	-1.12881	3.26078	-0.781581	0.657872	-0.104885	2.29282	0.378266	2.32057	-0.203866	0.158251	-0.863741	-0.0191283	-0.527253	0.97576	0.446002	0.0271955	-2.21759	-0.66066	0.383467	-0.211185	-0.716212	1.52601	1.14621	1.10406	-0.341154	-0.227347	-0.182611	-1.35473	-0.814591	-0.208726	-0.70398	-0.784964	-1.00431	0.0837957	-0.656736	-0.225596	-0.0916268	-0.744821	-0.211879	0.752517	0.366096	0.841635	-0.466125	0.0772778	-0.78031	0.417135	0.224214
19969	-	H300020111	-2.61824	1.78569	-0.967318	0.718575	0.0780466	1.71076	1.20773	-0.785803	1.49834	-1.09206	-0.663985	-1.41602	-0.0173536	1.86784	1.33102	-0.898665	-1.13584	-0.269755	0.368332	-0.271502	0.920982	1.93489	1.89626	1.20861	0.578783	0.3554	0.509041	0.696883	1.35995	0.518589	-0.113848	0.591722	-0.0638491	-0.0620652	-0.084109	-0.31822	0.190537	-0.839731	-0.164616	-1.68288	-1.44176	-1.45485	0.0885649	-0.296388	-1.30598	-0.778902	-0.57507
26604	-	opHsV0400004714	-0.97826	-2.11355	0.199057	-1.08451	-0.771673	-1.34301	-0.63176	-1.11122	-0.267093	-0.170413	0.823938	0.327636	0.42468	0.391935	0.469125	0.0726431	-1.44175	1.05296	-0.741967	-0.347529	1.25411	3.00901	2.83962	2.74324	-1.0932	-0.488257	-0.364646	-0.256196	0.240492	-0.0242837	-1.00932	-0.167113	-0.0929338	-0.138526	0.382935	0.41704	2.08908	1.76986	1.21382	-0.656471	-0.552487	-0.661554	0.102259	0.666268	0.19055	-0.489495	-0.18176
9224	-	H200019807	-0.587407	-0.470433	0.222313	0.268511	0.512068	0.787891	1.1196	0.594886	0.348814	0.234508	0.193269	0.406357	-0.561646	-1.5027	-0.56677	0.262724	-1.04377	0.295592	0.634944	0.250276	1.15772	0.681694	0.451444	-0.502016	0.285041	0.764228	-0.180494	0.297271	0.654467	1.71801	0.623247	0.723398	0.756291	0.660617	1.09612	0.196298	-0.712915	-0.310127	-2.45097	0.564384	0.657901	0.321549	-1.35438	-0.733899	-0.869977	0.19409	0.749346
7226	ELA2A_HUMAN	H200014168	0.0909498	1.01661	-0.0436036	-1.12853	-0.356886	0.238935	-1.47351	-1.66372	-0.981475	-0.0845482	0.362273	0.00988104	2.03442	0.858594	2.2884	-0.649865	-0.232055	-0.472056	-1.53615	-0.0813833	-1.34914	-1.42944	-0.782635	-0.751148	0.259349	0.945374	0.361005	-0.0671283	0.173722	-0.0277676	-0.594329	-0.554475	-0.149154	0.724859	0.298983	0.432565	1.54116	0.219792	1.39214	0.202545	-0.921772	-0.534455	2.4595	2.55582	2.00462	0.38418	0.296365
9012	MAT1A	H200019067	1.62395	-2.74423	0.672363	-1.65223	-0.489958	-2.58248	-1.25394	-2.03654	-0.0361891	0.417864	0.832781	1.06866	0.877185	1.28615	-0.256644	0.134124	-1.18075	1.09513	-0.559547	0.00936788	-0.148148	-1.82167	-1.66954	-1.4741	0.829317	-0.069968	1.15193	-0.367046	0.208213	0.542987	0.965397	0.313454	0.152784	-0.0245436	0.14143	-0.321619	-0.0242699	0.447858	1.74023	0.703894	-0.0543154	0.235517	0.607081	0.213108	0.471759	0.514267	0.808367
19001	CDCA3	H300018850	0.0491009	1.58815	0.087431	0.271276	1.77768	1.32787	1.2563	0.78021	0.402261	0.595278	0.177796	0.234812	-0.799987	-1.787	-0.861664	-0.644523	0.153441	0.672012	0.503696	-0.410191	-1.75316	-1.55737	-1.25042	0.240863	0.516145	0.801594	-0.0717428	-1.12972	-2.24029	-0.55618	0.147813	0.489021	0.465046	-0.818603	-1.21675	-0.967574	-0.991813	-0.984361	-0.477518	1.10998	0.40456	1.38234	-1.00909	-0.346236	-0.203876	0.329468	0.858986
24509	-	opHsV0400002619	-0.110964	0.495162	-0.361816	-0.555532	-0.304841	-0.767385	0.0887928	0.381491	-0.545168	-0.159114	0.0630865	-0.118767	0.83385	0.56701	0.47042	0.837166	1.27348	0.105243	-1.74834	0.165273	0.451811	1.12597	0.349594	1.03964	-2.91465	-0.492087	-3.02675	0.132561	-2.45882	-0.79421	-0.289416	-0.488415	-0.967105	-0.628422	-1.33172	-1.08898	0.765098	2.15916	1.21068	-0.0856032	-0.708279	0.256506	0.53449	0.76537	0.269924	0.354605	-0.0425745
29496	-	opHsV0400007597	0.482877	-0.770225	-0.550469	-0.413335	-0.290753	-0.738707	-0.682094	-0.851416	-0.342195	0.540282	0.323139	-0.107281	0.121837	-0.085717	-0.197172	0.395993	0.310368	0.42945	0.526926	0.203753	0.879444	-2.48379	-1.26277	-3.23542	-0.14118	0.0629298	-0.804254	5.62137	-0.194343	0.906685	0.421077	0.785525	0.833524	0.445294	0.137039	0.312176	-0.329954	0.183574	0.191555	0.0287669	0.306092	0.420127	0.120511	-0.222567	-0.162117	0.304076	-0.108192
16044	ZNF41	H300012893	0.41737	-0.978584	-0.305707	-0.73888	-1.59293	-1.08844	-1.26674	-0.687046	-0.495667	0.944431	0.0660782	1.33284	0.242057	0.72787	0.774792	0.530661	0.270676	0.444525	0.65401	3.2396	0.0302334	-2.63452	-1.32229	-3.67014	-2.10172	-0.339129	0.315282	-0.0498484	0.0849593	0.302123	0.072967	-0.320984	-0.391897	-0.488598	-0.0388597	-0.755494	0.359135	0.0433814	0.765371	0.610463	0.513914	0.169736	0.410466	1.1991	0.936964	0.887967	0.770829
27596	GLI2	opHsV0400005706	1.44845	-0.869673	-0.793718	-1.9912	-0.720453	-0.938373	-1.00921	-2.24916	1.01957	0.0053953	0.83287	0.861167	1.4623	1.01982	0.696062	1.10859	-0.0802152	2.16579	-0.574598	0.726876	-1.33921	-0.633944	-1.28727	-0.591978	-0.886249	-0.72678	-0.750678	2.27491	-0.755498	-0.462739	-0.39871	-0.593354	-0.324504	-0.349549	-0.340735	-0.253462	0.840308	-0.657525	-0.369019	0.338275	-2.09647	0.105975	0.31833	1.36307	0.896156	0.150667	-0.577131
17028	ABI2	H300014918	-0.259316	0.311265	1.46911	-1.01192	-0.942727	-0.229783	0.0324409	1.69279	-0.0474149	-0.44714	0.487384	-0.760794	0.460907	0.43232	0.385774	-0.0792212	-0.769824	-0.109416	-0.230588	0.453219	0.32759	1.58832	-1.89549	0.0922243	1.0623	2.15527	0.539298	1.11093	1.02517	0.0728057	0.57081	0.594423	1.03539	0.225293	-0.155141	0.380978	0.152947	0.129984	0.409155	-0.714912	-2.29405	-2.11035	0.265044	0.312677	0.458644	-0.30241	-1.02185
13218	SPAST	H300007217	-0.650063	-0.834481	-0.423399	-0.979813	-1.08149	-0.749142	-1.11121	-1.24654	-0.924861	-0.0244165	0.678763	0.457682	1.37476	-0.14793	0.900004	0.612938	-0.812459	1.17689	-0.534908	-0.981764	0.0102166	3.72031	3.01937	3.31025	-0.763442	-0.396971	-0.353068	-0.775585	-0.158891	-0.442781	-0.476289	-0.220678	-0.227428	0.21286	0.47334	0.260896	0.0995538	1.1488	1.43446	-0.514521	-0.335522	-0.395182	-0.436943	1.62414	0.0510714	-0.256866	-0.127628
15735	ANKRD10	H300012245	-1.77153	0.800955	-0.392358	1.71359	-0.545722	1.28085	0.925121	0.493229	-0.448679	-0.590707	-0.0401756	-0.301465	-0.289883	-1.59335	-0.307481	-1.14076	-3.07158	-0.11019	1.70171	0.536064	0.674168	2.94849	0.621205	0.722058	0.428628	0.834095	-0.0738622	0.0280844	-0.182127	-0.184183	-0.689881	-0.0322724	0.229469	0.0720695	0.389698	0.402052	1.47354	1.22113	0.534744	-0.581144	-0.619678	-0.569563	-0.298371	-1.2612	0.196047	-0.227207	-1.1097
31299	-	opHsV0400009400	-1.03317	-1.65772	-0.184028	-1.38831	-0.253554	-2.45733	-0.196422	0.585784	1.32358	0.209243	-0.229755	0.747775	-0.65918	-1.68277	-1.64708	0.0901691	0.489112	0.464551	0.956182	-1.5088	-1.06419	-1.7529	0.848209	-2.08123	0.190617	-0.318033	0.980775	-0.0689721	-0.353128	0.499935	0.0193443	1.33898	0.908318	-0.079032	0.0753318	0.488264	-0.133419	-0.263908	-0.56768	0.869099	0.473385	0.613983	-1.27671	-1.21579	-0.199571	1.45228	2.29286
23318	-	opHsV0400001428	-0.639543	0.412824	-0.901172	-0.166564	-0.630505	-0.472085	-0.388955	-0.315942	-0.986522	-0.828074	-0.426204	-0.966277	1.0507	1.59454	1.66288	-0.0924956	-0.0786197	-1.64526	-0.447953	1.081	1.21073	-0.756874	-0.312099	-0.588742	0.799915	0.654533	0.930937	-0.388647	-0.717936	0.406094	0.373111	0.578244	0.325988	1.23913	0.742733	0.746179	1.34731	1.28642	1.81636	-0.468142	-0.545135	-0.359004	1.34986	1.04552	1.38254	-0.830236	-0.798492
21940	-	opHsV0400000065	1.29278	-0.346594	-1.02795	1.64996	-0.0546069	-1.22243	-0.568801	-0.192784	-1.11788	-0.532199	0.504606	-0.0891296	-1.04056	-0.6533	-1.09618	-0.47709	-1.49619	-0.438788	0.140246	-1.16364	-3.50287	-1.02608	-1.01826	-0.00708105	-0.332033	0.413347	-0.551626	0.858005	1.80751	0.115522	-0.221934	0.413261	0.418297	-0.719301	-0.540715	-0.781823	2.71959	-0.0710538	-0.618335	0.779532	1.94114	1.54971	0.593322	0.199884	-0.0762251	0.45328	-0.388395
5085	TMEM182	H200009547	1.50659	0.562535	1.18135	0.496437	0.685833	0.504077	1.04576	1.48149	0.821447	-0.229121	-0.135292	0.353403	-0.847217	-2.632	-2.91563	-0.10321	0.559683	0.396233	0.262498	-0.66822	-0.767554	-0.43408	1.63726	-0.215214	-0.070112	-0.48294	1.41949	0.702593	0.397527	0.203205	-0.0254696	0.302315	0.0458509	0.0463133	-1.28767	-0.642341	-1.96947	-0.465341	-0.830947	-0.132957	-0.107175	-0.369014	0.54691	-1.36843	-1.14956	0.147346	0.584892
19736	ILVBL	H300019811	-0.146527	0.246036	-2.30221	0.147526	-1.20426	0.828712	-0.240385	0.826049	-1.35713	-0.884168	-1.34541	-0.05926	-0.217006	0.147902	0.0732923	0.50171	-2.31052	-2.25694	0.425444	0.608222	0.203991	-2.9754	-2.08053	-2.20451	0.20163	0.0845825	0.407076	0.381854	0.340649	0.676307	0.433188	1.01295	0.543309	1.07896	1.38426	1.04679	0.507069	-0.3749	-0.308748	0.389216	1.36062	1.3177	-0.314385	0.222231	0.209885	0.972412	0.616914
31028	-	opHsV0400009129	0.93141	0.575563	-1.09433	-1.55868	-1.08487	-0.299215	0.0385062	1.96535	-0.186345	0.590056	-0.783401	-0.344174	0.558394	0.171926	0.742448	0.521873	1.99076	0.53191	0.611346	0.673274	-3.12182	-1.40442	-1.54003	-0.995482	0.266142	-1.25461	-1.32064	0.850339	0.638875	1.14815	-0.00177294	0.214268	0.214813	-0.632475	-1.2897	0.411913	1.03737	0.154252	0.593463	1.36117	0.283711	-0.390456	0.499892	1.10091	0.833685	1.14485	0.845921
14858	ATP8B3	H300010389	-0.0527611	-0.704134	0.00566984	-1.3841	-1.58037	-1.70253	-0.656336	-0.331662	-0.135473	0.736361	0.518876	1.53664	-0.149325	-0.204196	-0.122788	0.884399	-0.794044	0.452945	-0.927377	0.466541	-4.08284	-0.00619569	0.672295	0.473693	-0.866117	-1.34605	0.0257833	2.07422	-0.48983	-0.0699212	0.372923	0.42735	0.202946	0.541523	0.359582	-0.410231	0.94063	-0.231533	-0.876691	1.09497	1.17088	2.06203	-0.414602	-0.112269	-0.323586	1.3902	0.741928
23448	-	opHsV0400001558	1.22184	0.107936	-0.294952	0.732256	0.473695	0.830336	-0.141675	-0.147819	-0.363435	0.802031	0.956092	1.11253	0.0588849	0.708392	-0.0719079	0.336066	0.864546	0.599353	0.0478717	1.08248	-2.54936	-0.11189	-0.424712	-0.198595	-0.763935	-1.17162	-4.96439	0.262273	0.870245	0.0742694	-0.338045	-0.43944	-0.623304	0.272498	-0.323095	-1.05193	-0.0414127	-0.00956692	-0.439632	0.949749	1.23907	0.986266	-0.0218637	0.814378	0.530022	0.00423511	-0.285943
26428	Q6ZV82_HUMAN	opHsV0400004538	-0.518115	-1.51729	-0.304692	-1.49718	-1.02418	-0.914157	-1.02128	-1.43058	-0.713368	0.0487845	0.725227	0.641173	1.27307	-1.55089	-0.528695	0.993733	-0.268687	1.2004	-0.59165	-0.3992	0.016653	3.26377	3.19172	3.22163	-0.724481	-0.247397	-0.473248	-0.126102	-0.365208	-0.26122	-0.459656	-0.224698	-0.177694	0.0855539	0.296235	0.292094	-0.324578	1.29344	1.37352	-0.590085	-0.361688	-0.447695	-0.41514	1.62491	-0.0570215	-0.22992	0.0229094
27054	MAK	opHsV0400005164	-0.0598328	-1.81147	0.0813698	-1.25807	-1.03227	-1.06025	-1.10763	-1.22142	-0.259527	-0.200176	0.06047	-0.129121	1.09562	0.288681	1.12934	-0.0290418	-1.10561	0.716773	-0.821809	-0.880377	-0.0201639	1.98352	1.41086	3.19676	-0.783805	-0.753466	-0.600113	-0.913485	-0.345281	-0.469413	-0.461152	-0.570688	-0.204752	-0.145115	0.360388	-0.0715708	1.60267	2.27931	1.44559	-0.473261	-0.37186	-0.510869	0.808192	1.53442	0.844367	-0.418612	-0.273224
20377	PAXIP1	H300020645	-1.70342	1.55806	-1.09514	-0.396564	0.765934	1.45408	0.716086	0.646765	-0.464528	-1.1337	-0.547016	-1.12242	0.185737	1.21759	0.586557	-1.48479	0.185649	-1.02374	-0.220697	-0.185638	0.0412515	2.90294	2.42972	1.22629	-1.19644	0.581488	-0.296346	-0.957053	-2.23863	0.0345023	0.776293	0.630789	0.34922	-0.308957	0.196654	-0.262094	-0.551338	-0.485396	-0.247755	-0.822699	-0.813933	-0.707379	-0.0973819	-0.412977	-0.920306	-0.520173	-0.000949864
31460	-	opHsV0400009561	-0.964813	1.42254	1.02889	1.22392	0.307173	0.789661	0.0955573	0.320784	0.637728	-0.338227	1.97273	1.17254	0.299352	-0.464336	-0.679197	-0.523676	2.15387	-0.154152	0.750965	0.71625	-1.04114	1.00639	0.513503	-0.695163	-1.41655	0.867719	0.604889	-0.575617	0.594766	-1.86544	-1.72123	-2.62707	-1.18228	-0.708459	-1.38679	-1.00588	-0.162623	0.0770257	2.99546	0.115557	-0.262314	-0.230704	-0.606078	0.196224	-0.639151	-1.04991	-0.911657
17099	SEC24A	H300015093	-0.187734	-0.901198	0.273501	1.27722	-0.0875744	0.16122	-0.0453509	1.92125	-0.801704	0.343283	-0.0406628	-0.295195	-1.17805	-0.892843	-1.26862	-0.708972	-2.86954	-0.116148	1.6317	0.996575	1.90547	-0.918613	0.0522576	-1.91534	0.808272	0.859668	1.30921	1.10457	-1.41757	0.756347	-0.45382	-0.0726239	0.849422	1.56862	1.83658	2.49476	0.528833	-0.267415	0.117967	0.315148	0.339185	0.850985	-0.0648597	-0.450472	-0.629232	-0.0807433	-0.475195
26693	-	opHsV0400004803	-0.987019	-2.60444	0.140132	-0.644372	-0.952299	-1.62621	-1.05164	-1.56287	-0.696523	0.57972	0.293341	0.67647	0.364177	1.05675	0.396247	-0.156591	-1.33841	-0.00649102	0.0353486	2.83947	-0.485916	-1.79179	-1.12305	-2.3773	-1.01218	0.676982	0.0204451	-0.102505	0.66572	-0.748922	0.926191	1.25773	0.400364	0.278939	0.638385	0.650155	-0.00125188	-0.883912	-0.294513	1.17125	0.780819	0.895496	-0.461948	-0.514141	1.77581	0.903088	0.41813
7738	MAST1	H200015386	1.25737	0.153156	-1.11322	-1.83807	-0.542657	-0.615393	-1.36863	0.583211	-0.520003	0.854281	0.0170278	0.158434	0.826366	1.12368	0.531252	-0.108396	-0.456062	-0.490036	-0.55975	0.679159	-1.93498	-1.13504	-1.53848	-0.563345	-0.834873	-1.42337	-0.963811	0.323285	0.0648917	-0.279762	0.334161	-0.28259	0.134208	0.940376	-1.71559	0.234259	0.262304	4.25276	0.693724	0.740076	-0.0300043	0.300325	0.577252	1.32305	-0.610581	0.774438	-0.323375
12556	FAM55A	H300005904	0.419477	-1.26242	-0.00445083	1.44935	-0.176952	-1.10769	-0.182236	-0.747044	0.533737	0.774778	-0.236338	-0.176955	-0.512867	-0.779081	-1.1239	-0.65339	1.01953	0.512093	-1.31214	1.48705	0.202815	1.76255	0.579519	-1.23809	0.374078	-0.486103	0.438515	4.23001	2.07991	0.498524	0.138615	0.56941	0.928406	-0.0184417	0.441434	0.575495	-0.304607	-1.70286	-1.28144	0.191466	-0.287937	-0.398859	-1.07716	-0.487863	-0.318941	-0.364656	0.495455
22585	DACT3	opHsV0400000702	0.371127	0.188611	1.24628	0.752731	0.983158	-0.198341	0.52865	-0.435289	-0.7461	0.737166	0.564327	1.20171	-0.384837	-0.127804	-0.235816	-0.185928	-0.707826	-0.37198	0.560464	-0.158415	-0.590349	-0.0885695	-0.821991	0.054849	-1.08918	-2.85842	-0.978505	-1.93101	1.18644	-1.59474	0.428067	-0.73375	-1.12455	-0.562714	2.5626	-0.450207	-1.14048	-1.48783	0.280296	-0.191366	-0.552288	-0.0598313	-0.346286	-2.00427	-0.170046	0.0631401	0.675262
33526	-	opHsV0400011627	-0.859558	-3.05126	0.691649	-0.286409	-0.277254	-1.95673	0.00405212	-1.27513	0.143215	0.0967459	0.566106	0.145654	0.969486	1.08028	0.791509	-1.42623	-2.8728	0.977797	0.695607	0.330479	0.715643	-0.497618	-0.378878	-0.258909	-0.264248	0.385633	0.34301	3.29938	-0.630804	1.08505	0.651614	1.27122	1.1227	0.376872	1.43487	0.722528	-0.00654744	1.16123	0.639758	-0.508839	-0.101793	-0.562707	0.129051	0.0182909	0.664615	-0.715146	0.142896
29606	-	opHsV0400007707	-1.74788	1.35705	-1.23891	2.33179	0.177491	2.77905	0.845047	1.71745	-0.412332	-0.292211	-0.0202114	-0.306687	0.0925731	-0.294595	0.34597	-0.0943977	-0.537423	-0.218403	-0.0913627	-0.207181	-1.19052	1.32178	2.16951	3.09312	-0.184643	-0.509666	-0.616529	-0.474131	-1.07348	-1.03074	-1.29737	-1.17517	-1.2381	-1.01806	-0.53826	-1.14853	1.2674	0.866379	0.147372	0.084363	0.103263	-0.193361	0.708912	0.678707	0.228427	0.0842256	0.234816
11267	FAM40B	H300003363	0.879196	-0.155964	-0.183765	0.508677	0.981169	1.00725	0.631733	0.542345	0.760007	-1.32335	-1.58667	-1.25422	-0.620402	-0.176972	-0.999563	-0.609449	-0.00979335	0.291502	0.762771	0.918025	0.823169	-0.754679	-1.04808	-1.34056	0.258152	-0.0757544	-0.099564	1.3322	-0.243256	0.447236	0.295149	0.0726528	0.036759	0.575314	0.3863	0.32825	0.28822	-0.152188	5.60464	-0.0496693	0.304333	0.0628838	0.120854	-0.129735	-0.0482563	-0.209597	0.118446
23809	PHKG1	opHsV0400001919	-0.28388	-1.1957	-0.774332	-0.320622	-0.480565	-1.51501	-1.13061	-0.657676	-0.195078	-0.234043	0.15819	-0.161383	1.0646	0.939384	0.1576	0.156671	-1.08566	-0.590632	-0.537894	0.1878	-0.014097	1.0645	-0.23061	-0.563936	0.679553	1.01635	0.913673	0.293499	0.908817	-0.830988	-0.967064	-2.68776	-1.96405	-0.421968	-0.607802	-0.791535	1.37458	0.423326	0.486936	-0.129838	-2.23382	0.0705611	0.602722	1.09381	0.523697	0.289138	-1.85527
2711	LYL1	H200004771	-1.69158	-0.347062	-2.15389	-0.828124	-2.2655	-0.857344	-1.77794	2.21973	-1.97209	1.11305	0.104945	0.53491	-0.154318	1.0093	0.71617	0.414757	0.298065	0.0507138	0.0539642	-0.51558	0.443255	-0.729499	-0.195911	-1.56302	0.666907	0.575501	0.719982	0.319698	-0.567264	1.56717	0.331431	-0.238681	0.8146	1.09577	1.27674	0.921065	-0.557453	-1.37333	-1.57685	1.33451	0.500699	1.29989	-0.392136	-0.815879	-0.670842	0.995422	0.693963
4399	TAGLN3	H200007811	1.18453	-0.480642	0.173075	-1.37652	-0.412212	-0.0569947	0.472037	-0.364699	0.470852	0.41954	0.699632	1.2932	-0.400877	-1.19759	-1.72258	-0.199586	0.3874	-1.08555	-1.36775	-1.27997	1.74926	-0.849671	-1.23205	-0.909691	-0.0989025	-0.106844	-2.6027	-1.30038	1.9385	0.998842	0.430342	0.906041	1.13961	0.272459	0.690419	0.55648	-0.361182	-0.812022	0.009348	0.318667	-0.2613	-0.224881	-1.3888	-0.919166	-0.96099	0.806667	0.49391
16993	VAV3	H300014849	-0.474667	-1.4235	-0.425295	-0.847588	-0.969654	-1.41288	-1.02305	-1.24593	-0.762443	0.300771	-0.186802	-0.0534629	0.538947	-0.21686	-0.0891088	-0.633958	-0.219609	0.419854	-0.544015	-0.562055	0.543063	-0.703191	-0.252417	-0.0778709	0.299243	0.121283	0.366028	6.81046	-0.537472	0.342457	0.326192	0.48744	0.351114	0.0958827	0.483948	0.122593	0.0440205	0.146102	0.697638	0.0290962	-0.0174708	-0.553914	0.237145	0.13944	0.403765	0.374083	-0.329275
22008	PCDH17	opHsV0400000133	1.57979	-1.66444	0.914904	0.291415	-0.419	-1.34236	-0.585392	-1.22274	0.391174	0.190874	0.168257	-0.0867456	0.206467	-0.472908	0.0971525	0.972912	-1.17457	1.20958	-0.631018	0.176159	0.281882	-3.23518	-2.54654	-2.90436	0.350872	-1.39092	0.151273	-1.73396	0.916839	0.576957	0.0215062	0.475847	0.214471	0.655612	-0.275513	-0.073968	0.832288	0.533465	0.913521	0.271336	0.892911	0.168565	-0.140515	0.408454	0.426899	0.276801	-0.0845168
18662	RANBP9	H300018414	-1.70829	3.26409	-0.158902	1.17925	0.810274	2.55601	1.03523	1.8051	-0.164399	-0.876077	-0.712473	-0.970159	-0.0174917	1.38447	1.06743	-1.67134	0.213327	0.185183	1.35966	-0.21522	-1.33976	1.3918	1.41864	1.13837	0.063045	0.735306	-0.203659	-0.866968	-0.0694732	-0.775743	-0.975053	-0.981412	-0.853994	-0.509108	-0.468382	-0.247856	-0.26265	-0.0450783	0.0302637	-0.0891017	0.155835	0.0786162	-0.0840756	0.1852	-0.536375	-0.077164	-0.620808
32713	-	opHsV0400010814	-1.06115	-0.34861	-2.167	-0.5901	0.546409	0.310566	0.328704	-0.534185	-0.469977	-1.63383	-1.33328	-1.70389	-0.319629	1.37057	1.18061	-1.75154	-1.85744	-1.67275	0.166788	-0.42377	-0.760305	1.67036	0.181573	0.157198	0.804882	1.38681	0.169864	-1.058	-0.547076	-0.103118	-0.338194	0.132632	0.0917826	0.128717	-0.0284746	0.064439	0.0834621	-0.0515177	2.03062	-1.18773	-1.05371	-1.45707	1.49417	1.07706	-0.083148	0.352851	0.422042
26865	ZNF528	opHsV0400004975	-0.218707	1.44479	0.257922	0.488687	1.00261	1.21238	1.57684	2.13021	1.25597	-0.917529	-0.173419	-0.861473	0.687003	0.934087	1.20541	-0.5353	0.956125	-0.382414	-0.0598269	-5.19429	-0.473201	0.494085	0.517833	1.2885	-0.471189	-0.0232225	-0.611586	0.574389	-0.152073	-0.478845	-0.438682	-0.404895	-0.407736	-0.720665	-0.343212	0.73514	0.586885	0.457437	0.288422	-0.76414	-0.336474	-0.55375	0.577118	-0.0462589	-0.0796069	-1.11222	-0.491519
16441	TAT	H300013706	0.128984	-1.68247	0.0516924	-0.517508	0.00685448	-2.23161	-1.97028	-0.640696	0.841683	0.0766907	-0.402481	1.43563	1.54455	-0.725401	0.0815093	0.648971	-0.233339	0.55271	-0.177231	0.628689	-0.836002	-0.471081	0.396906	-2.29371	-0.49345	0.12579	0.028593	1.46366	-0.825988	-0.581784	1.24688	-1.22101	-2.08831	-1.36041	-1.64121	-0.843143	1.33973	-0.79116	1.26833	0.595487	1.85784	1.23717	0.520436	-0.0765742	-0.0622059	0.817959	-0.573935
27824	NP_001001682.1	opHsV0400005934	0.417957	-0.718792	-0.408971	-0.73134	-1.54022	-1.32557	-1.57446	-1.55583	-0.368796	1.05358	0.857381	0.934647	0.00106316	0.499587	-0.822152	1.18666	1.20548	0.80913	-0.277269	2.66959	-0.32589	-0.644216	-1.78553	-0.686324	-1.64027	-0.839638	-1.31003	-1.72551	1.86569	0.449364	0.00248108	0.47706	0.990123	1.353	0.444126	0.592437	0.897713	-0.619047	0.479957	0.0744514	0.382584	1.17496	-1.03643	-0.199926	0.281944	0.0491619	0.145017
30383	-	opHsV0400008484	-0.851814	1.23493	-0.85553	2.10418	1.27104	1.04638	0.791083	1.26334	-0.509733	0.0256208	-0.854483	-0.107089	-0.138758	-0.512019	-0.815205	0.407361	-0.641088	-0.250979	1.41122	0.101742	1.63533	-0.165377	3.20138	-1.1039	-0.00674852	1.06969	0.463072	0.544837	0.436655	1.58987	-1.89164	1.90481	-0.482499	-0.0859801	-0.614169	-0.627704	-1.34274	-1.41571	-0.531555	-0.820531	0.35872	0.250264	-1.18802	-0.843336	-1.08724	-0.998253	-1.40415
14260	-	H300009238	1.34308	-1.72753	0.355376	-1.6702	-0.430019	-1.80459	-0.943472	0.0976336	-0.213122	0.70703	4.00689	0.847526	0.140023	-0.170875	-1.19504	1.05658	0.655394	0.450264	-0.0768364	-0.756625	-0.380387	0.19548	1.42285	0.28797	0.524447	-0.710417	0.532604	-0.0445497	-1.47768	-0.834224	0.188928	0.165319	0.552272	-0.00930519	0.527416	-0.0591355	-0.599378	0.0474011	-0.0881401	-0.208875	0.629133	-0.873638	0.115146	-0.135498	-0.266849	1.59292	0.908366
8786	SPANXB2	H200017908	-0.530914	-0.190814	1.06052	0.00794263	0.228536	-0.0566401	1.07289	-0.0649863	0.631669	0.335099	0.916067	0.509942	0.28166	-0.842564	-0.0884222	-0.863246	-0.129597	0.492731	1.14295	0.668694	-0.453761	-3.6508	-3.25212	-4.40838	-0.138897	-0.142158	0.413049	-0.0936558	-0.223834	-1.04244	-0.823384	-1.07562	-0.14502	0.219402	-0.112905	-0.0873291	0.58577	0.99422	0.708609	0.217754	0.214752	0.610799	0.388807	0.409751	0.439116	0.49174	0.0783336
5627	TTC29	H200010854	-0.328144	-1.16599	0.877965	-0.654224	-0.151192	-0.451039	-0.198691	-0.510391	0.127557	-0.257041	-0.30448	-0.333611	-1.59081	-1.22082	-1.40423	-0.917187	-3.34117	0.412903	-0.0340066	-0.103745	3.09344	-1.1126	-1.69062	-0.506025	0.0377326	-0.21372	0.787234	0.269856	0.613379	-0.488297	0.154006	0.494912	0.563755	0.351771	0.859781	0.843419	-0.341827	-0.195075	-0.0815801	0.367858	0.921618	0.591155	-0.660712	-0.764997	-0.389319	-0.228355	0.840677
30805	-	opHsV0400008906	-1.23838	-1.6932	0.518526	0.0710123	-0.168101	-1.50381	0.377479	-0.840303	0.682226	0.862121	0.540755	0.204447	0.531101	0.109461	0.24583	-1.79452	1.33144	0.585966	1.03221	-0.0680574	0.125466	0.169601	-0.323216	0.434708	0.797155	1.38855	1.6003	-0.171435	0.380578	0.626719	1.48869	1.0589	1.0312	0.828014	0.582948	0.760015	0.798946	0.066338	0.241757	-1.53367	-1.50789	-0.353866	0.33198	0.141253	0.361431	-1.01969	-1.7595
18015	HIF1A	H300017074	-1.45893	-0.408387	-1.3121	-0.0283949	-0.928113	0.471701	-0.809872	-0.478553	-0.7635	-1.70512	-1.92968	-1.15115	0.751152	1.45297	0.799582	0.133311	1.50177	-0.521583	0.22043	0.121238	0.54839	-0.884475	-0.132498	-0.0491713	0.807898	0.279048	0.145438	-0.192296	0.904002	1.63616	1.01401	1.0216	1.00643	1.35093	1.55559	1.47509	-1.94985	-1.80291	-1.87835	0.111192	0.760864	0.10985	-0.310908	0.526725	0.0996266	0.62902	0.302337
22719	PURG	opHsV0400000836	-0.954292	-0.401173	0.333215	-0.837934	-0.170712	-0.545326	-0.0421789	-0.0363536	-0.374541	0.41432	-0.180307	-0.0361768	0.383652	0.676035	0.520032	0.31449	-0.0871514	0.537308	-2.03803	0.0497467	0.0522602	-1.73092	-0.339034	-0.288525	-1.57012	-0.452433	-1.72876	0.449587	-1.74658	0.610885	-1.51005	0.581487	0.395216	-0.609614	1.63193	-0.758861	0.474683	0.609524	0.161571	-1.05543	-0.125336	-1.4781	0.439247	0.391663	0.0365236	-0.356573	0.769791
20930	SLC12A8	H300021416	-1.24488	1.16763	0.385219	1.07481	1.1104	2.33161	1.20083	1.80826	0.328054	-0.337442	0.186024	-0.645591	1.55219	1.52073	1.81357	-0.647011	0.651635	-0.0334885	1.18126	0.511588	-0.156344	0.154695	0.635328	0.777713	-0.721908	-0.572246	-0.377057	-1.00833	-0.799206	0.252834	0.819832	0.42604	0.0354112	-0.609152	-0.40704	-0.829697	-0.407271	0.24771	0.718924	-1.21302	-0.895481	-1.63224	1.00211	-0.285265	-0.713632	-0.941062	-0.615866
17291	ZNF33A	H300015507	-1.74103	-0.851568	-0.662964	-0.497968	0.575013	-0.571672	-1.35109	0.383064	0.351834	-0.44801	0.0398237	-0.777307	0.0679574	0.350074	-0.0454524	-0.601196	0.0366768	0.66172	0.722409	-0.0790273	1.14654	1.36415	2.75801	-1.91889	0.801424	1.16691	1.37544	-2.18142	1.51339	2.34388	0.631045	0.895371	0.756737	1.00053	0.549922	-0.0559033	1.16849	-0.276228	-0.316058	-0.139817	1.23987	0.49102	-0.89288	-0.554381	-0.631738	-1.05323	0.775915
6823	ARHGAP1	H200013292	-1.01746	0.986023	-1.17996	0.477217	-0.65429	1.36903	-0.60435	0.288189	-1.58971	0.107423	0.111181	-0.0709662	0.451864	1.4623	1.03044	1.3986	1.16223	0.550561	1.76162	0.287383	-2.56884	1.60547	1.39249	1.51068	-0.402205	-0.678526	0.0805395	0.963862	1.55638	0.758747	0.820035	0.622605	1.18768	-0.270272	-0.936659	1.04902	-0.582789	-0.71992	-1.31659	0.328279	0.654443	-0.215943	-0.161519	-0.0835438	0.311238	-0.280216	-0.312037
25141	Q7Z7L8_HUMAN	opHsV0400003251	-1.49213	-1.19775	-0.206181	-0.392452	0.30081	0.880131	0.658267	0.534692	-0.763761	-0.446137	0.477631	-0.293597	0.771353	0.835634	0.464539	-0.769501	0.886154	-0.248852	-0.333493	0.124696	-0.645555	0.915504	-1.15332	-0.194915	-1.96565	-0.801515	-0.671893	-0.990953	0.670046	-0.327509	-0.564535	-0.769622	-0.659759	-1.05429	-1.39469	-1.4905	0.186746	1.44686	2.99336	0.404952	0.991745	-0.992985	0.878922	0.778203	0.659969	0.932622	-0.141811
6048	PPP1R9B	H200011680	-1.20421	2.81095	-2.14901	-1.57479	-2.02085	0.00555267	-1.9232	-0.811227	-2.19958	-0.137513	-0.440094	-0.26595	0.0837771	0.432456	0.876672	0.849964	1.78845	0.190612	0.00451518	-0.137571	1.074	-0.0113348	-0.653303	0.550599	-0.34127	-0.593857	-1.17722	1.57879	-0.123807	0.901226	0.884649	0.806932	0.823543	-0.738375	0.150532	0.131523	-0.0430004	-0.16904	0.219442	0.542553	1.30043	0.84465	-0.522237	1.07313	0.660627	0.47838	0.456571
27059	-	opHsV0400005169	-0.873046	0.454558	-0.897166	-0.522895	-1.03115	-0.177931	-0.367531	0.488968	-1.90816	1.01476	0.913361	-0.217918	-2.73755	-1.61145	0.575859	0.163851	-0.365392	-0.230159	1.29091	0.318293	1.81324	1.5503	0.250778	-0.407293	1.59551	0.0227411	0.178019	-1.18937	0.288276	2.67041	0.472421	1.43001	0.902726	0.795372	1.03842	0.476316	1.4435	-0.500049	-0.306675	-0.895788	0.992618	0.867397	-0.670628	0.0582039	0.294485	0.173705	0.276141
30126	-	opHsV0400008227	-3.14432	0.716228	-1.91027	0.210569	-0.824636	1.20341	-0.356215	1.12077	-0.953218	-1.11138	-1.58506	-0.836565	0.303301	0.95468	0.719058	-0.700452	0.0721962	-1.32711	1.0991	0.0167643	-0.0723159	0.676771	0.901463	2.22485	0.82684	0.626255	0.274514	-0.14243	0.943934	0.167178	0.527142	0.379948	0.871287	0.218679	0.311871	-0.235609	-0.249064	0.431705	0.274778	-0.491451	0.220644	-1.11986	0.361882	0.593025	0.27897	-1.25935	-0.69706
6308	C9orf7	H200012200	-1.28769	-0.678686	-1.2387	-2.27856	-1.43524	-0.856966	1.26578	-1.19995	-0.828278	-0.162831	0.127547	0.443617	0.790877	0.652101	1.27856	0.60736	-1.27138	0.59101	-0.64678	0.656522	-0.132046	-1.65476	-1.06417	-1.40882	0.368258	-1.38914	0.568852	0.976944	-1.01575	0.0822124	2.44376	-0.358247	-0.602301	0.407093	0.378984	0.404739	0.27698	-0.570129	0.371442	1.10855	0.52829	0.95292	1.03071	0.530918	0.895955	2.23495	1.55991
2793	ORC6L	H200004950	0.562808	-0.849738	0.876297	0.0890226	1.32208	1.41487	1.12833	2.34357	0.440881	0.36862	-0.218258	0.424466	-0.422086	-1.15127	-0.88368	-0.306287	-1.13482	0.528207	0.991519	-0.523831	0.00771064	-0.105569	-0.864881	-0.697533	-0.423724	0.191127	4.58804	-0.867817	-1.11261	-0.367644	-0.211367	-0.0760484	-0.257723	-0.985081	-0.808711	-1.12868	-0.366585	-0.360951	-0.762774	1.28319	1.03585	1.43566	-0.682004	-0.171722	-0.236772	0.0479229	-0.167756
25824	-	opHsV0400003934	-0.180266	-0.688437	-0.22235	-1.03657	-0.348447	-1.37684	0.106678	-1.13056	-1.54355	-0.506748	-0.445235	0.225325	1.85136	1.12393	2.0271	-0.655525	-0.555373	0.0456683	0.482567	0.654877	0.792057	-1.04511	-0.692928	-0.830667	0.0606999	0.0585223	1.90512	-0.0622591	-0.164364	-0.978827	-1.26719	-1.98864	-1.25874	-0.444208	-0.335683	1.0902	1.82477	0.769909	0.527429	-0.233939	-0.329682	0.637778	1.48774	1.54917	1.63491	-0.759467	-0.291188
14589	OR1L4	H300009872	-1.42189	-0.274427	-0.0240511	0.677645	0.158466	-0.0335384	0.537163	0.27316	0.152118	-0.215929	-0.0936933	-0.341073	0.366404	0.989794	-0.217326	-0.738281	-0.878607	0.132484	-0.0347941	-0.173084	1.51874	-3.12231	-1.93545	-3.25944	0.549803	-0.600194	1.0002	1.9254	1.68246	0.533449	0.153451	0.372446	0.0225833	0.691893	0.478063	0.983682	0.834782	2.15626	1.24052	-0.150366	-0.409783	-0.036329	1.1001	0.321109	1.1418	-0.972908	-0.650087
18013	CYP3A43	H300017069	-0.804412	-1.4134	0.435459	-0.377367	-0.352012	-0.850572	-0.650572	-0.714594	-0.126994	-0.0508543	0.788748	0.290712	0.561979	0.604239	0.0161562	0.108743	-0.211469	0.730502	-0.688129	-0.181961	1.23198	3.40354	3.12514	3.47309	-0.801968	-0.609808	-0.816059	-0.74579	0.100943	-0.493674	-0.648821	-0.458206	-0.385808	-0.715106	-0.253546	-0.401222	1.06098	1.66588	0.716348	-0.848982	-0.570903	-0.823832	0.357616	1.08513	0.663181	-0.436145	-0.284781
35038	-	opHsV0400013139	-0.325003	-2.15913	0.995291	-0.184808	0.311677	-1.61934	0.0262985	-0.46734	0.869805	1.01054	0.410633	-0.134808	-0.77766	-1.49288	-0.605383	-0.118034	-0.309717	0.52195	1.76309	0.28263	2.25579	-0.655582	0.0546943	-1.06358	1.14097	0.308257	0.239074	-0.869823	0.552078	0.971662	0.80302	0.824132	1.55382	1.43693	0.617042	3.15128	-0.729845	-1.12745	-0.527914	-0.102963	0.508611	0.200226	-1.44997	-1.10587	-0.881072	0.0603941	-0.412568
13692	C1orf172	H300008144	-0.124414	-1.49944	0.137087	-0.487058	-0.459743	-2.44536	-0.924022	-1.52977	-0.672104	0.239659	-0.071936	0.384474	-1.58508	-1.77237	-0.368404	0.585419	1.09908	0.982951	0.518584	-0.628941	1.0924	0.103333	-0.946006	-1.11415	1.92356	1.61264	0.859365	-0.353836	2.0324	1.26638	0.430452	1.23121	1.14952	0.269973	0.517175	0.857033	-0.365009	-0.0105866	-0.396824	-0.164118	0.957711	-0.77618	-0.868314	-0.595607	-1.34885	0.773633	0.476832
12710	Q8NA55_HUMAN	H300006218	-0.565431	-0.264793	-1.13428	-0.433913	-1.19642	-0.212756	-1.37643	-0.695375	-1.33086	-0.010176	0.0388048	-0.322983	-0.173686	0.364322	-0.170893	0.376865	1.19183	-0.808376	0.587175	0.577456	0.209516	-1.19201	-0.942854	-1.65817	0.435625	0.374929	1.0487	6.23171	0.883039	0.452187	0.275182	0.296264	0.345062	0.400148	0.640637	0.327679	0.0819172	-0.263923	-0.141332	-0.263655	-0.0119394	-0.311429	-0.35631	-0.0548586	0.161298	-1.09403	-0.169749
5263	TWIST1	H200010175	0.481922	0.674312	-0.117925	0.0946297	-1.2447	-0.109965	-0.505328	-0.421076	-0.980306	0.44425	0.155356	0.79193	0.221711	0.795228	0.712411	-0.00535174	0.846481	0.977782	0.626543	0.316194	0.0164933	-2.94924	-3.14646	-3.66712	-0.525086	-0.24557	0.196679	0.791713	0.42205	0.717144	-1.43836	-0.640076	0.0590035	0.56003	1.09543	0.613063	-0.0393451	0.114432	0.553305	0.604069	-0.103022	-0.321689	0.0966263	0.325576	0.278433	2.15837	0.855894
12656	FCRL4	H300006119	-1.08753	0.504319	-2.68366	-0.744262	-1.72029	0.456813	-0.738779	0.344822	-1.49733	0.264602	0.731433	0.483481	0.407592	0.570411	-0.490792	1.23851	0.548148	-0.138614	1.0104	1.12441	-1.92532	0.501706	-0.133805	-0.200069	-0.891708	-1.67007	-1.3435	0.842511	-0.895574	0.401523	0.89502	0.948869	1.33632	0.846242	0.283039	0.818998	0.648442	0.219706	0.440689	0.834759	1.07802	0.89926	0.499314	0.402175	0.812754	0.587503	-0.00461105
9615	Q8N8G7_HUMAN	H300000080	0.0273741	-1.28479	-0.290315	-0.376682	-0.974393	-0.892651	-0.888792	-1.48656	-0.690932	-0.0639992	0.285958	-0.0536464	0.596495	1.07852	1.17689	0.404794	1.02436	0.0489993	0.490334	0.928068	0.295733	-3.70194	-2.70583	-3.27841	0.501505	0.545344	0.579474	0.349435	-0.101407	0.155781	0.887898	-0.0262655	0.636124	0.576798	0.769527	0.597201	0.722158	1.04898	0.733438	0.483316	-0.490029	-0.258414	0.784594	0.859524	0.884893	0.309322	-0.250923
18534	FBXW4	H300018163	-1.21692	1.44018	-1.53287	-0.195823	-1.18498	0.366808	-0.952867	0.0150361	-1.27813	0.53937	-0.116244	0.254369	1.03692	2.02468	2.07096	-0.271556	-1.40316	0.93788	-0.271297	-0.653033	0.00488999	-1.48038	-0.649588	-0.578982	-0.120394	0.166753	-0.291524	0.517514	0.374979	0.841354	0.442311	0.728473	1.0254	0.521514	0.852172	0.947584	-0.0802168	-0.377727	-0.546939	0.758621	-0.612031	0.568186	0.809137	0.726293	1.05178	1.06215	0.86898
7407	GSG2	H200014581	1.81971	-0.428787	0.484394	-1.14086	-1.1473	-0.44802	-1.74529	-1.44414	-1.91337	0.881256	0.670638	1.29314	1.07237	1.22448	0.67561	0.399414	-0.745663	1.60474	0.619873	1.02182	0.585639	-0.333254	-0.711257	-0.0423038	-0.176322	0.968145	0.46102	-0.220079	-0.767857	-1.44084	0.154678	1.11673	1.25072	-0.0871371	0.595328	0.234488	0.0416788	0.216473	0.90939	-0.165429	0.152734	-0.501546	1.82668	0.354164	0.438718	-1.73675	-0.553853
12398	Q5TF17_HUMAN	H300005581	0.422883	-0.172957	0.290767	0.097872	-0.564818	0.0526432	1.05003	0.37373	1.26963	0.0861136	0.355398	0.660134	0.354015	-0.215889	-0.0135873	1.41765	1.56477	0.825284	1.4187	-4.53847	-1.40497	0.988583	-1.29187	0.879853	-1.79857	-0.752976	-2.16289	0.704645	-1.87332	-1.12105	-0.229714	-0.779595	-0.682248	-0.360643	-0.615231	-0.363029	0.531786	0.0451101	-0.118842	-0.130333	-0.0983201	-0.0477728	0.109954	0.28738	0.0967541	0.0595718	0.534343
3507	PRCP	H200006173	-0.649754	1.7182	-0.413607	-0.0525721	-0.279308	1.21426	0.00145126	2.4505	-0.573512	0.0687444	-0.629495	0.0157884	1.04662	1.28768	0.813553	-0.850833	-0.72887	-0.128712	-0.658149	-0.507491	0.244967	1.40563	1.34186	1.31031	-0.724836	-0.466635	-0.0926791	-0.0424427	1.1425	-0.338011	-1.28563	-0.860706	-0.753798	0.066969	-0.0804868	0.0598672	1.37406	1.90513	1.18008	0.0335943	0.00400674	0.152951	0.973127	0.83126	0.652118	-0.750483	-1.02761
9361	Q96CE7_HUMAN	H200020292	1.27239	0.832045	0.730791	1.1251	-0.270225	-0.266013	-0.510985	4.33635	0.414986	-0.607726	-0.00201406	-0.325742	-0.452243	-0.277999	-0.124205	-0.774134	-1.49218	-1.78321	0.264011	0.623487	-0.130822	-0.0682653	-0.0546764	1.25407	0.272899	-0.0905028	0.859971	1.92995	1.4404	-0.1818	-0.570052	-0.959616	-0.63498	0.00473722	0.203164	0.119545	-0.308516	-1.01587	0.0176394	-0.162339	-0.0734121	-0.582111	0.638523	-1.53856	-0.779502	0.504366	0.928487
1032	FBXO31	H200001544	-0.877782	1.61696	-0.31125	-0.98033	-0.35692	0.85362	-0.643631	0.613418	-0.858481	0.331473	0.695383	0.154636	1.1423	0.345465	-0.00443838	0.225938	0.600261	0.081655	1.40456	1.49769	-0.669936	-0.174067	-0.958487	-1.5889	-1.29638	-0.943456	-1.02998	1.52876	1.40379	0.0354102	-0.334933	-0.159627	-0.170693	-0.571434	-1.41543	-0.436265	1.08471	2.04872	1.06849	1.09778	0.446994	0.824829	0.962434	1.20664	0.614707	1.33299	0.560835
10236	C12orf12	H300001335	0.17437	-1.86088	0.422609	-0.567746	-0.667485	-2.80339	-0.118018	-0.384329	0.463094	0.850793	0.732655	1.6697	-0.717724	-0.243401	0.423669	1.21839	0.792788	0.723345	0.0969244	0.320106	0.983179	-0.0401859	-0.552869	-1.69337	0.832724	0.0461472	0.0691436	-1.2394	0.515533	1.18515	0.392423	0.851755	1.43248	0.702712	0.746741	-0.770605	-1.76325	-0.703805	-0.368141	0.819244	2.4816	0.425864	-0.678586	-0.37306	-0.853588	0.719517	0.285861
32964	-	opHsV0400011065	-0.30692	-2.90258	-0.181712	-0.284268	-0.463474	-1.59976	-1.82662	-1.80214	-0.516812	0.478091	-0.431917	-0.034411	0.789225	1.6698	1.5241	0.049975	-0.722684	0.679293	0.692368	-1.19011	1.56239	1.58729	0.829248	0.0686115	-0.183631	0.794073	-0.158737	-1.48696	0.159392	-0.416643	0.451967	0.0751732	-0.193682	-0.262874	-0.0795493	-0.201942	0.55428	-0.304014	1.95933	0.191672	0.0932783	0.332063	0.181167	-0.237599	1.47147	0.547357	0.503152
10081	PRTG	H300001022	1.45874	0.129946	0.468931	-0.972796	0.318146	0.461659	0.158371	0.185565	-0.574941	0.656597	1.32708	0.80038	0.596031	-0.720163	0.563376	0.344473	-1.92511	-0.272066	-1.01642	2.88217	-0.554235	-2.05114	-1.88045	-2.16943	-0.936392	-0.356946	-0.576892	-1.15407	-0.832173	-2.0628	-0.517791	-1.05176	-1.02965	-0.334539	-0.0399868	-0.638981	1.25591	0.526918	0.473856	-0.0580868	-0.560872	0.116843	0.653006	0.865512	0.516662	-0.311852	-0.208601
11388	GC	H300003645	0.106512	-0.699481	0.658414	0.657916	0.691511	0.0505382	0.488705	0.880427	-0.530507	-0.0809398	-0.419697	-0.311818	-0.472707	-0.0791545	-0.241043	0.380614	2.38512	0.118275	0.147024	-0.220979	1.64475	-0.206589	0.010292	0.196222	0.508405	1.02666	2.06111	0.580408	1.24314	-0.267477	-0.0901052	0.573558	1.60697	-0.295975	0.889268	-0.0837908	-0.852946	-0.2811	-0.869975	0.345557	0.115262	0.949765	-0.430203	-0.158812	0.346634	-0.59971	0.560241
25004	DUPD1	opHsV0400003114	0.611464	2.1626	-1.40792	0.175285	-1.1197	1.22256	0.0793745	-0.07957	-0.632288	0.156382	0.170363	1.0626	1.45473	2.43249	0.0264825	0.319602	-0.494335	-0.99118	-0.28561	0.146293	-1.38197	-1.16349	-1.26746	-0.388145	-0.804037	-1.68417	-1.30878	1.25913	-0.847276	-1.30078	-1.38046	-0.911051	-0.767455	-0.813794	-0.752675	-0.680236	-0.66555	1.97305	1.56484	-0.363702	-0.650232	-1.03953	1.11772	0.673603	-0.249469	0.165443	0.661971
19488	TBN	H300019488	-0.899535	-0.119544	-0.12058	-0.878756	-1.36928	-0.463892	-0.944566	-0.715567	-1.12512	0.172626	0.267722	-0.311718	1.10579	-0.653367	0.303644	-2.92631	1.0051	1.20517	-3.37475	-1.00475	0.433935	-0.381987	-0.346827	0.173265	-0.368943	-0.0404033	-0.253083	1.30584	1.03785	1.46251	1.23188	1.351	0.756147	0.377306	0.840628	0.46992	-0.794266	0.452013	-0.0853368	0.440123	-0.7154	0.0515689	0.936668	1.20086	-1.23137	0.19255	0.243551
10338	CYP2G1P	H300001541	0.520983	-2.00937	-0.985989	-1.49799	-0.890727	-1.46326	-0.839874	-0.561075	0.176329	0.460824	-1.05817	0.576744	-0.310681	-0.632091	-1.29459	-2.06062	1.13658	-0.213096	0.882193	3.19138	-0.865401	-0.458638	0.165794	0.811386	0.513129	0.263322	0.20044	-1.47213	0.130375	-2.29556	0.955682	-0.157417	-0.479221	0.413354	0.288401	1.05387	1.31957	0.545658	-0.0977136	0.737943	1.32003	0.509677	-0.958113	-0.164832	0.00802929	0.372618	0.204772
13506	OR2W3	H300007793	0.109116	-0.824983	0.0289955	-0.0289945	-0.186797	-1.22679	-0.267427	-0.154813	0.311466	0.62731	-0.334003	0.0681449	-0.277452	-1.46709	-0.949568	-0.500555	0.698521	0.402599	0.00513791	-0.0832081	1.44714	-1.67386	-0.922195	0.61168	-4.26406	2.07462	0.161429	-1.53405	0.313433	-0.0127836	0.817088	0.562064	0.01836	1.20627	1.47951	1.26393	-0.513003	0.0951434	0.101343	0.622025	0.920988	0.0343771	0.219426	-0.143309	0.485881	0.333147	1.34533
9833	NUP43	H300000515	-0.202333	1.3476	-0.112189	0.592704	1.25226	1.3439	1.46952	3.23835	0.34157	-0.348946	-0.0660437	-0.120681	-0.0329796	0.289817	0.0726842	-0.690054	-0.529539	0.73521	2.27039	1.18554	-0.488528	0.779864	0.445097	-0.493268	0.103616	0.43727	-0.204897	-0.22142	-0.499298	-1.66866	-0.0626131	-0.0612014	-0.524313	-0.690733	-0.134454	-1.06707	0.377741	0.71255	0.646926	-0.684031	-0.327485	-1.1299	-0.783998	-0.0215554	-0.968523	-0.531938	0.452217
27053	-	opHsV0400005163	-0.0774737	-2.02669	-0.208092	-0.916836	-0.593685	-1.54529	-0.994757	-1.35655	-0.19246	0.207597	0.487037	0.194966	0.144013	0.114918	-0.0599153	0.249746	-0.901146	-0.281663	0.304176	0.169689	-0.183525	0.764846	0.494454	0.557091	-0.0414922	0.0967146	0.123909	6.7387	0.0381406	0.546623	0.301149	0.377844	0.267754	0.0842149	0.138138	0.0863118	0.240698	0.191727	-0.174102	0.0337021	-0.178141	0.0020448	0.285679	0.262834	0.0376673	-0.0510056	0.0677254
5671	FKBPL	H200010944	0.311566	0.709482	-1.04172	1.01425	-0.262235	0.44807	0.322499	0.761215	-1.06941	-0.213685	0.393437	-1.03981	0.710151	2.04496	1.53471	-0.0175034	0.0495331	-0.0212785	-1.40538	-0.687466	-1.73333	0.161358	-0.732062	-0.497149	-0.614723	-0.33888	-0.781997	-0.00745234	0.24563	0.746014	1.71007	-0.30488	-0.00391271	-0.526734	-1.76592	-0.702525	1.21076	0.632977	-0.643274	0.16002	-1.09672	0.653709	1.53962	1.5367	1.00126	-0.138917	0.270602
16856	RARSL	H300014593	1.13392	-1.2147	-0.264712	-1.17318	-0.974966	-1.50204	-1.10387	-1.30042	-0.384875	-0.332462	0.335759	-0.49193	0.386901	0.781017	0.940894	0.0189339	0.517182	0.0429869	-0.973864	1.8404	-0.228306	-2.74416	-1.55801	-2.56221	0.268814	-0.349081	0.436693	0.336787	1.47638	-1.59199	-0.444122	-0.461646	-0.488224	0.00270034	-0.248526	-0.305854	0.80019	0.794262	0.750182	0.264937	-0.399471	0.285456	1.24189	1.59409	1.77164	0.0506235	0.15235
7318	ZNF586	H200014358	-2.96163	1.97468	-1.14493	0.202484	0.281828	0.919608	1.27357	2.36556	-0.167965	-1.25422	-0.780324	-1.33226	0.152746	0.786771	0.109426	-1.03582	0.15352	1.74093	0.883973	-0.129212	1.01801	0.8333	1.41412	1.24778	1.32921	0.755084	0.73006	-0.846004	0.381743	-0.973777	-0.534526	0.122772	-0.0664784	-0.414835	-0.00532692	-0.28249	-1.01877	-0.760442	-0.513385	-0.826106	-0.385563	-0.441497	-0.220012	-0.110535	-0.387326	-1.66819	-1.32472
15156	PTGES	H300011049	1.21121	0.693957	-1.77273	-0.967549	-1.58693	-0.420763	-0.552775	-0.0594932	-0.377127	-0.566957	-0.715389	-0.329338	0.93474	-0.424714	0.544754	1.32558	-0.764121	-0.90437	-0.711326	-0.0628972	-0.141334	0.3393	-0.494979	0.790024	0.0847603	-0.777269	-0.439149	-4.3494	0.70041	-0.319315	-1.09229	-1.23919	-1.39574	0.570391	-0.00273386	0.422723	0.302196	0.0560668	-0.328409	0.248692	-1.05617	-0.106116	0.523456	0.259791	-0.418376	0.683681	0.770117
473	CXCL10	H200000570	0.625876	0.251983	-1.23373	-0.294744	-0.0637166	-0.174638	-0.207053	0.685109	-0.133822	-0.188804	0.351064	0.30172	0.560688	-0.172425	0.0209226	0.407872	1.38838	0.502198	-2.28721	-5.14197	-1.58491	0.19475	0.732724	1.6128	-1.79545	-1.16232	0.334003	0.751221	0.789337	1.11027	0.527787	0.54816	-0.056956	-0.403942	0.661459	0.487586	0.129043	0.542068	1.17995	0.437291	0.365918	0.363977	0.368373	0.456381	0.606132	-0.264779	-0.163207
16503	SLC39A1	H300013836	-1.00109	-1.04375	-0.408032	-0.242281	-0.528542	-0.665327	-1.11116	-0.992015	-0.737849	0.0715433	0.04251	0.278249	0.496127	1.62266	0.564204	0.0908241	0.101711	-0.191102	-0.521109	3.23002	-0.0270266	-1.53017	-1.49156	-2.34902	-0.06877	-0.272612	0.193885	4.8325	-0.277853	0.739481	0.359598	-0.0704149	0.318715	0.599899	0.389113	0.462177	1.06405	0.387868	1.29548	0.0370897	0.0535647	0.173018	0.347195	0.382661	0.703027	-0.270344	-0.114798
10649	OR4P4	H300002150	0.293444	-1.2377	0.808643	0.235816	0.228833	0.152385	-0.0233081	-0.725454	0.605428	0.101422	-0.824439	0.183462	-0.344714	-0.596247	-0.667812	-2.28327	-1.82075	-0.00159158	0.0089311	0.421777	0.34742	0.663219	-1.12209	1.89834	1.01447	-0.150987	0.599358	0.42621	1.87184	2.64907	0.301389	1.8445	0.493592	0.0641943	-0.00583662	0.0830305	-0.58741	-0.44444	0.319379	-0.0200777	-1.14254	-0.17602	-0.843227	-1.56889	-1.05402	0.128759	-1.74998
528	DRD1	H200000650	-2.17016	0.139363	-0.209395	0.0237116	-0.344995	0.556474	0.342103	1.01593	-0.703808	0.33004	1.37353	0.243357	0.978816	1.22825	1.16921	-0.252755	0.485952	0.44902	0.0659219	0.0662092	1.99384	0.315616	1.37141	1.16883	0.404437	0.357549	0.757402	-1.10662	0.295746	-0.892087	-0.476366	-0.104021	-0.737082	0.0414735	0.904984	0.429122	0.413031	0.645035	0.0765663	-0.887411	-0.684434	-1.28599	0.45758	0.0989244	0.355592	-0.375285	0.370619
24711	Q6ZSY1_HUMAN	opHsV0400002821	-1.07213	-3.66987	-0.667494	-0.727923	-0.421705	-0.951791	-0.147204	-0.773713	-0.279712	-0.169029	0.0965519	-1.52432	1.36522	2.00204	1.09891	-1.33929	-1.45655	0.256263	-0.78526	-0.455547	-0.486331	0.152444	0.237727	0.627626	-0.0373679	0.190953	-1.3148	1.12044	-0.529134	-0.158902	0.587721	0.177322	0.256344	-0.288016	-0.313282	-0.257335	1.82552	1.89761	1.64458	-0.162748	-0.933891	0.355963	1.40392	1.41291	1.01619	0.254959	-0.369532
20005	RANBP10	H300020158	0.950375	0.529524	-1.2592	0.192065	-1.23542	0.0509724	-0.801664	0.186121	-1.05169	-0.0624413	0.381195	-0.173443	0.517238	0.803613	1.30628	1.20029	1.11014	-0.147263	0.264493	-0.712036	-0.163574	0.409312	-0.540454	0.731777	-0.653707	-1.3961	-1.04795	0.953474	0.690525	0.0124917	1.73718	0.272801	0.259891	0.110836	-0.25515	0.57389	0.155982	1.35781	0.234501	0.0124297	0.313008	0.859858	1.17987	1.02485	1.08719	0.169386	0.151609
3056	NAPG	H200005402	-0.57992	1.95891	0.651161	0.201313	1.01483	1.83131	1.23657	1.891	0.443695	-0.023525	0.0157237	-0.332558	-0.174944	-0.636342	-0.784786	-1.39032	-0.0856858	-0.12791	0.354726	0.249317	0.192683	0.305255	2.87574	0.146272	-4.34073	-0.242086	0.877307	-0.3248	0.53864	-0.286896	-0.354115	0.296413	-0.158996	-0.322321	-0.140193	-0.245224	-0.680945	0.0644005	-0.391461	-1.10911	-1.04422	-1.50188	-0.494625	-0.580434	-1.16749	-0.33178	0.102247
28891	U38	opHsV0400006992	0.0473864	0.656758	-0.272811	1.34535	1.02137	1.4367	0.988219	0.949581	0.119496	0.204894	0.421071	0.287028	0.22911	-0.259049	-0.0880132	-0.361677	0.901564	0.465103	0.153015	4.75119	0.0232784	-0.158137	-0.355859	-2.04208	-0.00894971	-0.138956	-0.491717	-0.987316	-1.56308	0.18051	0.317757	0.944723	0.317987	0.694568	0.27279	0.523879	-0.176256	0.544171	0.399338	-0.949701	-1.42939	-0.64484	-0.162292	-0.83318	-0.774653	-1.11541	-0.645315
9815	Q8WYZ9_HUMAN	H300000490	1.06222	-1.18014	-0.0260768	-0.0162281	-0.283545	-1.19318	-0.830213	-2.38673	-0.262498	0.116978	0.100673	0.469371	-0.25702	-0.564463	-0.25066	0.894342	0.694655	-0.945107	-0.473388	3.11814	-0.367892	0.0904535	-0.464347	-0.428988	-1.65398	0.169907	-1.75224	4.45254	0.668725	0.658129	0.852414	0.70267	0.495905	0.781033	0.326834	0.803241	-0.338817	-0.492282	0.374634	0.210881	-0.559994	-0.211925	0.136823	-0.618194	0.0823552	0.65308	-0.226623
9019	CD82	H200019083	0.649942	1.67298	-0.280955	0.264166	0.235763	1.31172	0.126181	1.19439	0.338116	-0.59465	-0.906683	-0.366745	0.550097	1.94588	1.53817	0.492381	1.14451	0.931272	-0.263463	0.117787	1.18851	-1.32239	-1.90177	-1.10282	-0.323545	-0.603927	-0.682853	-3.12978	1.69348	0.291338	0.544989	0.644083	0.934558	1.0779	0.0758175	0.829004	-0.996801	-1.24687	-0.809157	-0.111864	0.493649	0.0758831	-1.0757	-0.37727	-0.34268	-0.317611	-0.234356
29882	-	opHsV0400007983	3.44667	-0.237661	-0.4026	1.81616	0.737862	0.260236	-0.390638	-0.875423	-1.11196	0.908863	0.930959	0.31048	-0.927275	-0.160469	0.0359402	0.882495	1.1342	-2.32506	-0.738549	-0.622466	-2.10362	0.549303	-1.16937	-1.87474	-1.3262	0.206625	-1.71887	-0.143054	-0.570575	-0.373088	-1.01415	-0.490569	-0.156406	0.470506	-0.570501	-0.143054	0.24239	-0.374883	0.405099	0.923279	0.814775	1.44812	1.36676	0.656355	0.575734	1.25785	0.434932
34830	-	opHsV0400012931	-0.0186784	-0.050975	0.375691	-0.0696399	1.25035	0.157538	0.612008	0.748164	0.170909	0.406079	0.718682	0.736085	-0.533128	-0.828143	-0.326707	0.932151	-0.297346	-0.0981871	0.738733	-1.33182	-0.0505332	-0.948672	-2.36018	-1.22077	-5.47731	0.170554	-0.611463	2.09229	-0.761365	0.510361	-0.532796	-0.496885	0.209068	-0.1938	0.183771	-0.0476229	-0.279716	-0.246797	-0.0450772	0.170206	0.882361	0.471164	-0.139089	0.0992639	-0.403024	1.10576	0.621102
18607	KHK	H300018323	0.525068	0.110054	-1.8935	-0.296966	-1.39065	0.201941	-1.14168	1.02774	-0.607323	0.421254	0.322457	0.0260592	0.424282	0.534287	0.0266446	2.04884	-0.75333	-0.879837	-0.784329	0.465222	0.0838756	-1.70513	-1.58788	-1.40428	-0.366181	-0.044039	-1.53234	0.0867949	2.1419	-0.437374	-1.81601	-0.683627	-0.741755	-1.23914	-1.32847	-1.12075	0.974974	0.648188	0.361988	0.0363091	-0.640778	0.518293	0.450064	1.58526	-0.321189	2.40535	0.233799
19329	LSM14A	H300019264	-0.733411	2.21045	-0.355509	4.25394	-0.532609	2.67287	2.1041	-0.22685	0.322548	-0.0830886	-0.508217	-0.31266	-0.0388678	-0.168306	-0.274208	0.971573	0.128841	1.7788	-0.467389	-0.8462	-1.34988	0.661688	0.563012	0.301333	-1.07719	-1.02439	-0.793106	-1.07941	-0.539039	-0.329897	-0.49193	-0.413965	-0.521966	-0.854169	-1.00087	-0.855893	-0.695845	0.426933	-0.585224	0.137066	0.116802	0.364732	0.255619	0.431225	0.272928	0.0141987	0.134842
17431	ZBTB7B	H300015851	0.0117399	0.0279127	-0.28834	0.0386962	-0.0437821	0.504022	0.178931	-0.0982417	0.118776	-0.838926	0.456242	-0.171914	-0.379993	-0.539191	-0.0423234	0.0905372	-0.4186	-0.00446579	-0.20796	1.39223	0.438238	-1.24662	3.09155	0.257587	0.552699	0.0477918	1.41894	-0.836372	1.96511	0.850491	0.478449	1.74152	0.506616	0.18612	0.309043	1.75408	-0.379755	-0.387211	0.00905035	-3.94226	0.75269	-3.40062	0.00985442	-0.219986	-0.0834543	-0.0782195	1.30135
8236	ACTL6B	H200016491	0.783247	0.973962	-0.475923	0.393725	-0.41691	0.692477	-0.273594	0.209346	-0.301632	-0.680747	0.311045	-0.954809	0.0490757	0.504038	0.0641772	0.920248	-0.187924	-0.616367	-1.53906	1.1731	-0.730076	0.135858	-0.508425	1.60607	-1.02341	0.472375	0.478601	0.3758	-0.0280347	-0.886927	-0.720777	-1.49507	-2.21226	-1.48342	-1.06135	-1.86451	0.28519	2.51337	1.72768	-1.38409	-0.860953	-1.46296	0.728202	1.69528	1.97337	-0.0982942	-0.765131
14577	-	H300009851	1.70336	0.358533	0.372492	0.397688	0.727082	0.185282	0.681085	2.14374	-0.0326393	0.135829	-0.64443	-1.02249	-1.83358	-1.6624	-1.50818	-0.829751	0.00382677	-0.92634	2.03687	1.23513	-0.353114	0.824499	0.563571	0.305394	-1.4367	-1.07958	0.362329	0.429826	-0.547777	-0.126485	-0.791299	0.113831	0.769422	-1.03414	-0.37898	-1.32079	-1.09942	-0.761396	-1.03042	0.827286	1.07166	0.577638	-0.903029	-1.0688	-0.402387	1.26843	-0.939311
10857	PHF12	H300002555	0.0888991	0.98308	-1.31248	0.316695	-1.49058	0.0169053	-1.27728	-1.19135	-2.06265	0.641506	0.14458	0.310169	0.557295	0.655798	0.679035	0.75031	1.27574	-0.0938899	-0.229517	-4.90594	-0.0998797	0.244872	0.0547516	-0.733116	0.0816375	0.131032	-0.0957107	0.111954	-0.604998	0.75745	0.843314	0.823397	0.910628	0.486461	0.614266	0.519419	0.218783	0.0147774	0.00295282	0.751014	0.681364	0.655483	0.485498	0.204036	0.467662	0.675497	0.808697
20234	NP_001006948.1	H300020450	-0.159677	1.69507	-0.0720923	3.04643	0.343117	1.53326	0.126903	0.993579	0.31949	-0.889024	-1.00035	-1.03531	-0.400538	0.317062	0.0680715	-1.07179	-1.84187	-0.638417	-0.211038	-0.317567	0.464417	0.839177	1.48155	0.966998	-0.291215	-0.246213	2.06109	-1.32337	-0.459988	0.183244	-0.602337	0.114873	-1.16788	0.113825	-0.986955	3.89125	-0.153935	0.405238	0.063978	-0.886911	0.780097	-1.02253	0.0811849	-0.769355	-0.787386	-0.384603	-0.105575
29665	TRIM61	opHsV0400007766	0.431233	-0.530312	1.40937	2.7412	-0.619302	0.940566	1.82113	0.111885	1.0577	-0.495661	1.27565	-1.44545	-0.176904	-0.961588	-0.288444	-0.72587	-0.112348	-0.448216	0.00509004	1.36042	-2.05071	0.441195	-0.201755	0.236397	0.346024	0.967677	1.34739	-0.487187	-2.05345	0.434173	0.0456802	0.485508	-0.16631	-0.827069	-0.857856	-0.5214	-0.534188	-0.422929	-0.314389	-1.01979	-1.0229	-1.17686	-0.0331419	-0.255431	-1.14369	-0.681944	-0.674981
31004	-	opHsV0400009105	0.215183	-1.08146	0.70829	-0.206566	-0.952793	-1.92874	-0.851173	-0.939889	-0.726845	1.99206	-0.0160105	1.34766	0.0510994	-1.11048	-0.834099	1.08216	-0.280441	0.977422	-0.444185	0.283554	0.153292	-3.21222	-0.165293	-2.92471	0.757607	-0.881649	-1.3183	-0.237135	-0.155413	0.109185	0.166972	0.757735	0.71553	0.200517	0.402135	-0.294236	0.313445	-0.56701	-0.377063	0.362021	1.10991	1.08539	-0.241943	-0.315982	-0.227795	1.33864	0.859335
24725	-	opHsV0400002835	-1.29661	1.31654	-0.506078	0.757661	-0.155033	1.44579	1.46369	0.803339	0.00131404	-0.336559	-0.0460368	-0.437471	-0.719961	-0.369774	-0.179491	-0.960582	-0.834555	-0.344005	0.389532	-0.0138933	-1.81908	2.97677	2.9696	3.00077	0.751544	0.888164	0.199861	-0.123349	-0.99142	-0.619926	-0.919595	-0.343188	-0.335802	-0.147834	0.0738134	0.17706	0.16669	0.527006	0.195279	-0.875328	-0.965189	-0.498441	0.076589	0.554554	0.419134	-0.631439	-0.78655
30418	C1orf99	opHsV0400008519	0.141675	-0.513855	0.216243	0.0230588	-0.160474	-0.750363	0.212614	0.50825	0.0642748	-0.0956678	-0.597217	-0.1329	-0.458325	-0.616393	-0.477683	-0.534249	0.207664	0.0473169	-0.16529	-3.90056	1.44768	-0.510439	-0.0874902	0.256421	0.562874	0.52876	0.169385	5.415	1.19193	-0.167582	0.444586	0.426702	0.710982	1.61732	0.943071	0.623343	-0.978266	-0.487081	-0.470222	0.0570963	0.133059	0.13396	-0.457309	-0.343969	-0.516972	-0.533441	-0.473751
17177	C17orf25	H300015243	-0.241823	-2.96638	0.289848	-1.14172	-0.811678	-2.03217	-1.63954	-1.88027	-0.159898	0.620135	1.21492	0.941459	0.628488	0.0831335	-0.0901695	-2.1491	0.73321	1.25415	-2.46326	0.114448	1.28153	1.61781	1.82374	2.01933	-0.857867	-0.594262	-0.666999	0.196771	0.438889	0.201188	-0.544907	-0.298395	-0.397201	-0.315699	0.0466524	-0.266202	1.03964	1.52095	0.743976	-0.1748	-0.176874	-0.16742	0.0506003	0.650711	0.60678	-0.071636	-0.142349
15427	KLF6	H300011590	-0.861777	1.21942	-0.908046	-0.356856	-0.825808	1.31589	-1.20292	0.542627	-1.57969	0.39008	0.112916	0.341574	0.31168	-0.456269	-0.06196	0.785647	0.183761	1.07141	-0.54117	0.204622	0.68185	0.732433	0.806879	0.695731	-0.804856	-1.34201	-0.254102	0.712889	3.53838	0.653091	0.242668	0.222769	0.65956	0.280541	0.360065	-0.083317	0.22444	-0.472735	-0.143864	0.357685	0.251478	0.162323	0.314273	0.970938	0.701326	0.0607639	-0.966365
19268	FAM108A1	H300019187	-1.73795	0.028652	-2.09885	0.0165143	-1.50323	-0.241344	-1.30865	-0.693541	-1.99658	-0.502997	-1.14521	-0.487204	0.360821	1.46843	1.84231	0.233349	0.86606	-2.01459	0.365212	0.409422	0.223523	-1.45324	-1.6413	-1.23322	0.549822	-0.374295	0.412537	1.02641	0.128541	0.14115	0.556358	0.685005	0.831538	0.866676	0.788388	0.733841	-0.471264	-0.316588	0.755246	-0.335003	0.401067	0.365139	-0.361969	-0.0304624	0.0103135	-0.323741	0.256199
1627	C11orf1	H200002660	-0.299257	0.414218	0.295206	-0.114496	0.367178	0.992676	0.0296619	0.602096	-2.62919	-3.41405	0.346075	-0.211756	-0.613819	-0.981554	-1.1739	-0.759457	-3.6328	0.058977	-0.232983	0.171028	0.00205702	1.18993	0.124326	0.463311	0.91892	-0.12105	0.386314	-1.76678	1.0257	0.145778	0.466504	0.410251	0.410942	-0.504495	0.371174	0.515161	-0.944069	-0.858331	0.29763	0.542804	1.03639	0.336861	-0.391158	-0.74674	-0.326776	-0.207988	1.15141
16750	BSPRY	H300014369	0.652739	0.491232	-0.657938	-0.368747	-0.110392	0.0960223	-0.197456	-0.981482	-0.639078	0.61338	0.525148	0.252148	0.2642	0.579951	-0.426945	0.619858	0.110036	-0.648732	-0.244346	1.73111	-0.0474865	-2.65728	1.09165	-0.683884	-0.79801	-0.871858	-0.720446	0.0541738	-0.861325	0.368062	0.22044	0.637214	0.0609159	0.476098	-1.22971	0.752414	0.716741	1.31883	-0.0176964	0.688868	0.618877	0.407205	1.06188	0.2892	1.3976	1.21031	0.772892
18671	COX15	H300018427	-0.438569	2.47803	-0.144826	-0.0955609	-0.284115	2.39558	1.19099	1.79838	0.237262	-0.242397	-0.0293042	0.025257	-0.265124	0.872574	-0.0429459	0.00165832	-5.06094	-0.203997	-0.418807	-0.258119	0.526801	0.585926	1.06312	2.06242	-0.117333	-0.58048	-0.343379	0.213151	0.295581	-0.43287	-1.05113	-0.661756	-0.618086	-0.701729	-0.391943	-0.497822	-0.317448	-0.538621	-0.433909	-0.362413	-0.295351	-0.319236	0.241509	-0.542198	-0.867891	-0.307251	-0.309254
34250	-	opHsV0400012351	-1.31753	-1.61408	0.315462	-0.515747	-0.343136	-1.58456	-0.56224	-0.78021	0.222691	0.488662	0.0635232	0.402442	-0.446659	-1.5871	-2.00307	-1.39564	0.125071	0.146286	0.520127	3.99142	0.551858	1.22831	0.769213	0.0369721	0.227957	0.439114	-0.122806	4.20969	-0.345003	0.252212	0.588648	0.246716	0.447233	0.102946	0.150814	0.00544893	-0.665886	-0.26467	-0.530974	0.274787	0.305539	0.349704	-0.71285	-0.533682	-0.507409	0.116508	0.117289
29415	-	opHsV0400007516	-0.792289	-2.22458	0.171192	-0.286488	-1.30434	-1.79845	-1.46183	-0.841183	-0.392611	-0.15801	1.81039	0.782767	0.7709	0.647018	0.665653	-0.366079	0.115687	-0.863008	0.298751	-0.17539	-3.10335	0.014365	-0.197026	0.687634	-0.357805	0.358655	0.162861	1.0602	1.02233	-0.713392	-0.34035	-0.494062	-0.412754	-0.442389	-0.607364	-0.243356	2.14678	1.35927	2.31268	-0.40539	-0.322814	-1.04045	1.01264	1.37217	0.674781	0.797851	-0.508266
239	KRT2	H200000175	0.849079	-1.23291	0.0710934	-1.6305	-1.0792	-1.84442	-0.630656	0.299929	-0.786683	-0.0964042	0.783971	0.298788	-0.0597247	-1.54983	-0.00878417	-0.352893	-0.219865	0.431586	-0.636343	0.179341	0.294311	0.164039	0.797644	-0.119587	0.375018	0.979161	1.06683	3.48642	0.104645	1.35206	0.669421	0.810459	0.658162	0.753503	0.740628	0.802759	-2.05135	-0.084057	0.560767	0.502742	0.326493	0.350123	-2.6813	-1.19142	0.156036	-0.301137	0.436455
20136	ATG12	H300020315	-1.208	-0.320044	0.465448	0.347265	1.5979	0.869085	1.43141	1.62186	1.04985	-0.699896	-1.19419	-0.796136	-1.05429	1.80465	-0.3851	-1.21981	-2.73539	-0.0884992	1.51723	1.04844	0.620167	0.540774	-0.459857	-0.646803	0.689024	1.67158	0.313879	0.196396	0.706848	0.677055	-1.02812	0.125993	0.0220518	0.47922	0.671391	0.376715	0.215195	-1.39327	0.256427	-0.703644	0.512398	-0.388146	-1.65431	-0.664181	-2.36578	-0.350816	0.474247
6859	SPATA6	H200013387	-0.334274	0.764928	1.35376	-0.252335	-1.12527	0.0592406	0.517006	-1.54647	-0.242896	0.109994	0.105271	0.420878	-0.106839	-0.179268	-0.491245	-1.2137	-1.21082	1.00318	-0.664036	0.0178676	0.6564	-2.04297	-2.01533	-3.25998	0.637389	-1.62013	1.02437	0.733905	0.508681	1.14862	1.40419	0.554383	0.719302	0.705451	0.547797	0.215614	1.17361	1.26675	0.625399	0.136227	0.371386	0.558791	0.218928	0.449282	-0.342962	0.0745506	-0.373846
31197	-	opHsV0400009298	-0.218278	-1.47466	-0.355396	-1.32337	-1.10537	-1.34433	-1.07402	-1.36423	-0.623742	0.41444	0.265678	0.383328	0.777278	0.943626	0.919388	1.01115	-0.136404	0.108424	-0.624966	0.233543	-0.488439	-0.967214	-0.655962	-0.839714	-0.0257586	-0.0602503	-0.152271	6.2897	-0.470798	-0.149513	-0.220988	0.135897	0.0236787	-0.166471	0.0259827	-0.111793	0.415477	0.534074	0.247024	0.0900835	-0.276334	-0.0591746	0.726971	0.496935	0.913475	0.0136539	-0.0502485
10324	ZNF552	H300001516	-2.51648	1.49141	-1.67412	0.404243	0.451566	1.69897	1.56067	1.96866	0.267759	-0.323024	-0.236865	-0.334882	0.164858	-0.491643	0.114191	-0.595698	-1.47051	-0.163393	-0.32454	-0.468672	-0.408778	2.43577	3.18856	2.92525	-0.0910417	0.461999	0.0924238	-1.05146	-1.63643	-1.31391	-0.0750168	0.0613641	-0.146572	-0.637318	-0.275481	-0.318509	-0.0591604	-0.157853	-0.395318	-0.706473	-0.324629	-0.0971574	-0.360538	-0.577006	-1.06772	-0.376043	-0.087434
27172	-	opHsV0400005282	-1.40947	-2.26098	0.329162	-0.692893	-0.167553	-2.1585	-0.645139	-1.02012	-0.130262	0.101002	-0.0789316	0.0747368	-0.0805126	-0.153936	-0.168025	-1.68099	-0.642424	0.470695	0.616409	0.614157	0.765251	0.89508	0.740294	0.460836	0.26472	0.401982	-0.00160897	6.00847	-0.194787	0.140264	0.538109	0.299006	0.460514	-0.0562091	0.452468	-0.118657	-0.0675165	0.405053	-0.283533	0.0682884	-0.193082	-0.122655	-0.292937	-0.170591	-0.166038	-0.0952305	0.111424
34338	-	opHsV0400012439	-1.75779	0.304508	-1.459	-0.966151	-1.33345	-0.255723	-0.113152	-1.26344	-1.29109	-0.145209	0.490403	0.747573	0.933729	0.742431	0.506863	-0.185739	0.854424	0.959978	0.13797	0.0299948	-0.347875	-0.959909	0.505893	-0.642643	0.486767	-0.389414	0.093207	-3.02698	-0.168517	0.922253	0.789819	0.393635	0.314822	1.04604	0.311914	1.02138	0.74615	-0.647597	1.03899	0.117456	0.780043	-0.197705	0.825162	1.5766	0.957193	-0.2439	0.390463
1285	C20orf4	H200001989	-1.57828	1.30301	-0.281011	1.47079	1.99036	1.31945	1.91977	2.37591	1.25545	-0.312974	-0.451549	-0.1029	-0.536007	-0.710949	-0.589089	-0.325995	0.573708	0.627149	0.3579	-0.347289	0.195619	1.53157	1.71929	0.494945	0.119296	-0.76963	-0.32395	-0.0271126	0.596403	0.93711	0.0805333	-0.338914	0.306926	-1.29011	-0.0467166	-0.876325	-0.374109	-1.60219	-1.39464	0.545313	0.415044	-0.567858	-0.662784	-0.32185	-1.26114	0.709108	0.913409
7589	MMP26	H200014988	0.195433	-0.483477	0.890256	-0.582374	1.21422	0.414279	1.15133	-0.861924	0.487564	-1.60283	-0.510681	0.0393139	-1.17538	-1.27515	-1.62704	-0.558883	-0.0276454	0.935677	0.679854	1.2324	0.0743153	-2.97099	-0.949792	0.00181311	0.50134	-0.104941	1.26935	0.265832	-0.205599	-0.00754002	1.01028	0.485715	0.666151	0.768642	1.05983	0.249209	-0.716167	-0.331593	-0.971756	-0.253368	-1.01007	-1.46405	-0.923027	-1.12189	-1.0553	0.856195	2.13127
24582	Q6ZTD7_HUMAN	opHsV0400002692	-1.02266	-1.61126	-0.192126	-0.992482	-0.627316	-1.5195	-0.89168	-1.69714	-0.339219	0.292025	0.187894	-0.162807	0.671618	0.642533	0.431363	-0.86101	-0.259389	-0.0433644	-0.64284	0.489868	0.0330723	-0.0101219	-0.372114	0.0267205	0.376502	0.503943	0.666841	6.41656	-0.258748	-0.104095	0.459591	0.181925	0.217076	0.103951	0.0242916	-0.03659	0.292005	0.492902	0.534111	0.0579153	-0.166472	-0.138487	0.517023	0.467303	0.411458	0.194472	-0.113484
32483	TGFB2	opHsV0400010584	2.72232	-1.83927	0.690718	-1.49907	-0.028269	-1.82926	-0.923552	-2.1695	0.0632645	0.362603	0.74709	0.240633	-0.832514	-1.25285	-1.24476	-0.0362724	-0.528739	-0.241061	0.268399	-0.0414066	-1.33097	-1.26516	-1.39249	-1.76579	0.182181	-0.606014	-0.318304	2.7014	-0.319081	-0.776432	-0.152753	-0.272035	-0.487338	-0.810196	-0.559834	-0.768009	1.3364	0.988287	0.992443	0.598316	-0.0833267	0.366624	0.233757	0.957148	0.798431	1.12577	0.517566
22896	-	opHsV0400001013	-0.190578	-0.408327	-1.72924	-1.47434	-1.67495	-0.696587	-1.23349	-1.31309	-0.263322	-0.529887	-0.336612	-0.225984	1.05645	1.19404	1.45351	1.11262	1.86756	-2.09266	-0.755804	0.823762	-0.486888	-1.17496	-0.134662	1.69971	0.86436	-0.886075	0.0514869	-1.03015	0.439631	0.131871	1.32069	1.04433	0.333446	0.41733	0.0348225	0.0612044	0.257489	3.06671	0.809372	-0.77673	-0.0137794	-0.283629	0.561543	0.604128	1.00703	0.153946	-0.350861
24826	GIT1	opHsV0400002936	-0.392649	1.57003	-1.99195	0.0888619	-2.23313	0.32531	-0.968633	-0.811061	0.614421	-0.237167	-0.343451	-0.249561	0.528465	0.994312	1.91993	0.537497	1.09298	-1.58443	0.510614	0.107488	-0.0482991	-1.10544	-0.650142	-0.998814	-0.635493	-1.18483	-3.11635	-0.838119	0.0448904	0.0458958	-0.581262	0.72666	0.399196	0.381085	-0.082687	-0.192848	1.39918	1.39942	0.830815	0.173754	0.447571	0.392685	0.609698	0.376598	0.718592	0.159258	-0.260172
8598	SEPX1	H200017458	0.734552	0.350703	-1.07846	-0.850979	-1.31928	-0.0249935	-0.984256	0.284449	-1.25181	0.35907	0.622498	0.503166	1.57266	1.18313	1.3135	1.38526	1.14635	0.615566	1.06094	-4.47788	0.403386	0.420142	0.503342	0.428523	-0.212856	-0.606509	-1.01204	-0.704555	0.980344	0.623223	-0.207388	-0.288195	-0.0487033	0.815093	-0.559778	0.0529583	0.76388	0.389236	0.50859	0.0249808	0.79685	0.744096	0.59668	0.461486	0.508547	-0.0716883	-0.131991
11134	RD3	H300003122	0.315235	-0.813761	-1.60206	-1.20394	-1.11576	-0.66813	-1.63061	-0.346902	-1.80966	-0.126597	-0.217046	0.57732	1.61407	0.775085	1.63078	0.74602	-1.18338	-0.696753	-1.34321	0.874095	-0.00911114	-1.05953	-0.118907	0.289409	-0.399178	-0.134615	0.0576275	3.13701	-0.0158297	-0.739425	-0.112363	-0.614205	-0.451664	0.0357057	-0.193639	-0.231792	0.230368	0.962877	0.0971723	0.597361	-0.409534	0.748336	2.07346	0.76825	1.81254	1.01154	0.482156
5438	PERLD1	H200010507	-0.149839	-1.55025	-0.458714	-0.833398	-0.0874095	-1.59449	-0.971264	-0.986414	-0.859943	0.49803	0.595955	0.144526	0.732259	-0.244795	-0.120261	1.38165	0.158619	1.18968	1.1895	0.688663	1.78784	-1.50538	-1.94087	-4.25728	0.520731	0.0121682	0.537504	-1.24602	0.927744	-0.190403	0.81585	0.454212	1.07095	0.85604	0.443537	0.0594181	0.39481	1.46284	0.158145	0.657554	-0.207744	0.241839	0.348558	0.462674	0.620883	0.562477	0.593465
31097	-	opHsV0400009198	-0.0135425	-2.06093	-0.384422	-1.2854	-0.714782	-2.20987	-0.109056	-1.86351	-1.06156	-0.285188	0.693919	0.817697	0.892574	0.884185	1.43556	-0.3681	0.317034	-0.256314	0.38774	1.27949	0.639819	-1.5709	-1.00185	0.665557	0.714574	0.60331	-0.173812	-2.54994	0.958609	1.09212	0.287196	1.00749	1.12606	1.43057	0.603586	1.90637	1.85466	-0.42374	-0.766511	-0.0229441	-0.506689	-0.72184	-0.00181633	1.09375	-0.210776	-0.420668	0.232793
12424	FSIP2	H300005638	1.2946	-0.283766	0.43345	-0.938414	-0.0648022	-1.60981	0.236668	0.427055	-0.166905	0.781237	0.0625633	0.0683397	-1.07026	-1.52284	-0.91675	2.05769	0.176588	0.00869138	-0.299061	0.229328	-0.384128	-0.0639956	-2.87752	-0.385174	0.736969	-0.484784	-1.01256	-0.480269	1.47511	-0.342862	0.425761	1.1855	-0.317182	-0.898255	1.64411	-0.808567	-0.437138	-1.85817	-0.970096	0.158398	-0.726646	-0.940964	-0.855876	-0.461204	-0.22643	0.593018	-0.0293967
28754	SF1	opHsV0400006855	-1.12987	1.01467	-1.24294	-0.555226	-1.44113	0.140729	-0.763903	-0.579038	-1.3402	-0.473828	0.0217961	-0.161957	1.38398	2.08997	2.19898	-0.0531655	1.22677	-0.864116	0.533757	0.728973	-0.830978	-0.580546	-0.994905	-1.70439	-0.1448	-0.126978	-2.31816	0.643817	-0.567903	-0.139889	0.362012	-0.00378707	-0.487961	0.312896	0.106709	-3.06346	2.00668	0.284174	0.698887	0.530157	0.24504	0.730941	0.956555	0.297526	1.08814	-0.00831814	0.395412
8806	C1orf84	H200017983	-2.74185	0.354789	-2.75671	0.984439	-2.92786	0.343089	-1.54648	0.52408	-1.67448	0.095127	0.231435	0.639271	0.295302	0.348965	0.310877	1.08736	2.4004	0.501348	-0.550913	0.356167	-1.3326	1.34803	0.318325	0.728808	-0.261303	-0.200949	-0.221854	0.641709	-2.17631	0.652401	0.997313	1.152	0.592821	0.173931	0.153316	-0.268505	0.149894	0.989176	0.221315	-0.306086	0.265386	1.11012	-0.121516	0.800494	0.645313	-0.569105	0.0296499
13216	SLC27A1	H300007215	1.71302	-1.16225	0.49062	0.29828	-0.480794	-0.805301	-0.699493	-0.972062	0.246383	0.546722	1.84036	1.35903	1.07693	-0.233249	1.11729	1.02405	-0.497582	1.47176	-0.0400197	-1.20415	-0.530548	2.81536	2.71251	2.80286	-0.698679	-0.432907	-0.69302	-1.08175	-0.701363	-0.933398	-0.650475	-0.0681335	-0.602166	-0.455836	-0.169234	-0.650545	0.0608237	0.285984	0.745967	-0.112367	0.355206	-0.413779	0.0383503	0.955442	0.589963	-0.324092	-0.148886
6425	HOXD10	H200012430	1.26025	0.806741	0.582555	0.375377	0.515951	1.00672	-1.10787	0.902721	-0.486349	-0.00875862	-0.349292	0.0778327	-0.398087	-1.66122	-2.34634	0.218063	0.437184	-0.102832	-0.922381	1.95921	1.32911	0.997853	1.36222	0.735422	0.385969	1.4721	2.46992	-0.222561	1.21759	0.416222	-1.26658	0.00650193	-0.354	-0.923137	0.0904647	-0.327683	-0.0110474	-0.110399	-0.584153	-0.847359	-0.409329	-0.614915	0.428012	-0.129329	0.158905	-0.214727	-0.831602
23533	LHFP	opHsV0400001643	1.22747	-0.793133	0.0939188	0.559514	0.471426	-0.143032	0.460639	-0.403887	-0.0111149	-0.289447	0.0877026	-0.408628	0.544319	1.13068	1.50705	0.616063	0.70383	-0.160214	-0.410179	-0.241535	-4.49818	-3.70893	0.0728537	-0.752778	0.156026	-0.586443	-0.648873	0.744627	0.463081	-0.222546	0.0522298	0.192602	0.318717	-0.0785115	-0.0113691	-0.0812103	0.165715	0.378395	0.051527	0.200438	0.268508	0.452331	1.25266	1.08983	0.77514	0.459502	0.61539
17844	PLEKHK1	H300016705	-0.392494	-1.98998	0.148406	-0.761151	-0.262395	-2.17907	-0.23558	-1.93379	0.268278	0.0773711	-1.44883	0.853415	1.1154	0.139702	0.905986	0.563874	1.23854	0.851466	-0.286379	-0.65826	0.46863	-1.03974	-1.19509	-0.615622	-0.656605	-1.15878	-0.591873	0.453259	-2.57239	1.50408	0.112166	1.49304	-0.0713385	0.945142	0.0660601	1.34686	-0.112574	0.928989	1.45869	-0.978895	-1.09043	0.869259	-0.362994	0.075958	0.846827	0.405153	0.292705
5954	KMO	H200011510	0.828629	1.45002	0.231827	0.407867	0.0371449	1.27124	0.633171	1.38279	0.425647	-0.709428	-0.704895	-0.754119	-0.814334	0.735117	-0.0661018	-0.22816	0.712742	-0.483536	-0.678261	-3.54269	2.26264	1.04604	0.48764	0.927498	-0.579984	-0.462542	-1.10675	-3.69224	0.0013922	0.946856	0.337489	-0.174105	-0.109622	0.0697374	-0.108516	0.0202582	0.0524462	-0.511755	-0.361413	-0.885776	-0.701437	-0.802512	-0.283353	-0.539134	-1.14021	-1.14143	0.851077
6722	ZIC2	H200013046	1.5222	0.379134	0.883338	-1.07999	0.89872	0.545389	0.764622	0.241452	0.426618	0.484789	-0.0730956	-0.0918239	0.231683	-1.57676	-0.576663	1.12561	-1.39132	-0.0473619	0.789816	-0.0261941	-0.438903	-0.91564	-0.931105	-1.21983	-1.06589	-0.441902	-0.320553	-0.931549	-2.18581	-0.566612	-0.829571	-1.17352	-0.637417	-0.680697	-0.531912	-0.800194	-0.523456	0.46428	1.16845	0.50722	0.635014	0.641566	0.560879	-0.33422	-0.136824	0.412866	0.445152
5200	CROCC	H200009960	-0.554058	1.09741	-0.401066	1.02043	0.491609	0.998815	-0.039164	1.47497	0.334361	0.456024	0.156259	0.654786	0.464527	-0.367946	-0.0951373	0.918714	0.634808	0.259047	0.208127	0.188956	-3.78048	0.190979	0.737867	-0.88467	-1.62097	-0.77323	-0.348556	-0.578353	1.96744	0.148386	-1.10613	-0.968156	-1.76889	-1.19001	-2.34008	-0.699792	0.554412	0.49329	-0.0696013	0.844893	0.681304	1.46287	0.098157	0.6612	0.896491	1.01227	1.47407
19495	LRRC49	H300019498	3.00656	1.5043	1.26715	-0.854606	0.587244	-0.326484	0.0597854	0.767871	0.528107	-0.295377	-0.0129634	-0.254806	-0.0594732	-0.0891311	0.0706107	0.0845121	-0.358938	-0.561235	-0.547819	0.75254	-1.17182	-1.15648	-0.121291	0.644339	-1.87452	0.689569	0.407162	-0.385097	-0.00696935	-1.08419	0.869708	-0.889402	-0.697602	-1.17061	-0.202681	-1.78989	-0.192476	0.143844	-0.0527129	0.753692	0.751787	0.470416	0.0810382	-0.0380025	-0.296005	0.197804	0.0832133
21737	OLFM3	H300022695	0.506984	-0.235247	0.721315	0.668968	0.475124	0.701538	0.193125	-0.138244	0.468067	0.158248	0.948164	1.81165	0.701989	0.453485	0.134183	0.299755	1.34988	0.492114	0.0412759	-3.30853	-0.933571	-0.360082	0.366482	-3.52222	-1.45003	0.847508	-0.0394845	0.684177	-1.64671	-2.30548	-1.12479	0.432176	0.092729	-0.182417	-0.154242	0.193201	0.0443131	-0.0533538	0.340923	-0.32862	-1.0959	-0.0637821	0.194909	-0.831802	0.0380823	0.302164	-1.61641
20171	NONO	H300020363	-0.401199	2.2667	-0.507288	1.36536	0.38879	1.62289	0.804032	0.484014	0.191979	-0.301891	-0.392766	-0.00320142	0.515817	-0.42623	0.76821	-0.342546	-1.34572	-0.0130244	-0.148525	-1.58952	-0.311288	2.8247	3.07828	2.63226	-0.863507	0.0133136	-0.570077	-1.29878	-1.00876	-1.15668	-0.495232	-0.773356	-0.386198	-0.760107	-0.823102	-0.847369	0.247959	0.286128	-0.3462	-0.686169	-0.478327	-0.13858	-0.0509308	0.0185897	0.532673	-0.0169261	-0.690804
23900	CU090_HUMAN	opHsV0400002010	-0.4217	-1.12819	-0.585275	0.293782	-0.32831	-1.15381	-0.749263	-0.670497	-0.735213	-0.908896	-0.207078	0.657306	0.724281	0.234516	-0.832281	0.117994	-0.366176	-0.17813	-0.408171	-0.481351	-0.315699	-0.966105	-1.02836	-0.909716	0.369218	-0.635281	0.289067	-1.17001	0.319831	0.34811	0.378047	0.417342	0.90957	2.44731	0.534623	0.542278	0.060041	2.63194	-0.931887	0.144502	-0.0887818	0.545692	1.70924	1.00229	2.94711	-0.183333	-0.373923
34609	-	opHsV0400012710	1.45378	-0.626143	-0.407466	0.18467	-0.716924	0.478213	-0.355542	0.202377	-0.948	0.900631	0.448112	-0.0520724	0.145215	1.59623	0.143414	-1.33736	0.688791	0.404836	-0.732877	-0.4186	0.162211	-2.25361	-2.33026	-1.47666	0.940182	-0.389373	0.265414	0.717456	0.984801	1.06139	-0.710308	0.108335	-0.225926	1.62488	1.75576	2.07384	-0.382432	-0.299627	0.437561	1.28381	1.69759	0.810666	-0.880197	-1.52823	0.210777	0.425301	-0.510305
35747	-	opHsV04TC000048	-0.798448	0.0259083	-0.269039	0.59402	-0.42161	0.0349397	1.15007	0.363475	-0.960786	0.73223	0.475945	0.037924	0.772854	-0.419505	0.527463	0.779728	0.833187	-0.55779	-0.895576	0.304555	0.0209113	-2.38556	-2.69963	0.267314	-0.595057	-0.759798	-1.21711	3.46378	0.409896	-1.17082	-1.49369	-1.96168	-1.66725	-0.793998	-1.37691	-1.28891	0.205243	0.65923	0.13726	0.524132	0.434078	0.166356	0.449333	1.13699	0.779135	0.425655	0.681962
24676	LCE1E	opHsV0400002786	2.93829	-0.393348	-0.493703	3.98442	1.52101	0.616562	2.11678	-0.286035	0.705645	0.539258	-0.051807	0.189929	-0.870758	-0.104498	0.166179	0.672983	0.322586	-0.0434555	-0.0911246	0.465044	-0.345827	-0.0663271	0.0339935	-0.113569	-1.11321	0.745931	-0.15608	-0.146199	0.0570834	-0.543384	-0.213825	-0.0937694	-0.600208	0.827624	-0.248215	-0.801752	-1.18825	-1.25573	-1.22853	0.472087	-0.405485	0.334415	-0.945991	-0.509425	0.0595987	0.435939	-0.494707
1603	ADMR	H200002605	0.949888	-1.9315	-0.529432	-1.61196	-0.781727	-0.406562	-0.515719	-1.05799	-0.0362341	-0.669468	0.966942	-0.335981	-0.206509	-0.30321	-1.04201	1.94137	-0.142409	0.631482	-0.0294753	0.0364007	0.405122	-1.61148	-0.475414	-0.345344	0.0132136	2.43473	2.10001	-0.0671565	-0.294792	0.672387	0.55163	0.554034	1.07393	0.348368	0.567888	3.05086	-0.704361	-0.411621	-0.526977	-0.322883	-0.0599461	0.475934	0.0441501	-0.482864	0.189605	0.0699551	0.0798503
30304	-	opHsV0400008405	-0.52117	-1.39669	0.252673	-1.12021	-0.331174	-2.2082	-0.517211	-2.15357	0.0326997	0.786211	0.628934	0.238619	1.68779	2.07107	0.575612	-0.152337	-0.0523258	1.03791	-0.497124	-0.671008	0.168956	-0.777939	0.344488	0.141631	0.248183	0.444894	0.0282307	-1.01327	-1.40664	1.30334	0.705131	1.52774	1.27913	0.379459	1.27045	0.361238	-0.650499	1.26317	1.95006	-0.617288	-0.923604	-1.68616	0.724538	0.541689	0.668615	-1.28428	-0.756951
22031	HOXC13	opHsV0400000156	1.65831	-0.334703	0.866682	-0.683324	0.759671	0.617762	0.438817	0.088252	-0.551733	0.20261	0.614957	-0.800544	0.685886	0.630191	1.11032	0.239824	-1.91001	-0.351179	-1.11788	-0.497209	0.148576	-2.13517	-0.830596	-2.27843	-0.993313	-0.646206	-0.101169	-0.203397	0.487613	-2.70794	-0.609322	-1.22504	-1.16798	0.531585	-0.311317	0.483836	2.32352	0.972219	-0.0935867	-0.0912661	-0.831566	0.442292	1.58249	0.64208	1.45844	-0.650416	-1.18933
7233	ZNF24	H200014201	-0.864216	2.76089	-0.187015	0.962566	0.900526	0.916562	0.599463	1.59179	0.129261	-1.29472	-0.889825	-1.38637	-0.0571663	0.508356	-0.0207774	-1.53011	1.57791	-0.161801	0.115971	-0.117469	1.46204	1.66847	1.70593	1.0766	-0.629932	1.12091	0.580799	-0.187315	-0.316331	0.250935	-0.19864	0.401816	0.358108	0.121582	0.410694	0.132868	-0.584853	0.365109	0.616925	-1.2874	-1.10691	-0.815965	-0.195874	0.214625	-0.139813	-1.03275	-0.918144
22739	CHD6	opHsV0400000856	0.30848	0.545202	1.62587	0.269128	0.936462	0.957388	0.0958101	-0.260985	0.793986	-0.216018	0.802014	-0.0665921	0.860257	-0.523275	0.796279	0.773501	-0.95572	1.18464	0.157535	-0.622274	0.575075	-0.112211	0.330849	0.390801	-0.420388	-0.474861	-0.126621	-3.11228	0.0618036	-0.682206	0.819508	0.676531	0.805825	-0.496395	-0.131975	0.0146497	0.598885	0.934832	0.486411	-0.347828	-0.563836	-0.630519	1.21831	1.22421	1.43328	-0.703074	-0.49602
6451	C20orf141	H200012478	1.58018	-0.594434	0.178895	1.16492	0.00395468	-1.21727	-0.223439	-0.65824	-0.240772	-0.368114	0.264799	-0.460282	-0.0258987	0.170114	-0.70615	0.291839	-0.746134	0.897825	-0.207131	0.562624	1.3506	-2.39871	-1.20539	-0.972869	1.24906	0.567033	0.968301	-0.731441	2.36466	0.897529	-0.102353	0.0292231	0.802046	1.26547	1.00846	0.506783	2.4706	-0.268304	-0.102032	1.04945	0.387611	0.860571	-1.06837	-0.6498	0.358622	-0.579171	-0.284068
20938	DPP10	H300021429	-0.764594	-0.859671	-0.880086	-1.51626	-1.47141	-0.580951	-1.58315	-0.139945	-2.2676	0.0488098	0.253456	-0.810932	1.06849	0.586065	0.120699	0.20415	-0.401732	-0.0506285	0.131601	0.309465	-0.404904	-0.665764	-0.0703079	-0.310877	-0.475213	-0.825226	0.503104	4.50935	-0.175755	-0.219665	-0.0742246	-0.0625052	-0.17001	-0.112808	0.377945	-0.0441483	0.870104	1.8855	-0.373138	-2.00146	0.0701401	-0.0708778	1.00669	1.48526	1.68024	-1.00123	0.0576822
4118	GDF3	H200007188	1.73882	-0.416882	0.845452	-0.0886189	1.4532	0.435038	0.843563	0.438377	0.173698	-0.00902479	0.434549	0.176711	-0.624117	-2.61288	-1.57619	1.42764	-2.09391	0.0989412	2.03593	0.486374	-0.283557	-0.210266	-1.16015	-0.511037	-0.432566	0.365118	-0.0140575	-0.775831	-0.0875441	-1.77458	-0.617634	-0.754016	-0.929377	-1.23406	-0.585223	-0.884059	-0.324063	-0.571477	-0.214875	0.118209	-0.289567	0.815549	-0.492681	-0.304502	-0.731877	0.705743	-0.0203279
1841	HTR6	H200003119	0.28425	-2.55051	-0.0368697	-1.57635	-0.133689	-2.02614	-1.52733	0.593181	-0.158804	-0.21493	0.100256	0.731014	0.0216653	-0.497252	-1.30249	0.166954	-2.83391	1.33542	-0.643981	0.902626	1.2702	0.430154	0.291536	1.73794	-0.229462	0.257249	0.436285	0.0347189	0.415727	1.52581	1.03535	0.769509	0.536848	0.469509	0.947944	0.562118	-1.17777	0.849854	0.124993	1.085	0.728908	0.650587	-0.530129	-0.728021	-0.602039	1.49062	1.76361
23886	-	opHsV0400001996	0.859782	-1.61208	0.396845	-0.380878	-0.398065	-0.975949	-0.461995	-1.16998	0.212283	0.2321	0.771642	0.58575	0.692971	0.185077	0.252752	0.03962	-1.27749	0.284632	0.717324	0.604287	0.211594	-3.98443	-3.39156	-3.57665	0.166726	-0.53484	0.49502	-0.056898	-0.794766	-0.219842	0.124748	0.102636	-0.0368486	0.630897	0.0133309	0.689969	0.691527	0.587079	0.6788	0.913767	0.283791	0.666989	0.721723	0.831229	0.859119	-0.00433273	0.0237691
15973	PGR	H300012749	-1.59261	-2.69579	-0.285187	-0.737208	-0.238238	-0.386008	0.190222	-0.337854	-0.290133	1.2216	0.76849	1.12459	0.646401	-1.08961	-0.183904	-1.65536	0.0771366	0.335092	-0.343003	1.39214	1.54149	1.7245	0.314204	0.0137797	0.516312	1.46992	1.12251	0.958911	2.17469	-2.37474	-0.198843	-2.89846	-1.73125	-0.348888	-0.670713	-0.806748	-0.748976	-0.879388	-1.10099	-0.443567	0.50383	0.18646	-0.0256976	0.306543	0.448705	0.296127	0.370197
18101	C9orf7	H300017238	0.659081	-2.38197	-1.03633	-0.856857	-1.90147	-0.378724	-1.38881	-0.728723	-1.95708	-0.12885	0.726448	0.350459	0.981656	1.80327	0.8142	1.342	0.156082	-0.894379	-0.927011	0.243754	0.795186	0.417172	-0.369403	1.28282	-0.00151887	-0.65498	-1.76784	1.98853	-0.432423	-0.139084	-0.239154	0.0248522	0.30419	0.324077	0.410423	0.144641	0.454342	0.231037	1.02757	-0.359237	-0.257902	-0.268221	1.02075	1.03663	1.05541	0.202516	-0.215637
32820	-	opHsV0400010921	-2.35732	-1.13073	-0.0672997	-0.800045	0.237681	1.18351	1.31136	-0.340829	0.204559	0.115	0.471657	0.758896	1.19711	1.03111	1.18664	0.123166	-0.454791	-0.0491122	-1.4875	2.64548	0.693183	-0.266652	-0.474829	-2.03637	-0.631895	0.00332979	-1.22859	-1.89846	-1.0483	-1.69998	0.590027	-0.734852	-0.466775	-1.51457	-0.904865	-1.50267	0.374879	0.981196	0.531472	-0.543298	0.651784	-0.234347	0.766411	1.14639	1.113	-0.508155	0.0306525
14423	BTNL2_HUMAN	H300009543	0.395306	-0.97213	0.76909	-0.690215	0.584851	-0.320462	-0.57308	-0.0529615	-3.5177	-0.743385	0.672163	1.03076	-0.334577	-0.750272	-0.351036	-0.518828	0.863713	0.0943618	0.734999	0.607297	-1.18741	-0.905782	-0.344934	-0.56828	-0.675204	0.254231	0.747118	2.07972	-0.98488	1.01845	1.38673	1.46666	1.2417	1.52604	1.45399	0.822843	-0.754469	-1.91525	-0.26736	0.954168	0.42679	1.17135	0.840194	-1.17861	-0.915407	-0.996208	0.22217
33945	-	opHsV0400012046	-1.62487	-1.39855	0.91143	0.551698	0.412253	-0.448474	0.746461	0.331121	0.741181	0.548075	0.69388	0.184664	-1.02698	-1.62904	-1.21856	-1.06411	0.0754038	0.17194	2.23207	-0.497098	1.03847	-0.975516	0.58201	-0.476291	1.38717	1.36273	0.531243	-1.05205	1.33235	0.812041	-0.0203176	0.491585	0.354582	0.594649	0.198538	0.370059	-0.210586	-0.460237	1.8881	-0.266669	-0.0273143	0.176799	-1.66738	-0.807702	-1.61994	0.842506	0.638546
7439	GPRC5A	H200014654	-1.62832	-0.368137	0.413585	0.164295	1.15891	0.154295	0.96894	0.0139266	1.15743	0.105206	0.10655	-0.202223	-2.18857	-2.16498	-1.77294	-1.46632	-1.71379	-1.64679	1.38252	0.766485	-2.08042	-2.11604	0.161955	-0.473082	0.558286	0.719153	0.295613	-0.540696	-0.15273	-1.19072	0.634687	0.408453	0.352212	1.9191	0.330717	0.523746	-0.488665	-0.700604	-0.121686	0.760093	0.762368	1.05083	-0.450827	0.343283	-0.275533	0.627084	0.802359
30054	-	opHsV0400008155	-0.610685	-2.40441	-0.309567	-0.515251	-0.12524	-2.22749	-1.06963	-1.32809	-0.1063	1.13147	-0.22651	0.5219	0.0678192	1.65321	0.411405	0.584217	1.3249	0.696923	1.15661	-0.317339	1.30356	-1.18729	-3.23602	-0.9903	1.24297	0.950744	0.33856	-1.86456	-0.765737	0.53982	-0.218089	-0.0425713	-0.353476	0.0917528	0.919297	0.321705	-0.0291131	-0.365294	-0.324522	0.339275	0.918745	0.736978	0.770698	-0.315045	0.0648601	0.617842	0.658442
17012	CRSP8	H300014880	0.0305865	-0.425433	-1.61541	-1.00352	-0.64649	-0.280845	0.367686	-0.553087	-1.18737	0.281898	-0.0326324	0.13375	1.50269	1.23075	2.14738	0.925463	0.236	1.27175	-0.138611	-0.63092	-1.87911	0.246029	-0.431675	-0.562785	0.0473705	-0.873941	-0.549668	0.259827	0.629064	1.17187	0.584826	0.506994	0.945113	0.118786	-0.442974	0.259827	0.446336	0.759615	-1.18427	1.13427	1.17112	0.602882	-0.381	0.730052	0.101334	1.10479	0.946753
27264	DIO3	opHsV0400005374	0.29391	-0.558582	-0.690107	-1.05671	-1.29078	-1.50344	-0.584113	0.797643	-0.316758	-0.41965	0.539184	0.0139767	1.22829	1.17061	1.35859	-1.34771	-1.94755	0.457189	-1.07556	-0.14793	-0.187455	-0.457974	-0.324483	-0.352534	0.817651	-0.587827	-0.00516064	-0.0274375	0.796744	-1.67141	-1.70245	-1.4932	-1.77235	-0.30351	-0.168018	-0.689112	1.30925	1.44321	0.583275	0.0578876	-1.40767	-0.590982	1.52568	1.28048	1.68504	0.106711	-0.325185
33806	-	opHsV0400011907	0.194425	-1.36922	-0.178522	-0.868183	-0.340869	-1.06041	0.190002	-1.3805	-0.332052	0.968973	0.727484	0.767154	1.4025	1.19667	1.31524	0.764104	0.25363	0.768806	-1.72016	0.832857	-0.508119	-1.47027	-0.828567	-0.779548	-0.0971148	-0.212436	-2.05956	4.51844	-0.783255	0.178775	-0.427615	-0.778407	-0.543369	-0.748501	-1.06182	-0.916205	0.657844	0.608184	0.0424173	-0.185519	-0.699991	-0.650476	0.839556	1.11108	0.945232	-0.19581	0.281655
14168	Q92617-2	H300009055	-0.491129	0.0218305	-0.749704	1.7074	-0.446456	1.72965	-0.662861	-0.920005	-1.36342	0.599805	0.858644	0.666767	1.03303	0.163609	1.03783	0.350494	0.56339	1.23305	-1.67334	-0.36815	-0.545631	2.28764	1.87135	2.59158	-0.964255	-1.05022	-0.724627	0.488671	-0.00320275	0.447675	0.488363	0.803451	0.961683	0.456942	0.813076	0.566242	1.08699	0.906777	0.779759	-1.03665	-1.08033	-0.993451	-0.0287614	0.595978	-0.111346	-0.926724	-1.09875
27635	FOXP2	opHsV0400005745	1.17363	0.21757	0.625284	1.3393	1.00397	0.565246	1.35817	0.186931	0.714762	0.820606	0.696226	0.274042	-1.05169	-1.82464	-1.74529	0.0890738	1.01567	0.684227	0.374016	-0.348459	0.00504152	0.239073	-0.356851	0.803711	0.470697	0.240328	-0.724238	-2.14908	-3.4038	-0.0607343	0.177188	0.164999	0.122142	-0.4568	-0.135353	0.0752083	-1.43607	-0.427033	-0.884158	0.777521	0.788606	0.614963	-0.711545	-0.65604	-1.12461	0.262008	0.471629
25682	ZNF613	opHsV0400003792	-1.33038	0.0788951	-0.606793	1.89822	1.45639	1.88537	1.15234	2.33198	0.883276	-0.276167	-0.289063	-0.432041	0.664323	1.18706	0.844931	-0.0811988	0.759305	-0.154065	0.268725	-0.997037	0.494331	1.24975	1.17445	1.56378	-0.185587	0.324228	-0.991253	1.05425	-0.128723	0.153536	0.358553	1.07591	-0.0979144	-0.242999	-0.190613	-0.180362	0.0306875	-1.69885	0.0853004	-0.519911	-0.304396	-0.468282	-2.36519	-0.290578	-1.05377	-0.502833	-0.0154073
11670	-	H300004180	-0.276061	-0.605599	0.210845	0.0206046	0.157339	-0.114883	0.263308	0.702952	0.146547	0.464231	0.632135	0.650559	-0.552169	0.280247	0.339073	-0.39067	1.51008	0.335532	0.129831	0.314613	1.31574	1.50952	-0.996433	-1.63178	0.388064	-0.248989	3.74451	-1.08692	0.0909327	-0.515036	-0.47274	-1.31308	-0.103598	-3.87836	-0.984774	-2.64439	0.503572	0.412844	-0.191357	0.556979	0.398987	-0.547599	0.198685	-0.538308	0.0328179	-0.523543	-0.354377
2832	SIRT4	H200005010	1.20495	1.24688	0.440614	1.24462	1.01142	1.76745	-0.306666	1.18103	0.601031	0.215925	0.0805586	-0.156265	-2.56687	-1.52627	-0.656881	0.519703	1.09396	-1.5944	0.758302	0.579914	-0.782801	0.269309	-1.82157	-0.485601	0.194456	-1.31036	0.173328	-1.73874	2.12108	2.35212	0.351183	-0.644022	0.669215	0.0401412	0.450464	0.786031	-0.450682	-0.39701	-1.24596	-0.337218	-0.93481	0.714294	-0.75681	-1.46197	-0.99417	0.709519	-0.522128
6879	LRRC45	H200013423	-2.70912	-0.54349	-1.45987	-0.775644	-1.15023	0.0180342	-0.721724	0.572432	-0.816587	-0.205898	-0.368255	0.42743	-0.386446	-0.257559	0.278038	0.578746	1.13648	-0.576409	-0.0059721	1.60575	0.595347	-0.00426033	-1.72539	2.67869	2.24096	-0.443534	-0.155964	0.907209	-0.0977795	0.70889	0.605364	0.824991	1.86642	-0.918911	1.29297	0.397712	0.560214	-0.399996	-0.704849	0.133561	0.584365	0.672733	-0.277012	0.15125	-0.298458	0.62664	0.220005
27001	NP_997345.1	opHsV0400005111	-0.374606	1.34357	-1.15249	-0.605735	-0.654961	0.857915	-0.184952	0.507326	-0.805701	0.302705	0.0636399	0.497069	1.14053	1.90138	1.55383	0.527553	0.29369	-0.59817	-0.268601	-5.20099	0.887837	-0.312016	-0.399578	-0.232095	-0.0524808	0.144803	-0.60337	-1.86013	-0.331157	-0.834183	-0.371205	-0.647548	-0.687825	-0.312071	-0.690626	-0.438023	0.528279	1.2708	0.588139	0.557652	0.132628	0.18581	0.965983	0.513814	1.41949	0.276887	0.173427
34137	-	opHsV0400012238	0.581056	0.596966	0.789833	0.93092	0.855854	1.05871	0.76421	1.11835	0.590016	-0.635116	-0.12843	-0.858092	0.457378	0.0472903	0.726372	0.460013	1.00227	-0.218459	0.581334	-0.72676	0.522512	-0.182458	1.23023	0.332002	-1.00686	-0.639116	-2.08105	2.60346	1.23454	-0.0799566	-0.42625	-0.487704	-0.601881	-1.46384	-0.771499	-0.577525	0.641497	0.288162	1.21058	-1.48135	-0.807685	-1.15108	0.669523	1.36618	1.92769	-2.05807	-0.990072
26519	O00627_HUMAN	opHsV0400004629	0.0744782	-3.29877	0.579045	-1.02986	-0.588838	-2.75671	-0.822537	-2.37248	0.782264	0.213202	1.03389	0.474501	-1.10465	-1.77739	-1.64815	0.368905	0.24629	0.120215	0.0443707	-0.1349	1.28637	1.43314	1.362	-1.9217	0.0753308	0.119114	-0.330818	0.2748	-1.01064	1.10291	0.222673	0.546686	0.453781	-0.26177	0.143766	0.0586007	1.0641	1.58135	1.22106	-0.333326	0.0926072	0.00532274	0.362117	1.29228	0.93271	-0.368649	0.0321356
13397	LOC731028	H300007573	0.481427	1.00865	-0.279455	1.11635	0.312041	1.12908	1.24141	0.213564	0.122967	0.607601	-0.242132	0.845313	0.668607	-0.0264474	0.761946	-3.88464	-0.66864	-0.39591	-1.7398	1.12954	-1.6228	1.22366	1.21078	0.945458	-1.03554	-1.23629	-0.672198	0.444477	-1.629	-1.1371	-0.939282	-0.487303	-0.776455	-0.913794	-1.02737	-1.06293	0.348595	0.858126	-0.0736648	1.20804	1.34068	1.20009	-0.0704864	0.604048	2.05926	0.566265	-0.038845
3686	ACD	H200006475	0.650051	1.48335	-0.427961	0.103503	-1.68674	1.03708	0.178659	1.23291	-1.1692	0.40652	1.22102	0.808191	-0.77801	-1.42764	-0.435015	1.94643	1.6448	0.055789	-0.555484	-0.819801	0.265277	-0.384972	-0.571634	0.255226	0.676757	-0.472346	0.57816	-0.0138191	0.526289	0.0977906	-0.916918	-0.81229	-0.258462	0.106046	1.10564	1.1941	0.326878	0.527179	0.40777	1.43348	0.825109	0.969839	0.478602	1.08561	-0.075853	-0.365779	-1.16332
23926	KIRREL	opHsV0400002036	0.909205	-2.73481	0.93473	-0.858319	-0.199782	-2.2024	-0.3437	-1.6913	0.698438	1.20455	0.982681	1.47228	-0.430183	-0.837717	-0.699882	0.868308	-1.0712	2.02826	0.375758	-0.415945	-0.32974	-0.239711	-1.18227	-1.18495	-0.342667	-0.99069	0.215993	2.86795	0.604833	0.398052	0.609738	0.421905	0.222785	0.617317	1.19447	1.19202	-0.238547	0.295129	-0.0958261	0.581522	0.566249	0.910714	-1.13181	-0.973874	-0.247126	0.287124	0.376004
12429	NP_001009562.3	H300005646	1.78791	-0.623377	0.368423	0.432321	0.516995	0.427844	-4.22876	0.202605	1.04183	0.253367	1.53473	1.456	0.63805	0.641747	0.20274	2.09164	0.395733	0.401397	0.633348	0.232825	0.909161	-1.3098	-1.88387	-0.874189	-1.84691	-2.1369	-0.205839	0.166073	-0.327986	-0.339816	-1.15877	-0.61437	-0.471639	-0.722	-1.41622	-0.969657	1.04733	0.645668	0.0742952	0.919341	-0.676543	0.042329	0.33091	-0.00873978	-0.0309064	0.560173	0.571859
2844	PLEKHG1	H200005039	-1.73387	1.8475	-1.23911	1.34767	-0.541545	2.15236	0.0798142	1.15366	-0.665378	0.182489	0.0781379	0.241897	0.124775	-0.837164	-0.666849	-0.20801	-0.247498	0.321401	0.789743	0.382537	-0.560893	1.38058	1.92139	1.38307	0.73075	0.0504426	0.621587	0.351218	-1.62158	-0.599552	-0.40396	-0.234731	-0.242634	0.52225	-0.138924	0.24466	1.3457	-0.251715	1.23796	-1.02938	-0.0174418	-0.114618	-0.0840879	0.24617	0.617072	-0.36616	-0.38361
19087	SGIP1	H300018964	0.281028	-1.60627	-0.582736	-0.44109	-0.311573	-1.74896	-0.0646579	-0.630353	-0.247669	-0.0813288	-0.407758	-0.220616	0.762912	0.450999	0.654933	-0.505114	0.214377	0.283501	0.652332	0.637099	0.922387	-2.47586	-1.98209	-1.91763	0.888721	1.15969	0.81367	3.40087	-0.748773	2.19572	0.317115	-0.0128039	-0.252178	1.19443	1.36844	1.71765	0.407493	-0.964384	0.535343	0.45603	0.804186	1.00199	0.328162	-0.243177	1.07968	-0.283119	-0.387694
34965	-	opHsV0400013066	-0.325635	-0.158132	-1.39591	0.0179208	-1.45916	-0.732731	-0.248707	-1.07963	0.0346276	-0.467641	0.568492	-0.315179	1.99857	2.61075	2.39778	0.307051	-0.294011	-0.750044	-0.792597	0.456656	0.124601	-1.57511	-1.60478	-1.45068	0.510879	-0.526356	0.476514	0.154481	0.178131	-0.0830716	-0.354861	0.234546	0.23427	-0.291706	0.278326	-0.307119	1.24685	1.24425	0.342964	-0.416567	-0.327576	-0.451926	1.81607	1.41449	2.0429	-1.16045	-0.343681
10555	C2orf27	H300001969	-0.597974	-0.715683	-0.16564	0.570541	0.304074	0.0504619	0.788891	0.745003	-0.0796523	1.5217	-0.469752	0.771747	1.04993	1.91547	0.331307	0.492805	-1.55163	0.779898	1.06158	-0.238745	-2.38187	0.418184	0.125648	0.251524	-0.431799	-0.386293	-0.418383	-2.02965	-1.46676	-1.49012	-0.774015	-0.887116	-1.00974	-0.931905	-0.669471	-0.959255	-1.10321	0.214866	-0.644675	1.73012	1.05047	1.85647	0.536356	0.120501	0.434821	1.46912	0.973042
22502	-	opHsV0400000626	-1.14256	2.60477	-0.0519183	-0.142933	-0.310412	1.6452	0.934498	2.54525	-0.419545	-0.801665	-0.0132627	-0.923564	0.342745	-0.50888	0.649239	-1.42881	0.294071	-0.238745	2.02738	-0.408907	-1.2607	1.27847	0.865699	0.331943	-0.521454	0.332653	-1.25226	0.598572	-2.01634	-1.05	-0.0947004	0.50687	0.302576	-0.0870306	0.788782	0.0434104	-0.00100962	-0.0635793	-0.063659	-0.47669	-1.18892	-1.11907	0.0092704	0.0878469	-0.509772	-0.633836	-0.768523
19286	-	H300019211	-0.588624	-1.57597	-0.322741	0.300923	-0.500085	-0.499202	-1.82774	-0.800431	-1.47643	-0.192128	0.300779	-0.078753	1.75055	-2.00163	0.131754	0.79335	-0.0443273	0.33666	1.95332	-0.54916	-0.115341	-2.22777	-0.954851	-2.57002	-0.419529	-0.201847	0.368033	1.32961	-1.78309	1.3207	-0.0918902	1.07582	0.762043	1.06007	1.35411	1.79012	0.622381	1.6516	0.203935	-0.185607	0.519655	0.117455	0.224779	0.550603	0.6057	-0.631207	-0.341885
21696	BBS1	H300022630	0.0643823	1.29258	0.978011	0.590544	1.17791	1.18654	0.979003	2.08552	0.727996	-0.1633	-0.329292	-0.243366	0.807382	1.16117	1.10656	0.939196	0.305914	0.0989715	1.90814	1.15682	0.264376	0.887694	-0.533381	0.746842	-0.990817	-0.814719	-1.64521	-2.24695	0.287277	0.5394	0.0317225	-0.431179	-0.0652371	-0.609671	-0.961112	-1.05541	-0.798866	-0.857641	-0.66421	0.117908	0.046198	0.533405	-0.680274	0.799364	0.392407	0.149656	0.000622161
12170	hCG_1645727	H300005128	-0.220372	-1.85804	-1.04145	-1.05506	-1.06737	0.276947	-0.73276	-0.675188	-0.739729	0.557491	0.379221	0.536434	1.11034	1.5823	0.635959	-0.298641	1.16387	-0.696527	-0.891089	0.814416	-1.82301	-1.28972	0.0403551	0.0216843	-1.33902	-1.26717	-0.10582	1.20405	1.93678	0.328546	0.751739	-0.100652	0.518978	0.591264	0.0351941	0.380312	-1.01276	-0.14685	0.904134	-0.0980958	-0.617163	-0.506808	1.24421	1.44972	1.8388	1.26576	-0.118796
9746	ANP32D	H300000338	-1.20654	3.18536	-1.20531	-0.620004	-1.33168	0.832748	-1.36952	-0.433731	-1.91528	0.485961	0.513839	0.399407	1.55217	0.571601	1.01171	1.60248	0.741576	0.19098	0.133621	-0.403067	-0.0819515	1.60796	1.60375	1.49472	-1.00198	-0.754887	-0.59367	-0.354339	-0.925082	-0.201412	0.124213	0.178638	0.454314	-0.254899	-0.245296	-0.150273	0.151206	0.779617	-0.26522	0.876513	0.85794	0.961442	0.824579	0.243755	0.974605	0.183129	0.187011
17847	TG	H300016718	0.546064	-0.650399	-0.450542	-1.80293	-1.0712	-0.939784	0.282574	-0.606609	-1.07342	0.344802	-0.35639	0.747174	-0.302525	-0.669982	0.786719	1.34645	-0.523899	-0.363598	-0.687938	0.0806551	0.111207	-1.04933	-0.393115	-0.900635	0.2161	0.0985221	1.06979	-0.906076	2.86021	-0.0457853	-0.127999	0.52	0.633602	0.544466	0.595403	0.693169	-0.394617	1.11769	0.763681	0.623957	0.24	0.82414	1.1931	-0.00995016	1.12242	-0.732029	-0.35404
31869	-	opHsV0400009970	-1.01305	-1.84499	-0.859298	-0.171562	-0.568975	-0.701364	0.256511	-0.486743	-0.474613	-0.277041	0.901668	0.202491	0.291735	2.06592	1.74494	-0.0903212	-0.728783	-0.165823	0.351212	-0.447219	-0.147447	-2.90266	-2.67007	-2.86393	0.74857	0.996102	-0.103823	-0.181378	1.53435	0.991803	0.161851	0.238803	0.0737309	0.866388	0.969046	0.459233	1.16067	1.17745	0.816123	0.568482	-0.544706	0.554245	0.756229	0.430184	0.226711	0.634228	-0.234179
19780	SF3B1	H300019867	-0.310478	3.35318	-0.219399	0.367015	-0.310498	2.12409	0.123476	0.25433	-0.408034	-0.00325998	-0.149106	0.20534	0.114316	-0.487537	-0.126388	-0.0337538	-1.4225	0.737396	-1.11902	0.206637	0.558861	2.88368	2.87024	3.00547	-0.0213353	0.0266823	0.214744	0.15492	-0.501174	-0.780383	-0.808667	-1.01792	-0.703228	0.0952201	0.0741749	0.139912	-0.126091	-0.55576	-0.210238	-0.773491	-0.82783	-0.771055	-0.566227	-1.35093	-0.840199	-0.157118	-0.499569
9203	-	H200019741	1.47721	0.724497	-0.590482	-0.370124	0.425191	1.88599	-0.759258	0.979851	0.359384	0.0377818	0.0628836	0.745607	-0.87015	-1.93452	-1.48842	1.4145	1.57298	0.178621	-0.827786	0.736193	-0.0547133	0.0848726	0.608118	0.782129	-0.969454	-0.947766	1.90731	-0.388045	-2.20891	-1.95674	-0.276032	-0.436331	-0.419311	-1.19669	-0.670208	-0.855091	0.61304	-1.05436	1.26663	-0.999205	-1.1376	0.0394393	-0.396855	-1.98333	-0.53558	-0.257387	-1.49638
17394	RNF7	H300015761	-1.19244	2.24185	-0.5462	0.530743	0.752026	2.79097	0.920994	2.34325	-0.345581	-0.158555	-0.507022	0.00493178	-0.842122	0.0537994	-0.468925	0.394834	0.742571	-0.314721	1.1226	0.631037	-0.924485	1.87302	1.11911	1.8144	-0.399154	-0.39639	-0.161372	-1.5558	0.818586	-0.990356	-0.792795	-0.711447	-0.705892	-0.672121	-1.32094	-0.887055	0.0623976	-0.419144	-0.802342	0.462845	0.373112	0.272245	-0.606744	-0.174913	-0.185315	0.995091	0.499279
16007	NP_079121.1	H300012820	-0.816414	-0.0581156	-0.5061	-0.61052	-0.589928	-0.0200139	-0.611291	0.554365	-0.951851	-0.611001	0.0264294	-0.530091	1.19675	2.56747	1.15771	-1.0139	0.326228	-0.721232	0.0480434	0.0858432	0.788511	0.236197	0.121062	0.310048	0.137889	-0.164186	0.194218	2.85857	0.74594	-0.518425	0.208027	-0.367708	0.335043	0.370162	0.401474	-2.20301	-0.0224972	0.353598	0.946631	-1.35521	-1.79183	-2.25739	0.843846	-0.294343	-0.545318	-0.873896	-0.467599
23552	-	opHsV0400001662	1.33243	-2.43015	-0.762094	0.0875549	-0.674509	-1.7936	0.114527	-1.86882	-1.20605	-0.0840811	-0.349709	-0.431786	-0.300797	2.86013	2.14656	1.22578	-0.0308027	0.398152	-0.512434	-0.601824	0.581798	-0.508738	-0.340475	-0.325871	0.115255	0.500832	-0.346095	-0.0832219	0.55566	1.02807	3.53855	0.652109	1.099	0.760041	0.496952	-0.830866	-1.11846	-0.0262044	-1.29983	-0.076346	1.19705	-0.284984	0.0163579	-0.419768	-0.115165	-0.290718	0.632991
32429	-	opHsV0400010530	-1.53323	-1.45189	0.0570113	-1.93286	-0.677672	-2.21068	-0.619186	-0.0451298	0.458565	0.874802	-0.295505	0.760364	0.0537676	-1.47223	-1.1323	-2.62448	-0.184475	0.731837	0.4109	-0.542556	-0.425425	-0.484408	0.0774638	1.13685	0.781666	0.894566	-1.15184	-0.562987	0.859492	0.405075	0.240539	-0.287449	-1.31679	0.295775	-0.147565	0.994553	-1.19845	-0.796014	-0.666665	1.28117	1.08576	1.23549	-0.774842	-0.436992	-0.0237067	1.03208	0.472357
30908	-	opHsV0400009009	0.163578	-2.90882	-0.438988	2.59065	-0.76267	-2.33577	-0.78934	-1.76944	-0.30935	0.293582	0.569485	0.617139	0.68017	-0.240283	0.256495	1.46085	0.830862	0.332458	0.990586	3.95173	-0.196786	0.656549	0.210157	-0.259578	0.313301	1.08511	0.234491	-0.905465	0.978334	-0.587816	-0.162814	-0.0248843	-0.108916	0.374091	-0.107446	0.549818	0.0967058	-0.712143	0.146622	0.171528	-0.342937	-0.0634009	0.303974	0.833122	0.85604	0.341824	-0.607768
32868	-	opHsV0400010969	-0.623577	2.86829	0.175104	0.781595	0.0776946	0.142265	-0.641415	2.34112	0.0857913	0.4396	0.517615	0.405467	0.921352	0.760974	1.18723	-1.51889	-0.306899	0.887054	0.197111	-3.86889	-0.70981	0.086539	-2.06484	-0.69334	-0.581685	0.0264123	-0.314203	-0.161437	-0.306124	-0.81909	-0.473196	-0.981907	-0.865708	-0.665671	-0.349502	-0.918286	0.0722629	0.457168	0.174633	0.221654	-0.850727	0.125567	0.887585	1.49634	-0.0722366	-0.250621	0.405497
34329	-	opHsV0400012430	2.91112	1.03157	1.15898	0.121536	0.274847	-0.204467	0.251083	0.402095	-0.182899	-0.0573431	-0.162382	0.275223	1.09336	0.959877	0.912169	0.990126	0.584171	-0.505258	0.263305	-0.647201	-0.350706	-0.961735	0.062708	0.166474	-1.19946	-1.7229	-4.27568	0.594575	-1.14382	-0.0746859	-0.693754	-0.845646	-0.125834	-0.450365	-1.24127	-0.41105	0.963405	0.00554325	1.18267	-1.37739	-1.3248	-0.0635599	0.949124	0.436492	1.42807	-0.7998	-0.293922
10695	CD151	H300002226	2.48189	0.0864918	0.49061	0.197994	-0.0158057	0.564597	0.441729	-0.557653	-0.101114	-0.643033	-0.569537	-0.645106	0.18299	0.166747	0.206541	0.66385	0.770414	-1.718	0.0348051	-0.0398111	-1.96551	-0.683456	-2.78315	-3.39793	-0.801451	0.460511	-1.2968	0.738089	0.712948	0.608624	0.242263	0.333748	0.753705	0.500775	-0.445717	0.540573	-0.459343	-0.680712	-0.0458774	0.778166	1.50735	2.19659	-0.2084	0.0543641	0.191596	1.22086	0.588374
21306	LETMD1	H300021988	-0.916939	0.734594	-2.3117	0.625431	0.15531	1.97146	0.556901	0.985881	-0.89597	-1.71975	-0.508705	-1.11118	0.912291	0.43251	1.25741	-0.524015	1.07488	-0.776099	0.219008	-0.719457	-0.63733	0.541179	0.0100407	0.632305	-0.464782	-1.09283	-1.43829	-1.25222	-0.807903	-0.488968	-1.06043	-0.657185	-0.424394	-1.0091	-1.05916	-0.912435	1.74149	0.520282	0.763798	-0.320253	-0.986052	-0.475315	1.01639	0.739272	0.809184	0.162772	0.0954077
11197	APR2_HUMAN	H300003229	-0.943201	-0.333828	-0.782989	-1.0877	-1.11231	-0.794103	-0.928545	-0.457985	-0.64946	0.341598	0.249737	0.597733	0.758393	0.403538	0.601303	1.6424	-0.535785	0.21739	0.393807	0.334489	-0.296075	-0.488481	-0.693187	-1.42128	-0.772509	-0.282374	-0.46538	-0.00143407	-0.70917	-0.45345	0.363272	0.383227	0.351726	0.250304	-0.107994	0.125519	0.283711	0.647513	0.665744	-0.624028	0.424625	0.765112	0.605059	1.08725	1.29417	-2.30302	-0.636516
19524	SLC38A1	H300019533	0.33332	1.26674	0.42737	1.33034	0.546712	1.17516	0.308365	1.11759	0.468129	0.0264779	0.231439	-0.051054	-0.89822	-0.710722	-0.731727	-0.571085	-1.51509	-0.662903	0.24538	-0.408553	-1.07816	0.00921528	-0.324342	0.31616	0.190081	0.0452513	-0.319922	6.04956	-1.68744	0.394342	0.154775	0.253811	0.191841	0.543004	0.195906	0.386312	0.0356602	-0.0584115	-0.253329	-0.946549	-0.892287	-0.762298	-1.03001	-0.709463	-0.995881	0.199118	-0.0134924
17260	C20orf59	H300015434	1.63166	-1.00809	0.030617	-2.05741	-1.06014	-1.59839	-0.662929	-0.729013	-0.229788	0.410143	-0.229962	-0.232214	1.03705	-0.716759	-0.38332	-0.690814	1.15318	-0.0760349	-0.117155	0.461613	-0.0426661	-2.05062	-1.52314	0.390288	0.101577	0.60665	0.733222	2.86013	1.47815	0.314024	0.204249	1.26353	0.117442	0.621499	0.663647	0.541664	-0.127265	0.420752	0.886588	0.888885	1.36466	0.0461272	0.0237627	1.39597	0.575154	0.658163	-0.634112
388	DPYD	H200000421	-1.8414	1.13788	-0.691419	-0.874312	0.0286019	-0.0620856	-1.01768	-0.448524	-1.38644	-0.170845	-0.4948	-0.361502	0.752989	0.673822	0.416789	-1.09683	0.655883	0.497791	-1.90695	-0.563812	1.51991	2.56848	2.31116	2.66856	0.527862	0.736562	0.342927	-0.737016	1.68384	0.0797731	0.0126344	0.0595346	-0.379166	-0.0355187	-0.578859	-0.819433	-0.899505	-1.12319	-1.2036	0.321248	0.423208	0.455079	-0.180165	-0.0126425	-0.163106	-1.30094	-1.5359
11507	DAO	H300003885	0.191879	-0.792549	-0.087317	0.217297	-0.181168	0.128728	-0.388715	1.45616	-0.50748	0.160955	1.08049	0.495669	-1.20061	-0.557309	-1.76633	0.128626	0.595949	1.23763	-0.750853	-1.02659	0.160018	-0.425838	0.28409	1.48085	0.232697	-0.282539	1.32341	-0.651145	1.19139	-0.115572	1.11147	-0.0160238	0.840252	0.461738	-0.207845	0.26393	-0.868175	-1.82104	0.026953	0.794825	1.8108	0.258533	-0.880743	-1.03238	-0.279475	0.652825	1.0517
16615	PMS2L11	H300014053	-0.608618	2.58183	-0.506054	-1.18437	1.01318	2.72531	1.24069	2.33339	-0.0130598	-0.160004	-0.262642	0.214246	0.171666	1.26275	-0.0210644	0.0392776	-0.342087	0.550466	0.321583	0.0114637	-0.605653	-1.21483	-1.50654	-1.59748	-0.773569	0.208776	-0.884417	0.384028	-1.80933	-0.00414629	-0.804986	-0.713422	-0.795226	-0.451468	-0.879223	-0.319918	1.4014	1.62468	0.0393369	-0.754855	-0.30865	-0.259684	-0.438431	0.248187	0.135246	-0.449963	0.0170437
20833	ATAD3B	H300021274	-0.067648	-0.750667	-2.31097	-0.3769	-1.68908	-0.19862	-1.68163	-1.20122	-0.597017	-0.334225	-0.543964	0.451218	0.366531	1.29044	1.46309	1.35782	-0.752722	-1.48652	-0.160495	0.734839	0.256036	-1.73226	-1.69087	-0.772836	0.182114	0.553446	0.548628	-3.34841	-0.111496	0.501953	0.650046	0.382512	0.274404	-0.112209	-0.071712	-1.18003	0.395526	-0.0389954	0.233916	0.622144	0.963114	1.23341	0.634569	1.30856	0.986898	0.00386143	0.481188
19314	GTPBP3	H300019248	-0.646512	-0.617836	-1.00737	-0.639839	-0.773088	-0.434609	-0.695723	-0.636695	-0.754576	0.0935943	0.131376	0.123675	0.473825	1.22284	1.26503	0.174507	-0.169664	-0.293295	-0.251168	-0.566426	-0.026277	-0.460318	-0.896191	-0.551433	0.106639	0.0142166	-0.0672195	6.64102	0.209374	0.155127	0.4011	0.236047	0.421836	0.189467	0.0293317	0.0549942	0.406559	0.356725	0.253128	0.279464	0.142289	0.317659	0.680573	0.426719	0.504727	-0.143522	-0.224541
9609	KCNT2	H300000068	-0.436488	0.273069	-0.0975998	-1.95654	0.1152	-1.07176	0.926741	-0.178092	-0.289691	-0.585828	-0.0882977	-0.583562	0.538599	0.123754	0.146009	-2.43195	-0.998407	-0.415604	1.77725	1.66213	0.322007	1.28873	0.392237	3.11771	-1.50041	2.68164	1.11027	1.27627	-0.0803014	-0.243523	-1.07323	-1.04518	-0.61258	0.632847	-0.0573376	0.366942	0.151275	-0.645536	0.140563	0.709992	-0.313202	-0.239357	0.846491	0.257044	-0.0414097	-0.358683	-0.291004
24609	SDHA	opHsV0400002719	0.0345556	0.383231	-0.909747	0.0521848	-0.730262	0.814904	-0.6259	-0.672826	-1.07855	0.82552	-0.266761	0.805743	1.13042	0.180412	0.127641	0.697457	0.831207	-0.126575	-1.68643	-0.979071	0.0868124	0.224009	0.770437	-1.12286	-0.975469	-1.41951	-0.497934	0.146823	1.49493	0.356674	-0.62258	-0.853888	-0.386315	-0.0291091	-0.40276	0.203088	-0.4109	0.355844	-0.440919	1.93227	0.362448	1.57668	0.0797714	0.931309	1.30107	2.62995	1.84726
29379	TRIM48	opHsV0400007480	-0.807126	-1.33973	-0.331501	-0.484838	-0.251276	-1.67007	-1.69549	-0.707841	-1.74159	0.0296686	-0.0543169	0.523863	0.242138	0.0670066	0.0322621	-0.391601	-0.510822	-0.712522	0.389521	-0.618711	0.726616	-0.190106	-0.461152	-0.753707	0.360763	0.25434	5.73812	-0.263303	-0.350773	0.143571	0.502261	0.784251	1.34991	1.17717	0.654494	1.77952	0.0320392	0.274356	0.212332	0.276159	0.37815	0.521494	0.0893673	-0.24914	0.209124	0.601674	0.383245
27602	-	opHsV0400005712	-0.595478	-0.172111	-1.14054	1.32951	0.615242	1.27767	1.64259	1.10929	0.186611	0.187188	0.759193	0.695483	-0.716619	-0.651378	-0.926299	-0.0484264	-0.22731	0.209143	0.601442	0.644352	-1.46404	-0.0760921	0.503801	0.537933	0.478135	0.688239	-0.00211661	1.50968	-1.02998	-1.09948	0.132457	-0.968553	0.0329711	-1.19485	-0.894215	-1.05842	0.0473484	-0.119602	-0.319262	-1.09765	-0.820849	-0.437585	-1.07145	-0.841306	-0.787008	-0.1786	0.1601
22053	FAM78A	opHsV0400000178	-0.398334	-0.0562683	-0.328934	-0.120041	0.272144	-0.0140964	-0.963832	-0.181718	-0.692038	1.01185	0.0596039	0.950601	-0.852604	-2.37536	-2.19428	-0.808722	0.41409	0.560449	0.416919	1.24746	0.286583	0.743833	0.476576	0.430976	-0.280183	0.36053	0.185289	0.181597	1.07988	1.74592	0.399746	0.915754	1.02658	1.96906	0.850315	0.4022	-0.941695	-1.03898	-2.12037	0.78368	0.993217	0.267167	-1.7445	-1.70577	-1.31557	-0.297699	0.0764473
1508	RHOD	H200002449	0.659895	-1.69108	0.586974	-0.645285	-0.703103	-0.699323	-0.696597	-1.22638	-0.785197	1.49551	0.0435713	0.405664	-0.899991	-0.531154	-1.36258	1.19858	0.550603	1.34691	-0.563421	0.131256	2.03155	-0.523078	-0.846301	-1.32286	0.0233306	0.10742	-0.0385079	1.59113	1.47696	1.46431	1.139	0.0694977	0.891818	1.15913	1.79774	0.382656	-1.21189	-1.37978	-0.842592	1.28518	0.694083	1.47524	-0.464198	-0.720052	-0.0580185	0.590101	0.3644
9260	PRPF38B	H200019898	-0.106263	-2.60681	0.434566	-1.76058	-1.09668	-2.2236	0.632623	-2.1087	0.747837	0.156853	0.862021	0.916732	0.354411	-1.32306	-0.662289	-0.892196	-1.5924	1.67223	0.149472	0.707627	0.683618	-0.403362	0.257819	0.202187	0.245148	0.625953	1.04271	1.08331	0.309926	1.07836	0.416273	1.48791	0.81343	0.729982	1.34642	1.09934	-0.140733	1.05826	0.586104	-0.502475	-0.405698	-1.15271	-0.31766	-0.913347	-0.305607	-0.670032	0.0979451
25815	AFG3L1	opHsV0400003925	-0.309171	0.791246	0.511277	-1.2106	-0.746063	-1.84382	-0.216564	-2.00584	-0.150034	0.197124	1.50325	0.138021	2.13846	1.24062	1.4267	0.2772	-0.355558	-0.0515573	-0.495287	-2.23485	0.128118	-1.49388	-0.667278	0.249537	1.0648	1.15899	-0.970779	-2.37125	-0.583135	0.022355	0.918151	0.693211	0.687856	0.408908	0.208051	0.26697	0.0877892	2.45538	-0.36509	0.199032	-0.411958	-0.238739	0.478943	0.651556	1.68924	1.05333	0.189645
12864	ZNF483	H300006479	0.227862	-1.05181	0.29806	-0.212696	0.264482	-0.485855	-0.244582	0.291584	-0.068306	-0.321606	-0.715217	-0.079992	-0.440629	-0.914442	-0.660624	-0.939956	-0.463566	0.282029	0.0315566	-0.180596	0.296027	0.18468	0.0932202	0.146031	1.24785	-0.378863	0.0440807	6.63774	0.656547	0.295861	0.0494571	0.667986	0.925824	0.302775	0.881089	0.26489	-0.000968596	-0.366208	-0.752086	-0.234639	0.315019	-0.368534	-0.591152	-0.507761	-0.181761	-0.926723	0.167339
6604	ANKRD26	H200012809	1.06699	1.04832	0.63059	-0.510848	1.50907	1.11598	0.8813	1.68879	0.67935	0.238716	-0.273937	0.228419	-0.898082	-2.43815	-1.25746	-0.603208	-1.1716	0.241593	1.52819	0.258504	0.0324638	0.691406	-1.67031	-0.0530412	0.140733	-0.302014	0.738472	-1.89493	-0.323479	-0.348859	-0.000941267	0.203358	-0.288398	-0.732692	0.129282	-0.461314	-0.770782	-1.12584	-0.444772	0.0337668	0.257973	0.481092	-1.27513	-0.868456	-1.16881	-0.158519	0.729776
26398	-	opHsV0400004508	1.27632	-0.845546	-0.743277	-0.719799	-0.665603	-0.447563	-0.52956	-1.72004	-0.508298	1.00348	1.10501	1.48755	0.0507843	-0.986159	0.690003	1.39049	0.121736	0.838571	-0.562404	1.51098	-0.621751	-0.94269	-0.271956	-0.858835	-1.44713	-1.61958	-0.92218	0.19408	-0.260132	-0.720652	-1.09144	-1.12838	-0.868888	-0.46979	-0.722288	-0.196999	1.38009	0.249477	-0.13389	0.00399437	0.213741	0.123013	-0.530752	0.777531	1.82291	0.614174	-0.0181437
12898	OR4F17	H300006541	-0.300442	-0.22179	0.184785	-0.599971	-0.605119	-0.354743	0.116589	-0.257248	1.49565	0.902951	-0.582611	-1.30976	0.504234	-0.755585	-0.21436	0.21365	0.927423	0.711867	2.9091	1.30765	-0.53245	0.38529	-0.254723	0.286464	-0.736087	-0.33715	-0.858604	-1.09964	-0.322881	-0.547927	-0.363289	-1.4183	-1.28029	-1.78261	-1.1767	-1.3839	0.465917	0.0004902	2.09294	-0.0606779	-0.385643	-0.564186	-0.148683	-0.676311	0.359367	-0.209359	-1.2671
25563	-	opHsV0400003673	-1.13258	0.599358	1.18315	-1.20854	1.41658	0.142825	1.38972	1.92386	1.01189	-1.0492	-0.0941061	-0.353764	-0.327628	-1.78046	-1.19902	-1.00094	-0.496736	0.208238	2.43436	3.16057	1.06373	-0.847366	-1.62178	0.603942	0.519969	0.505719	0.818396	-0.845049	-1.18203	-0.843888	-0.966516	-0.984788	-1.23874	0.235457	0.0638504	-0.775176	0.161128	0.180164	-0.218196	1.03591	-0.0315932	0.635302	0.0758775	-0.909508	-0.676905	0.0768006	-0.746271
7520	FBLN2	H200014829	1.13411	-0.32518	0.393349	-0.939548	0.1765	0.0328325	0.185931	0.158191	-0.25056	0.45929	0.298293	0.470036	0.450983	-1.05436	-0.354071	0.654947	-0.810423	-0.284144	-0.300792	0.426443	-5.50321	-0.654516	-0.214926	-1.06766	0.346244	-0.582228	0.366654	-0.333127	-0.452835	-0.540331	-0.0958963	-0.0964178	0.422304	-0.58418	-0.816331	-0.746825	-0.151863	-0.840703	-0.229562	1.24217	0.669563	2.22951	-0.17695	0.468788	-0.0909299	1.23338	1.0264
17548	PLOD2	H300016091	-0.642244	0.622797	0.566913	-0.156712	0.628586	0.284491	0.809077	1.06786	0.807904	-0.506382	0.00199034	-0.851905	-1.54385	-1.16683	-1.30984	-1.52639	-1.58016	-1.44084	1.89761	2.24722	-2.52581	-1.0169	-1.44797	-1.02085	1.49081	1.24258	0.961283	-0.517666	-0.204146	-0.424179	-0.511777	-0.0525493	0.0796136	-0.582882	-0.618724	-0.484343	0.748921	1.40498	0.71841	-0.380638	-0.344445	-0.189807	0.593939	0.915015	1.03955	0.472939	0.565796
21384	G7D_HUMAN	H300022114	-0.983542	0.519108	-0.637042	-0.492727	0.806882	1.75435	0.508312	0.757465	0.459495	-0.132911	0.441745	-0.130819	1.16543	-0.0660403	0.75011	0.236228	-2.32216	-0.634135	1.34539	-0.251676	0.54325	-2.48131	-0.756984	-0.3471	-0.540437	1.51392	-0.380093	-3.42593	-1.94856	-1.09183	0.111312	-0.70873	-0.900215	-1.12016	0.282802	-1.2969	1.53843	-0.261632	0.367433	-0.225688	-0.179919	0.251613	0.409627	0.509675	0.428095	0.318368	0.229823
23043	ZNF273	opHsV0400001160	-0.507262	-1.05438	1.48825	0.624449	0.814874	-0.65083	1.54373	1.60733	1.58068	-0.106794	-0.306307	-0.521711	-0.563894	-1.40993	-0.574113	-0.671994	-0.892904	0.0371311	3.32088	1.104	0.474833	0.29292	-0.182391	-1.07742	1.16765	0.881959	0.73766	-1.69255	-0.935546	0.860882	-0.0442825	0.410066	0.322703	0.430557	0.653103	0.682963	-0.123434	-1.23513	-0.158707	-0.0455466	-0.209478	-0.605924	-0.945846	-0.955831	-1.49263	-1.18717	-0.63701
25743	A0PK11_HUMAN	opHsV0400003853	1.09767	-1.20954	-0.556675	0.458707	-0.722913	-0.666636	-0.225155	-0.445757	0.582257	0.822389	1.54988	0.544579	0.957086	0.791305	0.340816	1.94977	0.851361	-0.687649	-1.89419	0.42229	0.670518	-0.411268	0.813616	-0.702469	0.688663	0.166215	0.479993	1.34678	2.32452	-0.836173	-0.562581	-1.97451	-1.35954	-0.262227	-0.812115	-0.105824	0.697349	1.0366	1.19514	-0.0932696	-1.15207	0.312522	1.54807	1.3768	1.61071	-1.29744	-1.158
9373	SYNCRIP	H200020334	0.0691601	1.39039	-0.41606	0.280375	-0.770135	1.98356	0.0655775	0.066311	-0.482667	0.469027	-0.00923545	0.657112	0.551003	1.79336	1.64477	1.53577	0.69537	0.591735	1.28223	0.494741	-1.57241	-0.124243	0.0600175	0.602681	-1.41012	-1.4405	-1.19877	1.24588	0.379979	-0.0148236	-0.0726132	0.222295	0.641064	0.220754	-0.538292	-0.269948	0.327633	0.0379719	0.20736	-0.244384	0.885066	0.327818	-0.752892	0.12347	1.6994	-0.337057	-0.679955
20996	ZNF518	H300021510	-2.03871	-0.275493	0.0157825	-1.20274	0.241744	-0.189097	2.77567	0.377861	0.252041	-0.0674062	-0.475736	-0.298387	-0.0826877	1.0759	0.878565	-1.25011	0.445905	0.589696	1.28639	-0.733736	0.999674	0.434416	0.524694	-0.0976484	0.900354	-0.714207	-0.967617	-0.623439	0.971347	1.55596	1.11955	1.04446	1.30646	0.847924	0.446942	1.49127	-1.21015	-0.933355	-0.570472	-0.408266	0.217297	-0.707845	-0.904942	-1.66203	-1.23672	-1.79919	-0.513989
1335	KLF11	H200002085	-0.921562	1.55688	-1.03846	0.188499	-1.93689	0.149742	-1.43346	-0.695559	-2.073	-0.334944	-0.222978	0.0904514	0.959215	-0.124722	-0.435134	0.420477	1.27185	1.09961	-1.64271	-1.45975	1.85016	0.866204	0.423631	0.284356	-0.973561	-1.08204	-0.668495	-0.168889	2.15837	1.55993	0.112892	0.0134619	0.535648	1.30734	0.972862	0.905294	-0.315218	0.731222	0.0996063	0.659381	-0.146145	1.35692	0.532968	0.781492	1.22783	-0.103812	-1.04459
22184	AMMECR1	opHsV0400000308	-0.730508	0.125912	1.04394	1.59053	1.3722	1.53682	0.727573	0.264639	0.943797	-1.11028	0.00665487	-0.498871	0.110789	-0.413367	1.23984	-0.963612	0.521281	0.713656	-0.35636	-0.0786903	1.82482	-1.63606	-0.38924	0.243554	-1.06577	-1.38317	-0.959854	0.0821147	-1.76482	0.760623	0.127493	0.221908	0.526245	0.575981	0.705309	-0.0810021	0.337706	-0.166204	0.901298	1.25538	1.47454	0.908616	0.195036	0.449989	-1.21375	-1.43331	-1.27703
22166	SLC30A4	opHsV0400000290	1.03533	-1.30192	-0.924447	-0.986548	-0.87133	-0.662419	-0.826603	-1.4183	-1.16573	0.195929	0.205532	0.0368505	0.882954	0.610898	1.05669	-0.0452818	-0.250409	-1.14491	-1.11331	0.36973	-0.374266	-1.44187	-1.73787	-0.724105	-0.392813	-1.05942	-0.00945033	0.347316	-0.0943992	0.109226	-0.350263	0.552672	0.627482	0.349638	0.502975	0.528516	2.23142	1.38673	1.09954	-0.435463	-0.702684	-0.683989	1.37036	0.886089	1.34967	-0.132843	-0.198787
27352	-	opHsV0400005462	1.39891	-0.962333	0.901268	1.39068	0.672291	-1.17371	0.813935	0.286169	0.905865	0.596186	0.420662	0.25596	-1.26203	-1.76401	-1.31524	0.755363	1.66973	0.553556	0.269855	-0.228843	-1.65094	-0.86435	0.960406	-0.479244	0.464246	0.168255	0.880418	-2.78502	-0.320871	0.198471	-0.893134	-0.62668	-0.351196	-0.752966	-1.19515	-2.27554	-0.00416561	-0.305457	-0.712822	1.21392	0.957246	0.371898	-0.719598	-1.03398	-0.76949	1.13854	0.769904
32740	-	opHsV0400010841	-0.0312865	0.993515	-0.229395	0.300658	1.52794	1.02387	2.0541	2.18727	1.35544	-0.61527	-0.151129	-0.910931	0.0353644	0.855988	0.611302	-0.456726	-1.85126	-0.386792	1.44429	-1.2583	-1.28779	0.0230396	-2.95117	1.12338	0.763794	0.817375	0.204961	-0.736729	-0.459175	-0.642737	-0.2643	-0.729342	-0.961017	0.0285104	-0.312973	0.158161	0.452611	0.426318	0.878755	-0.181425	-0.385974	-0.433041	-0.221948	0.702177	-0.130682	-0.911079	-0.475353
33205	-	opHsV0400011306	-0.250641	3.88374	1.33535	0.520393	0.807299	0.998576	0.756868	0.644272	0.129767	-0.672555	-1.09395	-0.0716174	-0.718778	-0.0677811	-0.599954	-0.64577	-2.22857	-0.333141	1.51765	0.1182	0.724832	-1.24904	0.418283	-0.0665234	-0.100827	-0.172056	-0.951627	-0.595795	-0.363822	-0.812952	-0.267461	-0.11179	-1.04301	-0.336525	0.931512	-0.575346	-0.0871619	-0.942555	-0.772207	0.868276	0.318638	-0.37747	-0.952355	-0.449287	-0.689279	1.52713	1.8541
27817	-	opHsV0400005927	1.16436	-1.75945	0.0417527	-0.0299703	0.00862467	-1.11182	-0.17278	-1.50042	-0.309914	1.42	0.763472	0.436875	-0.0806207	0.430113	-0.216402	1.20539	1.01718	0.580458	-0.608984	-1.34133	0.473861	0.41708	0.36375	0.395346	0.0219818	0.507565	-0.292175	-5.25493	0.704987	-0.732555	-0.292261	-0.480728	-0.614803	-0.111599	-0.16688	-0.897261	-0.26514	0.105451	-0.202273	0.937397	1.35743	0.462613	0.20113	-1.16379	-0.0384951	1.13121	0.860681
28784	NP_997273.2	opHsV0400006885	1.24392	0.541746	-1.38832	-2.22037	-2.07608	-0.848893	-0.831498	-0.95302	-1.30036	0.629149	0.923092	0.425297	-0.362269	0.36016	0.164791	1.27221	1.59917	0.758232	-1.67925	-1.118	0.116111	-0.458432	0.15805	-0.380652	-0.554892	-1.46535	-0.714854	-0.124006	0.497234	0.888417	0.717057	0.851428	0.660171	0.124269	-1.22102	0.235914	0.334504	1.10086	0.298738	1.31799	1.11503	-3.04568	0.875437	0.398409	0.626271	0.580673	0.439964
15382	Q8IZ67_HUMAN	H300011493	-0.87022	-0.99847	-0.398715	-0.800599	-1.88647	-0.779503	-0.287981	-0.977503	-0.00244459	0.155366	-0.67322	-0.13319	-0.182758	0.638167	-0.193423	2.78087	0.747961	0.77663	-0.908779	-0.458576	-0.373634	-1.17437	-0.479668	-0.210628	0.402281	-0.167028	0.381294	1.05567	0.794147	1.08951	0.448183	0.569346	0.671894	1.13236	1.10671	1.22373	-0.346108	-0.807301	-1.08956	0.512796	0.0505245	0.3871	1.17679	1.20657	1.21093	0.320408	-0.680378
15612	SLC22A1	H300011981	0.946201	-1.55014	-0.388307	-1.33018	-0.631854	-0.855641	-0.475308	-1.29889	-0.359581	-1.76491	-1.95595	-0.884491	1.23938	2.15389	0.888411	-0.335023	1.05581	-0.364099	-0.924878	0.2593	0.58529	-0.276917	0.686388	-0.489312	0.780182	0.0630384	0.456204	0.59605	0.379477	0.42487	-0.151626	-0.194711	0.183552	0.0600276	-0.112168	0.345416	1.12298	1.90477	0.818198	-1.14076	-1.04305	-0.778472	1.49477	1.28206	1.12059	0.0619763	-0.140261
12022	SUGT1L1	H300004846	0.699808	0.0714822	-0.391487	-0.687931	-0.864447	-0.374928	-0.588974	-1.21821	-0.485278	0.392516	0.953659	0.864004	0.749491	0.508184	0.72124	0.981141	-0.403361	0.043548	-0.349981	2.14485	-0.170277	-2.38716	-2.37629	-1.32571	-4.42914	-0.185137	0.288249	1.22323	-0.87323	0.424391	0.255312	0.588264	0.676742	-0.0127875	0.770306	0.245117	0.700718	0.776275	0.271149	-0.0135771	0.231605	0.15212	0.441154	0.360167	1.01452	-0.286836	-0.172006
26015	IL1RAPL2	opHsV0400004125	-0.748923	-2.0842	0.0191822	-1.26544	-0.448385	-2.09563	-0.412898	-1.88162	-0.428631	0.862053	-0.0616399	0.594366	1.32311	0.68509	0.460599	-0.978764	-0.16906	-0.18979	-0.287667	-1.06141	1.2697	-3.10423	-1.22323	-1.13292	1.17482	0.399323	0.773233	-1.07183	-1.93666	0.736873	-0.186996	0.259808	-0.0581744	2.47121	0.633537	0.959044	-0.24487	0.85173	0.761774	0.217906	0.339658	0.526899	0.515224	0.708132	0.953253	0.258395	0.0249597
21515	ATAD3B	H300022321	-0.925059	-0.527047	-0.466236	-0.135944	-0.381029	-0.101893	0.490468	-0.453964	-0.549214	-0.794038	-0.408799	-1.14483	1.35124	1.61847	1.55722	-0.634557	-0.750806	-1.10511	-0.64386	0.769554	0.00095127	-0.453029	-0.0428686	-0.141859	0.291877	0.488782	0.401954	3.18929	0.58886	0.264661	0.814067	0.222253	0.550088	0.852754	0.736726	0.523547	1.26952	0.8606	1.16279	-1.22603	-0.861697	-1.02401	1.56816	1.77015	1.23854	-1.27818	-1.0267
31996	-	opHsV0400010097	-3.26527	-0.885819	-0.0528763	-0.127646	0.0977111	-0.876852	0.155014	-0.102102	0.140675	-0.347245	-0.503	-0.235261	-0.468842	-0.636799	-0.596293	-0.634871	-0.697956	0.0354569	0.99645	4.37784	1.02498	-0.208108	0.0423227	-0.0281952	0.43151	0.0854095	0.534329	4.45504	0.448702	0.795925	0.125651	0.23516	0.152684	0.0993873	-0.0975045	0.118155	-0.95481	-0.618974	-0.361724	0.00487946	-0.0137807	-0.028532	-0.567622	-0.517221	-0.619602	-0.0859878	0.318265
20436	DERL3	H300020721	0.642838	0.145435	0.268897	0.463771	-0.625076	0.701658	-0.185834	-0.31732	-0.881865	-0.692435	0.0857287	0.0216452	1.06427	0.852297	0.790477	1.5909	0.989219	-0.749161	-0.582244	0.120983	-0.882615	-0.839927	0.340749	-1.92307	-2.57698	-0.425994	-0.566567	0.522713	1.56267	0.191927	-0.600688	-0.96666	-0.45986	-0.0277223	0.278264	0.080159	0.879257	1.53427	0.637632	-0.0532686	-0.239004	-0.147858	1.33401	1.03284	1.20301	-0.526732	-1.11895
32872	-	opHsV0400010973	0.564072	-1.78425	0.473514	-0.0658288	-0.885734	-0.618502	-0.277438	-0.964847	-0.615309	0.339865	1.12608	0.923986	1.01508	1.18194	1.30366	0.555744	-1.14391	1.20377	-0.471503	-0.171917	0.898768	-1.93366	-0.624727	-3.45902	0.387883	0.158472	0.98821	0.513902	-1.94837	0.951908	0.81652	1.34306	0.309063	0.460864	1.34779	1.45573	1.08841	1.53346	0.272825	0.478276	0.270658	0.056289	0.630347	-0.158035	0.0166557	-0.773624	-1.02278
15286	PARP14	H300011311	-0.352562	3.8845	-1.07124	0.662604	-0.371979	2.21541	-0.505308	1.32726	-0.927857	0.236294	0.0526933	0.318595	0.447299	0.794053	0.513324	0.569497	0.800999	0.595724	-0.530558	-0.159193	0.797534	2.07774	1.30937	2.49555	0.0479648	-0.0405051	0.0772469	-0.944334	-0.0233199	0.0463088	0.00577004	0.0639979	-0.567689	-0.0457254	0.275368	0.0485409	0.0289436	0.0764308	0.356542	-0.379096	-0.228198	-0.547107	0.0480129	-0.462538	-1.67134	-0.136884	-0.0180035
1726	VAMP1	H200002865	-0.363813	-0.899714	-0.552832	0.426334	-0.766637	-0.354695	-0.608086	-1.51903	-0.855478	0.977811	1.14467	0.783946	-0.102012	-2.65922	-1.74878	0.898295	0.23161	-0.132924	-1.80488	-0.843659	-0.0842526	-0.38411	1.01377	0.82397	-0.6035	-0.147919	0.141366	1.60485	-0.51982	1.80113	-0.377511	0.771497	1.44268	0.690685	0.713917	1.05053	-0.462714	0.723924	0.134526	0.289388	-0.316605	-0.358	-0.321461	-0.441536	0.0670613	1.09183	1.60574
1259	SAT2	H200001946	-0.305063	0.876649	-1.84683	-0.660205	0.727763	0.108372	-1.22223	0.0930282	-1.61329	-0.320552	-0.840807	-0.238078	-0.682916	0.29017	-0.142733	0.312294	-0.0530783	-0.590457	0.801837	-0.0783657	-0.301173	2.13958	-2.00231	1.11964	-0.177374	-0.447807	0.0229083	-0.162971	1.18288	1.19854	0.896965	0.371149	0.713526	0.87292	-0.236474	0.967876	2.26875	-0.239589	-0.308643	0.476567	0.776484	0.890221	0.150649	0.0081538	0.382231	0.531551	0.362603
27730	NP_060680.2	opHsV0400005840	0.16322	1.07769	0.543626	1.80877	0.445803	1.35926	0.637948	1.07799	0.549139	-0.16283	0.180754	-0.387468	0.92716	1.24157	0.788063	1.22787	0.430676	0.248831	0.841824	-4.4828	-1.13631	0.475799	0.932869	-0.001044	-0.222452	-0.874559	-2.34944	-1.51677	0.718486	0.350065	0.965618	-0.947822	-0.93205	0.15691	-1.38509	-1.41013	-0.272382	0.201805	0.432293	-0.147806	-0.57913	0.31698	0.942379	0.339737	-0.12041	0.204783	-0.0113691
11800	CYP2A13	H300004429	-0.503068	-0.722235	-0.243522	-0.384747	-0.988972	-1.39706	-0.546487	-1.09235	-0.540042	-0.622964	-0.259329	-0.332964	2.10523	2.21053	2.68855	-0.526122	-1.87557	-0.18442	-0.434429	0.106969	0.916485	-0.393945	0.082854	0.82632	0.688065	0.570262	0.991661	-0.112017	1.07246	0.841064	0.905129	1.12788	0.910512	0.549972	0.850516	0.753701	1.25116	0.898458	0.950103	-1.44314	-1.33457	-1.6518	0.441659	1.01077	1.73018	-1.21575	-1.06126
981	THAP1	H200001436	-1.70887	1.59294	-0.851141	0.00870717	0.256154	1.51561	0.724337	2.07042	0.0205276	-1.05219	-0.405519	-0.903814	-0.0573243	0.515735	0.4862	-0.845514	-1.28823	-0.197794	-0.240545	1.18857	-0.456781	0.649077	3.08808	1.06433	0.0566762	0.683023	1.90591	0.542199	-1.30491	-0.263793	0.697554	3.05758	0.127916	-0.340186	-0.242661	1.57278	-0.391097	-0.019774	0.63273	-0.640514	-0.605897	-1.1499	-0.0547511	0.269265	-0.513803	-0.641211	-0.45607
10883	CCDC108	H300002597	0.611387	-2.02632	-0.188129	-0.2122	-0.681037	-1.67772	-0.540481	-0.392955	-0.862541	0.756212	-0.356141	-0.332471	-0.943769	-0.444429	-1.43419	-0.694788	0.360797	-0.0810851	0.988984	0.210382	0.699778	0.982794	1.20651	0.698696	0.581295	0.452436	0.644992	-0.992218	0.337707	1.39807	1.12591	1.19041	2.22542	0.677463	0.0290863	0.952409	-1.35726	-0.304423	-0.56455	0.281728	0.444338	0.919101	-1.66166	-0.904196	-0.691839	0.554713	0.491592
30398	-	opHsV0400008499	1.54002	-3.90005	0.272928	-1.54008	-0.584381	-2.39312	-0.581776	-1.73479	-0.652688	0.625684	0.231226	0.0866063	-0.304401	0.0239073	0.00963082	0.80489	-0.555509	0.0368503	1.42775	2.50694	0.317161	-1.20615	-1.72506	-0.388613	-0.303299	0.000681711	-1.01813	-0.801659	0.348859	0.205346	0.441189	0.410323	-0.293633	0.0774956	0.120625	0.807501	1.02664	1.02511	1.44098	1.92472	0.961488	1.04848	-0.088567	0.112739	0.208506	0.688906	0.106567
25985	-	opHsV0400004095	-0.274682	3.96248	-1.66674	-0.373171	-0.672616	1.70549	-0.407252	1.24106	-1.18813	0.711178	0.0222314	0.904572	0.961086	0.925436	1.6886	2.06369	-0.595775	-0.273852	-0.722029	0.0898312	0.488225	-0.762623	-0.611669	-0.467721	-0.47007	0.0111053	0.152058	-0.670872	0.149484	-2.17467	-1.30813	-1.39041	-1.44256	-0.724899	-0.758108	-0.732297	0.476008	-0.62468	0.333253	0.876587	0.908227	0.725475	0.0599697	0.0272809	0.249351	0.868865	1.10857
22611	PYGO1	opHsV0400000728	-0.65063	-1.15596	0.434977	-0.159229	0.982517	0.231316	1.15526	0.910459	-0.24601	-1.04119	-1.95825	-0.507436	-0.311263	-0.443316	0.477094	-1.11002	-1.23766	-0.53872	2.06025	0.227828	-1.96218	-0.735912	-1.25014	-1.0009	-1.56917	-1.74057	-0.558158	1.15701	-1.04592	0.0884551	-0.153542	0.559825	0.662726	-1.87385	0.191515	-0.551535	-0.00207971	0.317973	0.0879197	0.506087	0.678629	1.34075	0.128377	-0.689094	-0.699035	-0.665951	1.43641
27790	-	opHsV0400005900	-0.432669	-1.05193	-0.0945173	-0.365894	-0.880984	-1.43269	-0.518829	-1.16586	-0.493202	0.0516252	-0.150875	-0.354795	0.422025	0.288339	-0.429534	-0.604578	0.724966	0.230908	0.722821	5.70493	0.593488	-0.309446	0.976294	0.561221	0.0276672	-0.978722	-0.248321	0.602958	-1.61029	1.24997	0.493362	0.0852606	0.446593	0.0754786	0.190386	0.428765	-1.68022	-0.122087	-0.67312	0.0602946	0.0353366	-0.815671	-0.343395	-0.595702	-0.205043	0.681731	-0.13843
8259	TMIGD2	H200016535	1.84241	-0.859815	-0.252684	-0.34999	-0.556493	-0.660045	0.0767332	-0.599938	0.2732	0.245137	0.391497	0.380239	-0.804264	-1.19282	-1.33818	0.651524	1.41273	1.09726	0.57096	-0.31952	0.586602	-3.01402	-1.50934	-2.33111	-0.4141	1.1997	-0.713542	0.693859	-0.381531	0.774612	0.705474	0.343117	0.160372	0.455229	0.742671	0.496088	-1.06576	-0.792836	-1.20048	0.538745	0.618493	0.75113	-1.16838	-0.260453	-0.394068	0.380598	1.35828
23428	-	opHsV0400001538	2.06166	-2.06926	0.810215	0.313774	0.339973	-0.65693	-0.754318	-0.483935	0.238512	-2.50868	-2.06905	-0.742705	-1.01864	-1.73302	0.0110058	-0.159284	-0.00110404	-0.358454	0.765125	-0.390024	2.41653	-0.609899	-1.01302	-0.684159	-0.458239	1.09104	0.0394036	-0.158197	0.980873	0.0482674	-0.739436	-0.361059	-1.14828	-0.0581716	0.0573114	-2.61016	0.283842	-0.159723	-0.0212789	0.720141	1.04452	0.47943	-0.531428	0.170098	-0.485029	1.428	1.10056
23957	LATH_HUMAN	opHsV0400002067	0.534757	-0.351165	-1.05948	-0.718854	-0.494102	-0.993781	0.0297878	-0.97197	-1.63157	0.0560975	-3.08315	-0.0722126	-1.43926	0.345522	0.16259	0.23745	1.29245	-0.584272	-0.132134	0.265657	1.41853	1.3629	1.56745	0.748824	1.43673	-0.0988917	-0.408095	-0.135241	1.47216	1.68936	0.521936	0.876123	2.18872	1.33364	-1.80894	1.52102	0.640074	-0.274947	-0.154465	0.408658	-0.0265213	0.808675	-0.363817	-0.489928	-0.306381	-0.370771	0.28115
34004	ATOH8	opHsV0400012105	-1.60324	-1.32743	-1.23814	-2.22951	-1.16471	-1.2421	0.215927	-0.80517	-0.771625	0.981221	-1.44057	-0.887105	-1.24046	-0.411872	-0.643731	1.03841	0.795975	1.44557	-0.201705	0.17176	-0.960503	0.21504	1.29963	2.9368	0.0808632	-0.310993	-0.656534	-0.0712684	1.65173	0.983094	0.423434	0.249093	-0.191185	0.497651	1.5174	-0.170465	-1.4716	-1.00218	-0.564584	1.16304	1.34466	0.474614	-0.020796	-0.509308	-0.274995	-0.211237	0.0777992
26574	-	opHsV0400004684	-0.57928	-4.53074	-0.152096	-1.70969	-1.05422	-1.59814	0.045364	-0.972653	-0.444064	0.375657	-0.197084	0.62314	-0.1145	1.12427	0.644361	-0.715216	-0.985013	-0.272441	0.0730688	0.140382	-0.266459	1.56909	-0.0311213	0.652488	-0.0595684	0.721106	-0.511684	1.42172	1.48029	-0.822952	0.110227	-0.452197	-0.511467	0.275234	0.0384939	-0.0209378	-0.569626	-0.536039	0.443033	0.973532	0.58406	0.796373	1.10098	0.480325	0.0976998	1.1367	0.358101
25994	Q6ZVQ3_HUMAN	opHsV0400004104	0.473393	-2.73247	-0.591009	-0.141908	-0.933103	-1.30581	0.133519	-1.43659	-0.189747	-0.405795	-0.0227143	-0.00661579	1.26205	2.09927	2.33088	0.27166	1.90969	-0.687626	0.37881	0.334343	0.602963	-1.08684	-0.516149	-0.973453	-0.388689	-0.194895	-1.92405	-0.858668	-1.77269	1.30635	-0.71595	-0.806786	-0.00375142	0.961074	-0.355407	-0.126474	-0.0922718	0.720658	1.19396	0.176194	0.179886	-0.142514	1.69731	1.29739	1.17504	-0.339809	0.702264
13524	-	H300007838	-1.23693	1.04531	-0.708479	1.79108	0.249347	1.99556	0.352253	0.691509	-0.167542	0.130899	-0.225514	-0.358999	-0.30023	-0.228421	-0.251575	-0.603654	-0.745646	-0.629671	0.510606	0.197308	-0.969593	3.93919	3.27007	2.79201	-0.448994	-0.291374	-0.606279	-0.0787468	-1.72915	-1.16577	-1.01366	-0.391947	-0.957984	-0.704126	-0.284621	-1.04379	0.0044573	0.0744287	-0.0618071	-0.00715441	0.0421499	-0.141514	0.327576	0.00770616	-0.130088	-0.297966	-0.366769
25552	TPT1	opHsV0400003662	-1.19757	1.83379	-1.21117	-0.811679	-0.531874	1.26691	-0.567067	0.682186	-0.652026	-0.747048	-1.40339	-0.97553	-0.398425	-1.68413	-0.530822	-0.0997818	-1.88811	-0.988212	-0.492686	0.265659	-0.916305	3.24918	2.51607	3.29611	-0.655138	-0.923794	0.149227	-0.00857686	-0.360266	-0.939308	-0.496951	-0.439136	-0.352386	0.0509336	0.172383	0.816523	0.927981	0.564946	0.227151	0.298559	0.0730363	0.447968	0.449686	0.507332	1.52255	0.968508	0.185375
11553	G6PD	H300003972	0.643707	0.582414	0.457655	0.191317	0.260087	0.807887	0.343244	0.548468	0.163348	1.17697	0.431634	0.827114	0.506799	1.16565	1.16766	1.27035	0.393049	0.901983	0.550786	0.735011	0.215097	-1.08738	0.0518109	-0.843767	0.147931	0.00260089	-0.265506	-5.95137	0.816398	0.303702	-0.979538	0.0113055	-0.413573	0.502158	0.559718	0.154879	-0.870012	-1.40798	-0.744173	-0.0910781	0.240025	-0.458768	-1.59012	-1.14093	-0.948263	-0.591067	-0.0251329
1550	PRAP1	H200002520	0.705631	-0.14388	-0.228964	1.20602	0.288223	0.695765	-0.147716	0.39114	-1.3184	-0.57754	-0.106427	0.714357	-1.16189	-3.00045	-0.414796	0.575737	0.952991	-0.23439	-0.358418	-0.00480589	0.535591	0.811048	0.587446	1.5311	0.471437	0.144529	0.919434	0.24968	0.958722	0.322011	0.63168	0.0141553	0.749336	0.470583	0.614373	0.390412	-0.0598046	-0.64279	-1.90776	0.126924	-0.243252	-0.545854	-1.38415	-0.359804	-0.492618	0.906786	0.222972
10493	SIRPD	H300001830	-3.44105	0.707015	-1.55616	1.20442	-0.508	0.492762	0.513631	-0.826825	-0.356488	-0.188117	0.319601	-0.220613	-0.510554	0.516762	0.33931	-0.380139	0.752395	0.549273	-1.13545	1.06415	1.08334	1.58737	1.50174	-0.0327522	0.868815	-0.3804	0.608738	-0.637826	0.160081	0.0297528	0.244559	-1.84116	-2.18393	-1.36959	-0.738532	-1.18303	0.628512	0.027408	0.242681	-0.168854	-0.179278	0.373491	0.493224	0.524231	-0.26848	-1.27359	-0.849797
8092	HOXA13	H200016164	-1.17409	-1.22234	-0.503958	-0.571185	-0.886744	-0.048814	0.326699	1.94941	-0.924922	-0.238995	0.370666	0.298286	0.362352	1.52626	1.05574	-0.199772	-1.35068	0.0509244	-1.57217	0.598769	0.809381	-1.89771	-1.15441	-2.17203	0.341975	-0.389332	1.54206	0.842725	1.08194	1.1453	-0.234872	1.38741	0.595437	1.50659	1.76333	2.28934	-0.0836893	0.775729	-0.866824	-0.344505	-1.27893	-1.43077	0.882217	0.149074	-0.0363057	-0.426915	-1.97131
26719	ZNF307	opHsV0400004829	2.20632	-2.65293	0.211056	-1.01596	-0.461138	-1.71176	-0.62651	-2.08061	-0.123565	0.891832	0.966459	1.50193	-0.596794	-1.01379	-0.616274	0.237467	-0.651316	0.968199	0.0479156	1.87125	-0.168195	-1.29721	-1.2244	-1.44329	-0.174482	-0.512184	0.961743	-0.858539	0.285485	-1.21948	-0.510817	-0.90769	-0.76964	-0.717032	-0.150301	-0.461518	0.63768	0.129254	-0.159817	0.807475	1.07869	0.528896	1.00457	0.712191	0.742773	0.529799	0.204549
2421	KIAA0748	H200004224	-0.588697	0.14834	0.879157	0.887622	-0.325001	-0.790726	0.0242444	1.08371	0.636922	0.18791	-0.0817242	0.566488	-1.01239	-1.50624	-1.14243	-0.0794085	0.641305	1.54935	0.777997	-0.643662	2.7302	-0.301473	-0.385163	-0.892326	-0.274818	-0.679203	1.21156	0.447014	-0.877583	1.69922	1.54528	2.1261	1.21676	0.581629	2.06522	0.653387	-0.685023	-1.79882	-1.13923	0.543213	0.523808	0.468114	-1.05794	-0.700655	-1.62856	-1.12575	-1.18561
31727	-	opHsV0400009828	-0.129157	-1.99088	-0.549949	-1.53963	-0.741607	-1.63056	-1.54649	-1.79631	-0.00706755	1.42175	0.526194	1.34752	0.306629	0.345383	0.321877	-0.536239	-1.01428	1.53194	0.350818	0.203041	0.581517	-1.16853	-0.596363	-1.5165	0.0466362	1.05921	0.172717	-1.84282	2.40251	1.28849	0.387704	0.16374	0.0900204	0.638611	-0.220614	0.826462	0.28984	-0.843439	0.665788	0.857111	-0.0485747	1.23773	0.481309	-0.0637573	0.0826402	0.4201	0.113612
24439	-	opHsV0400002549	0.0344641	-2.52947	-1.63432	-0.353139	-1.35183	-0.941886	-0.628385	-0.193968	-0.417315	-0.122124	0.0831993	1.15076	2.14192	1.00696	1.3536	1.06285	-1.28484	0.157951	-0.0713355	0.288501	0.605875	-1.07218	-2.09178	-0.834636	0.239136	-0.511274	-0.62474	0.250278	-1.88586	-0.0673967	-0.712762	0.0332297	-0.397781	-0.0803728	-0.424581	0.266274	0.610572	1.27199	0.80868	-0.156522	-0.500174	0.469452	0.0502216	0.679671	0.862403	0.0665259	0.491352
31061	-	opHsV0400009162	-0.617275	0.517743	-0.153416	-0.500059	-0.896079	0.194701	-0.800957	-0.33315	-0.637965	-0.086073	-0.16757	0.0181313	0.467284	0.458485	0.309928	1.06487	1.74092	-0.486231	1.14374	-0.0520584	0.117438	-1.61087	-1.41169	-1.96544	-2.00078	-0.0220024	-1.40215	4.26157	-0.95941	-0.314252	0.125048	0.57626	0.584596	0.906135	0.265911	1.17632	0.818606	0.607513	-0.120987	0.534737	0.640781	0.809897	0.481634	0.512898	0.801781	-0.248043	-0.939932
24278	-	opHsV0400002388	0.00229521	-0.866634	0.180985	-0.0809943	0.0554895	-0.518948	0.26872	0.118153	-0.1383	0.0212762	-0.474189	-0.239204	-0.853345	-0.992718	-1.20123	-0.836254	-1.4702	0.0788674	1.52666	0.892509	-0.109849	0.173926	-0.638332	-0.3738	0.846889	0.316318	5.8962	0.518079	-0.20897	0.706789	0.357193	0.0431629	0.135908	0.332735	0.640529	1.48572	-1.02005	-1.09123	-0.709354	0.0965454	0.370906	0.386877	-0.842689	-1.10047	-0.788968	0.192809	0.363395
9503	BPHL	H200021084	0.19057	-0.159778	1.13737	2.28717	1.4237	0.963666	2.22125	1.52938	0.853536	-0.238107	-0.0477712	-0.542873	-0.378602	0.104085	-0.358847	-0.0969484	-1.73697	-0.607547	0.557716	-0.257328	0.837934	0.695783	-0.409286	0.263417	-1.36507	-0.378618	-0.72475	-0.0501234	0.893881	0.0284827	-1.05454	-0.618945	-0.29359	-0.149518	0.138821	-0.136471	-0.580137	-0.708939	-0.254805	-0.237632	-0.44076	-0.394351	-0.390155	-1.36862	-0.655476	-0.248707	-0.181751
10051	ARID2	H300000959	-1.89391	1.21695	-0.286855	-0.24532	-0.44049	1.83889	-0.6407	0.246809	-0.867881	-0.0570578	-0.12149	-0.0266552	0.991635	0.444444	1.74597	-0.812759	-0.829642	-0.435592	-0.353446	-0.554973	1.21551	1.80823	1.0316	0.395292	-0.397187	0.977004	-0.0992678	-1.21887	-2.05192	0.536226	1.10135	0.699334	0.805399	0.457398	-0.29582	0.771349	1.61906	1.10255	1.60028	0.14132	0.470847	-0.357689	1.36848	0.693356	1.03342	-0.105208	-0.0297885
3744	FCGR2A	H200006564	-1.49618	2.8463	-0.990199	0.0930348	-1.0993	0.186264	-1.39242	3.05072	-1.87134	-0.309589	-1.34107	-0.789094	-1.25802	-1.40106	-1.2245	-0.37461	-1.46009	0.0687914	-0.848353	-0.0763725	2.39564	0.927622	0.768806	1.27837	-0.309727	-0.536507	0.0704435	0.0340716	0.0991817	-0.848029	-0.589207	-0.830663	-0.703891	-0.122278	-0.0893409	-0.593385	-0.809957	-1.03567	-0.79533	0.267378	0.314653	0.282108	0.35057	-0.100182	0.0763701	-0.0252977	-0.27522
27556	-	opHsV0400005666	0.709342	0.371049	-0.319733	0.879573	0.383108	-0.24784	0.478079	-0.147712	0.166151	0.246633	0.0252444	0.118214	-1.13693	-1.16928	-1.01049	-0.231229	0.632793	0.15686	0.866963	-0.330726	1.73378	-0.0497661	0.212463	0.261597	0.558374	0.612441	0.0335341	0.192782	-0.426527	1.20058	0.482943	0.732982	1.01161	1.30992	0.879953	1.16952	-1.1084	-0.678401	-2.44614	-0.143062	0.144201	0.599566	-0.918319	0.92893	0.160051	0.177375	0.679133
14142	FSIP1	H300009008	-0.57729	-1.74946	-0.12965	-1.15633	-0.255097	-1.30811	-2.28898	-0.799866	-0.279498	0.00144856	0.0780342	0.503402	1.26456	0.271553	1.17751	0.127717	-0.0614077	0.175219	-1.05605	-0.992002	-2.20146	0.58232	0.298626	1.06097	1.93735	0.816221	1.12187	-0.834594	-1.10165	0.522617	-0.892514	-0.90642	-0.0450303	-0.348475	-0.785708	-0.474674	1.20209	0.0783904	0.825146	0.474075	-0.0909322	0.374986	1.44673	0.987583	0.977703	0.919678	0.206833
22693	KRTAP1-3	opHsV0400000810	0.0482201	0.210276	-0.905797	0.0690337	-1.28961	-0.879949	-1.70505	0.0772859	-0.839943	0.934094	0.933051	0.885235	0.933735	1.90654	0.81719	1.4913	0.285135	-0.164108	0.11794	1.41107	-5.33714	-0.328164	-0.0875154	-1.16094	0.0206658	-0.164904	-0.0203476	0.633042	0.0566906	-0.0879563	0.670131	-0.436025	-0.188017	-0.122474	-0.539622	-0.284735	0.230869	-0.355177	1.41764	0.917876	0.693103	0.598611	0.330782	1.05046	0.164288	-0.0302476	0.276312
16028	ZNF425	H300012859	0.0867333	0.706491	0.458274	1.25344	1.07826	1.71942	1.28705	1.80833	1.46776	0.0189719	0.611243	-0.0818998	-0.143252	0.165743	0.25573	-1.07987	0.57888	-1.48569	0.660534	-1.59496	-0.624216	1.11386	-0.361815	0.140315	-0.0459464	0.336756	-0.0156046	-3.23301	1.13649	-2.02044	0.430175	0.298669	0.344962	-0.120327	0.398924	0.303101	-0.364955	0.659121	0.829825	-0.300052	0.17443	-0.0889264	-0.0552685	0.508754	0.112981	-0.19351	0.10438
4346	RFC1	H200007693	-1.18996	1.19011	0.0192211	1.81615	1.43728	2.80636	1.13936	2.44564	0.566039	-0.325492	0.280416	-0.239064	-0.662891	0.757499	0.150513	-1.12565	-1.76449	-0.0841422	0.920182	0.250195	0.140971	-4.22574	1.12229	1.2228	0.393602	0.22949	-0.333296	-0.322605	-1.379	-0.825356	-0.932291	-0.917147	-0.871902	-0.124687	0.243411	-0.192189	-0.228754	-0.686551	-0.221117	-0.468655	-0.454546	-0.336677	-0.14334	-0.459242	-0.204951	0.239746	-0.0130963
24117	GOLGA2	opHsV0400002227	0.848195	-0.526201	-0.598976	-1.01264	-0.716562	0.124664	-0.508181	-0.506604	-0.777743	0.353517	0.241218	0.39855	0.510039	0.0221745	0.194964	1.40403	-1.20461	-0.020077	-1.55538	-0.241908	-0.981177	-1.06469	-0.923167	-0.899415	-0.461239	-0.755286	-0.319023	0.0332959	0.326419	-0.451333	-1.00727	-0.746036	-0.326521	-0.0356488	-0.121217	-0.0457901	0.283407	0.370108	2.71442	0.568412	0.0765621	0.229131	1.51393	1.04861	1.55733	0.901502	0.265115
28930	-	opHsV0400007031	1.47942	0.861535	0.383676	0.883164	0.255429	0.43308	0.0478186	0.390481	0.590567	-0.62781	-0.178748	-0.112318	0.540904	0.120265	0.330533	-1.95325	-2.87373	-0.455701	0.730883	-0.694828	1.54098	-0.376552	-0.634326	-1.45232	-0.272465	-0.247285	3.27709	-2.01631	1.4531	1.14302	-0.13329	0.465818	0.321142	0.875474	0.952186	1.11594	0.617974	0.767239	0.599249	0.268669	0.35479	-0.0468083	0.70103	0.245324	0.921919	-1.69929	-1.55104
32798	CXorf39	opHsV0400010899	-0.456132	1.72272	1.21811	0.415353	0.955915	1.74596	0.7751	1.55748	1.01538	-1.42713	-0.524152	-1.206	-0.0255562	0.852095	1.5559	0.0270027	-0.603634	-0.34855	0.779791	-0.715251	0.916501	-0.19092	0.0451258	0.0674684	-0.267522	0.842049	0.436445	1.02243	0.920552	-0.977794	-0.799815	-1.13305	-0.781453	0.0446467	-0.471854	-0.0642331	0.34407	-0.188003	1.0084	-1.27002	-0.965383	-2.86169	0.444206	0.859337	-0.137351	-1.15829	-0.569822
17762	PES1	H300016536	-0.58868	1.16869	-0.0577422	-0.0822259	-0.0610992	0.491756	0.0668015	0.675997	0.0527029	-0.0488607	-0.21128	-0.488869	2.30927	2.00544	2.46217	-0.710392	-0.335809	-0.874566	-0.150354	-0.102523	0.0641979	-0.280808	-0.632845	-1.48241	0.445194	-0.680623	-0.143977	-0.889765	-0.436229	-0.187918	-0.029633	-1.82996	-1.23094	-0.783778	-0.536761	-1.16171	1.49388	0.571644	0.873133	-1.1246	-0.940786	-1.38211	2.1629	1.01688	1.35509	-0.862889	-0.562782
17398	FYB	H300015777	-2.34122	1.07487	-0.615325	-1.39625	-1.0497	0.147772	-0.653713	0.148258	-0.674085	-0.0811974	-0.67454	-0.436377	0.918437	1.20717	1.17783	-1.63557	-3.28984	-0.434911	-0.437162	-0.433075	1.76609	1.68441	1.01576	0.963313	0.542494	0.750048	0.639596	-0.206201	1.90666	0.405826	0.725818	0.763509	0.771212	0.863231	0.793199	1.00722	-0.866304	-0.482462	-0.241562	-0.237193	-0.0663484	-0.413567	0.0732057	-0.721737	-0.57139	-0.537825	-0.237106
2234	-	H200003870	-0.921377	-1.86706	1.35054	-1.34191	-0.885229	-1.64963	-0.681902	-1.7762	0.173219	-0.109281	0.728653	-0.107461	0.561199	0.0771785	-0.285664	-0.728082	-0.712484	1.60071	-0.394666	-0.107244	0.527314	-1.0288	0.00971385	-1.45878	1.13496	1.09864	1.13456	-0.16481	-0.145252	1.76088	0.473168	1.14309	0.373795	0.831627	1.25298	1.47006	0.213971	2.34078	0.39791	-0.302153	-0.232194	-0.540616	0.709008	0.471768	1.91982	-1.24263	-0.996246
2369	FBXW7	H200004136	0.249828	1.0364	0.487993	0.585075	-0.0719522	1.1492	1.82603	1.01126	0.433081	0.0950695	0.935802	0.418215	-0.532362	-0.0398709	-0.121246	-0.387243	-3.47801	1.04088	0.0661995	0.458876	-0.0875643	-1.81373	0.496452	-2.94826	0.188438	-0.0998465	0.594647	0.563284	-0.211658	1.21454	0.399061	0.469535	0.44981	0.596746	0.820391	0.566774	0.747919	1.20947	0.39935	-1.24078	-1.06207	-1.3916	0.165718	0.11666	-0.686426	-1.42256	-1.14712
30707	-	opHsV0400008808	-2.05526	1.58508	-0.735385	1.41451	-0.39625	1.5413	0.175827	1.04644	-1.01617	0.627602	1.26109	0.726669	0.308059	0.344805	0.258728	-0.00981555	0.883775	1.53398	-0.395019	-0.775087	-0.0841557	1.54434	1.2565	-0.389142	-0.644046	0.255214	-0.93327	1.04044	-1.36227	0.297547	-0.169076	1.44851	1.30244	0.474386	0.72815	0.705483	1.39531	1.69379	1.11526	-0.791276	-0.099406	-0.826137	-0.695371	0.248013	-0.372283	-0.893011	-0.572488
2842	TRIM58	H200005036	0.0196749	-1.18863	0.129635	-0.0129237	-0.213537	-1.38288	-0.287373	-1.08068	-0.06159	0.952345	0.539245	1.1571	0.840796	-0.755319	0.231721	0.318892	0.162342	2.04113	-0.382658	-0.934377	1.14885	-2.62738	-2.21083	-2.2879	0.794097	0.767015	0.279086	-0.151536	-2.2563	0.874774	0.545221	0.378667	0.136196	0.824541	1.26399	0.911922	0.520185	0.218078	1.0369	0.0212432	-0.398784	0.589317	0.371063	0.0272757	0.374957	0.179284	0.42611
15299	SLC26A10	H300011333	1.01251	-2.65009	0.811596	-1.80454	-0.0159509	-1.9425	-2.51848	-1.07916	-0.521922	0.909139	0.841762	0.666277	1.40092	0.6832	0.0342751	0.1009	0.345064	0.917215	-1.69584	0.16236	-0.0662566	-0.857704	-1.6834	0.0121603	0.458204	0.781707	-1.27955	-1.27955	-0.636015	0.00928437	1.97222	0.544798	0.255585	0.932004	0.779744	-0.0275151	-0.124726	-0.495909	-0.17643	0.218649	-0.287064	0.840254	0.532366	0.859133	1.44153	-0.504043	0.178421
29860	LOC388588	opHsV0400007961	-0.341933	-1.10517	-1.15542	-1.09378	-1.25669	-1.30034	-1.4566	0.428752	-1.4133	0.62357	-0.350505	0.171299	-0.120879	1.44561	0.843583	0.590484	-0.4284	-0.115761	-0.575917	1.12866	-0.131527	-1.73568	-1.65787	-1.23114	-0.073484	-0.372798	0.182573	4.99121	0.174187	0.301579	-0.517273	0.115926	0.0952283	0.22992	-0.102942	0.174484	1.19768	1.17133	0.152893	-0.00338264	0.561538	-0.0389927	0.628036	0.425601	0.488675	-0.0837642	-0.261339
22316	TMEM26	opHsV0400000440	0.116167	4.13017	-0.0760156	0.806201	0.236712	0.470484	0.206082	2.89648	-0.0461691	-0.496032	-1.50471	-0.891537	0.869574	1.08106	1.09888	-0.349004	-0.742762	-0.681177	0.0341958	0.169772	0.0237783	-0.469355	-0.37636	0.0914103	-0.268241	-0.113542	-0.148616	-0.26362	0.811984	0.563675	0.544296	0.369681	0.165271	-0.388	-0.795439	-0.868327	1.56635	0.146324	0.42417	-1.15098	-0.796465	-1.3721	1.4709	0.453043	0.950004	-1.48161	-1.11938
27592	SVOP	opHsV0400005702	-0.641761	-1.89549	0.507062	-0.428278	0.00920228	-1.48914	-0.796623	-1.62327	0.528659	-0.297096	-0.0769256	-0.0087309	0.413795	0.542702	0.581781	0.112099	-0.24651	0.789524	-0.278459	-1.13171	1.02204	3.75254	3.46208	3.06515	-0.147467	0.573776	-0.276465	-1.15281	-0.105707	0.217315	-0.224831	-0.576545	-0.120851	-0.246456	0.208299	-0.032395	0.680229	0.74438	0.692422	-0.924762	-0.611671	-0.690209	0.0376949	0.650626	-0.0243084	-0.603584	-0.099588
12224	-	H300005255	-1.46076	1.66333	-0.520734	0.602356	-0.21668	1.34704	0.323755	1.08762	-0.0950959	-0.209435	0.141851	0.00137576	-0.0690515	0.0243492	0.32489	0.0137769	-0.193719	0.25279	0.172665	-0.0188568	-0.76023	3.57175	3.1489	3.26099	-0.621215	-0.811209	-0.357969	-0.104849	-0.11367	-0.147856	-0.700082	-0.682218	-1.0304	-0.491935	0.0538321	-0.407565	1.32054	0.612695	0.947112	0.0219716	0.13533	-0.339197	0.668661	0.578735	-0.0578075	-0.311292	-0.193054
16081	ALAS2	H300012980	1.13062	-2.01201	-0.837261	0.252533	-1.9533	-2.12792	-1.59968	-1.82377	-1.09059	0.982985	0.791881	1.41176	0.511325	-0.536941	-0.0880824	0.815457	-0.575011	-0.265144	-0.149892	0.600425	-0.170673	-0.973649	-0.869969	-0.867887	-0.228038	0.643456	0.521286	1.57025	0.160382	1.17024	-0.837961	-0.78939	-0.97981	1.20872	0.743771	1.30541	-0.169171	-0.617611	0.813022	1.23753	1.58502	1.00907	0.716797	-0.323546	0.413514	0.546532	0.285442
15675	TTLL11	H300012114	-2.61196	-1.73975	-3.10072	0.499741	-0.306863	0.0445417	-0.381545	-0.77807	-0.762694	0.344369	0.599252	-0.365637	1.47785	-0.3942	-0.453007	0.768391	2.12504	0.310613	-1.10227	-0.0382694	0.653338	-0.723599	-0.201413	-0.273615	-1.96186	-0.145616	1.44715	0.512539	1.3338	0.663404	-1.3524	0.190771	1.10579	0.166201	0.78262	-0.00533188	-0.882275	-0.0538485	0.137449	-0.154259	-0.493366	-0.230431	-0.411648	0.8944	0.949062	0.103769	1.02038
27310	ODF2L	opHsV0400005420	-0.508634	-2.5878	0.923847	-0.987039	-0.510066	-2.5212	-0.637621	-1.87516	0.952194	0.0522855	0.755424	0.313574	-0.393833	-0.443264	-0.780248	-0.133725	0.691087	0.310911	0.206739	-0.447759	0.85216	3.16057	2.81091	2.56756	-0.215416	0.30003	-0.348541	-0.224378	-0.88429	0.549319	-0.340854	-0.147738	-0.0254574	-0.356663	0.197194	-0.151651	1.19526	1.55462	0.983065	-0.803563	-0.504817	-0.596815	-0.705976	0.60045	-0.40015	-0.335865	-0.0419256
4477	HSD17B10	H200007965	-1.23707	0.9384	-0.741739	-0.328634	0.449896	1.47007	1.33147	2.61125	0.187469	-0.335014	-0.582931	-0.452075	-0.159503	-1.21798	-0.251066	1.18134	-1.14271	0.349897	1.95747	0.517392	-0.290132	0.850224	0.0356201	0.0444063	1.21649	0.669782	-0.0270609	-0.165644	-0.213161	-0.168585	1.03066	0.793136	0.287263	-0.754486	0.700748	-1.0465	-0.971344	-2.54076	-1.88583	-0.569731	-0.624151	-0.635593	-0.659919	-0.802123	-1.0153	-0.589921	-0.506413
5511	NCDN	H200010655	-0.411158	1.32026	-2.09126	0.400361	-0.531	1.66065	0.280712	1.16923	-0.772361	-0.422799	-0.879757	0.221949	-0.974021	-1.86707	-1.45269	0.852873	-1.69828	-0.360537	1.00821	-0.396018	-2.07818	0.622412	-0.00133632	1.24337	-0.82486	-0.0313719	0.534044	0.0477452	0.0852617	0.00379194	-0.837947	-0.253004	-0.32235	0.110007	1.05552	0.0342107	-1.27165	-1.15061	-1.62019	0.18572	0.201219	0.619197	-1.3632	-0.772605	-0.110527	1.3572	0.344426
15648	SLFNL1	H300012049	0.281793	-0.65872	-0.857389	-1.12942	-1.02565	-3.22947	-1.81834	-0.00860677	-0.728866	0.627755	0.524065	0.00780609	1.21738	-0.197166	1.30618	-0.148044	-1.30582	0.200678	-2.78869	0.12239	1.30216	-0.461816	0.317805	0.186694	-0.829004	0.480788	0.120138	-0.627905	1.87643	1.27014	1.20062	0.950364	1.21472	0.339668	-0.276306	0.345256	0.579655	-0.634287	1.11478	0.509972	0.013514	1.25565	0.948276	-0.0862782	0.582997	-0.312282	-0.296403
20068	PIP5K1A	H300020226	-0.280431	-0.429253	-0.790388	-0.317717	-1.05373	0.629613	-1.1701	0.105233	-1.74061	-0.0159229	0.124967	-0.372376	1.54561	0.900523	1.52369	0.134662	-0.116923	-0.699891	-0.404601	0.544053	-0.346367	0.294585	0.432526	-0.427304	-3.17247	-0.523583	-0.401154	2.21742	1.29105	-0.284941	1.1227	0.868045	0.0236957	0.117079	0.286217	0.0853148	0.99726	0.860735	1.05302	-0.137284	-0.917646	0.177704	1.58393	1.9282	1.28414	-0.134603	-0.230905
25564	-	opHsV0400003674	-0.688066	-1.25075	-0.639542	0.25152	-1.11741	-1.92227	-1.6379	-1.05791	-0.831313	0.289036	-0.0692366	0.357322	1.05817	3.11409	2.67277	-0.984278	0.555036	-0.957417	0.180694	2.57777	-0.121991	-0.851959	-0.733646	0.334634	-0.320053	0.0153587	-0.622791	1.15199	0.681772	-0.185351	0.15345	-0.116336	0.269448	0.0403923	-0.919133	-1.06678	0.270034	0.306013	0.325568	0.37318	-0.0290002	0.0542642	1.50063	0.926367	1.43399	0.288867	-0.00549633
20498	ADCY9	H300020808	-0.558495	0.523186	-0.270315	0.0342503	-1.20608	0.211794	-0.386877	-0.272339	-0.324805	0.118353	-0.0253347	0.0207809	0.329425	0.738918	0.0640579	0.420997	0.567214	-0.29964	-0.36448	0.672841	-0.380173	3.70607	0.0967028	2.31004	-0.8074	-1.01305	-0.99217	1.02596	0.0742513	-0.0359172	-0.134619	1.53389	-0.355655	0.00246378	0.00558298	-0.0685967	0.492833	0.722307	0.875628	0.42905	0.515369	0.936442	0.722569	0.876498	0.800503	0.309165	0.0423546
34285	-	opHsV0400012386	-0.4996	-1.54431	0.575746	-0.768993	-1.17281	-2.00568	-1.78037	-0.358629	-1.14237	1.40303	0.550849	1.31679	-0.140927	-1.26906	-0.338416	-0.338287	0.527302	1.19053	-0.0265483	-1.26165	-0.0140955	-0.743974	0.318995	0.14403	0.154794	0.133403	-0.0945505	-0.000817243	-1.8681	-0.867392	0.987189	0.74273	0.481982	-0.365715	-0.253641	-0.100265	-0.225327	0.0805383	0.0429805	1.40897	0.636169	1.79425	-0.0435591	0.620084	0.511477	1.93676	1.3997
6860	PDCD7	H200013388	-1.13148	2.71269	-0.108363	0.65486	0.405404	2.09377	1.27454	2.33349	-0.306525	-0.0185346	-0.36462	-0.0115453	-0.35519	-0.288776	-0.278784	-0.394573	-0.686277	0.228697	1.43684	0.149989	-0.910436	2.02601	1.75994	2.72881	-0.921103	-0.0129812	-0.463303	-0.311494	-0.734428	-0.0723812	0.676867	0.563311	0.575492	-0.824755	-0.53696	-0.735327	0.161775	-0.33671	0.358453	-0.234871	-0.294175	0.209976	-0.718311	-0.457229	-0.581566	-0.3877	-0.47387
23830	-	opHsV0400001940	-0.54001	-0.0834506	-2.02841	-0.319611	-0.919322	-1.57924	1.26307	-0.787809	-0.647824	-0.87513	-0.282094	0.227052	0.379019	-0.309415	0.264676	1.37337	-2.76964	0.610737	0.655843	-0.808285	0.388821	0.0606169	-0.170944	-2.33795	-0.339377	0.413529	0.0731143	1.56694	0.145809	0.414673	0.599313	0.592455	0.764877	-0.178113	-0.15508	-0.00621243	0.78902	0.154737	0.0418457	0.946603	-0.489171	0.8838	-0.146771	0.0520539	-0.333209	1.07765	1.44168
12938	OR5AP2	H300006613	0.330054	0.9885	0.619104	-0.0614371	0.0527583	0.55973	-0.569571	0.17486	0.617312	-0.00579124	-0.147185	0.710376	-0.369246	-0.195013	-0.64409	0.53768	2.75697	0.245456	1.7237	0.491889	1.517	0.224366	0.00379787	0.285175	-0.00688195	-0.593363	1.98482	0.713994	-2.85946	0.825315	-0.959536	-0.173436	0.225714	-0.427328	-0.772884	-0.714452	-0.280315	-0.182179	-0.388964	1.14497	-0.905884	0.726171	-0.0862395	-0.228884	0.261299	-1.8254	-2.44492
16685	FIP1L1	H300014216	1.45309	1.68691	0.186256	1.14323	0.627193	1.56161	1.00948	0.866481	0.194378	-0.0892239	-0.330851	-0.300612	0.490554	-0.0704267	-0.0204602	0.197071	-0.232328	0.0321044	-0.220725	-0.711334	-0.336429	0.669362	-0.0500454	0.752333	-6.38845	-0.550326	-0.549619	-0.0480392	-0.458821	0.648969	-0.0982254	0.0566445	-0.129345	0.420619	0.0499125	0.30498	-0.561207	-0.980232	-0.0848065	-0.550039	-0.36324	-0.536325	-0.0654688	-0.796601	-0.383941	-0.458287	-0.372523
22202	ALX4	opHsV0400000326	0.0953421	0.498114	-0.547547	-0.372268	-0.658045	0.648759	0.349401	0.332479	-0.253874	-0.0298715	0.511762	0.00669249	0.917221	2.08582	1.35762	-0.10275	-0.221847	-0.827388	-0.533643	0.928328	-0.695362	-3.38405	-2.4062	-2.78021	-0.373099	-1.07949	0.0568872	1.78563	1.14027	0.622584	0.0983627	-0.418733	0.505051	0.700895	0.737086	0.701476	0.0297775	-0.781218	1.05608	-0.865908	-0.635856	-0.548308	0.556586	1.10434	0.137024	0.722241	0.010355
16436	PIGX	H300013697	0.692003	2.77493	1.38588	0.212719	0.711899	1.12274	0.277814	2.44032	0.38767	-0.0222205	-0.0119218	0.123042	0.655141	0.929366	1.21877	-1.14823	-0.474059	0.726766	1.58608	-0.00988767	0.643297	-1.00978	-0.340401	-0.756792	0.41452	0.310596	0.131749	-2.52058	0.409921	0.631091	0.403012	0.055956	0.12932	0.619293	-0.0565993	-2.35872	0.5695	0.604926	0.473594	-1.25974	-1.39451	-1.13887	0.175849	0.524594	-0.214986	-0.332595	-0.737411
227	CD40LG	H200000161	0.373584	-1.91895	0.592441	-0.870758	-1.26454	-1.52142	-0.519552	-1.67772	-0.417639	1.27672	0.642834	1.23385	0.653535	-0.476501	-0.236692	-0.399048	-0.827859	1.03599	-1.06113	-0.834898	-0.102301	-2.41044	-0.933612	-1.62263	0.720381	0.210927	0.861115	0.575865	1.27924	0.214919	0.0820852	0.533149	0.9328	0.454445	0.678791	0.124791	0.61551	2.007	-0.555758	0.605314	0.286459	0.159412	1.28135	-0.0904813	0.141059	0.294762	-0.02226
8848	ELOVL3	H200018080	-2.26115	1.12973	-0.807404	-3.12804	-1.09018	-0.137694	-1.161	-0.275496	-0.265648	0.517587	0.20345	0.999199	0.811772	1.00248	0.327397	0.954354	1.77219	-0.331231	-1.65078	0.380256	-1.51976	1.1911	1.41545	-0.50622	-0.0476004	-0.135359	-0.255381	-2.79693	-2.06438	0.517006	-0.0929707	-0.169014	-0.0251505	0.0797767	0.317456	-0.385061	-0.539568	0.243345	0.510559	0.491174	0.00909555	1.52393	1.14954	0.578171	0.737204	0.688482	-0.217436
26832	IKZF1	opHsV0400004942	-0.161023	1.33586	-1.34979	-0.963392	-2.13031	0.191627	-2.17196	-0.0964744	-3.03175	0.640679	0.331401	0.430223	-0.0773429	1.5976	1.4872	1.36504	-0.185235	-1.12843	-0.163821	-0.530939	1.23761	-1.34548	-0.822452	-0.986315	0.561334	0.0115896	0.313273	0.604231	0.601363	0.756278	0.180006	0.415182	0.134895	0.824738	0.617364	0.94335	0.627356	0.268644	0.858782	0.268631	0.756768	0.189455	0.360741	0.614451	0.422638	0.376381	-0.176473
28794	-	opHsV0400006895	0.195436	-0.336296	-0.235379	-1.55404	-0.663319	-2.39864	-1.61124	-2.07789	0.266358	0.0401672	0.557417	0.914619	-0.523736	-0.38585	0.00710623	-0.112548	1.74938	-0.242221	-0.261065	-0.55794	0.998795	0.0380289	0.575465	0.243093	1.22923	-0.755359	3.8448	-0.613512	0.999019	0.871545	-0.383366	0.635692	0.735451	-0.357174	-0.435357	0.472284	-0.165862	-0.345145	-0.58495	0.301598	0.0982527	0.11784	-0.514944	-1.10955	-0.120782	3.35635	0.709862
34021	-	opHsV0400012122	1.26329	-0.350343	-0.28057	-1.16729	-0.519635	-0.21449	-0.705698	0.0582234	-0.273388	-0.114255	-0.68807	-0.497893	-0.416427	-1.44275	-0.67306	-1.07331	0.306221	0.231474	0.200607	0.00664082	1.1039	-0.0589154	-0.467156	-0.424131	0.111495	-0.393197	2.80559	-1.45472	0.751583	-0.698301	1.43467	0.725327	0.437526	1.49379	0.512669	1.77121	-0.829646	0.0826712	-0.0158142	0.00395424	-0.0241149	0.465941	2.83246	2.54373	2.48469	0.572102	-0.635426
747	TH1L	H200001009	-0.792427	2.67063	-1.41102	0.223049	-0.725728	1.70854	0.0821045	0.292889	-1.43526	0.0581665	0.195278	0.184584	0.905488	1.28164	0.798032	0.41762	0.158607	-0.655576	-0.0337927	-0.742042	-2.11813	-0.0317636	-0.204248	-0.69433	-1.89804	-1.18982	-1.63082	-0.540759	-1.41107	0.108766	-0.462427	0.253356	0.231532	-0.932203	-1.37241	-0.985383	1.01643	1.00633	0.525571	-0.00573736	0.0409025	0.0870622	0.972904	1.11827	1.20065	1.57632	1.53291
8498	PCDHGA12	H200017223	1.51956	0.229019	0.986609	1.0465	0.74182	0.637832	0.545309	0.551549	0.428362	0.793523	-0.180195	0.448974	-0.20261	-0.184226	0.238631	0.535692	-0.519315	-0.0407086	-0.352591	0.503687	-6.19212	-0.0105145	-0.157059	-0.878458	-0.272926	-1.23689	-0.905836	0.0146011	-1.64432	-0.293264	0.76658	0.197973	-0.0913424	-0.272991	-0.215148	-0.698922	0.0484098	-0.808364	-0.835136	0.00745516	-0.299893	0.139073	-0.324308	0.831664	0.645404	0.197518	0.285045
30979	-	opHsV0400009080	-0.574658	0.991029	-1.12179	-0.43312	-0.68428	0.765219	-0.831784	-0.384869	-1.18955	1.21472	0.67034	0.34397	0.908614	-0.805943	0.294364	2.34718	1.18848	0.238358	0.432504	-0.49171	-2.76306	1.42156	1.45755	0.508879	-1.04125	-1.65624	-0.852566	-0.290385	0.0604589	0.102073	0.870447	-0.310896	0.575854	-0.400901	-0.837186	0.142508	-0.167814	0.707229	-0.364307	1.28513	0.974136	1.50288	0.636795	1.4508	1.65013	0.958535	1.05402
29404	-	opHsV0400007505	0.46921	0.0286864	-0.0680224	0.958504	0.838519	0.744039	1.51572	0.657123	0.880779	-0.820352	-0.388307	-0.446408	0.469405	-0.756231	0.183958	-0.0706428	1.31743	0.288081	0.756496	2.58209	-2.10364	-0.0325107	-0.788238	0.150226	2.8304	0.412292	-2.61865	-0.632728	-0.591856	-0.604416	-0.315453	-1.72282	-1.44338	-0.687836	-1.40073	-0.932019	-0.359764	-0.0730088	0.682936	-0.186508	0.0464627	-0.38035	-0.0478249	-0.164856	-0.0749453	-0.64249	0.0227594
31077	-	opHsV0400009178	1.0833	-0.278437	0.543483	0.040484	0.297428	-0.565303	0.118112	0.584076	0.46218	0.28568	0.394904	0.999497	0.540442	0.590996	-0.152487	0.574016	0.667688	0.581933	-0.27432	0.440445	-1.31622	-0.0744979	0.152163	0.166965	-6.33519	-0.877784	-0.256437	-1.00452	0.157137	-0.765115	-0.348152	0.700403	-0.908375	-1.06273	-1.19862	-1.08278	-0.415994	-0.958572	0.0442944	0.383127	-0.138024	0.149163	0.0586726	0.531728	0.367712	0.78842	0.367622
17002	MRAP	H300014862	-0.737353	1.30018	-0.159445	0.658185	1.04877	0.953277	0.864538	1.61301	0.519344	0.148375	-0.0107046	0.123497	-0.841302	-0.336043	-0.41353	0.270611	0.110388	-0.0548596	0.868579	0.71662	-2.7992	-3.45093	-0.0608575	-2.39636	-0.42199	-0.927183	-0.710973	0.36392	0.810124	-0.922527	-0.536741	-0.458406	-0.819793	-0.732278	-0.929097	-0.298405	-0.045471	-0.418902	-0.482572	1.04399	1.87503	1.2255	-0.520104	-0.264155	-0.0175319	0.746646	0.605645
12498	GEMIN5	H300005787	-0.692071	0.135425	0.202644	2.01158	1.30943	1.94983	1.75386	-1.27728	1.849	-0.619218	1.74193	-0.744794	-0.372186	-1.59691	-0.432851	-0.863057	0.21234	0.0277446	1.57382	-0.353145	-0.273924	0.153943	0.17407	0.0805579	1.07101	0.8247	0.359025	-1.1285	-1.68888	0.24391	0.680019	0.47535	0.161213	-0.362093	0.337027	-0.1716	-0.420075	-0.722695	-0.222034	-0.411187	-0.664432	0.0230877	-0.799899	-0.480907	-1.53941	-0.636884	-0.246855
20283	CARHSP1	H300020514	-3.40475	0.779805	-2.55686	-0.580354	-1.4961	0.771955	-1.21622	-0.124471	-1.66163	-1.15883	-0.701559	-1.20078	0.220133	0.546964	0.558155	0.221023	0.720014	-1.66855	-0.6047	0.279751	-0.881981	0.523692	0.416071	0.247612	0.0910565	-0.0847416	-0.137511	-0.528888	0.277722	0.353992	0.131193	0.357726	0.48862	0.421239	0.0251988	-0.0616942	0.915538	0.833782	0.202273	0.406094	0.37196	0.235579	1.25246	1.20225	1.56565	1.11202	0.628824
2449	USP1	H200004286	-0.520695	-1.56561	0.338965	1.98642	1.86426	2.74983	2.01058	-0.506848	0.661515	0.050924	0.467543	-0.0523112	-0.17699	-0.912091	-0.926873	-0.675489	0.110218	0.412186	2.02656	0.0870163	0.389454	-0.9314	1.40892	0.501439	0.505093	1.31086	-0.0517017	-0.361998	-2.19097	-0.589535	-0.144761	-0.0318092	-0.810791	-0.929399	-0.824215	-1.08771	-1.00001	-1.12489	-1.31778	-0.211967	-0.0759717	0.0239432	-0.466867	-0.73099	-0.068742	-0.0244062	0.215703
29855	-	opHsV0400007956	1.38963	-0.531858	0.159484	0.913515	0.813106	-0.829123	0.29516	0.249026	0.73371	-0.15076	0.462612	0.765021	-0.599921	-0.40401	-1.75022	0.245274	-0.230111	0.00779174	-0.940701	2.29539	0.553675	1.36145	0.773796	0.0241098	-0.0975733	0.345484	-0.0044778	0.209624	-0.688372	-1.21938	-0.407762	-1.12165	-0.938325	-3.70695	-1.46061	0.547791	0.769963	-1.14208	-1.07596	0.612388	-0.665302	-0.00856451	-0.606395	0.278113	-1.54115	0.596808	1.39947
18112	SLC45A3	H300017257	0.635908	-0.995862	-1.10302	-1.90717	0.24805	0.0520502	-0.0625432	-0.164273	-1.11787	-1.16125	-1.86721	-0.588687	1.02949	0.0934851	1.31805	0.0125773	-3.67247	-2.01551	1.07148	-0.066829	-0.605347	-2.03055	-0.779075	-0.684916	0.192177	0.0828407	-0.407813	-0.897971	2.09826	0.832408	0.134212	0.13655	0.555704	0.866851	1.01019	0.782242	-0.275062	-0.556366	-0.414609	0.369381	0.375327	0.910852	-1.03599	-0.589437	0.868082	0.280256	-0.118967
846	FBXO18	H200001177	-1.67244	2.42538	-0.240037	0.739195	-0.194173	2.14036	0.180442	1.26042	-0.00511715	-1.37501	-1.80469	-1.09904	-1.26411	0.827729	1.06477	-1.40772	-1.59652	-0.567725	0.240837	0.150423	-1.12717	1.80947	1.9862	1.31201	0.187108	-0.0908778	0.341583	-0.0263432	0.902309	0.643659	-0.0315247	0.452137	0.429971	0.505096	0.303671	0.92736	-0.478653	-1.42093	-0.901183	-0.445698	-0.795774	1.19818	-1.47263	-1.04087	-0.844109	0.320088	0.49996
16396	HLA-H	H300013626	-0.520214	1.68475	-1.35308	-1.89311	-1.09636	0.497478	-1.10177	-0.250192	-1.3165	0.89107	-0.081225	0.907522	0.0908845	-0.33647	0.627434	1.35039	-0.287366	-0.371831	-0.257624	0.959824	1.30128	-2.43824	-2.00168	-2.66057	0.0120895	-0.495019	0.618992	0.690881	1.89055	-0.616965	-0.125486	-0.00865185	-0.103697	0.736729	0.266092	0.730382	-0.346154	-0.93318	-0.281828	0.90167	1.37126	1.24258	-0.894739	-0.0219172	0.238872	1.29194	0.954881
8939	-	H200018845	-0.725432	2.87175	-1.3935	0.554628	0.479455	2.14714	0.495248	1.43863	-0.299772	-0.67761	-0.952171	-0.51383	0.327885	-0.80316	0.202487	0.492218	-1.43614	-0.0300876	0.672853	0.27945	-0.936742	-0.331454	0.429668	-0.888243	-0.970736	-0.853448	-0.331702	1.31559	1.64102	1.56139	0.027089	1.31276	1.45054	0.241284	-1.01591	0.863528	0.177374	0.741138	-0.118038	-0.228946	0.382565	0.0954399	0.607367	0.221723	0.552945	-0.0461517	0.20196
14575	ANKRD7	H300009847	-1.65734	0.337382	0.0102846	0.21243	-0.379977	1.11726	0.391892	1.37405	-0.0793218	-1.13426	-0.309366	-0.8507	-0.431814	-0.378012	0.251826	-0.920575	-2.17109	-1.33135	0.965963	0.176723	0.652151	0.670923	0.393405	-1.29389	2.5117	-0.0223786	1.91783	0.195676	1.91216	0.992468	0.112624	-0.135128	0.652166	0.395908	-0.0435599	0.448788	0.359497	0.275417	-0.347626	0.261643	0.118643	0.773616	0.0172166	-0.0866522	-0.512878	0.691539	0.106185
26643	FAM83G	opHsV0400004753	1.73059	-0.742726	-0.148546	-1.11079	0.0532024	-0.641884	-0.23232	-0.775242	-0.0380524	-0.555057	-0.392095	-0.316894	-0.843465	-1.70754	0.77789	0.496959	0.511479	-2.88088	-0.327944	-0.876521	-1.32964	-1.85857	2.46552	-0.96502	-0.285241	0.153602	-1.06735	0.411165	0.465377	1.36165	0.309913	0.716166	0.730422	0.637013	0.372079	1.43222	-0.160248	-0.412755	0.454454	0.543391	-0.0108073	0.399178	0.908316	-0.200512	0.432288	1.65271	1.70754
25797	Q5T740_HUMAN	opHsV0400003907	0.320289	-1.23271	-0.976533	-0.469844	-0.722239	-0.565781	-0.4062	1.62296	-0.712119	0.628733	0.658506	0.320708	0.859578	2.90277	2.21298	0.607771	-0.610178	-0.9178	-0.969503	-0.140403	-0.58876	-1.06117	-0.37228	0.045403	-0.464099	-0.597149	-0.392229	0.476268	-0.326388	-0.693714	-0.588597	-0.642406	-0.47852	0.346858	0.0282483	0.295321	0.849259	1.31782	1.08283	-0.0394865	-0.605196	0.0565011	1.93861	0.580726	2.31413	0.217568	-0.36033
873	GIPC1	H200001231	2.65736	-0.443918	1.40833	-0.300436	0.331151	0.151746	0.922548	0.00290829	0.706168	-0.231332	0.250294	-0.152505	-0.280159	1.58574	1.4906	1.18557	-0.639582	-0.800945	-0.363989	-0.170679	-2.07289	-1.97898	-1.17149	-1.66814	-0.626889	-0.685371	0.0605882	1.14784	-0.516834	0.228358	0.507815	0.60877	0.687612	0.643815	0.498764	1.10915	-0.773041	-1.02129	-0.662068	0.25016	0.872273	0.994067	-0.357123	0.141374	-0.0488767	-0.619846	-0.0565768
11350	ACR	H300003546	0.00784077	0.0159768	-0.474619	0.354686	0.0361887	0.887745	-0.778108	-0.346822	-0.622345	0.360346	-0.640891	0.386869	-1.25456	-0.743145	-1.13087	0.199897	-0.0126757	-0.205977	-0.221804	-0.33683	1.49467	-0.525054	0.0364911	-1.43987	0.198155	-0.247146	2.25659	-0.16852	0.783844	1.62605	0.560123	2.75493	0.180277	1.27286	0.455595	1.47078	-1.15864	-0.710697	-0.995692	0.846026	2.94599	-0.428605	-1.98239	-0.958218	-0.85495	1.20859	-0.832036
26052	-	opHsV0400004162	2.27376	0.19208	0.565927	-1.14681	-0.065642	-0.236249	0.719906	-0.45937	-0.312845	0.644383	-1.0747	1.00384	1.35228	0.897994	-0.450779	-0.00968556	0.687969	0.638375	-0.932259	0.419076	-0.266281	0.230296	1.9036	0.0793384	-0.812531	-0.0258767	0.800922	-0.627141	-2.54686	-1.18977	-0.682764	-1.34888	-1.18105	-0.923122	-0.768059	-1.36283	0.518988	0.576884	0.814005	-0.652878	-0.964866	-0.657489	0.623025	0.116136	0.934105	-1.87737	-1.18324
21447	PNLIP	H300022223	-1.42092	-1.15032	0.285532	-0.887687	-0.483288	-2.22105	-1.15128	-0.45253	0.0532423	1.44224	-0.443277	0.544303	-1.30934	-0.711558	-1.30733	-0.96141	-1.01393	0.384356	-0.281864	-0.197403	2.13616	0.910648	-0.619612	-1.5418	-0.697853	0.512649	-0.195434	-0.196859	0.632929	-0.979557	0.60975	-0.158487	-0.057273	0.63974	0.498802	0.65262	-0.517684	-1.46177	-1.15423	1.31003	1.0211	1.8703	-1.07641	-0.298194	-1.17032	1.48867	1.17472
11654	C3orf45	H300004143	-0.407256	-2.55424	-0.853937	-1.09945	0.175955	-0.24773	-1.20211	2.22225	-0.356857	0.830982	-0.852767	0.738902	-0.225405	1.10163	-0.236893	0.226156	1.4842	0.663052	-0.435818	-0.0751906	1.22972	-0.0053454	0.601184	2.45027	-0.132401	-0.558116	0.500246	-1.04347	0.663184	1.28106	0.965553	0.906551	1.43954	1.17245	0.985977	1.36341	-0.64166	-0.612651	-0.795666	-2.74528	0.651461	-0.0741582	-0.368637	-0.649197	0.144101	-0.770282	-0.29482
14065	DOHH	H300008860	0.0814816	0.365959	-2.89916	0.212592	-1.23306	0.418202	-1.5117	-0.703146	-1.71208	-0.231834	-0.586245	-0.123311	0.292952	2.06584	1.32476	0.697904	0.810007	-1.60243	-1.07626	-0.141768	-0.934272	-2.12034	-1.14412	-1.57965	0.373892	-0.724678	0.215866	-0.0843625	0.0201167	-0.42432	0.304167	0.267364	0.144556	0.579499	0.561077	0.744736	0.213875	0.439551	-0.153212	0.84554	0.285685	1.12248	0.0687818	0.995953	1.64171	1.24883	0.651281
33235	-	opHsV0400011336	1.41296	0.574578	0.627966	1.29184	0.343658	-0.23827	0.45701	-0.450325	1.09715	1.07836	0.0407852	-0.706112	0.441306	-0.557905	-0.402691	-0.0753276	-1.13385	0.342009	-0.000374028	0.809811	0.248241	-1.87814	-1.93368	-2.02319	0.00521701	0.428875	-0.388928	-1.7382	-0.218296	1.04558	-0.0764702	0.573217	-0.328923	0.181903	-0.380127	0.583671	-0.708463	-1.24293	0.188398	-0.962388	1.00045	0.390249	-1.1142	-0.487073	-0.976131	2.4217	0.132745
2623	RBM4	H200004601	-0.771262	-0.471502	-1.3005	-0.0629703	-1.4426	2.19268	0.0209439	0.0255643	-1.51694	0.31797	0.0789285	-0.124665	1.15061	0.541718	1.09025	1.33656	-0.0784446	-0.161721	-0.833844	-0.0649852	-1.32984	-0.504426	3.04834	2.93143	-0.689203	0.279626	0.0983917	0.0472554	-0.17785	0.408693	-0.736749	-0.712361	-0.508396	-0.364309	-0.578927	-0.320767	1.12128	0.573648	1.4605	0.78549	-0.469716	1.67569	0.681329	0.912881	0.893614	1.08561	-0.0433732
1482	HCLS1	H200002398	-0.187827	1.55906	-1.38212	-1.11768	-1.01853	0.940999	-1.30226	1.30172	-1.76117	-0.296992	-0.672189	-0.896154	0.269311	0.793557	1.1383	1.5877	-0.723402	-0.220531	0.310455	0.432188	3.4671	1.27718	0.671322	2.07932	0.0233244	-0.9817	0.578104	0.0644483	0.58635	1.03643	-0.286043	0.0782348	-0.2095	0.343928	-0.205495	-0.162384	-0.236182	-1.66307	-0.930118	-0.0186601	0.0428057	-0.403403	-0.369858	-0.311936	-0.258828	-0.364358	-0.142729
4633	DUSP10	H200008266	0.640626	0.931795	-0.764014	-0.00673132	-0.153106	1.14048	-0.332252	0.591159	-0.597393	0.107468	0.0865521	-0.442471	0.802033	-0.141046	-0.455939	-0.153735	2.99839	0.23112	-2.10723	-1.37154	-0.959743	0.966549	0.944817	1.03366	-2.46719	-3.14	-1.35898	0.324063	0.480619	0.898348	0.55683	1.23792	0.685398	0.145683	-0.170755	0.657954	-0.0656383	-0.3009	-1.12209	-0.550016	-0.841914	-1.03281	-0.330909	-0.467004	-0.960785	-0.111296	-0.67497
26963	CSAG2	opHsV0400005073	1.22355	0.907798	-0.120685	-1.05235	0.00203548	-0.961814	-0.584502	-0.762793	-0.344804	0.221612	0.66077	1.32919	0.771573	0.287893	1.20593	1.57281	0.724148	0.117426	-0.183875	1.3492	-0.376681	-1.5612	-2.14151	-2.82629	-0.694921	0.0217199	-0.496897	0.221737	-1.03817	0.198309	0.013095	-0.544706	-0.730114	-0.880524	-1.48226	-0.467626	0.0670244	-1.57404	-0.214525	0.949692	0.89744	1.51138	1.68053	1.0853	0.678086	-0.196889	-0.109851
29947	-	opHsV0400008048	1.77031	-2.05852	0.200311	-2.40394	-0.666435	-2.83177	-1.16355	-2.03761	-0.380215	1.54983	1.28056	1.61843	0.863738	-0.449834	-0.503951	1.14957	-0.0596141	1.32195	-0.0190633	-0.869319	0.151867	-0.7708	0.0344596	-2.02423	0.496912	0.716711	0.753348	-1.7229	-0.362394	0.673056	1.28443	1.07243	0.565392	0.239656	1.08588	0.369516	-0.273281	-0.0183395	0.172301	0.10657	0.142773	-0.136515	0.00749665	-0.652574	-0.228706	0.262507	0.166877
11641	Q8NG79_HUMAN	H300004123	-1.04744	-2.04965	-0.194401	-2.02612	-0.128238	-2.03235	-0.902602	-1.67281	0.905365	0.905065	-0.718665	0.494186	0.169035	1.08409	0.160615	-0.841893	0.17983	-0.157934	-0.406318	3.24483	2.12885	0.762086	0.330598	-0.337567	0.722344	-0.414593	0.256423	-0.287608	-0.54147	0.544185	-0.423742	0.256156	1.31002	0.547899	0.343624	0.401429	-1.01676	-0.228552	-0.103749	1.53445	0.988185	0.435645	-0.231289	-0.117084	-0.169093	-0.0259602	-0.230474
10508	MBD3L1	H300001864	-0.898327	0.602808	-0.703024	0.212664	-0.683535	-0.0986705	-0.0904599	0.655938	-0.0531998	0.00811372	0.250649	-0.181572	0.571263	-0.232888	-0.893772	-0.646226	2.16324	-0.0791511	0.030515	0.322076	0.642799	-0.569648	0.507377	-0.492093	-0.119095	-1.17148	-0.118827	1.12451	0.100637	1.5258	1.31082	1.18214	3.57968	0.232788	0.123196	0.209083	-0.475418	2.78399	-0.231171	0.446174	-0.718845	-0.825174	-0.00570187	0.278612	-0.0730603	-0.217667	-0.765193
23964	OR2T11	opHsV0400002074	-0.412325	0.0476645	-0.959386	-1.50788	1.09456	-1.9174	0.658067	0.557815	0.268814	-1.47056	-2.11495	-0.438006	-0.11047	0.816097	-0.872516	-0.967927	-0.866373	-0.361555	1.32892	0.0196508	1.98993	-0.822081	-1.10463	0.356919	0.824154	0.463772	-0.65749	0.746675	2.21022	2.08178	0.337731	0.741216	1.37474	1.10755	0.0829436	0.981364	-0.516725	-0.748113	0.101951	-0.0201255	3.05713	0.572859	0.149645	-1.01293	-0.944025	-1.10938	-0.484205
1022	C7orf41	H200001525	-1.30174	0.199487	-0.0589631	-0.0629009	0.564507	1.06012	0.733993	2.05109	0.564867	-1.43023	-0.755348	-0.960767	-0.828716	-0.878534	-0.53887	-0.678183	-1.57853	0.643809	0.521373	-0.589415	-1.46803	-0.532537	-0.369277	-0.819856	-0.227944	-0.180382	-0.278704	0.329109	0.694267	-0.462374	-0.54947	0.0219864	-0.571331	0.517457	0.477083	0.140464	0.0900775	-1.22602	-0.157319	-0.127925	-0.129283	-0.318108	-0.856277	-0.569475	-0.683865	0.406069	-0.0650099
10994	PRSS27	H300002837	0.842039	-0.00130854	-0.0937595	1.12831	-0.355178	0.0364846	0.403261	-0.224482	-0.108065	0.518413	0.688667	1.06762	0.971957	1.52372	1.26018	0.92531	1.18147	0.247094	-0.532087	-0.0347217	-1.91481	0.51066	0.452427	1.0688	-0.265203	-0.534934	-0.381414	0.033584	1.14452	-2.64054	-1.06179	-0.314234	-0.698366	-0.989323	-0.983089	-0.63865	0.205791	0.192969	1.07134	0.125496	-0.203271	-0.295622	0.870518	1.29464	1.10355	-0.750508	-1.18251
28039	DEDD	opHsV0400006141	1.21404	2.79769	0.184852	0.0312106	0.222216	2.01475	0.434361	2.12466	-0.477262	-0.727523	0.118637	-0.748418	0.114151	0.702583	0.789753	0.85765	-0.0808139	-0.674962	0.905527	-0.464447	0.677194	0.992929	1.24063	1.7212	-0.469992	-0.447492	-0.559822	-1.20631	0.728901	-0.546472	-0.304226	-0.642779	-0.427477	-1.1705	-1.27689	-1.52025	0.259776	-0.147816	1.44304	-0.479248	-1.46926	-0.187691	0.660443	0.632743	0.35273	0.07703	-0.162871
30135	PPP5C	opHsV0400008236	-0.28338	0.933801	-0.420447	0.767338	-0.0477727	1.09675	-0.0363515	0.328461	-0.663798	-0.153103	-0.273667	-0.00865347	0.0669702	0.635729	0.336879	0.706415	0.3483	-0.753263	0.162211	-1.10137	-0.943829	0.184436	0.00896943	-0.0214772	-0.753834	-1.17145	-1.04438	-6.16083	-0.506332	-0.121403	-0.0210779	0.121084	0.0846539	-0.167132	-0.62616	-0.310965	-0.16663	-0.27362	-0.264521	0.170453	0.28351	0.341685	0.0120075	0.0300628	0.11477	0.662437	0.618669
6832	CAV2	H200013312	1.61642	-1.01284	1.83252	0.973852	1.55804	-0.261187	0.651418	0.252375	0.536183	-0.0191566	0.414524	0.108349	-1.4368	-1.63566	-0.877203	-0.881944	-0.834028	-0.647637	1.51862	0.493256	-3.71433	-1.77235	-0.856156	-1.01617	0.277592	0.615805	0.352722	-0.0336675	0.107266	-0.19216	-1.29948	-0.843056	-1.1273	-0.439815	-0.440411	-0.828426	0.0169288	-0.464508	-0.315038	0.693345	1.19739	1.92435	-0.417683	0.0536156	-0.271896	1.32038	1.18631
24029	Q8IVN4_HUMAN	opHsV0400002139	-0.180376	0.350358	-1.00564	-1.23773	-1.2691	-1.69437	-1.61974	-0.570675	-0.433013	0.845733	-0.45513	0.554476	-0.171695	1.57638	-0.106482	0.629079	1.65747	-0.0787767	-0.243821	0.625717	-0.66222	1.0381	0.462274	-0.923699	0.296455	-0.374485	0.0837359	0.437193	0.506997	0.627265	0.931476	0.532322	0.77852	-0.156988	-0.215771	-0.230632	-0.0511196	-0.74347	0.371117	0.876162	0.509276	0.721257	-2.06983	-2.75978	-0.60234	1.01663	0.410923
27051	-	opHsV0400005161	0.250947	-1.62142	-0.618065	-1.14225	-0.934902	-1.13079	-1.34749	-1.62562	-0.860529	0.793809	0.468524	0.646981	0.0201564	0.10944	-0.206431	1.21801	0.954022	0.368903	-0.198389	0.170035	-0.322977	-0.109012	0.223187	-0.239949	-0.0383108	0.177569	-0.222813	6.58673	-0.0902121	0.609341	-0.366279	0.0770344	-0.0771789	0.288495	0.0162081	0.138671	-0.12199	-0.201077	-0.156331	0.192669	0.132991	0.192177	-0.176191	-0.244758	0.215968	0.2776	0.210761
21073	ZFX	H300021646	-1.22924	2.02908	-0.521425	1.36129	0.365636	2.10767	0.759104	1.36026	0.494954	0.0153184	0.218047	0.0420094	-0.509337	0.0761519	-0.00319779	-0.893082	-0.951501	-0.282004	-0.22548	-0.344199	-0.253161	2.23568	2.57674	3.22691	-0.133133	0.368625	-0.0798215	-0.407747	-1.58138	-1.07844	-0.218345	-0.306624	-0.688686	-0.617856	0.0236172	-0.725484	0.260787	0.802778	0.360951	-0.503598	-0.686416	-0.906606	0.418531	0.0210029	-0.803388	-0.363966	0.0512747
28706	WDR86	opHsV0400006807	-0.598789	-1.28095	-0.0810178	-0.256754	0.0539866	-1.41278	-0.650087	-1.1566	0.37081	0.101869	-0.289978	-0.143142	0.83767	-0.0150925	0.131522	2.11535	-0.121036	-0.667656	-0.241015	-1.28442	1.97178	-0.306904	1.89643	0.168323	0.67423	2.00779	1.12013	0.355908	0.154669	0.599802	0.0550224	1.06558	1.36264	2.2441	0.917952	0.496699	-0.491237	-0.701275	-0.178902	0.154031	-0.00349707	-1.58384	-0.501244	1.04092	0.0168752	0.387845	0.417794
14249	PHLDA2	H300009217	0.735664	0.772273	1.2276	0.169786	1.06942	2.00839	1.17816	0.996961	-1.56691	0.0160864	0.0824285	0.0612399	-0.942527	-1.71357	-1.201	0.939998	-0.585714	0.0218834	1.53469	0.715986	0.215213	-1.13605	-2.11527	-1.17548	-0.397701	-1.12097	-0.316544	0.0723161	0.918752	-0.0458538	-0.0836999	0.734729	0.650938	0.0764876	-0.0400424	-1.00853	-1.01191	-1.29014	0.076128	0.522297	0.38429	0.104207	-0.855628	-0.400362	-0.939297	0.782803	0.420425
22419	PKD1L1	opHsV0400000543	0.785128	-0.153335	0.776345	-0.937028	0.0718293	0.743421	1.41654	1.12073	0.734628	0.165712	0.444414	-0.178425	-0.735351	-2.13544	-0.866909	-0.357357	-0.648399	0.494992	0.793226	-0.444491	1.28719	0.355522	-0.119325	0.610224	1.47289	1.88666	1.25196	-1.26965	0.627628	1.44917	-0.0410034	0.0342339	-0.741726	0.345541	0.790009	0.2695	-1.77497	-0.840792	-1.34023	0.250138	0.651353	-0.00683669	-1.33365	-1.09221	-1.40341	-0.0589459	0.880252
9640	LOC646049	H300000136	-1.04557	1.92072	-0.445975	-0.0756687	-1.00763	0.635819	-0.644447	-0.16612	-1.16497	0.0375386	-0.214059	0.0644146	1.34995	1.00991	1.46437	0.975573	-0.467285	0.340295	0.273824	0.186613	-1.33556	1.71379	1.70491	1.63143	-0.780399	-0.552099	-0.491436	0.200436	-0.904684	-1.00721	-0.37751	0.145118	-0.0316415	-0.69709	-1.11253	-0.649298	0.823956	0.704494	0.183133	0.558494	0.90061	0.332869	1.35921	1.49517	1.61602	0.645711	0.363699
31783	-	opHsV0400009884	0.0956198	-0.687881	-0.374522	-0.985261	-1.17298	-0.303302	-0.863731	-0.357403	-1.26712	0.64174	0.573523	0.793266	1.14144	2.55456	2.24137	-0.364761	-0.695884	-0.030705	-0.578679	-0.503074	-0.759308	-1.64587	-1.7523	-2.74377	0.550948	0.159431	0.433229	-0.134539	1.28903	-1.02138	-0.828665	-0.69944	-0.553399	0.34006	0.363289	0.203384	0.97998	1.00292	0.444093	-0.0549418	-0.445893	-0.304206	1.09059	0.0312009	1.26385	0.00957263	-0.114812
15413	MRAP	H300011553	1.10618	-2.78188	0.0639707	-0.273238	-0.470931	-1.51728	-0.449625	-2.11127	-0.720436	1.06186	0.126996	1.12847	-1.17378	-0.397655	-0.56031	1.86943	-0.650975	0.684606	-0.81207	0.280808	0.273819	-1.29616	-0.651333	-1.00069	-0.460444	0.320479	0.05952	0.770503	-0.146822	-0.920209	-1.4026	-1.35692	-0.585286	-0.27216	-0.80443	-0.150515	-0.0230582	0.146055	0.152293	0.978355	0.334995	0.589098	0.218247	-0.154877	0.436123	0.853155	1.14159
31145	-	opHsV0400009246	-0.151311	-1.79425	-0.841927	-0.479462	-0.734534	-1.273	-0.821239	-1.26739	-0.450912	0.574627	0.036017	0.730265	0.827078	2.01556	1.4264	1.20544	-0.4719	-0.543987	-0.776707	-0.812424	0.739283	-2.65036	-2.38308	-1.79257	0.237472	0.795387	0.334625	-0.490765	-0.809845	-0.22363	0.318943	0.0313527	0.581438	1.01795	0.288092	1.01371	-0.0635638	0.857037	1.03715	0.306816	0.472405	-0.0775987	-0.0744371	0.25948	0.411813	0.381346	0.74573
30351	-	opHsV0400008452	0.372449	-2.27476	0.319584	-0.108404	0.0984683	-1.62908	-0.32985	-1.85011	0.519732	0.652965	1.07865	0.525513	0.831644	2.0225	0.704272	0.838843	0.807133	1.42429	-0.00328873	1.97669	-0.330767	-2.30937	-1.06974	-1.42503	-0.367447	-0.599605	-0.731858	-3.46575	0.369333	-0.298747	0.159065	0.433773	0.247264	-0.0393801	0.000262654	-0.74939	-1.35298	-0.223472	1.25167	-0.491323	0.132378	0.00475695	0.671831	0.643254	0.618005	0.4223	-0.236141
575	CD3E	H200000722	0.177622	2.49896	0.00691912	-1.8807	-1.72417	-0.130872	-0.0688586	1.32237	-0.712938	1.07603	1.41117	1.19884	0.503333	0.485919	1.1049	-0.187461	-0.251501	0.316515	-2.59043	-2.25205	1.72532	-0.432515	-0.0201457	0.351711	0.0548021	-0.421511	-1.21563	-0.963107	0.0742702	-0.0440045	-0.537499	-0.287535	-0.904482	1.67976	0.203332	-0.208397	0.75636	0.733344	0.73341	1.06531	0.331844	1.5157	0.648506	0.974692	1.25834	-0.00552383	-0.573323
26622	-	opHsV0400004732	-0.697388	-1.17726	-0.327495	-0.55933	-0.565947	-1.04495	-0.152205	-0.264402	-0.289521	-0.222807	0.122971	0.0830006	-0.412914	-0.71656	-0.432573	-0.587465	-0.303915	-0.220542	0.675076	-0.0255464	0.68202	0.806105	0.487272	1.11742	-0.290435	-0.0827452	0.436853	6.98327	0.353178	0.399314	0.12806	0.236702	0.240572	0.283139	0.345242	0.732796	-0.581485	-0.387486	0.218596	-0.0425809	0.161713	-0.00155282	-0.114843	-0.593303	-0.593784	-0.0872502	0.177131
29719	-	opHsV0400007820	-1.22262	-1.44371	-0.206506	-1.26575	-0.878279	-1.94794	-0.827556	-1.60892	-0.395662	-0.0336006	-0.19283	0.0221933	0.752149	0.933517	1.18847	-0.65604	-0.386898	-0.0354207	-0.692741	0.239788	-0.145824	0.541552	0.318932	0.352013	0.226757	0.100175	0.0472692	6.238	-0.693685	0.381889	0.589402	0.273877	0.340195	-0.0554238	-0.175698	-0.0987795	0.631003	0.574541	0.86238	-0.200607	-0.587543	-0.151024	0.61345	0.386071	0.304719	-0.169753	-0.194739
11411	KIAA0664	H300003695	-0.26228	-0.192673	-0.910012	-1.76082	-1.41987	-0.313506	-0.909934	0.0111883	-0.910933	0.181784	-0.585451	0.462939	0.575416	0.974517	0.157952	1.55312	-1.02589	-0.879451	-0.212368	0.182684	0.196124	-2.40833	-4.01726	-2.35957	0.230118	0.588567	0.314796	0.775762	-0.0531397	0.433379	0.776726	-0.359202	0.533774	0.810486	0.520029	0.851747	-0.540957	-0.100367	-0.211227	0.90369	0.66471	0.64081	-0.737869	-0.231868	-0.00918536	1.07356	0.863818
15704	BNIPL	H300012173	0.956825	0.105647	1.70337	0.0725573	0.379695	-1.13958	-0.596419	-0.332136	-0.251738	0.229186	1.18754	0.0867124	-0.0586916	-1.41426	-1.15502	0.600457	0.64771	0.849227	1.32656	0.230612	1.04199	-0.619509	0.193473	-0.401128	-1.26393	0.619896	1.16254	-1.52291	-1.36626	0.248718	-0.756779	-1.92206	-1.73648	0.397059	-2.50381	0.725559	-0.518244	-2.4377	-0.300521	0.358736	-0.438718	-0.253431	-0.695948	1.14949	-0.83688	0.805176	0.897623
26503	GALNT13	opHsV0400004613	-2.46975	-3.10551	-0.0984645	0.117502	-0.0488763	-0.178065	0.839479	0.429222	-0.453126	-0.162794	0.395578	-0.0194406	0.114472	2.19285	0.60381	0.54528	0.938216	-0.12715	1.10734	1.06768	-0.00306841	0.282468	0.739299	0.586244	0.0400102	2.28775	2.29774	1.88891	-0.0324313	-1.28061	1.04454	-1.33268	-1.35798	-0.331306	-1.08084	-1.36815	-0.187772	-0.704702	0.448938	-0.495161	0.487846	-0.265137	0.373995	-0.345175	0.486618	-0.978373	-1.18393
20243	UEVLD	H300020463	-0.26612	1.61654	0.0970666	0.383536	0.773739	0.151911	0.349929	0.983881	0.465801	-1.26273	-0.942943	-1.24746	0.237675	0.511253	0.0934528	-1.13714	1.39857	0.594171	-0.631314	-0.0975695	1.79479	1.10452	1.39249	1.94401	-0.00228854	0.412815	-3.09299	1.63105	1.35403	2.07824	0.791538	0.853399	0.923486	-0.204122	0.0692904	-1.09427	-0.785804	-1.06379	-0.467414	-0.523078	-0.208645	-0.745617	-0.603842	-0.966606	-1.47188	-0.331733	-0.144159
28310	PAPPA2	opHsV0400006411	-2.1128	-1.62444	0.355903	-1.12166	-0.668852	-2.31616	-0.60799	-1.96021	0.181836	1.01993	0.845557	0.433478	0.165793	-0.239901	-1.03447	-1.56158	1.2051	-0.267053	0.447365	-0.847593	-1.37076	1.53519	1.72311	-0.847861	1.93974	1.94224	1.94653	1.25535	-1.12886	-0.580845	0.879413	0.629635	0.582487	0.408686	0.309887	0.0320854	0.0710384	-0.835781	-0.00584405	0.0604931	-0.521279	-0.368464	0.0478198	0.790956	0.655879	0.512065	0.593455
15749	KCNIP2	H300012270	-0.776793	-1.96068	-0.543336	1.82147	-0.247846	-0.856491	-1.08849	-1.85901	-1.11657	0.412038	-0.399328	0.328921	0.475915	-1.05411	-0.275988	-0.438382	-0.90473	2.14064	-1.72724	-0.488738	0.399691	-1.59648	-0.435158	-0.502663	-0.733468	-1.31859	-0.544253	2.34598	1.36275	0.65198	0.473479	0.754569	0.76019	0.363197	0.0774418	-0.058809	0.0446624	-0.251593	0.398222	0.736659	1.85073	0.154007	-0.321063	-0.162583	0.777875	-0.187338	1.67949
488	CHRNB2	H200000588	1.49808	-1.67327	0.388688	-0.753587	-0.454077	-2.00491	-1.27141	-2.26425	0.243769	-0.463538	1.88577	-1.14153	1.20381	2.09584	0.64863	1.97841	1.88278	1.17352	-1.15271	-0.844561	-0.174468	-0.310427	-0.169981	0.657176	-0.801694	-0.323361	-0.031275	-0.800708	-0.034221	-0.378766	-0.105339	0.0920272	0.0182762	-0.258123	-0.283047	-0.552292	0.231791	-0.0507433	1.20477	-0.894882	-0.92951	-0.647236	0.653114	-1.47619	0.802496	-0.518113	-0.653796
34174	-	opHsV0400012275	0.936886	-0.711311	0.266091	-1.15305	0.0399427	-1.15302	-0.926061	-0.91691	0.0230152	-0.532827	0.750521	-0.729923	1.96816	2.10134	2.51776	0.846887	0.454752	-0.306556	-0.88306	-0.443087	0.219613	-1.83263	-0.277699	-1.59049	0.30014	0.525558	-0.231003	-0.361805	-0.0831804	0.414748	0.256179	0.731196	0.903842	1.26031	0.725605	1.20279	1.03025	0.332336	1.37063	-1.46972	-1.41025	-0.883018	1.68758	1.63054	1.32679	-1.04136	-0.34776
6237	ARHGEF7	H200012056	-0.668291	0.040356	-1.49231	-0.511096	-1.47058	0.534285	-0.466973	0.31766	-0.799745	0.182434	-0.207428	0.184765	-0.643627	-0.415502	-0.331414	-0.0432151	-1.28528	-0.282381	0.129476	-2.68815	1.14736	-0.272901	-0.393522	-0.649342	0.711752	0.308805	1.51345	4.79475	2.31304	0.365702	1.07449	0.853624	1.17044	-0.429649	0.20713	-0.153133	-0.220801	0.278124	-0.64691	0.49386	0.36058	0.823768	-0.632888	0.00314698	0.346906	-0.307552	-0.325597
21203	PPT2	H300021824	1.66799	-1.48946	0.0462375	-1.03799	0.103216	-0.244622	-0.391939	-1.30013	-1.45492	-0.0245783	1.62655	0.042933	1.10411	0.860001	0.902728	0.19347	-0.554026	-0.277586	-0.261983	0.505492	0.473951	-0.639882	-1.00479	-0.865232	-0.583815	-0.575572	-0.771455	-4.22876	-0.532071	-0.0468783	-0.105475	-0.400128	-0.244237	-0.0693376	-0.0257135	-0.293154	0.573803	0.165408	0.641412	0.510842	0.0355585	0.640568	1.93281	1.15796	1.15367	2.71706	-0.103696
11313	SNORD36A	H300003474	-0.319192	1.86811	-0.221096	1.44168	0.205495	2.12156	0.814909	0.623158	0.478267	-0.197863	0.127215	-0.263985	-0.0989715	-0.850308	-0.0554835	0.263691	-0.559648	-0.437353	-0.734617	0.289484	-1.83274	3.26845	3.01458	3.27193	-0.288318	-0.241962	-0.198506	0.0717257	-1.21864	-0.98057	-0.654055	-0.640852	-0.554775	-0.228762	0.0509573	-0.822491	0.331647	0.337112	-0.335013	-0.100048	-0.0918784	0.13135	0.0151008	0.639933	-0.2544	-0.25766	-0.499423
18238	KIR2DL1	H300017529	-1.98551	-2.06126	-1.52384	-0.849826	-0.0879751	-1.56171	-0.866723	-0.582532	0.871471	0.978808	0.248168	-0.569182	-1.36287	-1.29916	-0.826709	0.43134	-0.0389298	0.281603	-2.24987	0.0269259	-1.2417	0.422779	0.708288	1.18027	1.10501	0.716932	-0.463865	-0.179982	-0.365921	0.202047	-0.42718	0.0622562	0.208694	1.34215	1.63946	0.755189	-0.34234	-0.116478	-0.546549	1.31209	0.726313	1.7135	-0.243592	-1.69557	-0.993172	1.04773	0.0644662
30414	-	opHsV0400008515	0.935797	0.247759	0.383029	0.416424	0.562358	0.67067	1.12765	0.26762	0.277415	-1.7715	-1.62418	-1.80385	-1.08478	-0.251437	-0.169987	-1.48961	0.406851	-1.41347	-0.547276	-0.86237	0.265295	-0.237033	0.607297	-0.451611	-0.0207567	-0.0147445	-0.465092	-0.18042	-0.542467	-0.0435492	-1.07299	-0.795356	5.59437	-0.0726038	-0.17483	0.1554	0.269926	-0.160791	-0.253263	-0.922376	-0.703118	-0.646339	-0.12129	-0.539672	-0.400801	0.111714	0.296505
31041	TMEM132B	opHsV0400009142	-1.25014	-2.51764	0.137394	-0.347116	-0.498137	-1.61897	-1.3058	-1.91716	-0.0520647	1.32631	0.825333	1.44028	0.65802	-0.729694	-1.15475	0.55604	0.619964	1.0749	-1.44803	0.149012	-0.638837	-0.00915625	0.240778	0.459002	0.192908	0.495975	0.236723	-0.233717	0.121277	-1.30844	0.204837	-0.0387171	-0.286117	-0.356247	0.00946102	-0.0810593	-0.74458	-0.353744	-1.06859	0.850188	0.561663	0.58888	-0.118387	0.257591	-0.35531	0.798539	0.502516
8346	POLI	H200016753	3.51172	1.69735	0.147038	0.258169	0.928761	1.45726	0.130226	1.27748	-0.440263	-0.450212	-0.111775	-0.430013	0.0862706	0.519667	-0.195722	0.12452	-0.861371	-0.797239	0.775648	-0.000769611	-1.87868	0.600572	0.823143	0.492645	-3.47383	1.52274	-0.295481	-0.441775	0.231912	-1.34407	0.0454714	0.457598	-0.124447	-0.0255727	-0.577516	-0.316396	-0.337782	0.728672	0.488996	-0.590228	-0.427782	-0.369743	0.0975314	-0.118702	-0.75801	0.588179	0.509205
12941	OR3A4	H300006619	0.470748	-0.536862	-0.0692229	-0.291617	0.840797	0.551833	0.273563	0.322399	2.2048	-0.604919	0.0670399	-0.929612	-0.0802418	0.959041	0.0538721	0.745311	0.095534	0.576901	-0.967971	0.372378	-2.10427	0.69725	1.26797	0.75653	-1.38562	0.221099	0.515549	0.645542	0.333325	-1.1106	-1.12518	-1.34409	-0.545754	-0.0702974	-0.26053	0.322916	0.126908	1.07267	0.0664633	-1.1013	-0.300689	0.15376	1.30159	0.202584	0.583868	-1.94005	-2.74954
17149	CPN2	H300015191	1.06818	-2.36005	-0.424525	-0.699303	1.08318	-1.02371	-0.303766	-2.67364	-0.494758	1.29101	0.578348	1.53935	-1.08774	-2.15365	-1.53278	1.2437	-0.404994	1.22797	-0.628465	0.456897	0.728232	-0.0433786	-0.500822	1.07934	0.280937	0.935566	0.270525	0.990884	-0.891863	1.09412	1.50079	0.965972	1.216	1.02442	1.11175	1.34716	-0.500065	-0.00510077	-1.08588	0.400229	0.391826	0.0155133	-0.791755	-0.729491	-1.6408	0.410829	0.502889
[truncated: 20,663 more rows]
[truncated: 16 more columns]
