# Supplementary material for: Distinct Types of Fibrocyte Can Differentiate from Mononuclear Cells in the Presence and Absence of Serum
Source: PLoS One. 2010 Mar 18;5(3):e9730. doi: 10.1371/journal.pone.0009730 (PMC2841180; doi:10.1371/journal.pone.0009730)
Supplement: Table S4 — Genes identified by SAM (0.1% FDR) when comparing SC fibrocytes and SF fibrocytes. (2.07 MB XLS) [file pone.0009730.s007.xls]

## Sheet: SAM SF SC 0.1
Name	ID	SF Fibrocyte 1.1	SF Fibrocyte 1.2	SF Fibrocyte 1.3	SF Fibrocyte 2.1	SF Fibrocyte 2.2	SF Fibrocyte 2.3	SF Fibrocyte 3.1	SF Fibrocyte 3.2	SF Fibrocyte 3.3	SC Fibrocyte 1.1	SC Fibrocyte 1.2	SC Fibrocyte 1.3	SC Fibrocyte 2.1	SC Fibrocyte 2.2	SC Fibrocyte 2.3	SC Fibrocyte 3.1	SC Fibrocyte 3.2	SC Fibrocyte 3.3
GDF1	H300004624	-0.0809561	-0.332304	-0.293304	-0.166994	-0.327134	-0.616803	0.0135064	0.175614	0.451544	0.798315	0.311558	0.663853	0.262296	0.340472	0.763858	0.617469	0.492508	0.553192
opHsV0400008761	opHsV0400008761	-0.302637	0.00252317	0.157234	-1.08235	-0.351222	-0.715234	-0.190551	-0.384689	-0.478157	0.448914	0.587974	0.467035	0.663507	0.618132	0.5483	0.0684902	-0.03422	0.203095
opHsV0400009158	opHsV0400009158	-0.250994	-0.431406	-0.138478	-1.57279	-0.593988	-1.38569	-0.183937	-0.652482	-0.334199	0.35183	0.0767526	0.458119	0.245941	0.479283	0.179195	0.0103883	-0.323669	0.412224
IFRD2	H200018872	-0.747465	-0.0619936	-0.469029	-0.411818	0.0557818	-0.684789	-0.432313	-0.919716	-0.547952	0.212173	0.237109	0.212202	0.366508	0.367511	-0.289726	-0.157101	-0.27907	-0.0353765
SSTR4	H300009308	-1.07842	1.03464	0.153302	-0.206146	0.0734568	0.0529203	-0.223679	-0.55411	0.00859324	1.36542	1.59737	1.82405	1.33839	1.17429	0.639926	0.304641	-0.204077	0.240699
opHsV0400002555	opHsV0400002555	-0.460942	-0.381947	-0.438158	-1.89734	-1.79651	-1.41116	-0.823536	-0.843176	-0.521069	-0.585328	0.183957	0.0339888	-0.373583	-1.0388	-0.765828	0.232368	0.401395	0.153397
Q8N8H9_HUMAN	H300002403	1.5265	2.44531	2.48034	1.42644	1.95069	1.85625	2.02681	1.67358	2.10127	2.13024	3.4207	2.88181	3.2366	2.99718	2.20223	2.41337	2.18738	2.76311
FAM128B	H300004445	1.29917	0.929383	0.539912	-0.154505	-0.274469	0.29461	0.487103	0.568035	0.647348	0.976579	1.81275	1.90852	1.33801	1.80143	1.38075	1.13916	1.39579	1.09693
PRB4	H300003547	0.23946	0.889916	0.120114	-0.0865917	-0.18578	0.214857	0.437588	0.520981	0.51698	0.722329	0.909528	0.631682	0.528409	0.906551	0.775803	0.950234	1.23675	1.17242
Q5T2Z8_HUMAN	H300004861	0.125233	0.566765	0.279025	-0.489719	-0.2056	-0.626542	0.416234	0.249548	0.376036	1.00853	0.727557	0.889405	0.472691	0.629731	0.726576	0.877718	0.657377	0.67914
opHsV0400002204	opHsV0400002204	-0.267547	-0.690601	-0.261436	-0.36398	-0.200596	-0.460493	-0.083052	-0.190575	-0.0556356	0.86754	0.419205	0.421921	0.160965	0.0439979	0.382172	0.211707	0.155926	0.416433
LOXL2	H300018013	0.942683	1.17575	-2.43311	0.630503	0.37243	-0.134456	0.859675	0.614109	0.744044	1.44174	1.67254	1.28418	2.6153	1.25454	0.746549	1.56267	1.93084	1.63568
HB21_HUMAN	H200005892	-5.61481	-3.81494	0.639927	-2.92647	-2.87616	-3.80516	-5.03884	-5.3979	-5.18221	-1.88979	-0.772784	-0.845362	-0.29993	-2.1142	-0.895365	-4.08633	-3.55717	-3.65607
RGS20	H300014618	-0.460436	-0.991373	-0.675508	-2.32123	-2.40965	-2.1437	-0.52365	-0.501766	-0.127677	0.00235392	0.328399	-0.0280318	-0.0502059	-0.128601	-0.332587	1.01411	-0.229172	-0.362962
DAZL	H200005830	-0.388693	-0.241098	-0.310345	-0.907168	-1.34068	-0.70041	0.672729	-1.09801	-0.352838	0.809314	0.860233	0.768285	0.868794	0.633498	0.889659	-0.122652	-0.00611917	0.244703
opHsV0400001866	opHsV0400001866	-0.331206	-0.35866	-0.111431	-2.27904	-1.8039	-2.38004	-0.144562	-1.67816	-0.560909	0.148966	0.201641	0.26925	0.0298552	0.100432	0.294666	-0.0572058	-0.485419	0.356671
GGTLA1	H200000438	-0.562752	-0.713511	-1.25323	-1.24466	-1.25258	-1.77802	-1.39886	-1.07366	-1.57102	-0.575147	-0.540106	-0.657856	-0.539291	0.189322	-0.520342	-0.281347	-0.509853	-0.234386
MUC2	opHsV0400005818	0.342327	0.755231	-0.267315	-1.11581	-1.46299	-1.25489	0.131896	-0.478609	0.0734013	0.740384	0.819564	0.440235	0.790735	0.442235	0.245364	0.622085	0.665939	0.519865
ADD2	H300019908	-0.161001	0.709871	-0.117356	-0.739228	0.239911	-0.142272	-0.959761	-0.52382	-0.423527	0.654831	0.562903	0.480724	0.509795	0.644134	0.587736	0.329533	0.234775	0.310412
F12	opHsV0400000213	0.407562	1.73618	0.337106	0.488657	0.432096	0.547295	0.707596	0.731842	0.535054	1.92586	2.10819	2.07264	1.68843	1.70707	1.12925	0.971457	1.01496	0.966737
FOXP1	H300022062	-0.464056	-0.59977	-1.3662	0.104088	-0.123375	-0.17956	-0.605642	-0.53555	-0.596937	0.830092	0.241993	0.752885	1.02038	0.149723	0.34478	-0.0675552	-0.062599	-0.0156021
MFGE8	H200000824	0.54423	0.696638	-3.33918	0.734333	0.906353	0.600221	0.678627	0.554133	0.364428	2.35465	2.67723	3.17744	2.0409	2.89617	2.27398	1.44442	1.35185	1.17176
DIRAS1	H300003675	-0.266436	-0.226866	-0.416422	-1.29154	-0.969786	-1.12609	-1.06771	0.139197	0.152259	0.519541	0.444978	0.668494	-0.105218	0.0943237	0.229308	-0.160784	-0.135208	0.440391
Q6P168_HUMAN	opHsV0400003696	-0.345117	4.31e-15	-0.10032	-1.6447	-1.58343	-1.77661	-0.157482	-0.206691	-0.851163	0.858812	0.473592	0.518132	0.579452	0.809243	0.221349	0.157518	-0.0903274	-0.095687
K0415_HUMAN	opHsV0400004935	0.748175	2.32917	2.23003	1.87328	1.58164	1.74339	1.70953	1.19204	2.00149	2.04887	2.97339	2.53567	2.28132	3.02378	1.83752	2.3077	2.33864	2.77759
STAG3	H300021735	1.60152	1.37443	2.30637	3.25274	3.28805	3.02823	1.67364	2.32095	1.65451	3.54635	4.248	4.26219	3.45853	3.89876	3.87369	2.50272	2.40891	2.79597
H300000231	H300000231	-0.563158	0.144483	-1.33146	-2.58643	-1.90331	-3.1574	-1.66255	-1.70851	-4.59569	-0.301756	-0.357585	-0.281088	0.712454	-0.0022958	-0.607566	-0.821395	-0.350406	-0.795867
KRTAP4-13	H300001332	-0.30527	0.616008	-0.752134	-0.786209	-0.497824	-1.05754	-0.260068	-0.337155	-0.176083	0.224014	0.38277	0.345166	0.516598	0.583592	0.0209605	0.426757	0.163264	0.511119
ADORA3	opHsV0400004549	0.405597	0.987107	0.505384	1.08537	1.19447	0.751823	0.815515	0.553064	0.869508	1.85943	2.42172	2.45624	2.0524	2.02678	1.91904	1.1473	0.637798	0.952525
NP_060358.2	opHsV0400008805	-0.45107	0.297085	0.0260351	-0.612444	-0.581351	-0.109992	-0.0821677	0.0673945	-0.0204921	0.672106	0.787697	0.50396	0.508621	0.458575	0.45315	0.386686	0.226775	0.355429
PDDC1	opHsV0400001169	-0.419161	1.03027	0.0484649	-3.73662	-3.90488	-3.42929	-0.0124475	-0.378674	0.187563	1.1327	1.37195	1.58657	1.47015	1.51203	0.928035	0.723616	0.50226	0.543651
Q92617-2	opHsV0400008807	2.13611	2.26088	1.49837	0.8277	0.392725	0.196732	0.945541	0.824388	0.694247	1.73518	3.76517	2.8841	4.12249	3.99873	3.17923	1.48654	1.88601	1.16784
opHsV0400007221	opHsV0400007221	0.282455	1.44749	0.30075	0.0243979	-0.0629295	0.210688	0.396134	0.476093	0.417484	1.08099	1.18533	1.10993	0.92883	0.853876	0.635773	1.23792	1.25242	1.21453
HMX3	opHsV0400005064	-0.476636	-0.286949	-0.370958	-0.409831	-0.677733	-0.134286	-1.19597	0.0454311	-0.845121	0.612626	0.592703	0.300439	0.54077	0.381686	0.581432	-0.188834	-0.441957	0.434747
H200005963_A	H200005963_A	-1.13885	-1.11023	-1.21727	-3.09389	-2.27885	-2.10103	-1.26586	-1.57	-1.00821	-1.52958	-0.331167	-0.559603	-1.05527	-1.21849	-1.06504	-0.337755	-0.240916	-0.247661
INPP4B	H300019758	-0.226245	0.266211	0.17429	-0.265086	-0.496974	-0.340837	-0.0347108	0.1488	0.144275	0.937412	0.840739	1.29055	0.348304	0.722459	0.977818	0.175953	1.43003	-0.030721
opHsV0400004034	opHsV0400004034	0.230382	0.4544	0.166371	-0.757716	-0.249036	-0.454221	0.545276	0.183154	0.432242	1.14419	0.943278	1.06273	0.88893	0.404579	0.948862	0.76759	0.55179	0.793722
opHsV0400008417	opHsV0400008417	-0.803574	-0.170304	-1.03079	-1.22158	-1.36949	-2.14203	-0.605637	-1.0909	-0.587853	-0.261002	-0.181088	-0.0800114	-0.0395112	-0.063905	-0.370345	-0.16683	-0.165876	-0.235403
H300004224	H300004224	-0.526552	0.274626	-0.455971	-1.05243	-1.37196	-0.80776	-0.765852	-0.855682	-0.312552	0.0690952	0.437023	0.997434	0.838764	0.367692	0.052245	-0.162187	-0.00858185	-0.208151
MYH14	H300015513	-0.617785	0.514897	0.146865	-0.0196425	0.161416	0.418604	0.206965	0.541631	0.399841	1.22017	1.65388	2.19699	1.18218	1.27479	1.20738	0.453794	0.564343	0.700402
TK1	H200011350	-0.0982374	1.06412	1.11793	1.22211	0.822813	0.937653	0.716358	0.697985	0.944089	2.08833	2.52501	2.50111	1.80874	2.07834	1.6653	1.12348	0.96226	1.13126
C9orf164	H300006064	-0.0606177	0.647265	0.601447	0.918751	0.469631	0.544567	-0.0164492	0.231739	0.403111	2.12886	1.60289	2.09921	1.58327	2.29679	1.89838	0.297004	0.332543	0.612577
opHsV0400013267	opHsV0400013267	-1.22345	0.00252317	-0.627368	-1.14272	-0.965455	-0.868993	-0.881584	-0.924717	-1.03843	0.454016	0.119384	0.111585	0.00433527	0.31884	-0.204545	-0.445216	-0.505524	-0.519313
SFRS14	H300021217	0.296869	0.140247	-0.182919	-1.08403	-0.728487	-1.0756	0.0236356	-0.283519	0.140463	0.277644	0.831697	0.323194	0.350518	0.485183	0.554764	0.481057	0.648894	0.611755
PSPN	H300001684	-0.250529	-0.53218	-0.0592578	-0.461068	-0.379409	-0.708307	-0.752478	-1.28068	-0.738076	0.21278	0.038167	0.267513	-0.309708	0.142951	0.16158	-0.111582	-0.211685	-0.203815
Q6P575_HUMAN	opHsV0400003862	-0.635263	-0.169662	-0.129482	-2.35313	-2.05132	-1.91731	-0.400661	-0.494527	-0.456305	0.229025	0.156219	0.12773	0.517385	0.128555	0.119913	0.180015	0.239725	0.349559
U384_HUMAN	H200017551	-0.819854	-0.707966	-0.878341	-1.01602	-0.683668	-1.05179	-0.748206	-1.02632	-0.55297	-0.153149	-0.0613448	-0.128345	-0.675	-0.308197	-0.984613	0.56605	0.327755	0.480884
ZNF646	opHsV0400005113	-0.773204	-2.65e-05	-0.284355	-1.26843	-1.38105	-2.00494	-1.29061	-1.05391	-3.3755	0.119295	-0.00978384	-0.0974113	0.0957603	-0.126227	-0.284211	0.157727	0.0532291	0.239259
opHsV0400002612	opHsV0400002612	-0.0397215	0.723197	0.0269818	-2.13576	-1.59265	-1.97918	0.369101	0.273843	0.454705	1.70231	1.58007	1.58867	1.2716	1.72048	1.00068	0.673262	0.48028	0.394651
SLC7A4	H200014753	0.295244	0.778418	0.163555	-0.676278	0.0910806	0.19063	0.911379	0.701209	0.849027	1.91863	1.76463	2.47047	1.74496	2.83325	2.02776	0.961696	0.893293	0.723617
PRR14	H300010694	0.241319	1.17366	0.583492	-1.401	-1.4388	-1.77828	0.625611	0.591078	1.19915	1.78356	2.29915	2.37945	1.59042	1.82014	1.27402	0.8901	0.765335	0.974446
CC2D1A	H200008552	-0.983481	-0.258432	-0.752978	-2.92333	-3.16983	-3.23653	-0.960054	-1.21356	-0.577803	-0.606012	-0.415606	-0.385325	-0.86448	-0.705832	-0.596975	0.182987	0.227514	0.217511
CV024_HUMAN	opHsV0400000183	0.0484604	0.839736	0.544062	-0.219143	-0.681202	-0.542212	0.187219	0.0671212	0.475761	1.17285	0.974111	0.842069	0.895124	0.900421	0.53666	0.557202	0.556229	2.5193
Q9BZV8_HUMAN	opHsV0400010243	0.199241	0.65191	0.534473	0.551792	0.608565	0.401709	0.609136	-0.015151	0.384679	1.73441	0.938708	2.15028	1.70972	1.27863	1.47497	0.706549	0.582817	0.781084
NP_060460.3	H200016507	-0.103533	-0.421257	-0.00102513	-0.0487782	-0.142142	-0.00903263	-0.0151196	-0.2079	0.135059	0.910947	0.675546	0.967205	0.558088	0.407195	0.564588	0.454454	-0.0832007	0.408717
ACTL7B	opHsV0400000436	-0.0120228	0.214837	-1.1475	-0.701486	-0.736684	0.0762851	-0.735799	-0.612424	-0.437843	0.549408	0.424377	0.458413	0.457018	0.355745	0.167605	0.219461	-0.00417154	0.178856
GLI4	H200015659	-0.28403	-0.245668	-0.29117	-1.61258	-1.43076	-1.54901	-0.444942	-0.858421	-0.332537	0.0209521	0.0588562	0.220646	-0.310634	0.178441	-0.277939	-0.0156629	-0.0589519	0.13419
PLXNB2	opHsV0400004592	-0.281342	-0.480026	-0.0896249	-1.62755	-1.11114	-1.2322	-0.440808	-0.598126	-0.681375	-0.379012	0.251728	0.159867	-0.759727	-0.309025	-0.290321	0.111352	0.298766	0.293737
CD320	opHsV0400001286	0.0725626	0.91235	-0.243902	0.204822	-0.456294	-0.131844	0.817708	0.556868	0.489371	1.15867	1.43609	1.53462	1.21125	1.19268	1.08189	0.965433	0.831263	0.76934
IGKV3-15	H300004630	-1.85206	-0.829913	0.631197	0.0469003	0.0922639	0.0871147	-0.645921	-1.10717	-0.746022	1.38257	1.39075	1.22448	0.550616	0.401571	0.933195	0.263833	-0.0783807	0.346578
opHsV0400007859	opHsV0400007859	-0.123608	0.0112078	-0.206935	-1.52265	-1.09533	-1.5592	-0.75182	-0.437431	-1.31045	0.247218	0.0907692	0.0337393	-0.367004	-0.315511	-0.154237	0.0570218	0.216936	-0.0814735
PAOX	H300009877	-0.55299	0.113498	-1.13659	-0.911374	-0.720876	-0.366503	-0.301273	-0.623952	-0.634329	0.173864	-0.110871	0.789109	0.268155	0.691836	0.433569	0.157485	0.234345	0.146531
TPM1	H300022133	2.72029	1.85576	-2.09197	1.22348	1.26686	0.782395	1.39381	1.37803	1.27229	2.52744	2.92848	2.8067	2.96443	3.3735	2.66672	2.4289	2.26759	2.43661
ATAD3C	opHsV0400008897	-0.460317	-0.203375	-0.889088	-0.915109	-0.331074	-0.865598	-1.02076	-0.622743	-1.39707	0.526116	0.391813	0.0570453	0.276154	-0.388207	-0.0549553	-0.417387	-0.409552	-0.445969
opHsV0400008914	opHsV0400008914	-0.0405472	-3.76197	-0.606081	-2.83087	-3.14331	-4.0131	0.396439	-0.668855	0.674888	0.459074	0.958852	1.42742	0.530937	1.36233	0.644708	0.155779	0.228878	0.572958
DIDO1	H300022113	0.0462924	-0.0891587	-0.132	-0.893272	-0.797803	-0.617595	-0.297599	0.0379958	-0.227819	0.531054	0.47331	0.629561	0.544358	0.697937	0.158989	0.359325	0.0244285	0.39855
opHsV0400007625	opHsV0400007625	0.0731977	-0.427884	-0.296844	-0.933429	-1.02762	-0.824509	-0.490772	0.00269606	-0.412123	0.625155	0.526014	0.537774	0.0836731	1.93906	0.310406	0.294335	0.260704	0.40621
NDUFB7	H200000163	-0.820671	0.461741	-0.473149	-1.42541	-1.67756	-2.9629	-0.715176	-0.565593	-0.128712	-0.176734	0.86044	1.17818	1.5133	0.23003	1.18898	0.0930789	0.470861	0.0996115
opHsV0400012549	opHsV0400012549	-0.442718	0.139544	-0.611808	-0.0924303	-0.751233	-0.555848	-0.257453	-0.754201	-1.51426	0.249934	0.392162	0.181229	0.220351	-0.336414	0.355914	0.033081	-0.0123484	-0.325383
MAGED2	H300015033	-2.01332	-1.93534	-3.11034	-1.27542	-1.20234	-2.45719	-1.55196	-1.73161	-1.31559	-0.283531	-0.274101	-0.388862	-1.53076	-0.544626	-1.67537	-0.452875	-1.24969	-0.146899
PIK3C2B	H200013011	0.0803206	1.2165	0.605428	-5.08696	-3.03145	-4.00688	0.746957	0.49228	1.09689	1.96521	2.80747	2.86549	2.69522	3.23853	1.89273	1.22743	1.21608	1.13047
NP_872411.1	opHsV0400006771	0.597413	0.868115	0.364028	0.365484	0.134912	0.292071	0.267827	0.00656405	0.199264	1.52779	1.93046	2.27073	1.00853	1.67336	0.893051	0.501702	0.394509	0.551797
TNFSF11	H300012237	-0.595839	0.203207	0.188514	-1.60875	-0.845705	-0.661167	-0.510295	-0.455705	-0.235204	0.256569	1.22484	1.48497	0.416795	0.00639264	-0.322423	0.16952	-0.266387	0.141508
opHsV0400009354	opHsV0400009354	-0.259638	-4.45895	-0.691711	-3.34526	-1.15651	-2.37022	-1.29002	-1.30854	-1.69703	-0.342089	-0.811878	-0.555209	-1.02974	-0.280849	-0.270627	-0.234871	-0.239414	-0.237224
RPH3AL	H300009937	0.208317	0.916645	-0.0861669	-0.518427	-0.117336	-0.0866412	0.166538	0.0756307	0.226999	1.19129	1.23391	0.898303	0.975722	0.953495	0.736368	0.5327	0.401274	0.45498
opHsV0400007772	opHsV0400007772	-0.420901	-0.0446151	-0.599472	-0.969051	-0.765913	0.0513477	-0.478294	-0.428556	0.0726984	0.30694	0.454656	0.157949	0.0625436	-0.37904	0.570362	-0.00583978	0.0904675	0.198947
EBPL	H300019048	0.575875	0	-1.00458	-0.617742	-0.341055	0.0619169	-0.404768	-0.230561	-0.00124179	0.400762	0.843913	0.642687	0.360148	0.690111	0.0929695	1.0073	0.935435	0.943652
C2orf48	H300007818	-0.105957	0.578877	0.138131	-1.7919	-1.70082	-1.63746	-0.0726691	-0.345461	0.231035	0.82387	0.568158	1.41557	0.765547	1.20936	0.789366	0.576585	0.794722	0.28424
PRPF40B	H200004221	-0.6973	-1.85014	-1.84621	-0.869671	0.122217	-0.862229	-1.32689	-1.59963	-1.5669	-0.0868889	-0.184636	-0.197775	-0.43897	-0.118591	-0.0929671	-0.478153	-0.650489	-0.29071
C9orf116	H200012266	0.408843	0.435426	-1.04441	-0.570976	-0.500484	-0.18897	-0.346709	-0.625541	0.070287	0.901061	0.779384	0.750458	0.521021	0.112824	0.726154	0.252327	0.170815	0.289346
opHsV0400006740	opHsV0400006740	0.368817	1.43406	0.53759	0.456774	0.166185	0.425787	0.477418	0.50635	0.74593	1.66588	2.02389	1.81265	1.38652	1.93319	1.37188	0.904624	0.790322	0.782588
DLG3	H300018546	2.78921	1.53479	-0.0152837	1.8973	1.34241	1.23505	1.62492	1.1881	1.37753	2.14634	2.93673	2.26805	2.43752	2.29986	2.40677	2.57725	2.54886	3.12006
opHsV0400012611	opHsV0400012611	-0.239442	-0.302975	-0.519482	-0.723605	-0.572054	-0.845872	-1.69414	0.25276	-1.31948	0.321303	0.144978	0.113735	0.522831	0.0776106	0.989436	0.302116	0.210159	-0.113486
ROR1	opHsV0400003896	1.31531	0.990237	-0.565097	-0.11816	0.25576	-0.022537	0.725504	0.888961	0.709952	1.13317	1.35693	1.04025	1.31579	1.99496	1.62701	1.32998	1.62672	1.33329
FBS1	H300015114	-1.59984	-0.946253	-1.60464	-1.10408	-1.2031	-1.31382	-1.23769	-1.15437	-1.01425	-0.832976	-0.779632	-0.262577	-0.0692689	-0.351959	-0.280432	-0.531015	-0.917127	-0.776702
PKNOX1	H300016040	0.0124508	0.674485	0.35528	0.169555	0.205432	0.389544	0.666955	0.477589	0.619354	1.27415	1.52627	1.35692	0.908769	0.881089	1.11617	0.84168	0.698178	0.937342
LSS	H300020740	-1.11858	-0.619577	-1.03012	-1.63369	-0.602479	-0.873448	-0.744918	-1.68638	0.370884	0.102871	0.575268	0.373413	0.185281	0.0732534	-0.159663	-0.346482	-0.174128	-0.0157319
Q96NA9_HUMAN	opHsV0400002879	0.756176	0.94241	0.0919281	0.498905	0.329781	0.56852	0.456726	0.472936	0.581848	1.44466	1.23766	1.29176	1.30778	1.82176	1.47052	0.889511	0.865263	0.842505
H300013145	H300013145	-0.0187444	-0.0982154	0.023037	-0.706878	-1.07015	-2.35138	-0.5242	-1.0474	-0.758091	-0.613296	0.989312	0.970407	0.597579	-0.277536	0.151949	0.409989	0.492598	0.405832
VAMP4	opHsV0400006124	-0.893989	-0.548801	-0.605198	-1.04161	-0.70143	-1.61955	-1.0323	-1.30397	-4.07943	0.31927	-0.0886101	-0.0819753	0.19711	0.0538563	-0.0857141	-0.45344	-0.329554	-0.576782
C1QTNF6	H200003098	-2.33865	-0.237685	-0.655146	-0.721311	-1.39911	-0.606299	-1.42812	-0.876256	-1.31798	-0.0127248	-0.0302515	0.245592	0.00559992	-0.527492	-0.639808	0.057225	0.00532684	0.246384
ANKRD25	opHsV0400004813	0.131055	0	-0.402684	-1.08067	-0.848448	-1.36304	-0.204318	0.0304976	-0.307056	0.321636	0.831515	0.513408	0.573781	0.196523	0.570332	0.338806	0.414564	0.0808968
ANKZF1	H300020872	-0.0465433	0.151482	-0.462516	-0.724337	-0.643942	-0.992582	-0.911921	-0.821357	-1.92467	-0.209732	0.366079	0.295555	0.607106	0.551499	0.125974	0.122805	0.12281	0.35758
opHsV0400013169	opHsV0400013169	0.249878	0.371614	0.0980084	-2.93147	-1.02303	-1.21385	-1.3007	-1.09944	-1.14017	0.727054	0.411071	0.515346	1.13321	0.371198	0.468279	0.0686795	0.489353	2.68325
Alien8_90	Alien8_90	-0.80346	-0.877638	-0.949338	-0.919347	-1.928	-2.37998	-1.7119	-1.21612	-1.25376	-0.271303	-0.267873	-0.217872	-0.284249	0.180378	-0.559409	-0.848679	-0.93435	-0.683837
SLC6A17	H300016719	-0.0610699	0.25783	-1.38485	-1.04496	-0.92913	-0.725218	-0.127785	-0.232771	0.00461472	0.322322	0.255651	0.570164	0.266697	0.178453	0.270969	0.549435	0.483494	0.557793
RAC3	H300007591	-0.310398	0.453052	0.0986133	-1.1113	-0.9131	-0.919306	-0.510663	-0.763293	-0.815888	0.172704	0.305059	0.668095	0.0887762	-0.476147	0.110137	0.405923	0.215501	0.544952
C18orf1	opHsV0400005397	-0.679291	-0.463966	-0.282322	-1.90673	-1.39772	-2.18481	-0.731049	-1.08478	-0.551683	-0.130538	-0.253563	-0.0212303	-0.31959	-0.179496	-0.71076	-0.0607187	-0.257957	-0.124941
LDLRAD2	opHsV0400008333	-0.715321	-0.150484	-1.07446	-1.42196	-1.78494	-2.10541	-0.486514	-0.222008	-0.295757	0.141248	0.599047	0.425467	0.209837	0.697631	0.542048	-0.119924	0.0183065	-0.0607942
DUSP9	H200013482	0.13306	0.0778322	-0.523233	-0.104897	0.0264351	0.28109	-0.199726	-0.0747855	-0.316613	1.22887	1.08619	0.245744	0.487724	0.352067	0.558024	0.583658	0.0339583	0.896818
SCD5	H300022199	0.246532	0.0297042	-0.361098	-0.275932	-0.254111	-0.166891	-0.0086324	-0.0509203	0.218766	1.32778	2.03246	1.44483	0.435908	3.20064	0.327039	0.668283	0.789898	0.50136
RABEP2	H300004635	-0.556834	0.38787	-0.614038	-2.37896	-1.02472	-1.35477	-0.188965	-0.534368	-0.125497	0.103015	0.734749	0.658833	0.185498	-0.16193	-0.185165	0.26437	0.20749	0.412543
NP_976327.1	H300004020	-0.211594	0.564073	0.172006	-1.12231	-0.702142	-0.537611	-0.170563	-0.361716	-0.156254	0.769997	0.746793	0.394726	0.569631	0.646387	0.503649	0.277119	0.235924	0.529439
OLFML1	opHsV0400006814	0.250663	0.241403	-0.410558	0.138726	0.131292	0.21421	-0.157274	0.721457	0.271736	1.07898	0.856697	1.06101	1.01481	0.863355	0.75331	0.869236	0.638162	0.749463
C19orf26	H200014550	-0.672199	0.890332	0.0554405	-1.17052	-1.12548	-0.618292	-0.124364	0.000678	0.0983314	0.57323	0.530643	0.884617	0.227211	0.354209	0.251288	0.722757	0.541245	0.800645
C20orf7	opHsV0400006443	-0.351215	0.604726	-0.009058	-1.71487	-1.48427	-1.78616	0.0503231	-0.341771	0.0847801	0.461055	0.97984	0.93905	0.658775	0.714753	0.0554435	0.337338	0.216947	0.519313
opHsV0400005414	opHsV0400005414	-1.04062	0.267474	-0.0496779	-1.08652	-0.418011	-0.992566	-0.538151	-0.513912	-0.309795	1.22819	0.815611	1.27507	0.690152	1.1617	0.602974	-0.139063	-0.877822	0.409564
opHsV0400011384	opHsV0400011384	0.0153783	0.551301	-0.0360952	0.631472	0.434302	0.15894	0.338712	0.477037	0.346563	1.54238	1.49212	1.83669	0.942715	1.31024	1.10853	0.948645	0.626625	0.768606
opHsV0400013096	opHsV0400013096	-0.625105	-1.44646	0.264634	0.10072	0.201646	-0.897369	-0.0602534	-0.0512302	-0.33462	0.576117	-0.00139549	0.581838	0.78592	0.315597	0.597726	0.552348	0.394146	0.405883
RAVER1	H300009931	-0.425289	-0.714479	-0.457426	-2.07095	-1.89961	-0.960412	-0.968787	-1.07477	-0.571225	-0.413665	-0.176425	-0.0367146	-0.246796	-0.37804	-0.455159	0.0494064	0.1035	0.16796
VAV2	H300020741	-0.30649	-0.0591403	-0.279477	-0.0613053	-0.00474023	-0.301527	-0.308996	-0.99818	-1.89917	0.606125	0.322853	0.337354	0.542937	0.441127	0.335151	0.169918	0.0873382	0.102736
opHsV0400007995	opHsV0400007995	-0.24854	0.055124	-0.913742	-1.18908	-0.720071	-1.22162	-1.36217	-0.393514	-0.555167	0.688267	0.140603	0.58882	0.972205	0.90782	0.683551	0.00920157	-0.439109	-0.291874
KIAA1683	H200007701	0.158291	0.579914	-0.553254	-0.837598	-0.665083	-0.893714	-0.185464	-0.437457	0.0629039	0.61274	0.390448	0.638726	0.575135	0.321141	0.350683	0.715998	0.349199	0.447438
C6orf32	H300018857	-1.57275	-1.26733	-0.829276	-1.58463	-1.00342	-1.40579	-0.964658	-1.13637	-1.15351	0.140505	0.0599367	0.162535	0.0181189	0.0849334	0.219797	-1.05202	-0.963748	-0.883298
NP_078924.1	opHsV0400000949	0.264261	0.076798	0.214159	-1.01363	-1.04867	-1.09959	-0.254821	-0.14813	-0.226174	0.705917	0.779038	0.445865	0.0685237	0.0572704	0.726368	0.35055	0.301731	0.351465
CXXC1	H200008486	-0.109866	-0.531657	-1.03796	-0.300142	-0.467238	-0.36446	-0.888868	-1.14652	-0.941842	-0.284524	0.161766	0.428895	0.259695	0.111206	0.170765	0.490801	0.684736	0.770594
GALR3	H200014149	-0.368031	0.891135	0.317419	0.203652	0.226393	-0.109614	0.0225385	0.430518	0.390378	1.37373	1.64737	2.0422	1.31709	1.68023	0.95997	0.596608	0.142402	0.783646
PCSK4	H300011029	-0.372174	0.713954	-0.0109045	0.0706481	0.234876	0.44868	-0.0799642	0.105459	0.244141	1.18368	1.23807	1.13371	0.728592	1.47215	1.03714	0.773136	0.354532	0.357714
RPL18A	opHsV0400003391	1.123	0.576769	-3.16894	0.190029	0.627959	0.181607	-1.64317	-2.17258	-1.23394	0.482596	1.70782	1.94096	1.96067	1.2221	0.936968	1.06827	1.74615	1.48567
THRAP4	H200003238	-2.58764	-1.53167	-1.98948	-1.0668	-1.27184	-0.940942	-3.01884	-2.60756	-2.08395	-0.143511	0.0488611	0.495846	-1.64398	-0.23982	-1.5679	0.260959	0.681952	1.1044
NP_937824.1	opHsV0400005155	0.992985	1.88595	0.0151838	1.0095	0.832058	0.415897	0.361416	0.613874	0.490094	1.87775	2.52206	2.9153	4.02584	4.28012	2.37697	0.966542	0.653277	0.90536
opHsV0400005594	opHsV0400005594	0.107214	1.04172	-0.253171	0.771637	0.242882	0.697822	0.35291	0.731219	0.434161	1.60055	2.10604	2.25877	1.1735	1.86024	1.16891	0.99836	1.10274	0.973987
THRA	H300019922	-1.12075	-1.72534	-0.637239	-0.845561	-0.817491	-1.10058	-1.32014	-1.66354	-1.88325	-0.321452	-0.818085	-0.463738	-0.850039	-0.347028	-0.206894	-0.24888	-0.522347	-0.4443
OR5AU1	H300008621	-0.411698	-5.58007	0.0751791	-3.57776	-2.96239	-3.19192	-2.0112	-2.42978	-2.30704	-0.786671	-0.559231	-0.219205	-0.964701	-0.342732	-0.846295	-0.749518	-0.494575	-0.662589
LBX2	H300002781	-0.627546	-0.0784225	-0.975658	-1.43265	-1.54827	-1.8011	-0.449541	-0.934747	-0.456589	-0.287983	0.168625	0.178601	0.0781591	-0.385057	-0.535759	-0.207984	-0.116895	-0.063439
opHsV0400009346	opHsV0400009346	-0.644271	-4.88586	-0.731334	-1.39075	-1.54414	-1.60723	-0.656815	-0.945092	-0.384809	0.336902	0.459488	0.499465	0.537769	-0.0201401	-0.0189018	0.0341341	0.507844	0.0652202
NEDD9	opHsV0400000350	0.551022	0.227487	0.231621	0.250245	-0.22584	-0.085202	0.0898652	0.233904	0.0265331	1.59057	0.583431	0.988157	1.14163	1.12072	0.914779	0.424713	0.377227	0.483173
UBIAD1	H200004496	-0.389882	-0.358688	-1.30304	-0.517881	0.40369	-0.117606	-0.494146	-0.509542	-0.75939	0.242823	1.35144	0.549842	0.796631	1.00625	0.881195	-0.546139	-0.142094	0.0266358
opHsV0400008332	opHsV0400008332	-0.0589683	0	-0.857925	-1.55283	-1.60352	-0.892504	-0.461495	-0.364668	-0.485654	0.556461	-0.0714212	0.0894602	0.262559	0.193246	0.543332	0.243645	0.185333	0.0501509
ANKRD23	H200008096	-0.636851	0.0650101	-0.302052	-0.996219	-0.629162	-0.375988	-0.349319	-0.613527	-0.336456	0.353554	0.421792	0.15521	-0.00997725	0.197575	0.0218395	0.108107	0.0337165	-0.120456
XPO6	H300009876	-0.171792	0.199406	-0.119227	-0.544967	-0.35213	0.407934	-0.248446	-0.224384	-0.33161	0.230888	1.03527	1.14781	0.53515	0.0706899	0.252906	0.579339	0.700504	0.844756
Q8NI68_HUMAN	H300005205	0.768344	0.61652	1.45672	0.665226	1.01949	1.22662	0.539635	0.764506	0.585771	1.78612	2.59521	1.97945	2.91968	3.48882	2.31716	0.827026	0.949555	1.12549
SYT7	H300019856	0.0765235	0.644482	0.0215345	-2.50781	-1.67307	-1.82681	0.264661	0.426954	0.493125	1.62125	1.20902	2.31498	1.77548	1.67684	1.25805	0.616814	0.487236	0.953908
YY2	H200018049	-0.273757	0.980931	0.541505	0.414565	0.347877	0.24982	0.611493	0.67022	0.600942	2.22995	2.56289	2.61646	1.84447	2.26972	1.58818	0.955455	0.479131	0.617966
ABCC6	H300018213	-0.499323	0.483793	-1.61042	-0.240111	-0.678969	-0.722346	-0.686069	-0.470284	-1.2867	0.271099	0.149816	-0.0686034	0.552796	-0.0454597	0.342524	0.134856	0.381653	0.353624
PSG2	H300005993	-0.0907303	0.878194	0.0155537	-1.81721	-1.65796	-0.977977	-0.2523	-0.367322	-0.204083	0.631981	1.08467	0.901654	0.717306	0.975812	0.615876	0.368768	0.293775	0.394854
Q6ZRB0_HUMAN	H300009065	-0.391087	-0.00441298	-0.286512	-1.18101	-0.717078	-0.615342	-0.336993	-0.310557	-0.17078	0.523856	0.163006	0.316947	0.0909136	0.426061	1.45971	0.248731	0.186577	0.346626
H300013939	H300013939	1.11574	1.14312	1.46936	2.18658	1.72791	1.62966	1.28857	1.59897	1.35065	2.45027	2.72597	2.67316	2.43797	2.88401	2.56358	1.84145	1.58541	1.84971
H300005080	H300005080	0.154985	0.252575	-0.952802	-0.653382	-1.04828	-0.23518	-0.389072	-0.562757	-0.384342	0.18683	0.465449	0.207125	0.275036	0.141523	0.189922	0.55114	0.217453	0.34487
Q7Z4V3_HUMAN	opHsV0400003660	0.638889	1.17597	-0.465439	0.448274	0.768182	0.589733	0.179266	0.594571	0.18037	1.66861	1.34626	1.43647	1.53708	1.5016	0.905573	1.31983	0.896521	1.03452
OSBPL3	H300020008	-0.364959	0.205089	0.570531	-0.923469	-0.604078	-2.47425	-0.583442	0.327953	-0.298205	0.45501	1.07542	1.45476	1.98576	2.06041	1.50859	0.518566	0.435802	0.355229
KCNMB3	H300021293	-0.22521	-0.438244	-0.645939	-0.471085	0.00879104	-0.376382	-0.0630359	-0.316622	-0.180203	0.279026	0.33014	0.482094	0.366787	0.527521	0.478028	0.0285289	0.0927847	0.266994
opHsV0400000756	opHsV0400000756	-0.240667	0.329821	0.390456	-0.645296	-0.228727	-0.0674879	-0.812849	-0.969246	-0.509172	-0.255204	0.369414	1.05138	0.882812	0.889281	0.559816	0.654849	0.59541	0.614374
TSPYL6	opHsV0400001103	-1.88146	-0.544032	-0.821478	-0.9938	-1.76766	-1.23931	-0.036443	0.119254	-1.8449	0.35439	-0.0639056	0.151345	0.643902	0.170933	-0.062209	0.0323288	0.0715659	-0.578447
Q9H521_HUMAN	H300005388	-0.68814	0.654031	0.0297865	0.42629	0.510666	0.937393	-0.11726	0.0680317	0.135071	1.79769	2.03006	2.50367	1.63932	1.90549	1.15319	0.586492	0.347896	0.43231
opHsV0400008453	opHsV0400008453	-0.0259043	-0.403944	0.179658	-0.457755	-0.598636	-0.470097	-0.0950672	-0.186546	-0.0293808	0.300259	0.245578	0.596741	0.492209	0.241359	0.236662	0.329932	0.355235	0.163257
SYNGR3	H300019143	0.0431996	0.855528	0.231652	-1.4645	-1.64077	-1.25863	0.280385	0.346916	0.193742	1.14131	1.22358	1.15384	0.227157	0.644097	0.641326	0.782556	0.501484	0.66192
MLLT4	H300019088	0.898455	0.765845	0.467598	0.358774	0.251764	0.395931	0.692576	0.719851	0.766797	1.85488	1.82316	1.44867	1.30192	2.58443	1.24821	1.11827	1.05562	1.05343
NP_001025036.1	H300001192	-0.425456	0.731205	-0.106986	-0.694229	-0.694307	-0.886683	0.00161798	0.0969767	0.161918	0.538358	1.469	2.1131	1.33043	1.00081	-0.267383	0.562539	0.475616	0.314462
EDF1	H200008197	-0.446878	-0.477572	-2.77287	-2.30186	-2.01376	-2.1477	-2.2266	-2.47243	-1.62282	-1.09801	-0.27138	0.471836	-0.450494	-0.595326	-0.830626	-0.720066	-0.124579	-0.303948
EPHB3	opHsV0400001989	-0.0113635	0.634377	0.327624	-0.0966783	-0.111938	-0.105418	0.218738	0.0857588	0.336184	1.13898	1.42912	1.64859	1.23321	1.12364	0.995432	0.571439	0.375983	0.224417
Q3SXP8_HUMAN	H300006692	-0.807966	-0.146637	-1.25409	-1.62025	-0.524143	-0.940388	-0.389035	-0.93555	-0.433015	0.367609	0.448323	0.645771	0.134451	0.75589	0.477485	-0.395691	-0.207195	-0.404364
FBXO44	H300013995	-0.349028	0.66092	0.166279	0.55052	0.512796	0.847495	0.302403	0.138285	0.0504402	1.47954	1.97728	2.18619	1.49512	1.76469	1.62581	0.565637	0.374578	0.213712
SLC8A2	H200013376	-0.713813	0.893968	0.147148	-0.575667	-0.288094	-0.425932	0.308274	0.2574	0.438918	1.46444	1.57019	1.85344	1.74154	1.59026	0.791474	0.611497	0.465312	0.487465
opHsV0400005500	opHsV0400005500	-0.0202811	0.643906	0.0503198	-0.345883	-0.547984	-0.0874703	0.282099	0.309758	0.58736	1.06505	1.27489	1.61327	0.875844	1.61493	0.886232	0.787998	0.576414	0.702166
opHsV0400012160	opHsV0400012160	0.71508	1.03848	0.799817	-0.233919	0.354609	-0.0307035	0.946729	1.06572	1.10405	1.7494	1.72796	1.85808	1.63741	1.65632	1.44349	1.16782	1.2433	1.37443
VAX2	H200016155	-2.92796	0.139322	-2.09608	-0.173464	-1.27108	-1.57838	-1.55293	-1.86555	-1.24853	-0.626234	-0.257655	-0.334523	0.125316	-0.610354	0.957615	-0.240393	0.0755358	-0.376388
ANKRD58	opHsV0400003989	-0.40963	-0.143267	-0.170529	-1.59329	-1.48419	-1.33003	-0.124205	-0.687856	-0.335937	0.46491	0.693591	0.492683	-0.145186	0.330913	-0.253929	-0.0546904	-0.0921494	-0.0782204
CRHR2	H300014732	-0.222371	1.2766	0.234136	-3.27552	-2.36499	-4.22138	-0.00250455	-0.155516	0.891969	1.45948	2.37282	2.86562	2.34798	2.97788	1.48205	0.53031	0.693417	0.635296
C19orf55	H300011706	-0.573455	0.0974034	-0.159478	-0.596283	-1.05195	-3.22014	-0.972203	-1.4831	-0.423147	-0.247994	0.489873	0.597603	0.459515	0.522138	-0.146167	0.00037	0.0750228	0.13296
Q6AI09_HUMAN	opHsV0400007822	-0.496284	-0.362297	-0.738659	-0.809061	-0.811424	-1.28072	-0.146787	-0.10625	-0.328413	0.72282	0.202065	0.441716	0.483305	0.415539	0.367333	0.0073309	-0.0157799	0.0824832
opHsV0400003711	opHsV0400003711	0.640498	0.450144	0.709115	-0.0327315	0.185848	0.27025	0.614717	0.899846	0.540195	1.0196	0.895295	0.931783	0.888158	0.784654	1.01472	1.25346	1.17775	1.30346
opHsV0400012627	opHsV0400012627	-0.766007	-0.476639	0.149186	0.394798	0.471253	0.102832	-0.61222	-0.530154	-1.75535	0.428946	0.43224	0.454802	0.706363	1.0838	0.709645	-0.0245048	-0.187899	-0.420875
H300007434	H300007434	0.604955	1.97955	0.650277	-1.62522	-0.595007	-0.0773165	0.477672	0.678685	1.05273	1.95731	2.58864	3.17762	3.48916	3.54671	2.36526	1.00718	1.02583	1.70383
D4ST1	H200003457	-0.672041	-0.846864	-1.59436	-1.1254	-0.625965	-0.577714	-0.856061	-1.10299	-0.587768	0.183841	0.123578	0.207224	-0.551668	-0.332516	-0.620498	0.147665	0.0346163	0.266969
NP_689678.1	H300004428	-0.563907	-0.242888	-0.667146	-1.65431	-2.02275	-1.03625	-0.847023	-1.09183	-0.77211	-0.0502157	-0.220495	-0.00726538	0.0513546	0.0382999	0.191655	-0.186726	-0.159368	-0.170194
Q96LP1_HUMAN	opHsV0400001231	-0.135854	-0.359069	-0.0702526	-0.877222	-1.25098	-0.912551	-0.69396	-0.860532	-0.807476	0.370714	-0.0345315	0.44882	0.442957	0.182739	0.365425	-0.222548	-0.552965	-0.131542
opHsV0400001745	opHsV0400001745	0.299903	0.537126	0.0188073	-0.792944	-0.774977	-0.825057	-0.313206	-0.530647	-0.228175	0.827055	0.525893	0.635501	0.736214	0.554833	0.344481	0.272877	0.250319	0.299386
KIAA1751	H300005799	-0.435377	-0.19041	-0.39656	-1.61996	-1.54755	-1.17048	-0.517743	-0.883642	-0.462106	0.239685	0.0903111	0.0452612	0.234215	0.243116	0.0283302	0.0953135	0.104322	-0.181495
FLNC	opHsV0400010166	0.332816	0.489616	-0.580125	-0.299363	-0.0254483	-0.534818	0.3774	0.113195	0.130181	0.777394	0.824051	0.706846	1.14736	0.453542	0.661437	0.754826	0.631739	0.742573
PTGES3	H300011287	-0.67493	-0.137437	-1.56537	-2.30773	-2.46913	-3.12708	-0.708345	-1.09026	-0.47076	-0.363666	0.178693	0.218599	0.105617	-0.162153	-0.420838	-0.144194	-0.0423559	-0.273741
CRYGN	H300019137	-0.200376	0.629109	0.0717484	-0.201799	-1.70295	-0.122483	-0.126529	0.0251788	-0.150461	1.70747	1.81214	1.87005	1.33903	1.92326	1.04163	0.273081	0.201187	0.167638
GIT1	H300001011	-0.118842	1.37009	1.04629	-1.21096	-1.23311	-1.27707	0.755667	0.580848	0.833626	1.00419	2.24583	2.59701	2.35715	2.70126	1.92069	1.07836	1.1796	1.09065
C19orf25	H300018989	-0.82648	0.318945	-0.646984	-1.95975	-1.56295	-1.81898	0.0850379	-0.138768	-0.138513	0.769669	0.846119	1.08578	0.384633	0.551548	0.225486	0.21825	0.019462	0.113637
FNDC5	H200002481	-1.22562	-0.155532	0.0136602	-0.775876	-1.42364	-0.658549	0.199363	0.38713	0.091781	1.18173	1.29429	1.80022	1.01887	2.01893	1.82698	0.168433	0.463126	0.180748
H300016448	H300016448	-0.579431	0.223213	-0.0856912	-2.78466	-2.80696	-3.31078	-0.864486	-0.625942	-0.278259	1.02382	1.03046	1.1726	0.932341	1.65203	1.1718	0.0218293	-0.190016	-0.0675763
opHsV0400013212	opHsV0400013212	-0.350397	-0.0282961	-0.78441	-1.86834	-0.471649	-0.834513	-0.840499	-0.996602	-1.24117	0.111959	0.0380544	0.246625	-0.0694322	-0.248203	-0.0499252	-0.0373964	0.376172	-0.0168962
RBM16	H300006922	-1.13081	-0.117318	-0.611466	-0.573349	-1.04971	-0.738146	-0.658497	-0.438779	-1.69416	0.0696274	0.14318	0.0132977	0.332068	0.0502173	0.0619952	-0.339711	-0.29697	-0.362454
opHsV0400007959	opHsV0400007959	0.436991	0.830502	0.253555	-0.015207	0.396743	-0.316189	0.648725	0.393731	0.649998	1.20705	1.39425	1.70686	1.45349	2.07133	1.39673	0.774162	0.991272	0.76902
PTPRT	H300002626	-1.82635	-0.0108952	-1.67107	-1.19954	-1.03843	-1.30312	-1.34204	-1.3629	-1.57922	0.0527333	0.121868	-0.295892	-0.309363	-0.172897	-0.652923	-0.659619	-1.09962	-0.782317
NPFF	H200011311	-0.814205	0.809734	0.172828	-0.501565	-1.12174	-0.916838	-0.188086	-0.00546305	0.261896	1.37079	1.38665	1.8058	1.37626	1.95575	1.068	0.447577	0.0160728	0.327053
PCDH7	opHsV0400006495	0.461147	-0.358677	-0.251636	-0.516341	-0.673213	-0.465472	0.121724	-0.800648	-0.500722	0.68989	0.258559	0.373531	0.386385	-0.245585	0.33108	0.244043	0.100653	0.378013
PCK1	H300019066	0.483272	0.937767	0.626092	-0.457774	-0.190182	-0.135762	0.572039	0.631609	0.677428	1.13647	1.67387	1.5308	1.32342	1.55916	1.12913	0.960576	0.779826	1.08923
EEF1D	H300018719	0.687666	1.22313	-0.606708	0.181575	0.0659321	0.190103	-0.0407925	-0.420856	-0.262509	0.597488	1.40964	1.43624	1.35552	0.978598	0.743397	1.08963	1.27852	0.966071
MZF1	H300004613	0.165731	0.0574649	0.172613	0.196929	-0.176915	0.160676	0.132134	0.0321291	0.049886	0.390091	0.786366	0.917374	0.786798	0.686218	1.32204	0.345202	0.498239	0.622965
C9orf50	H300006846	0.0925326	0.142067	-0.15687	-0.532475	-0.312745	-0.059727	0.265503	0.361701	0.312788	0.507701	0.479595	0.457383	0.286813	0.260482	0.508357	0.71669	0.585866	0.76706
Q9NX68_HUMAN	H300005690	-0.0763815	1.32034	-0.0157499	-1.18769	-1.09636	-1.13098	-0.197016	-0.206362	0.0909134	1.20171	1.59923	1.48866	1.26332	1.67444	0.917185	0.309795	0.310128	0.193812
Q96RX9_HUMAN	H300006361	0.35993	0.914967	0.224499	0.178348	0.390286	0.364533	0.703332	0.368736	0.655579	1.19328	1.64023	1.88014	1.9441	1.79513	1.63877	1.06015	0.510482	0.841689
PITPNM1	H200010611	0.000185	1.26373	0.755571	-1.7438	-1.10839	-1.19449	0.704341	0.552776	0.808757	1.60553	2.5263	2.68566	2.02447	2.34175	1.15698	0.884414	0.702116	0.931392
PPAN	opHsV0400003815	-0.639485	0.0658353	0.109612	-2.86537	-2.99054	-3.42341	-0.891509	-0.811248	-0.732781	0.0877409	0.573146	0.771026	0.249498	0.4977	-0.133238	0.176639	-0.160096	-0.0617574
SART1	H200009242	0.408787	0.0204733	-1.07227	-0.558128	-0.706707	-0.890602	-0.602	-1.32443	-0.796055	-0.176702	0.939434	0.863633	0.119957	0.558628	-0.0416252	0.619701	1.01438	0.719768
NP_001008396.1	opHsV0400008185	0.25542	0.154111	-0.299843	-0.213805	-0.294073	-0.030334	-0.476949	-0.820419	-0.592241	0.0341774	0.546365	1.06643	0.684063	0.675026	0.445671	0.590961	0.730922	0.701338
ARID1A	H200012438	-0.983894	-2.53547	-2.95279	0.154626	-0.382502	-0.213373	-2.10459	-1.48652	-1.8179	0.187727	0.664695	0.746919	-0.00747915	0.471677	-0.0156868	-0.329998	-0.317186	0.330093
CRIM2	opHsV0400000251	-0.0234665	1.1155	0.807902	0.116523	0.272982	-0.251627	0.536139	0.288757	0.16876	1.19424	1.72559	1.57741	1.47807	1.43811	1.23155	0.593692	0.611708	0.544076
PML	H300020134	-0.42723	-0.252581	-0.387467	-1.61802	-1.2413	-0.990953	-0.48496	-0.423136	-0.667346	0.0199276	-0.0406696	-0.0388733	-0.0950632	-0.293974	-0.289896	0.239779	0.105649	0.28316
APOA2	H300001724	5.62105	4.82141	4.57885	6.37632	5.98275	6.04188	4.36838	5.28214	3.58408	6.86689	8.03884	7.26387	6.70807	8.39802	6.63653	5.1702	5.0541	5.7418
NEK10	H300020869	-0.348046	-0.36867	-0.415541	-0.330324	-0.62607	-0.226812	-0.781769	-0.701881	-0.553919	0.276271	-0.00879951	0.186837	0.110122	0.128643	0.206869	-0.358717	-0.293295	-0.300662
B3GNT4	H200014477	-0.511753	-0.216073	-0.0358781	-0.397455	-0.319021	-0.800029	-0.0634632	-0.0939024	-0.0760832	0.346696	-0.131058	0.124952	0.372752	0.522886	-0.0228115	0.738051	0.41379	0.666359
opHsV0400006752	opHsV0400006752	-0.265537	1.10927	0.811057	-1.06742	-1.05679	-0.799806	-0.438158	0.0734598	-0.472492	0.731915	1.04598	0.566878	0.429826	0.586225	0.361094	1.17847	1.04052	0.992042
TP53INP2	H300001469	-0.763498	-0.296894	-0.394314	-1.77543	-1.91578	-2.0175	-0.751167	-1.04776	-0.909663	-0.000719	-0.32958	0.29337	0.0439881	-0.0509391	-0.31322	-0.149224	-0.349655	-0.310681
APOA1	H200010566	2.5013	2.36175	2.13211	2.28656	-0.448947	1.13466	2.11204	2.11122	2.05913	2.56552	3.39491	2.85229	3.19741	3.0709	2.72543	3.09358	2.94651	3.75855
NP_079167.1	H300001293	-0.428661	0.293515	0.0806211	-1.26389	-0.50514	-0.443124	0.0993049	-0.139462	0.295793	0.866795	0.387911	1.2479	1.03281	2.03748	0.76834	0.636428	0.508675	0.686578
hCG_1783417	H300001861	1.23028	1.36204	-0.12108	-0.0200395	0.0483682	-0.15885	0.273824	0.0318411	0.0204778	0.667713	1.85735	1.8682	3.37666	2.02727	1.85043	0.946538	1.81767	1.09865
DMD	H200007828	0.740911	0.388628	0.0285266	0.591405	0.384516	0.109184	-0.0124904	0.239299	-0.0475774	1.52319	0.988628	1.22776	0.6331	0.443478	0.99518	0.94803	1.33395	1.18397
PLA2G10	opHsV0400009200	0.214164	1.27587	0.380008	-0.668807	0.0505716	-0.11015	0.463565	0.319643	0.505618	1.39934	1.53732	1.59856	1.27625	1.70174	1.0855	0.909992	0.590757	0.817372
MYCN	H300022231	0.591973	4.31e-15	0.346867	0.194746	0.330602	0.383608	-0.733302	0.859933	0.339363	4.58448	2.95656	2.2481	0.776825	2.05173	0.842591	0.988344	0.911044	1.02475
KRTAP4-10	opHsV0400002770	-0.0123726	0.803933	-0.167711	-1.01686	-0.718521	-1.0125	-0.460169	-0.334799	-0.134546	1.15793	0.910482	0.559178	0.738929	0.828437	0.890837	0.33033	0.083236	0.130377
TRBV7-6	opHsV0400005573	0.549152	0.442303	1.45379	0.37304	0.19609	0.305024	0.5691	0.539312	0.395823	0.830368	1.61633	1.4934	1.1807	1.4515	1.83944	1.20574	1.13017	1.15305
HIST1H2BL	opHsV0400002037	0.569399	0.268578	-0.305527	1.00236	1.19233	0.847329	-1.0305	-1.4364	-0.798369	1.12865	1.08438	1.65183	1.80126	1.44998	0.903426	1.18327	1.17269	0.769912
NP_997283.1	opHsV0400001195	-1.25085	-0.158175	-1.47052	-1.18147	-0.245881	-0.726124	-1.76047	-2.08992	-1.31616	0.0396895	-0.568201	0.587966	0.246141	0.170657	-0.379586	-0.241642	-0.52548	0.284587
CSDA	opHsV0400008810	0.0195607	0.223732	-0.422728	-0.329614	-0.637572	-0.355906	-0.371822	-0.312812	-0.306014	0.441816	0.938643	1.44625	0.221605	-0.506927	0.138224	0.864221	0.680627	1.366
MPZ	H300020695	-0.593085	-0.332385	-0.476833	-2.42614	-2.20571	-2.43646	-1.50993	-0.883209	-0.532493	0.458209	0.43679	0.396257	0.570366	0.264853	0.10739	-0.482328	-0.61234	-0.446118
DYRK3	H200004417	-1.16738	-1.393	-1.04295	-0.780985	-0.399203	-0.911739	-2.10659	-1.91045	-1.5415	-0.331298	-0.260125	-0.271446	-0.0146437	-0.286014	-0.303443	-1.09376	-0.896346	-1.49032
HIST1H2BM	opHsV0400005403	0.917901	0.29727	-0.2377	0.183734	0.161007	0.277809	-0.842258	-1.17985	-0.669222	0.759575	1.06158	0.915324	1.16273	1.11482	0.485843	1.09803	1.1494	1.14572
PPFIBP1	H200013077	0.0704122	0.336901	0.343664	-0.739302	-0.757614	-0.076402	0.579692	0.647493	0.908881	1.80919	2.02132	2.52693	2.06747	2.76544	1.52839	0.796798	0.756022	0.813785
CABP1	H300020657	-0.58561	-2.06933	-0.80306	-0.879063	-0.28953	-0.478228	-0.3364	-0.791249	-0.492376	0.955797	0.0491632	0.0167672	0.520266	0.4354	0.115169	-0.166838	-0.1501	-0.109107
FST	H200001854	4.12273	2.68345	-1.83792	2.18901	1.69529	1.59534	2.87592	3.54961	2.93971	4.17467	5.35873	5.29723	4.44297	5.1397	4.34354	4.2634	3.98226	4.05588
Q8N1Y6_HUMAN	opHsV0400001144	0.147318	0.546442	0.51898	0.0691385	0.0302157	0.373605	0.459344	0.435894	0.428732	1.62086	1.518	1.21885	1.35178	1.78118	1.63648	0.79309	0.472276	0.724974
FOXH1	H200007409	-1.85023	-1.26692	-1.2279	-0.570974	-1.07642	-1.23544	-1.76757	-1.38649	-1.46497	-0.483809	-0.642143	-0.208286	-0.405023	-0.219869	-0.234272	-0.966613	-1.17661	-1.05707
APTX	opHsV0400008665	-0.371834	0.941304	-0.173259	0.479685	-0.00908375	0.0920115	-0.0202866	0.153612	-0.639619	0.850386	1.28304	1.34976	2.12449	2.63297	1.66619	-0.276338	1.04672	0.0576846
RPL29	H300003989	0.508947	0.142364	-1.79455	-0.484276	-0.484253	-0.201067	-0.970302	-1.48773	-1.01109	0.11665	1.07186	1.23813	0.597259	0.73524	0.110197	0.831886	0.45713	0.579547
opHsV0400009468	opHsV0400009468	0.0628039	-0.199064	0.0660217	-0.936329	-0.741132	-0.845101	0.258513	-0.0139497	0.119722	0.78626	0.573489	0.675851	0.52814	0.572297	0.922176	0.615467	0.41631	0.339179
Q2VIQ3_HUMAN	H300001468	0.403812	0.24814	2.37739	1.83763	3.1454	2.54656	1.34203	2.14661	1.72019	2.60407	3.81173	3.13874	3.82201	4.79671	3.54999	1.82834	2.1393	2.49384
opHsV0400010014	opHsV0400010014	0.45566	1.12196	1.04184	0.116261	0.703551	0.583666	1.33916	1.18755	1.11112	2.17568	2.77528	2.56991	2.30459	2.58856	1.93734	1.42667	1.11676	1.25644
SLC38A6	H200005735	-3.09722	-3.72594	-1.58284	-1.11178	-1.46292	-1.15601	-3.35503	-3.47911	-3.26795	1.20376	1.55949	1.59831	1.37793	1.44141	1.35991	-3.49651	-3.53717	-3.47142
opHsV0400002257	opHsV0400002257	0.111745	0.396197	-0.697136	-0.84261	-1.04819	-0.911719	-0.74243	-1.11779	-0.767016	0.0810802	0.335735	0.312658	0.433076	0.461576	0.240239	0.360287	-0.33017	0.255467
RPRM	opHsV0400001351	-0.608861	-0.314547	-0.709566	-1.23625	-1.1248	-1.1233	-0.316163	-0.543736	-0.262016	0.602587	0.499877	0.687956	-0.0306447	1.89367	-0.420601	0.00242956	0.123635	0.312981
opHsV0400011571	opHsV0400011571	-0.107752	0.311198	0.215606	-0.243593	-1.54431	-0.917135	-0.0436079	-0.0472879	-0.511385	0.501851	1.18694	1.47032	0.294275	0.0122462	0.281663	0.111537	0.23223	0.0921381
WARS2	H200015376	-0.679197	0.141434	-0.616301	-0.919949	-0.812689	-1.60794	-0.90542	-0.819461	-0.491592	-0.0893296	-0.0865254	-0.0330165	-0.21295	-0.0423611	0.0775708	0.351473	0.422937	0.708351
MUC1	H300020866	0.0299612	-0.445735	-0.418403	0.244819	0.178749	0.345194	0.0646001	0.106493	0.205665	1.09583	0.750977	0.799711	0.627241	1.05892	0.888405	0.474225	0.448424	0.499379
SHANK2	opHsV0400008205	-0.334791	-0.17786	-0.872913	-0.439154	-0.760939	-0.603993	-0.433886	-0.506861	-0.199152	0.114514	0.568547	0.146742	-0.21869	-0.068292	0.40933	-0.0563441	0.116444	0.144194
RCC1	H300008025	0.341079	0.47728	0.0710462	-0.290772	-0.191201	-0.378281	-0.159651	0.124549	0.0324582	0.788634	0.845131	0.731848	0.293539	0.800122	0.180546	0.663987	0.220691	0.932259
POU2F2	H300011907	-0.22556	0.293948	0.643731	-0.00765284	0.21394	-0.0841496	0.217733	0.356732	0.421742	1.15122	1.26683	1.38315	0.764325	1.35726	1.07301	0.642892	0.490403	0.58032
H300008928	H300008928	-0.490446	-0.25247	-1.6802	-0.745621	-0.356677	-0.998073	-1.5582	-0.797982	-1.08628	0.0433379	0.223547	0.525587	-0.166117	-0.226954	-0.408985	0.822305	0.985889	0.935203
RPRML	opHsV0400001237	-0.915902	0.159461	-1.16432	-1.79625	-1.67761	-2.11396	-0.723477	-0.866974	-0.717284	0.120182	-0.0945848	0.365225	0.429218	0.153051	-0.26242	-0.16038	-0.300344	-0.0795031
OR6J1_HUMAN	H300004752	-0.227596	0.744577	-0.123482	0.693141	0.725622	0.704781	0.521954	0.668755	0.862697	2.72391	2.46746	2.60596	2.17633	2.20407	2.14077	1.18754	0.681362	0.6983
opHsV0400003383	opHsV0400003383	0.261438	0.930726	0.923617	0.762029	0.730463	0.989254	0.397216	0.304409	0.405735	1.71588	1.55555	1.55724	0.978976	1.29532	1.43884	1.14482	0.93699	0.993049
Q9UDY6-2	opHsV0400004282	0.200726	1.54361	0.82248	-0.720798	-0.411944	-0.469716	0.971125	1.08835	1.17762	3.35185	3.53058	3.8263	7.21088	4.11031	2.46232	1.39779	1.22954	1.53186
opHsV0400002127	opHsV0400002127	-0.661181	-0.023038	-0.617638	-0.610792	-0.621183	-0.468398	0.115254	-0.154409	0.178094	0.39491	0.00751733	0.175824	0.384541	0.216413	0.149406	0.682297	0.399231	0.529318
ACTC1	opHsV0400000552	-2.1822	-1.67473	-1.88022	-0.958102	-1.37943	-1.04744	-1.83941	-1.47553	-1.81535	-0.0925598	-0.676412	-1.00334	0.405369	-0.025532	-0.365354	-1.55793	-1.33918	-1.28231
H300010416	H300010416	0.0408031	0.552435	0.59254	0.051602	0.163821	-0.0606122	0.620388	0.556311	0.746405	1.76702	2.04283	2.50379	2.12318	3.24197	1.80068	0.685731	0.708491	0.722161
opHsV0400012669	opHsV0400012669	1.00533	0.477591	0.551714	1.79959	1.07567	1.12743	1.04575	1.40567	0.729071	1.82938	2.23273	2.18719	2.14856	2.14968	2.13533	1.43862	1.45215	1.61216
CATSPER2	H300013953	-0.00430913	0.930015	-0.0845715	-0.758462	-0.39533	-0.865655	0.251602	0.0672886	0.361981	0.896239	1.36093	1.43453	0.93261	0.971978	0.258397	0.624372	0.478123	0.500314
H300017442	H300017442	-0.0880018	1.21562	0.465783	-0.186736	-0.111925	-0.384135	0.615256	0.453334	0.762303	2.64618	2.65154	2.87572	1.8731	2.45328	1.26619	0.725151	0.532832	0.633339
RAB11B	H300004273	-1.80234	-2.34031	-1.78943	-1.45068	-2.35008	-0.361051	-1.6171	-1.86445	-3.01084	-1.17456	-0.143017	-0.192517	-0.503383	-1.48974	-0.705744	-0.821259	-0.0360756	-0.101598
ATP2C2	H300017970	-0.0345846	1.335	0.00106054	-0.236916	-0.36215	-0.285202	0.426308	0.506779	0.644875	1.94705	2.3943	2.26687	1.70155	2.3736	1.7109	0.804507	0.504724	0.512785
DOHH	H300008860	-0.762208	-0.341827	-0.698335	-1.23189	-0.792734	-0.988658	-0.109857	-0.604049	-0.180945	-0.247111	0.169977	0.460472	-0.181841	-0.0803204	-0.346975	0.102314	-0.149537	0.226896
NP_775948.1	opHsV0400004251	-0.899411	-0.816956	0.956632	0.648431	0.598224	1.83607	0.596404	1.40203	0.933418	2.16695	1.03017	2.80743	4.17753	4.71476	3.12413	2.31546	0.492953	1.17871
RANBP3L	H200020602	-0.657337	-0.016176	-0.500901	-0.777221	-1.52282	-0.770475	-0.692201	-0.897103	-0.474212	0.558101	0.438016	1.0545	-0.343423	0.698186	0.032017	-0.211057	-0.142028	0.00520541
HOXA5	H200004363	-2.13	-0.109279	-0.215412	-2.05307	-1.46915	-1.4451	-0.254259	-0.406432	-0.0497342	0.308365	0.751257	0.655994	0.46029	0.393314	0.385609	0.0361541	0.184174	-0.106857
C9orf121	opHsV0400000199	-0.9353	0.0155396	-0.547159	-1.3212	-0.844169	-0.907502	-0.583038	-0.293601	-0.856944	-0.200236	-0.0281696	-0.0663033	0.399196	0.370895	0.265273	0.217097	0.0999448	0.293544
PPP1R14A	H300021135	-0.0995028	0.621151	0.184151	-1.73513	-1.33569	-2.39919	-0.344916	-0.122682	-0.259245	0.758084	0.754306	0.636048	0.598087	0.854554	0.755226	0.760779	0.478102	0.739438
opHsV0400008553	opHsV0400008553	-0.182698	-0.114897	-0.453718	-0.646897	-0.749681	-0.711447	-0.179548	-0.501698	-0.420842	0.567832	0.221226	0.388514	0.307052	0.351226	0.0215168	0.0187528	-0.164226	0.056153
CENTG1	H200018121	-0.00866276	1.45089	0.704399	-1.1631	-1.26157	-1.12052	0.27064	0.223611	0.696967	1.1494	2.19468	2.46139	2.01957	2.28996	1.14071	0.826151	0.964046	0.598014
PLAGL1	H300018967	-0.758191	-1.2692	-0.845858	-1.27954	-0.696649	-0.902965	-0.744148	-0.649539	-0.511412	-0.190823	-0.286569	-0.220708	-0.807758	-0.285107	0.0320735	-0.22678	-0.328187	-0.205932
NPW	opHsV0400001849	-0.67792	0.504122	-0.190941	-2.45527	-1.01306	-1.43675	-0.752161	-1.03815	-0.551297	0.22955	0.593621	0.646816	0.465135	0.0514288	-0.0963695	0.148959	0.0876373	0.0314376
opHsV0400004910	opHsV0400004910	0.285001	1.33352	0.961416	0.546427	0.182559	0.162057	1.27684	1.07554	1.04205	1.86103	2.51598	2.33314	1.64771	1.34875	1.78655	1.16772	1.36496	1.32574
NISCH	H300018410	-0.0952014	-1.63538	-0.726316	-1.47553	-1.69589	-2.16451	-0.723749	-0.980355	-0.640529	-0.114976	-0.238914	-0.133358	-0.327541	-1.13784	-0.662992	-0.00590618	-0.162501	-0.150319
OR52L1	H300008616	-0.285455	0.337604	-0.360106	-0.84713	-0.692249	-1.05013	-0.529956	-0.50959	-1.17593	0.594182	0.174442	0.31944	0.356901	1.2549	0.640705	0.0393315	0.0502169	0.0932497
Q5T345_HUMAN	H300015167	-0.6481	0.118017	-0.00774789	-1.45158	-1.6929	-1.44131	0.0174255	-0.531735	-0.137533	0.449079	0.257824	0.827166	0.320169	0.612004	0.642142	0.368897	0.569235	0.14826
FEM1A	opHsV0400002140	-0.420806	-0.960506	-0.119439	-0.751422	-0.966681	-0.213297	-0.339634	-0.366071	-0.0769784	0.326636	0.333714	0.383509	0.25062	-0.12858	0.114075	0.213606	0.230161	0.0888208
LIPE	H200010696	-0.414704	0.527546	0.491268	-0.712679	-0.522041	-0.767314	-0.0140271	-0.294329	0.0449859	0.413076	0.866607	0.922321	0.145321	0.551164	0.274245	0.299275	0.0778527	0.518043
TRAIP	opHsV0400002214	-0.0275759	0.637916	0.386881	-1.50448	-1.3482	-1.42298	0.104376	0.163985	0.108934	0.655832	0.570947	0.696989	0.0349423	0.136218	0.185565	1.01469	0.854148	0.968713
GOLGA2	H300021100	-0.821428	0.365146	-0.780046	-0.633019	-0.342608	-0.322613	-0.609312	-0.766662	-0.381035	0.242455	0.658889	1.30822	0.666084	0.559246	-0.226971	0.210668	-0.028287	0.374398
opHsV0400012755	opHsV0400012755	0.510424	0.0155436	-0.289804	-0.674062	-0.7724	-0.658407	-0.0559423	-0.247094	-0.164141	0.375269	0.402108	0.721524	0.637652	0.659551	0.624407	0.563571	0.527794	0.556055
opHsV0400008811	opHsV0400008811	-0.627972	-0.636955	-0.434306	-2.14252	-1.35398	-1.42818	-0.121911	0.241368	-0.554697	0.6165	-0.0048145	0.140272	-0.138031	0.0727585	-0.0677371	0.403303	0.0650676	0.469823
opHsV0400004646	opHsV0400004646	0.284046	1.33373	0.286425	-0.044102	-0.0944077	-0.469539	0.739589	0.829455	0.939392	1.2393	1.36924	1.93363	1.00149	0.769021	1.16655	1.54446	1.16549	1.39929
PHF1	H300011910	-0.328259	0.160555	-0.237627	-1.25363	-0.724057	-0.925481	-0.170894	-0.512862	-0.142794	0.139406	0.316292	0.391299	-0.240356	-0.0739953	-0.121253	0.272955	0.188648	0.227734
SLC39A14	H300019011	0.878203	0.629018	-1.11998	0.355274	0.123464	0.196079	0.129767	0.0432826	-0.0834994	1.08039	1.55576	1.42556	0.88551	1.53891	0.960794	0.870515	0.753208	0.986993
opHsV0400004843	opHsV0400004843	-0.0845757	0.184581	-0.0173066	-0.531958	-0.351207	-0.73083	-0.30738	-0.22159	0.0691983	0.676951	0.398837	0.579314	0.665225	0.71532	0.877475	0.349355	0.344429	0.344174
NM_207388	opHsV0400000720	0.316165	0.756865	0.264983	-1.96889	-1.41016	-1.52501	-0.110535	0.271436	0.43332	1.19058	1.27032	1.4348	0.844536	0.564637	0.694355	0.714084	0.662312	0.625536
PRKAR1B	opHsV0400009506	-0.117798	1.19171	0.105758	-0.110379	-0.495699	-0.272123	0.0588677	-0.00626594	0.160481	1.11142	0.937461	1.02097	0.876073	1.13834	0.744965	0.663123	0.793016	0.775597
KRA24_HUMAN	opHsV0400001706	-0.22737	0.68715	-0.327123	-1.19828	-1.05003	-2.31289	-0.305776	-0.666892	-0.31528	0.903471	0.612686	0.816306	0.58329	1.10836	0.687895	0.358523	0.122482	0.262074
H300004780	H300004780	0.0854792	1.28792	0.647477	-0.111974	0.204952	0.521223	0.457139	0.812431	1.00124	2.24184	2.3289	2.80421	2.3863	3.23571	2.29502	1.00755	0.694178	0.927784
RANBP3	H300018443	-0.461364	-0.309677	-0.635377	-1.49448	-1.31508	-1.23193	-1.18821	-1.41246	-1.29907	-0.149547	-0.190519	0.296007	0.00389596	-0.276288	-0.369413	-0.96869	-0.167825	-0.314442
H300000980	H300000980	1.72644	2.79412	2.68941	2.69102	1.19353	1.04805	2.8024	2.08103	2.60693	2.53532	3.74213	2.98175	3.13875	2.838	2.71802	3.10442	2.72992	3.38232
C12orf42	H200012615	-0.978673	-0.0807826	0.179155	-4.0764	-4.48606	-4.29619	-1.00302	-1.10214	-0.580123	-0.0474572	0.15264	0.753202	0.305188	0.283846	0.0828805	0.435193	0.374881	0.316636
opHsV0400000184	opHsV0400000184	-1.47203	-0.623091	-0.914297	-1.30811	-1.35898	-1.34401	-0.797931	-0.661894	-0.548883	-0.466993	-0.140682	0.671098	0.185562	-0.75231	-0.3527	-0.117925	-0.22199	-0.467239
SNRPN	H300021855	-0.0310408	-0.381832	-0.470069	-1.6563	-1.06984	-0.77221	-0.770821	-0.475633	-0.893857	-0.444099	0.33533	0.586337	0.578998	0.188877	0.0382699	0.175985	1.55199	0.21016
B4GALNT4	opHsV0400001911	-0.350219	1.38151	0.0490731	-1.2442	-1.09109	-0.745021	-0.0544624	-0.126253	0.0678343	1.52061	1.31521	1.71433	1.01314	1.38425	0.7195	0.423274	0.498646	0.36159
COL13A1	H300011344	0.145625	0.61335	0.166074	0.103413	0.362643	0.341997	0.132996	0.237624	0.383865	1.00873	1.06496	1.1655	0.891078	0.955578	0.942824	0.751352	0.57547	0.511524
PRMT2	H300020743	-1.52542	-0.266061	-0.435845	-1.75631	-0.632243	-1.36937	-0.464981	-0.345522	0.0181278	1.04195	0.680622	1.62933	0.155269	1.23474	0.153501	0.0210032	-0.649194	0.325305
HIST1H2BG	opHsV0400003313	1.35519	0.848108	0.631699	1.50241	1.60113	1.60995	-0.2994	-0.562308	-0.399768	2.10932	1.50231	2.68679	1.93279	2.76055	1.29792	1.34121	1.29097	1.09972
ALG1	H300001920	-0.153936	0.530267	-0.149329	-0.94894	-0.387718	-0.644895	0.100455	-0.414118	-0.363561	0.249721	0.612087	0.471135	-0.0384207	0.102378	0.305901	0.651803	0.339603	0.851996
POLD1	H200011011	-1.07059	-0.4294	-0.254053	-2.13245	-1.59159	-1.72887	-0.391022	-0.460875	-0.286646	-0.308909	0.233313	0.108184	-0.286783	-0.259329	0.103813	0.0111636	-0.111395	0.455829
SERPINE2	opHsV0400006202	-0.0936776	4.98236	-3.75696	0.58391	4.28707	5.96402	4.48392	5.17159	3.85214	6.61164	7.61798	6.62205	6.81724	7.30982	5.81898	5.56275	5.72387	6.49609
FAM65A	H200013828	-0.750781	-0.839402	-0.317862	-1.25629	-0.699149	-1.42903	-1.34116	-0.811349	-0.892699	-0.273885	-0.138084	0.0542275	-0.24528	-0.500296	-0.0373784	0.066587	-0.0746504	-0.377534
GRIK3	H200000607	-1.63771	-0.449279	-0.727511	-1.24342	-1.11745	-0.776231	-1.53014	-1.98209	-1.75438	-0.024301	-0.153928	-0.563489	-0.333784	-0.256425	-0.327687	-0.534315	-1.11258	-1.0831
GGTL3	opHsV0400006702	-0.140904	0.88496	0.000712	-0.640505	-0.563316	-0.174604	0.31293	-0.198506	-0.169986	0.768959	0.725135	0.821748	0.283563	-0.103282	0.771012	0.840209	0.674841	0.838054
PCSK7	H200004206	-0.159572	-1.96097	-1.89091	-0.838934	-0.662738	-0.453447	-1.3172	-1.61004	-1.61178	-0.0263942	-0.0546553	-0.289069	-0.233044	-0.140561	-0.109771	-0.663005	-0.251029	-0.265484
LRRC50	H300020546	0.396348	1.45569	0.737126	0.323821	0.911017	0.593408	0.723318	0.905787	0.809736	1.93192	2.96528	3.39357	2.78927	3.70782	1.98726	1.05828	0.927855	0.792096
FANCG	H200001576	-0.00463384	0.167619	-0.534278	-0.0795897	-0.344437	-0.106436	-0.271207	-0.283039	-0.0804425	1.09434	0.945051	1.10645	0.0195369	0.103058	0.0433881	1.09018	0.646688	1.36277
opHsV0400005724	opHsV0400005724	0.706668	2.35213	0.73818	1.68874	1.19435	1.53139	0.474627	0.76172	0.676061	1.57974	2.4995	2.8194	3.42899	3.8661	2.39416	1.22397	1.32703	1.2805
CCDC19	H200006181	-0.836786	-1.41769	-2.32161	-1.21888	-1.07366	-0.829098	-1.61221	-2.02408	-1.22531	-0.423189	-0.615699	-0.07228	-0.998361	-0.44287	-0.512833	-0.185159	-0.179022	0.521713
ACSM1	H300018699	-0.434347	0.261503	-0.357813	-1.22048	-0.853124	-0.983896	-0.130581	-0.409988	0.0521288	1.13689	0.608083	0.645477	0.443878	0.514186	0.0790078	0.463135	0.0857187	0.0469755
C16orf7	H300000785	-0.779247	-0.0761726	-0.665875	-1.23015	-0.678063	-0.828511	-0.617476	-0.337116	-0.668966	-0.175954	0.403795	-0.1591	-0.157476	0.0011232	0.05211	-0.12024	-0.0662126	-0.361022
KRIT1	H300021680	0.158646	1.0435	1.34556	0.584817	0.617043	1.09326	0.465693	0.438282	0.998369	1.57857	1.72219	2.56099	2.34917	2.74468	1.84027	0.96921	0.921528	1.03812
H300010953	H300010953	-0.0501921	0.825271	0.107702	-2.76198	-2.20349	-2.02459	-0.277912	-0.883837	0.0434222	0.603643	1.02408	0.98	0.963051	0.866916	0.692043	0.707872	0.387569	0.656065
ATP9A	H300014519	-0.329643	-1.27063	-1.48507	-0.238791	-0.21868	-0.436622	-2.62039	-2.32041	-2.14221	-0.0495921	-0.166815	-0.0506827	-0.134516	0.36773	0.038179	-0.470783	-0.127477	-0.063858
PCSK9	H300002823	0.246511	0.882516	0.750517	1.0138	0.669573	0.867052	0.486308	0.601424	0.600689	1.43559	1.27661	1.73648	1.56368	1.88171	1.40411	1.11153	0.963865	0.892668
opHsV0400004815	opHsV0400004815	-0.709071	0.865748	0.608782	-0.539748	0.0504441	0.101158	-0.59525	-0.684922	-0.231034	0.414686	1.41548	1.03556	1.99256	0.886679	0.685178	0.33192	0.219118	0.454915
SLC35A2	H300004906	-0.829314	-1.15264	-1.28347	-0.775183	-0.347093	-0.976994	-1.48911	-1.36904	-0.685141	-0.26516	-0.168781	-0.325132	-0.47565	0.136298	-0.138025	-0.373827	-0.736589	-0.574921
H300004427	H300004427	0.0992087	0.677834	0.314847	0.342454	0.530082	0.621145	0.390348	0.449474	0.465861	1.39277	1.29807	1.30398	0.984403	1.18299	1.07304	0.958727	0.684455	0.852649
LAMB3	H200006124	-0.638875	0.837449	-0.0536334	-0.59069	-0.692884	-1.09934	0.0403024	-0.527391	0.303042	2.85783	3.0015	2.8734	2.02893	2.42499	1.47401	0.0381085	-0.191716	-0.39697
H200009222	H200009222	-0.530625	1.2304	0.482446	0.166699	0.668162	0.123625	0.545695	0.731223	0.86424	1.05057	2.11801	1.9249	2.17542	1.97978	1.29388	1.10299	0.643183	1.0391
CS007_HUMAN	opHsV0400007053	-1.34846	-1.13738	-0.470733	-1.1359	-1.31902	-1.61803	-1.29846	-1.68437	-1.19049	0.0398206	-0.24385	-0.255123	-0.0436857	-0.319517	-0.339839	-0.910792	-1.00603	-1.06068
Q8NAB5_HUMAN	H300008198	-0.446207	0.433197	-0.0171847	-2.85178	-2.4089	-2.62491	-0.0492166	-0.246958	0.198846	0.607056	0.543888	1.1138	1.17648	1.24493	1.13362	0.877791	0.696051	1.00775
C14orf102	H300019552	0.17403	1.74792	0.24083	-0.795933	-0.52332	-0.588931	0.362869	-0.0466448	0.431341	1.49216	1.9105	2.17507	1.17433	1.73019	0.865684	0.591653	0.730225	0.637188
PFKFB4	H200014799	-0.230107	-0.0412181	-0.596776	-0.208795	-0.905425	-0.740618	-0.823176	-0.956434	-0.680527	0.171077	0.425476	0.627269	-0.167645	0.218471	-0.0141309	0.233772	-0.250513	-0.0398964
SSBP2	H300020311	0.914843	0.264027	-0.61012	0.56331	0.853688	0.293766	0.260029	0.806749	0.590428	1.78868	1.46617	0.663261	1.55319	1.75631	1.77277	0.905098	0.400453	1.4214
C9orf114	H300021104	0.0765077	-0.515958	-0.0633503	-0.48156	-0.740354	-0.251484	-0.143877	-0.585079	-0.212255	-0.0466954	0.307592	0.432415	0.322935	0.294085	0.397753	0.441353	0.509423	0.656233
SPG7	H300002398	0.316872	-0.0359164	-0.88201	-1.0714	-1.21035	-1.97831	-0.854952	-0.929025	-0.525127	-0.147838	0.418797	0.599841	0.196054	-0.0432497	-0.232179	0.638688	0.0673844	0.276715
Q9P1K7_HUMAN	H300007011	0.0499253	0.413962	0.583968	-1.32018	-0.532455	-0.749101	-0.33858	-0.283478	-0.581511	0.889169	0.762312	0.922434	0.761786	0.82831	0.57427	0.318784	0.142665	0.195975
C11orf9	opHsV0400001500	-0.121281	0	-0.132924	-1.62706	-1.37519	-0.953117	-0.586404	-0.323492	-0.836172	0.834038	0.660116	0.678866	1.02945	1.16379	0.532276	-0.0590572	0.00595744	-0.163365
H300015215	H300015215	0.0101805	1.04659	-0.955463	-1.1595	-0.027774	-0.626292	0.263822	0.383701	0.677016	1.52652	1.84865	2.06042	1.74102	1.88328	0.947774	0.907277	0.593169	0.689623
GPRC5C	H300019703	-0.442514	0.184481	-0.292545	-0.244738	0.464803	-0.343859	0.00691679	-0.833682	-0.321092	0.988163	0.835289	0.742787	0.368386	0.605181	0.372704	0.175974	0.107809	0.668675
opHsV0400010253	opHsV0400010253	0.159269	0.160357	0.453976	0.054818	-0.983338	0.191848	0.00640112	0.0632415	-0.0051735	0.988633	0.970181	0.828711	0.922885	1.11112	1.25239	0.667553	0.313642	0.730969
CO005_HUMAN	opHsV0400001382	-0.257972	1.12124	0.272621	-0.880214	-0.490733	-0.317848	1.25307	1.26853	1.17018	1.98281	2.23726	2.63911	1.98733	2.96351	2.13494	1.31731	1.32547	1.25023
LCN10	opHsV0400005952	-0.0905653	0.00403042	0.0812296	-0.350778	-0.519188	-0.304613	-0.0887558	-0.0829129	0.0197857	0.596333	0.609586	0.551007	0.59192	1.04415	0.639821	0.468285	0.281529	0.338836
H300001093	H300001093	-0.732707	0.200971	-0.725533	-1.9966	-1.93508	-2.06369	-0.491474	-0.742422	-0.18653	0.689985	0.641631	1.00506	-0.198686	0.371814	-0.203129	-0.218311	-0.139937	-0.203051
CLK2	H300022905	-0.887561	-0.891423	-1.45026	-0.12107	-0.646608	-0.456034	-1.02242	-0.995284	-1.05656	0.158229	0.751168	0.384904	-0.243677	-0.183447	-0.324122	0.341492	0.392312	0.38529
SPAG11	H300022768	-0.460074	-0.0745534	-0.251886	-2.37301	-1.6642	-2.05412	-0.306868	-0.496282	-0.228971	0.238506	0.494273	0.944205	0.598452	0.561688	0.449947	0.341221	0.12494	0.101816
opHsV0400007726	opHsV0400007726	-0.713386	-0.724816	-0.730925	-0.726826	-0.887873	-0.561763	-0.540417	-0.414878	-0.393034	0.742472	0.195914	0.478229	0.86563	0.4699	0.268507	-0.0961409	-0.202472	-0.37959
THRB	H300013352	-0.796787	-1.27184	0.482125	-2.88679	-1.98405	-2.60093	-1.90935	-2.2405	-1.68025	-0.0272114	-0.559302	-0.188773	-0.759093	-0.265753	-0.313709	-0.574853	-0.00365522	-0.712895
NP_065945.1	H300014276	-0.26112	-0.122407	-0.415483	-1.2455	-1.14143	-1.23909	-0.6389	-1.42959	-0.801254	0.104027	0.0460289	0.205006	0.18409	-0.0922178	0.0211688	-0.246498	-0.0215195	-0.193407
C9orf43	H300004949	-0.0471391	0.54973	0.28615	-0.647568	-0.234401	-0.0983096	0.216451	0.346055	0.246192	1.19061	1.01783	1.46039	0.583636	0.721724	0.862223	0.625192	0.519724	0.505794
NP_001013664.1	opHsV0400007546	-0.162951	0.456148	0.0510221	0.199188	0.0920254	-0.197532	0.279611	0.0203703	0.290875	1.18856	0.354397	0.990715	1.07857	1.26381	0.86505	0.692003	0.549971	1.00666
CYBA	H200005655	-3.20196	-1.90044	-0.677751	-4.46898	-4.47903	-4.66543	-1.82457	-2.36213	-1.53366	-0.519527	-0.953324	-1.12767	-0.396746	-0.704498	-0.911836	-1.43775	-0.722346	-0.648815
EGLN2	H200019099	-0.97517	-1.23389	-0.8651	-4.26689	-2.88381	-3.30289	-1.32638	-1.59773	-1.18515	-1.20421	-0.859308	-0.55332	-1.86223	-1.03957	-1.57234	-0.142303	-0.0866765	0.242348
Q13060_HUMAN	opHsV0400006245	0.741037	3.15	1.15624	0.827476	0.363177	0.79161	1.04602	0.876903	1.67992	2.61319	3.0794	3.44138	3.14494	3.60959	2.21223	1.88726	1.58513	1.84081
opHsV0400009496	opHsV0400009496	0.247621	1.08727	0.357637	-0.0225864	0.0327447	0.0207937	0.521466	0.491101	0.352748	2.11466	1.62095	2.30928	1.68713	1.88771	1.38719	0.687195	0.712058	0.65467
Q8IYB0_HUMAN	opHsV0400002148	0.100511	0.748282	0.385293	0.220518	0.232494	0.103923	0.138584	0.734507	0.167324	1.20025	1.43088	1.66874	1.30705	1.18366	0.893301	0.70283	0.634628	0.590137
LOC642186	H300009401	-0.0942861	-0.226501	-0.824801	-1.19231	-0.730831	-0.749367	-2.69477	-0.954056	-0.702118	0.29323	0.174836	0.183661	0.250567	0.0275734	-0.101801	-0.423406	-0.120649	-0.113164
COL6A2	opHsV0400005051	-0.779123	-0.426769	-3.25989	-2.05329	-1.68051	-1.69188	-1.09451	-1.47919	-0.990747	-0.173682	0.447671	0.408012	-0.912715	-0.978074	-0.860304	-0.182457	-0.249019	0.353496
opHsV0400007971	opHsV0400007971	-9.02e-06	0.502997	0.0777348	0.770822	0.812881	0.376106	0.957408	1.10276	0.793276	1.37982	1.67938	1.68328	1.28354	1.70488	1.39636	1.455	1.27139	1.04884
LCAT	H300022442	0.195665	-0.0301059	0.0243323	-0.408252	-0.226521	-0.442504	-0.110665	0.120341	-0.0532208	1.03064	1.2238	1.05459	0.160341	0.825608	0.424452	0.0786645	0.39761	0.293895
MOXD1	opHsV0400000867	-0.161647	1.04965	-0.777492	-0.354061	0.349691	0.502048	0.848287	1.22742	0.634701	1.20862	1.28253	0.98435	1.28188	0.997412	0.758249	1.59564	1.60154	2.25085
opHsV0400007127	opHsV0400007127	0.514488	1.1536	0.240183	0.866409	0.912834	0.94368	0.376605	0.416964	0.534114	2.35837	3.38948	2.80372	1.0521	4.30436	1.2163	1.30982	1.10337	1.35048
C21orf58	opHsV0400005599	-0.122715	-1.55739	0.303205	-0.989902	-0.366349	-0.555629	0.0448148	0.316307	-0.158527	0.754996	0.766785	0.781489	0.668475	0.620488	0.479039	0.65968	0.55068	0.424503
opHsV0400010211	opHsV0400010211	-1.9276	-0.640208	-1.37838	-2.32823	-1.6417	-2.14813	-2.13347	-2.58882	-1.38102	-1.40044	-0.611193	0.219262	-0.817632	-1.50915	-1.03593	-0.217961	-0.333431	-0.510978
PTPRH	H300008596	-0.0546848	0.216223	0.0705747	-1.06991	-0.854133	-0.957079	-0.308079	-0.555324	-0.169532	0.216628	0.45844	0.251849	0.0124625	0.0603981	-0.121144	0.595847	0.411509	0.588688
SF1	H300016533	-0.459733	-0.0383112	-0.0824987	-0.932281	-0.852773	-0.665156	0.0942994	-0.0405198	0.0939585	0.0807758	0.39057	0.589736	0.351565	-0.0366975	0.206223	0.479153	0.348973	0.470642
GDF10	H200000550	-0.164489	0.453683	-0.376151	-1.22867	-1.19771	-1.08039	0.001092	-0.0873031	0.0311077	0.475237	0.412792	0.842217	1.28987	0.348269	0.612901	0.906492	0.733897	0.495983
PIGR	H200009299	0.0645243	0.851445	0.783336	0.201173	0.273383	0.198459	0.840249	0.796408	0.784456	1.53636	2.24621	1.99651	1.7847	1.87253	1.39197	1.10329	0.792157	0.9279
opHsV0400009680	opHsV0400009680	1.58643	1.5562	2.03726	-1.16426	-0.834716	-0.80376	0.981686	1.17556	1.46614	2.37432	3.03436	2.60429	0.246566	2.55879	2.33275	1.86488	1.75309	2.02729
FOLR1	H300010863	-1.88377	-1.40256	0.016549	-0.298067	-0.715251	-1.35805	-0.715891	-0.484956	-0.576113	2.00364	1.66621	2.16098	0.0990781	4.85522	-0.0381649	0.432448	-0.084036	0.224261
opHsV0400000333	opHsV0400000333	-0.239476	-0.0205163	-0.609285	-0.525803	-0.582817	-0.852792	-0.560523	-0.420755	-0.800941	0.16659	1.43248	0.187781	0.360992	0.407162	0.45193	-0.172214	-0.38204	-0.0208435
ZMIZ2	H300010918	-0.798438	-0.1153	-0.436684	-1.50753	-1.30427	-1.58251	-0.323649	-0.602066	-0.130115	0.889554	0.62609	0.651583	0.761461	0.743714	0.548286	-0.0727092	-0.0792286	-0.142931
ZNF462	opHsV0400004698	-0.47279	0.579785	0.216281	0.155698	-0.0452552	0.274963	0.662759	1.20723	0.526169	0.754959	1.09134	0.995705	1.24235	0.55529	0.7692	1.30704	1.22205	1.37744
HIST1H2AE	H300002550	0.355318	0.348356	0.471789	0.102406	-0.0909523	0.0793766	-0.417724	-0.771269	-0.686237	0.690959	0.638695	0.795922	1.07782	0.417076	0.64205	0.646979	0.435903	0.309579
opHsV0400012579	opHsV0400012579	0.162534	1.3687	0.40165	-2.39612	-2.19008	-2.57185	0.257853	0.31424	0.299076	2.37368	2.1464	2.36374	2.5966	3.31525	2.34305	0.678836	0.817086	0.905248
IGF2BP1	opHsV0400010701	1.32398	1.42016	0.61091	1.55454	1.07543	0.874519	1.22466	0.910352	0.818898	2.30095	1.70886	1.93563	2.66129	1.33624	1.7607	1.50502	1.43585	1.79714
HSD3B7	H300017265	-1.34068	-3.68142	-0.474019	-3.67409	-2.87135	-2.38532	-1.86697	-1.89588	-2.80066	-0.998775	-0.82781	-0.978317	-0.858186	-1.44284	-1.35686	-0.71214	-0.420193	-0.542356
AMBP	H200006261	1.29302	1.63098	1.32363	2.06975	1.60535	1.60388	1.71038	1.77339	1.63633	2.68004	3.80333	3.0685	2.77759	2.72434	2.37503	2.27873	1.69062	2.31873
opHsV0400010169	opHsV0400010169	0.55221	-0.364591	0.124034	-0.649955	-0.399337	-0.366926	-0.0510841	0.0107734	0.118805	0.734498	0.767608	0.622308	0.675086	0.800549	0.901256	0.497875	0.579072	0.417059
opHsV0400003509	opHsV0400003509	-0.164767	0.907501	0.29932	-0.0353489	-0.151193	-0.207414	0.228855	0.263815	0.484793	1.37209	1.94431	2.08047	2.16682	2.70993	1.30748	0.43196	0.597983	0.545923
MTA1	opHsV0400002183	0.656044	0.394948	-0.90185	-1.09068	-0.0558525	-1.01725	0.653144	0.0748381	0.480644	0.551173	0.926976	1.25466	0.881665	0.394361	0.321719	1.28364	1.70562	1.68377
NFIC	H200014315	-0.846696	0.187484	-1.82877	-0.870906	-1.1663	-0.866773	-1.01237	-1.35837	-0.720001	-0.0251621	0.40019	0.472382	-0.153021	-0.0950361	-0.171486	0.0712905	-0.16513	-0.369339
GAS8	H200005126	-0.355055	-0.22659	-1.66875	-0.479642	-0.688222	-0.693254	-0.510893	-0.760432	-0.328655	-0.107454	-0.185372	-0.245269	-0.0589169	0.279298	0.0281602	0.602831	0.602632	1.00975
LOC651863	H300000450	-0.394694	-0.268733	-0.754387	-0.239766	-0.340679	-0.261025	-0.853436	-1.14877	-0.60753	0.478586	0.600333	0.531564	0.286791	0.113458	-0.138851	-0.176883	-0.316232	-0.186138
opHsV0400007572	opHsV0400007572	0.0650685	0.431273	0.0917567	-0.719992	-0.57127	-0.524996	0.434477	0.453393	0.479268	1.75163	1.59014	1.54318	0.347495	1.23687	1.0973	0.614973	0.612872	0.594197
ARRDC2	H200004042	-1.26529	-2.27663	-1.63425	-0.675365	-1.63247	-1.11772	-3.55027	-1.70015	-3.44565	-0.539467	-0.642146	-0.711714	-0.900246	-0.657177	-0.319345	-0.821314	-0.64625	-1.18395
opHsV0400007711	opHsV0400007711	-0.924159	-1.33487	-0.387324	-1.42859	-1.07141	-1.67499	-0.511102	-0.273593	-1.03455	0.211441	-0.0904382	0.131192	-0.0293418	-0.25593	0.293353	-0.147208	-0.1686	-0.376514
KRT7	H200003337	0.209366	0.805754	0.296967	-0.330516	-0.304308	-0.575344	0.524086	0.508021	0.571194	0.903383	1.4737	1.59705	1.36198	1.4309	1.11275	0.880952	0.638716	1.02144
opHsV0400010172	opHsV0400010172	-0.247843	0.261261	-0.329774	-0.705241	-0.55906	-0.721301	0.216032	-0.0140956	0.0910672	0.973612	0.682189	1.13034	0.57386	0.328071	0.846118	0.522166	0.243037	0.472775
NP_775760.2	H300020938	0.32925	0.8053	0.628107	0.00432819	0.2089	0.283428	0.397473	0.516445	0.792609	1.4742	1.2381	1.80395	1.2367	1.34857	1.43183	0.903624	0.704833	0.960545
PLXNB1	H200017253	-0.401594	0.214953	-0.523804	-0.21937	-0.383805	-0.250305	0.045206	-0.0914079	0.155995	1.14482	0.761234	0.856221	0.902624	0.791311	0.412273	0.47509	0.148146	0.463046
ATF6B_HUMAN	H300005863	-1.97853	-2.09917	-1.66001	0.0112013	-0.643102	-0.748575	-2.32657	-2.5893	-2.13421	0.633409	-0.146356	0.0768394	-0.157493	0.356453	-0.0958872	-1.17861	-1.9482	-1.28683
HMCN1	H300014173	0.420204	0.56071	0.334752	-0.48094	-0.379782	-0.27463	0.00691679	0.307766	0.631953	1.17392	1.12373	0.902356	0.435852	0.872595	0.982987	0.82007	0.856995	0.585245
FLOT2	H200014288	-1.52378	-1.79033	-2.59813	-0.850671	-0.829914	-1.47844	-2.7069	-2.76764	-2.21147	-0.466614	0.202088	0.265297	-0.709754	-1.22966	-0.895153	0.273312	0.133294	0.469177
SERPINF1	H200008154	-0.763266	-0.286677	-0.732653	0.652363	-0.0388171	0.05278	-0.0460175	-0.441979	-0.428567	1.22035	1.42776	1.3548	0.632768	0.502705	0.674307	0.536133	0.477267	0.663747
FAM63B	H300014787	-0.134006	0.909396	0.105843	-0.454344	-0.369779	-0.301095	0.288372	0.253642	0.371144	0.91748	1.01601	1.81835	0.626428	1.29725	0.796722	0.949192	0.7953	0.60072
SIRT5	H300019644	-0.334474	-0.447687	-0.448311	-1.45626	-1.42621	-1.49174	-0.377325	-0.513818	-0.293494	-0.348762	-0.0230153	0.208225	-0.450608	-0.208363	-0.428003	0.307778	0.161308	0.341957
AHCYL1	H300010939	-0.104909	1.08114	0.26364	-1.07056	-0.962744	-0.873639	0.0559737	-0.00810532	0.26821	1.13747	1.5388	1.28353	0.979382	1.55558	0.844228	0.622368	0.528075	0.418246
C1orf183	H200004031	-0.229732	-0.0725859	-0.093279	-1.06747	-0.448745	-0.472982	-0.548553	-0.508583	-0.372839	0.289192	0.430408	0.384966	0.133324	0.479053	0.236722	-0.250355	-0.0867999	0.15068
CPSF1	H200007054	-0.784353	0.0177384	-0.81848	-1.19941	-0.849343	-0.274943	-0.581074	-1.01855	-0.72175	-0.135838	0.244148	0.257232	-0.036225	-0.296552	-0.235534	0.569277	0.605091	0.822677
AF168390_80	AF168390_80	-0.406994	-0.0148271	-0.533724	0.165949	-0.642576	-0.543224	-0.178731	0.138122	-0.619175	0.565466	0.414957	0.0429159	0.523937	-0.0928334	0.575149	0.478122	0.351932	0.170136
FBXL7	opHsV0400001863	-0.32645	0.84313	-0.251487	-0.407331	-0.509293	-0.585612	-0.11107	-0.558049	-0.363542	0.328201	0.761459	0.450091	0.365752	1.03442	0.252661	0.38598	0.512201	0.661293
SH3BP4	H300019239	-0.109467	0.314545	-0.534827	-0.34208	-0.647304	0.013067	-0.209776	-0.366484	-0.420336	0.366769	0.472262	0.284293	0.315787	0.199008	0.365681	0.190635	0.402559	0.409281
H200004458	H200004458	-0.335547	-0.594003	-0.865528	0.99428	-0.401577	0.256385	-0.0381619	-0.664384	0.337572	1.79382	3.05123	3.02384	2.18242	1.71307	1.0055	0.200717	0.719954	0.340414
NP_061157.2	H300009347	-0.401549	0.62047	0.571511	-0.831342	-0.659442	-0.761142	0.0860763	-0.0628211	0.262454	0.803282	0.808488	1.37161	0.629251	0.752646	0.471873	0.651522	0.449579	0.450584
ASB6	H300020392	-0.873017	-0.686074	-0.776078	-2.3437	-1.15706	-1.85801	-1.40646	-1.57491	-0.687691	-0.0237937	-0.248048	0.126461	-0.821501	0.216741	-0.201356	-0.800827	-0.821372	-0.767689
O14733-2	H300022838	-0.943708	0.315132	-0.751093	-1.59694	-1.21569	-1.23024	-0.448934	-0.376377	-0.210005	0.849227	0.80212	1.2804	0.344937	0.754421	0.533441	-0.0441996	-0.0890831	-0.188897
PSCD4	H300011220	-0.486121	0.677078	0.102809	-4.32412	-3.77602	-5.23495	-0.257356	-0.667405	0.16571	1.51865	2.17265	2.2595	1.90769	2.8225	1.25005	0.301956	0.207201	0.553104
QSCN6	H200006373	-0.99459	-0.390943	-2.98875	-2.45678	-1.27232	-1.36295	-0.325087	-0.788802	-0.565927	-0.556015	0.40283	1.25568	-0.478962	-0.0606084	-0.119201	0.430674	0.481293	0.638544
BRD9	opHsV0400002877	0.0918657	0.0233338	-0.124369	-0.333286	-0.236573	-0.366957	0.0466867	-0.318668	-0.323185	0.912156	0.676914	0.527604	0.615352	0.917046	0.417378	0.204214	0.0505439	0.0311995
C20orf151	H200008424	-0.0123032	0.78741	0.999823	0.143824	0.26822	0.642525	0.54009	0.829859	0.882255	1.77393	2.17163	2.43021	2.24666	2.10867	2.17674	0.968166	0.705852	0.927509
opHsV0400007108	opHsV0400007108	0.116825	0.886165	0.27785	-0.547347	-0.506098	-0.210394	0.309973	0.877121	0.635009	1.92036	2.13144	2.60297	1.62657	2.16924	1.43364	0.850935	0.727681	0.620162
CLDN9	H200009827	0.0606578	0.348341	0.263196	0.124249	0.398433	0.10799	0.514737	0.219432	0.448011	1.02062	1.26135	1.21278	0.946386	0.844958	1.11748	0.863258	0.563225	0.639897
PSD	H300008018	-0.245518	1.42221	0.0394521	0.0714632	0.00700756	0.478807	-0.0586943	0.0806788	0.35631	1.83589	2.39873	2.26877	2.59221	2.19969	1.46636	0.379817	0.264137	0.43193
PIK4CA	H300002358	-1.05602	-0.14914	-0.333818	-1.2804	-0.121498	-0.464075	-0.317124	-0.255907	0.00434936	0.636808	0.967618	1.19652	-0.0102774	0.459421	-0.28151	0.454246	0.0678374	0.465927
MYADML	opHsV0400001249	-0.796778	-0.41965	-1.03894	-1.20047	-0.267044	-1.7262	-1.04456	-1.10121	-0.558531	0.33628	0.267902	-0.0537143	0.320174	0.0786256	0.174894	-0.175519	-0.474021	-0.491111
KIF5C	opHsV0400008342	-0.131242	0.429312	0.122992	-0.260188	-0.156523	-0.85003	0.139585	0.274994	0.485982	0.867276	0.581207	0.817912	0.529512	0.958488	0.405232	0.765493	0.82439	0.723851
CCDC17	opHsV0400003987	-0.0399894	0.889098	0.5945	-1.11252	-0.539778	-0.848757	0.60021	0.353439	0.700279	1.37527	2.4432	2.56067	2.42255	2.92043	1.76363	0.873547	0.504594	0.803834
opHsV0400007949	opHsV0400007949	-0.0216298	1.01669	0.22236	-0.28608	0.0451193	-0.172339	0.65386	0.905268	0.619855	1.89317	1.7014	2.19656	1.38857	2.31146	1.82862	0.912535	0.956832	0.887482
DENND4B	opHsV0400008244	-0.947873	0	-0.31632	-0.662	-0.928976	-0.100036	-1.00024	-0.869839	-0.490044	0.133214	0.571373	0.667974	-0.807759	0.514225	0.511441	-0.0592626	-0.169816	0.318343
NFAM1	H300007556	-1.1285	-2.02541	-0.367665	-1.63024	-1.32769	-0.78361	-2.37844	-1.80815	-1.48303	-0.450115	-0.248117	0.27562	0.208875	-0.55205	-0.271646	-0.901499	-0.815946	-1.51916
opHsV0400004086	opHsV0400004086	-0.445362	-0.317881	-0.846107	-1.01429	-1.19875	-0.670389	-1.1043	-0.772378	-1.0876	0.268513	-0.191803	0.145373	-0.118631	-0.0547194	-0.150243	-0.48586	-0.503055	0.200116
CSAG3B	opHsV0400005852	2.04951	2.39229	1.00051	0.801052	0.78551	0.982933	1.23862	1.66854	1.30846	2.5295	2.98154	3.03297	2.11532	3.19005	2.30943	1.88517	1.60895	2.67903
TRIM28	H200015413	-0.157084	0.0576163	-0.673039	-0.783586	0.168588	-1.03913	-0.365397	-0.648199	-2.23461	0.402377	1.0729	0.797338	0.172586	0.0119881	0.276309	0.736655	1.20956	0.941564
C17orf81	H200006340	-0.419558	0.714569	0.520682	-0.366227	-0.6731	-1.14939	0.303922	0.10008	0.45097	1.23519	1.43735	1.97536	1.33514	2.33161	1.25261	0.690826	0.728615	0.419367
opHsV0400010667	opHsV0400010667	1.0564	1.30186	1.34043	0.753715	0.902582	0.920141	1.52837	1.56127	1.46702	2.87882	3.16702	2.69648	2.42879	2.54587	2.14453	1.70302	1.54536	1.67537
WNK2	H300008496	-0.333668	0.595672	-0.076494	-1.98262	-0.923969	-1.62015	-0.367963	-0.434453	-0.137041	0.909624	0.600474	0.854742	0.46294	0.293606	0.283302	0.453944	0.121882	0.439077
LSMD1	opHsV0400002681	-0.080903	0.770622	0.488832	0.253524	0.265075	0.559372	0.101804	0.393389	0.13084	1.65163	1.75903	2.16138	1.37355	1.69182	1.07529	0.477831	0.49177	0.626477
ARL6IP4	opHsV0400005059	-0.487085	-0.631661	-0.919447	-1.8982	-1.77472	-1.35769	-0.345846	-0.514223	-0.3548	-0.257095	0.108565	0.262294	-0.182426	-0.310865	-0.0464903	0.0188392	0.0520376	0.0320199
Q1A5X8_HUMAN	opHsV0400003390	0.376635	0.403339	0.528325	0.277606	0.448698	-0.288774	0.337703	0.521612	0.554125	1.63218	1.70798	1.86805	1.72666	1.62312	1.20443	0.571096	0.53138	0.77413
ZNF551	opHsV0400005485	0.0760534	0.046355	0.122697	-1.07166	-1.07783	-1.40524	-0.166575	-1.27696	0.020416	1.25371	0.683607	0.932085	0.905835	0.893308	0.553047	0.248419	-0.0884715	-0.161574
TPRXL	H300008950	0.582341	0.522251	0.829997	0.334013	0.575633	0.483556	0.983683	1.17877	0.933186	1.63818	1.7692	1.49694	1.69197	1.35418	1.39079	1.35503	1.21881	1.42342
CALR	H300005679	-2.67814	-2.15921	-4.35138	-3.45173	-2.94403	-3.16627	-4.13023	-4.6459	-3.14556	-2.16839	-0.518753	-0.446217	-2.58647	-2.84105	-2.59799	-0.492714	0.644504	0.0388881
ZNF306	opHsV0400003585	0.525151	0.474993	0.585675	1.5699	1.46428	1.13184	-0.00572544	0.877977	0.738962	1.76233	2.41801	2.11988	2.2549	2.72409	1.58427	1.09831	1.06651	0.926158
opHsV0400005596	opHsV0400005596	0.0920508	-0.10049	-1.27179	-1.38562	-0.692782	-0.606399	-0.224747	-0.239503	-0.357278	0.100617	0.250572	-0.0561254	0.227928	0.240812	0.784128	0.508806	0.393668	0.391793
TRRAP	H300022097	-0.388276	-0.132039	-0.598365	-0.190831	-0.673751	-0.588925	-0.478432	-0.508416	-1.68565	0.333721	0.453162	0.247735	0.369594	0.527268	0.00887918	0.00943988	-0.304129	-0.108296
VWF	H300010601	0.0635833	0.523343	-0.199395	-0.0785784	-0.363732	-0.208661	-0.103951	0.0119299	0.144211	1.03293	1.16851	1.36672	0.768191	1.31294	0.953445	0.405784	0.212688	0.403046
CATSPER3	H300006439	-0.873983	0.47624	-1.20623	-1.48909	-0.908269	-1.15963	-0.350923	-0.595926	-0.175977	0.532827	0.589417	0.627745	0.240373	0.379009	-0.137709	0.133148	-0.08936	0.185901
NPAS4	H300004990	-2.17826	-3.43103	-1.52704	-1.00536	-1.11979	-1.11557	-1.25245	-0.867735	-0.539917	-0.239558	-0.29036	0.0470863	-0.408793	-0.288591	0.163041	-0.202254	-0.510469	-0.188506
TMEM143	H200021085	-1.37379	-0.76616	-1.0461	-1.2173	-1.34056	-1.20795	-5.5002	-1.43605	-1.19021	0.404821	0.0239574	-0.114423	0.412112	-0.0278098	0.165556	-0.0404946	-0.0495578	-0.0103545
MCM3	opHsV0400000108	0.404836	-0.128164	-0.389224	0.299505	-0.0109275	-0.178096	-0.313096	-0.339062	-0.133597	1.0213	0.959705	1.42358	0.562753	0.891995	0.0029063	0.659082	0.432655	0.673286
Q5T7B9_HUMAN	H300008921	0.36954	1.29768	0.402604	0.041143	0.00979867	-0.199018	0.325483	0.149356	0.371213	0.811763	1.69628	1.3635	1.22993	1.11436	1.07293	0.762008	0.404118	0.934179
opHsV0400002946	opHsV0400002946	-0.388482	-0.304916	-0.256009	-1.19425	-0.925578	-1.2538	-0.324661	-0.410489	-0.277177	0.601082	0.413161	0.437585	0.402926	0.458453	0.465867	0.0207425	-0.0492431	-0.00240435
TMEM86B	opHsV0400006672	0.19018	0.232727	0.592496	-0.427637	-0.135799	0.000482	0.169694	-0.395719	0.0846975	1.36075	1.02241	1.15534	0.598109	2.2447	1.11545	0.63901	0.529069	0.305809
OSBPL6	H300010693	-0.770884	0	-0.73336	-1.66344	-1.5659	-2.04746	-0.58529	-0.70579	-0.763097	0.281055	0.265176	-0.0418223	0.242155	0.399931	-0.0931731	-0.121911	-0.242325	-0.0964687
SH3BP2	H300011729	0.376603	1.02671	0.630428	-0.0438529	-0.197485	-0.351994	0.811365	-0.0320593	0.911024	1.67267	1.86499	2.0453	1.47629	2.15174	1.4574	0.958075	0.651422	0.894239
ENC1	opHsV0400008621	-0.235672	0.0134172	0.0912395	-2.21141	-1.31703	-1.60544	-0.973945	-0.958764	-1.14948	0.433177	0.265584	0.474738	0.3327	0.504191	0.0974694	-0.305605	-0.153035	-0.0378189
DPM3	H200011696	-0.420232	-0.0647086	-0.253003	-0.639105	-0.351692	-0.284304	-0.230209	-0.372886	-0.0380236	0.35528	0.402913	0.266575	0.475475	0.556326	1.28481	0.265642	0.132826	0.286295
GADD45B	H300009457	-0.370904	0.402778	-0.12727	-0.912365	-0.664712	-0.533965	-0.289233	-0.233054	0.0596692	1.66774	1.2164	2.05528	0.7717	1.54325	0.626827	-0.0146043	0.0416098	0.220903
SLCO4A1	H300018663	-0.105423	-0.465005	0.351614	-0.00438188	-0.172576	0.341195	-0.3364	-1.4559	-0.838085	0.506791	0.774009	0.602155	0.976596	0.336596	0.928734	0.177936	0.524364	0.599217
CPM	opHsV0400004658	0.367483	0.364172	1.00051	-0.80005	0.188982	-0.0626088	-0.0555512	0.0519575	0.11977	0.979145	1.89482	1.24242	1.52464	1.87138	1.51042	0.533077	0.525096	0.679496
opHsV0400005587	opHsV0400005587	-0.464692	0.590076	0.05522	-1.25112	-1.16163	-0.9885	-0.0978923	-0.0653876	-0.0864055	1.90592	1.89599	1.70947	1.51641	1.56957	1.28223	0.149045	-0.21614	0.120132
opHsV0400010225	opHsV0400010225	0.173229	0.981339	0.252193	0.726551	0.467123	0.332565	0.783229	0.64435	0.694605	1.88486	2.17668	2.09184	2.19317	2.47453	1.55183	0.869342	0.579915	1.1923
opHsV0400005052	opHsV0400005052	0.536571	0.869394	1.59131	0.927726	1.8493	2.02344	0.438235	0.713541	0.651604	2.05648	2.58742	2.2714	2.46701	3.80746	2.44236	0.814733	1.01966	1.19738
WIF1	H300003153	-0.631594	0.151304	-0.540691	-2.80428	-2.14658	-2.74184	-0.558584	-0.829974	-0.690796	0.123847	0.318865	0.688584	-0.0742681	0.18808	0.22377	0.0904083	-0.0897684	0.0803171
NOXA1	opHsV0400003565	-0.200235	-0.275202	-0.125732	-0.731687	-0.62795	-0.534556	-0.84316	-0.173965	-0.148014	0.321385	0.0196008	0.406237	0.418523	-0.00310477	0.607314	0.393078	0.320615	0.234506
OSR1	H300002735	-0.0874603	-0.377137	-0.578071	-0.988681	-1.09558	-0.57178	-1.4719	-1.35228	-0.605655	0.0175098	-0.0307819	-0.0475371	-0.289157	0.0182474	0.385729	0.0232522	-0.0906704	0.035638
opHsV0400007909	opHsV0400007909	0.79246	1.05208	0.968268	1.70714	1.18741	0.630065	0.616565	1.21927	0.511927	2.04367	3.17223	3.26428	2.84378	3.53938	2.45958	1.00876	0.900008	1.04664
MAPK12	H200005143	-0.496359	0.00143653	-0.240195	-1.40902	-0.920233	-1.16635	-0.00828826	-0.0813595	-0.0367199	0.653258	0.905692	0.685191	0.791707	0.702868	0.368051	0.408685	-0.0794375	0.46297
ETV1	opHsV0400003933	1.36409	0.990712	0.381037	-0.0295731	0.163461	-0.147898	0.498517	-0.109122	0.256011	1.75367	1.16806	1.3905	1.49667	0.939545	0.993541	0.793208	0.893636	1.00077
TACC3	H300021654	0.655092	0.628543	0.985246	-0.893256	-1.18958	-2.01964	-0.337577	-0.926783	-0.325733	0.970439	0.93143	0.786908	0.345336	0.353972	0.262646	1.48852	1.409	1.42121
SH2D3C	H300014285	-0.881069	-0.687352	-1.05587	-0.711781	-0.341181	-0.52968	-1.42253	-1.00317	-1.34954	-0.230908	0.0657692	-0.080401	-0.0468951	-0.0977658	-0.338208	-0.540454	-0.528456	-0.683225
NGRN	opHsV0400003274	0.414462	0.648561	-0.0154804	-2.19205	-2.13748	-1.33985	-0.348787	-0.44384	0.313382	0.242247	1.37017	1.18157	0.472829	0.869248	0.644907	0.613192	1.1397	0.79447
CSNK1D	H200006216	-0.559667	-0.336976	-0.446929	-0.995711	-0.90975	-0.834969	-0.16128	-0.112068	-0.210701	1.42315	1.27359	1.20864	0.979042	1.35166	1.21378	-0.146235	-0.00344164	-0.166401
BRS3	H200012307	0.00664742	0.434888	0.133114	-0.249811	-0.355899	-0.265265	0.559514	0.315758	0.304605	0.83445	1.07664	1.32212	0.691075	1.11206	0.876391	0.523438	0.857348	0.776757
TMEM153	opHsV0400002956	-0.43918	0	-0.43658	-1.43789	-1.10435	-0.754385	-0.461937	-0.100672	-0.275745	-0.215324	0.400437	0.354141	-0.162754	0.0314893	0.179141	0.100665	0.360664	0.25214
WFDC10A	H300000571	0.374801	1.4827	1.18211	0.869467	1.0787	1.2514	1.32325	1.58711	1.49708	3.22523	3.56075	3.86549	2.89892	3.63571	2.35098	1.62441	1.35895	1.79756
GABR1_HUMAN	H300022540	-0.844759	0.627279	-0.130935	-1.03437	-0.944095	-0.868734	-0.324472	-0.648138	-1.27146	0.581432	0.480812	0.325631	0.889313	0.576758	0.825471	0.0867068	0.227918	-0.129258
IRF4	opHsV0400004447	-0.255149	-0.372073	-0.280853	-0.580983	-1.06086	-0.92141	-0.143927	0.644007	-0.320321	0.671335	0.820968	0.704753	0.309836	0.284669	0.560309	0.181827	0.393741	0.74247
CDC42EP1	H200013626	-0.256342	0.320261	-0.300914	-0.262665	0.255652	0.284228	-0.368838	-0.142654	-0.231054	1.19494	2.04936	2.33833	1.35091	1.27943	0.0411967	0.617752	0.454356	0.467459
opHsV0400005684	opHsV0400005684	0.20545	0.751976	0.170976	0.274112	0.169892	-0.186319	0.258136	0.39925	0.328307	1.15258	1.34681	1.02107	0.918557	0.716656	1.14119	0.722952	0.504521	1.03077
P25A_HUMAN	H300021234	-0.499529	0.305959	-0.831144	-1.38891	-1.34212	-1.07341	-0.479246	-0.761768	-0.413138	0.269456	0.502411	0.848563	0.302048	-0.18948	-0.0962887	0.0630079	0.0115931	-0.158317
PLK1	H300006494	0.42071	0.769154	0.549502	0.953689	0.879584	0.452894	0.509385	0.591731	0.47565	1.10856	1.53414	1.45801	1.02128	1.30194	1.07496	1.28445	1.04475	1.1722
opHsV0400012524	opHsV0400012524	0.0847506	0.390147	-0.641618	-0.316707	-0.520735	-0.583701	-0.438535	-0.0829126	-0.243833	0.947197	1.15806	0.578607	0.576819	-0.0163152	0.641496	0.215275	-0.0526724	0.180474
Q8N799_HUMAN	opHsV0400007190	0.500288	1.51951	0.913238	-0.0337053	-0.0333645	0.0857797	1.37914	1.26481	1.38653	2.4492	2.52767	2.67359	1.94229	2.64696	1.66744	1.56667	1.34297	1.68097
SLC22A12	H300021163	0.148714	0.94215	-0.134267	0.0282305	0.514001	0.357583	0.138947	-0.122173	0.438321	1.23568	1.19147	1.26749	1.58485	1.82973	0.76945	0.709381	0.62631	0.750184
opHsV0400004630	opHsV0400004630	-0.318852	0.528686	0.126714	-1.04838	-0.984151	-1.05635	0.215753	0.157108	0.529808	0.542994	1.04045	1.66589	1.00987	1.21558	0.86334	0.687871	0.528451	0.832447
WIT1	opHsV0400001536	-0.478777	-0.161993	-0.801006	-0.666017	-0.725211	-0.74494	-0.706679	-0.856424	-0.850688	0.183304	0.471468	-0.0800259	0.585233	-0.530871	-0.111443	-0.218116	-0.347607	-0.288863
opHsV0400008482	opHsV0400008482	0.441323	0.724407	0.878753	0.0902024	0.152069	-0.0642324	0.517498	0.383469	0.390352	1.22317	1.2319	1.68607	0.954788	1.80888	1.34464	0.955777	0.916231	0.661041
TNK2	H300016373	-0.161561	1.23494	0.905927	-0.0836765	0.0651078	-0.097242	0.601709	0.558038	0.777461	1.66191	2.13763	2.57789	2.58843	2.51103	1.63415	0.939426	0.544544	1.11076
ANKRD24	H300010554	-0.550509	-0.763937	-0.699528	-0.761099	-1.15503	-0.317796	-0.554758	-0.612277	-0.313336	0.00934578	-0.156386	0.0670392	-0.102132	-0.100089	-0.0740523	-0.213357	0.0750033	0.100785
VPS72	H200000616	-1.63757	-1.5446	-1.02994	-2.39448	-2.40323	-2.94791	-2.11052	-2.64715	-1.82576	-0.314299	-0.350083	-0.186973	-0.692015	-0.749194	-0.324218	-1.87001	-1.90236	-1.79296
Q8N913_HUMAN	opHsV0400001055	0.0329644	0.21893	0.0539594	-0.794339	-0.461697	-0.590928	0.308739	-0.0576465	0.160378	1.13149	0.882476	1.36873	0.685907	1.04689	0.760049	0.531636	0.508613	0.177836
KIAA0195	H200009966	-0.0933308	-0.224799	0.1301	-0.576443	-0.0504751	-0.261541	-0.724504	-0.46236	-0.54551	-0.166614	0.695904	0.866134	0.344553	0.279005	0.487036	0.362563	0.73456	0.95222
CAMK2G	H300010473	-0.297529	0.256264	-0.699144	-2.22076	-2.27683	-2.57878	-0.476127	-1.08769	-0.295247	0.389452	-0.0160105	0.306575	0.110052	-0.0206804	-0.292469	0.532316	0.213563	0.335273
NLRX1	H300020754	0.0342795	0.885721	0.655687	-0.318127	-0.051036	0.364916	0.301144	0.306817	0.547194	2.00744	2.06813	2.32101	1.95743	1.77952	1.49075	0.714516	0.457136	0.567666
WNK3	opHsV0400005262	-0.296888	0.4427	-0.0686235	-1.26247	-1.07822	-1.42275	-0.564017	-0.643666	-0.672471	0.462029	0.610033	0.453799	0.340826	0.170513	0.162997	0.336137	-0.321333	0.0455279
TRIP6	H200012209	-1.22093	0.138906	-1.60851	-2.23919	-1.83154	-1.27988	-0.337186	-1.00754	-1.20028	-0.719168	0.0539452	0.451517	-0.655495	-0.872021	-0.5152	0.146857	0.607221	0.458092
NP_001005356.1	opHsV0400004477	1.52934	3.0097	1.36336	0.742244	0.837533	0.636737	0.603597	0.92877	0.815673	1.89057	2.60739	2.67962	2.54083	2.56966	2.21534	1.95252	1.90964	1.71089
HGF	H300018759	0.639691	0.556909	1.0815	0.253436	0.154285	0.28701	0.953952	0.907346	0.379364	1.6355	1.24952	1.3423	0.65126	0.687769	0.850763	1.52168	1.47243	1.58666
opHsV0400001238	opHsV0400001238	0.0306592	0.341051	-0.150591	-0.227709	-0.501731	-0.411063	0.217702	0.0766849	0.307468	0.513522	0.36405	0.386676	0.569057	0.312729	0.665864	0.869344	0.861658	0.927932
opHsV0400009144	opHsV0400009144	-0.392915	0.657345	-0.109407	-1.3175	-1.12919	-1.43994	0.179685	0.0647945	0.366649	1.36501	1.82494	1.81344	1.20636	1.40113	1.01269	0.417238	0.160251	0.421598
PARP10	H200020305	-0.113836	0.352827	-0.0185398	-0.955959	-0.387893	-0.0761339	0.113023	0.114227	0.216904	0.657886	0.878781	0.98533	0.619313	0.322391	0.636448	0.599444	0.433275	0.671922
CSNK1E	H300019154	0.0635533	0.571382	-0.600475	0.219574	0.231409	0.318241	-0.203904	-0.344174	-0.0246753	0.766243	1.28762	1.37522	0.599054	0.953112	0.428166	0.86014	0.933256	1.13077
H2BFS	H300004360	0.129102	0.139438	-0.58999	0.187235	0.748675	0.986871	-1.53714	-1.76768	-1.2268	1.01802	0.865839	1.27828	1.18777	1.62885	0.625348	1.15124	1.11057	0.843925
MT-ND3	opHsV0400005782	0.144872	0.379197	0.735395	0.543115	0.373978	0.14849	-0.417895	-0.715217	-0.197283	0.611309	1.01571	0.806521	1.63413	1.16593	1.17166	0.893518	1.01085	0.333709
H300007464	H300007464	-0.0418078	0.178353	0.0429706	-0.299521	-0.179479	-0.0831007	0.184943	0.307157	0.507983	0.982926	1.20646	1.18705	0.954173	0.793521	0.729417	0.63182	0.504497	0.607687
PLA2G6	opHsV0400002972	0.378157	1.63458	0.767785	0.916872	0.847027	0.347023	1.02877	1.05137	1.05602	2.25317	2.72182	2.83263	1.95856	2.14871	1.69493	1.42968	1.18394	1.25127
opHsV0400010147	opHsV0400010147	-0.155971	0.0110335	-0.272734	-1.3441	-1.27878	-1.69359	-0.150806	-0.174928	-0.522073	0.623071	0.791479	0.673685	0.285122	0.32204	0.383255	0.17417	0.0369384	0.0693636
opHsV0400012037	opHsV0400012037	-0.406767	-0.942961	-0.623986	-0.66925	-0.664393	-0.611132	-0.448294	-0.81182	-1.42066	0.41551	0.264983	0.519489	0.0693511	0.305678	-0.340033	-0.258372	-0.489897	-0.243109
G0S2	H200010718	-0.345469	-0.260278	-0.513025	-0.49108	-0.228968	-0.375455	-0.0721025	0.0924138	0.0843835	0.702592	1.06487	1.26158	0.592806	0.602242	0.661197	0.396907	0.238209	0.311302
IHPK1	H300010134	-0.424745	0.465859	-0.42288	-0.0270434	-0.250289	0.0596296	-0.488284	-0.532175	-0.298298	0.373787	0.652663	0.63015	0.447813	0.450606	0.264372	0.251727	0.394741	0.552272
NME2P1	H300002739	-0.893019	-0.242355	-1.67706	-0.723952	-0.614543	-0.348879	-1.00074	-1.60996	-1.03912	0.0424368	0.685369	1.0893	-0.0670536	-0.136966	-0.353218	0.456025	0.717011	0.80367
SIRT3	H300013989	-0.179872	-1.95025	-1.47813	-0.411565	-0.715804	-0.284985	-1.16325	-0.984427	-2.21222	-0.264232	-0.107842	0.148253	1.23423	-0.246573	0.0603055	-0.204923	0.129307	-0.031852
opHsV0400008044	opHsV0400008044	-0.202129	0.908092	0.351747	0.231479	0.188326	0.382495	0.312163	0.289262	0.529406	2.27182	1.99131	2.32439	1.88559	3.15608	1.71363	0.584781	0.35891	0.971819
opHsV0400010815	opHsV0400010815	0.444088	1.70354	0.701401	0.367191	0.287101	0.354427	0.94684	1.06562	1.024	2.14426	2.49206	2.43879	2.478	2.5096	1.96852	1.28981	1.10015	1.29906
EXOC3	H300014793	0.396812	-0.474545	-0.628287	0.489372	0.17014	0.132567	-0.275379	-0.309213	-0.47559	0.86448	1.18084	1.22676	1.03685	0.517792	0.317523	0.765325	0.925595	1.39206
G8_HUMAN	H200011669	0.744098	0.160496	-1.09444	-0.319619	-0.429759	-0.424054	0.671655	-0.0588977	0.28856	0.377672	1.08131	0.86058	1.02002	0.851776	0.772686	0.994347	1.57957	1.5081
WBP1	H300002459	0.625787	0.79117	0.519402	0.707577	1.14262	1.06491	0.449003	0.736206	0.369632	1.54001	1.92504	1.99102	1.86978	2.47812	1.64689	0.830891	0.846669	0.783503
VCY	H300005317	-0.147713	0.777167	0.297428	-0.177198	-0.0022578	-0.177364	-0.0614426	0.0544599	0.0718677	1.44385	2.04055	2.31592	1.63839	1.90634	0.320477	0.127707	1.1061	-0.0130264
opHsV0400009898	opHsV0400009898	0.148779	1.37377	-0.791241	-2.85187	-1.87391	-2.00335	0.876645	1.04849	0.981515	2.29765	2.6494	2.05061	1.48841	1.3205	1.02456	1.19483	0.930004	1.27975
CYB5R3	H300014456	-2.2516	-1.59628	-3.33978	-1.12449	-1.69682	-1.43234	-2.21303	-2.46335	-1.77998	-0.684412	-0.534914	-0.227649	-0.943703	-1.46789	-1.19041	-0.0134694	-0.186925	0.134644
opHsV0400010548	opHsV0400010548	0.130635	0.83512	0.868032	-1.98014	-2.09578	-3.08516	0.953503	-0.39282	0.932247	1.96901	2.19392	1.9885	2.00061	2.57948	1.70413	1.09191	0.86775	1.39798
SPATC1	opHsV0400002915	0.162994	0.889166	-0.0622315	-2.06557	-2.35821	-2.34971	-0.0252139	-0.249172	0.231165	0.82932	1.57064	1.63622	1.41405	1.57944	1.17269	0.709993	0.515325	0.922977
ARHGEF1	H300014268	-0.0181355	1.01409	0.510882	-0.642588	-0.467092	-0.220599	0.663203	0.460343	0.757254	1.52231	2.12252	2.60613	1.76884	2.25325	1.50473	0.92913	0.698843	0.829076
AXIN2	H200012672	0.266518	0.0777132	-0.960171	-1.63056	-1.0601	-0.994036	0.0371578	-0.107661	0.133941	0.263322	0.166248	0.303958	0.0263377	0.153873	0.168311	0.836841	0.802491	1.16124
PPT2	H300021824	0.570545	0.979546	0.962737	0.369156	0.174689	0.249063	0.399035	0.403428	0.299038	1.74019	1.32726	1.32497	1.01595	0.798309	1.05198	0.982397	0.72911	1.05153
PSL1_HUMAN	H300022810	0.218735	1.7692	0.769437	1.1016	1.01649	0.962974	1.03609	1.06011	1.19466	2.6873	3.44179	3.5821	3.21921	3.6656	2.10775	1.43309	1.19355	1.14737
opHsV0400007111	opHsV0400007111	0.589644	1.71525	0.505436	0.209293	0.0917782	0.553851	1.296	1.10272	1.35902	2.62911	3.52317	4.16117	3.89158	5.01219	3.34902	1.40529	1.2921	1.45606
Q8NHH4_HUMAN	H300008084	0.737435	2.06501	2.72637	1.40402	1.80495	1.1852	0.980207	0.489357	1.5715	1.43846	3.33904	2.39778	3.36796	3.20374	2.66166	1.88171	2.11869	2.06263
Q9P183_HUMAN	opHsV0400002330	-0.538439	0.388192	-0.319359	-0.883868	-0.588931	-1.16278	-0.351198	-0.819029	-0.160443	1.07968	0.119651	1.15766	1.07837	1.50019	0.609784	0.131034	-0.0513679	0.42923
opHsV0400008765	opHsV0400008765	-0.624308	0.139883	-0.616134	-1.58465	-1.52846	-2.11216	0.0165621	-1.08191	-0.022923	0.699508	0.682345	0.584715	0.410599	0.334963	0.278086	0.00612255	-0.132989	0.283873
TP53AP1	opHsV0400005508	-0.183864	-0.571227	-0.984825	-1.60895	-1.40126	-1.46612	-0.638988	-0.948738	-0.603202	0.487819	0.369461	0.260163	-0.338097	0.195906	-0.132985	-0.498228	-0.36298	-0.440137
SRC	H300010051	0.0170094	1.8249	0.541292	-0.356303	-0.196595	-1.31761	0.347789	0.562324	0.682847	1.86406	2.2649	2.52545	1.75256	2.32002	1.4414	1.0358	0.83655	0.729151
opHsV0400012946	opHsV0400012946	-0.84372	-1.42921	-1.34127	-1.22775	-0.732653	-1.01293	-0.755511	-1.60634	-1.78636	-0.382776	-0.536699	-0.273977	-0.561517	-0.448936	0.0648256	-0.661542	-0.422084	-0.785357
H300004513	H300004513	0.708531	0.291171	-1.11408	-2.03644	-1.66039	-1.25835	0.142952	0.13499	0.0159706	0.256978	0.512159	0.650358	0.112964	-0.258587	-0.0845362	1.1463	1.96794	1.98568
DCT	H200017970	5.28766	3.6305	2.65464	1.34851	3.34996	3.07321	3.58845	4.28683	3.39932	4.79734	5.86785	5.46521	5.03022	6.14989	4.8329	4.439	4.35288	5.33432
EMR1	H300021461	-0.784708	0.104895	0.557036	0.300888	0.381384	0.368258	0.00830328	0.00824763	0.0727471	1.38823	1.51982	1.59804	1.02282	1.57048	1.10863	0.420597	0.341427	0.573599
IGLV4-69	opHsV0400005691	-0.130044	-0.178832	0.0315784	-0.972849	-1.33976	-0.944858	-0.293726	-0.690361	-0.375694	0.629762	0.30556	0.330751	0.146946	0.659278	0.18154	0.2967	0.161411	0.199784
KCNMA1	opHsV0400004329	-0.695837	-0.338928	-0.385024	-1.1577	-0.545797	-1.0026	0.458249	0.113203	-0.105681	0.148387	0.457965	0.56159	-0.208766	0.0441623	-0.0664663	0.516459	0.439295	0.471625
IDH3B	H300019104	0.0599497	2.5021	0.0715892	0.196616	0.227367	-0.119895	0.199553	0.362664	0.760137	1.56356	2.58828	3.0788	2.13836	2.22318	1.44931	1.1222	1.08834	0.887394
C6orf141	H300001156	-0.027616	-0.134268	0.0624286	-0.752267	-0.606899	-1.4914	-0.364561	-0.481621	-0.00276239	0.622452	0.383827	0.52107	0.414303	0.242155	1.00334	0.580669	0.404948	0.789472
opHsV0400010220	opHsV0400010220	-0.46714	0.600656	-0.59997	-1.27199	-1.45615	-1.2379	-2.61647	-1.05003	-0.90549	0.274544	0.174224	0.000572	1.08305	0.453884	0.107599	-8.64e-05	-0.111648	1.18974
opHsV0400000262	opHsV0400000262	-0.628218	-0.421922	-1.02499	-2.91141	-1.70209	-1.78672	-1.18365	-1.93179	-2.65442	-0.139133	-0.441528	-0.0528082	-0.800513	-0.868837	-0.225897	-0.625378	-0.247333	-0.231138
O75864_HUMAN	opHsV0400001870	-1.07588	0.0110335	-1.6456	-1.33493	-1.17926	-1.07627	-0.828276	-1.36038	-1.04703	0.181394	-0.0011669	0.0642171	-0.447205	0.151877	0.934704	-0.378159	-0.404439	-0.568404
PDDC1	opHsV0400001168	-0.784494	-0.68782	-0.89095	-0.46867	-2.42218	-0.879127	-0.584806	-0.730709	-0.878337	-0.144583	0.596765	-0.0631211	0.134718	0.619443	0.135975	0.152656	0.0583094	0.282948
PRKD1	opHsV0400002325	0.0782602	0.952457	0.0464163	-0.446017	-0.424448	-0.550973	0.683928	0.416315	0.744468	1.51209	1.70668	1.85817	1.57384	1.80877	1.24395	0.958725	0.611285	0.993437
ZNF233	H300003392	0.222763	1.04889	0.952988	1.22812	0.959087	1.18317	0.730335	1.31371	1.10754	2.60628	3.05911	3.27855	2.6374	3.19798	2.22808	1.19314	1.38069	1.17077
IGHV3-33	opHsV0400005652	-0.384252	0.851214	1.20356	0.79138	0.521665	0.958997	0.877606	0.972843	0.841079	2.01919	1.90794	2.72401	1.7518	2.87017	1.74736	1.44334	1.15031	1.40388
C1orf142	H300020242	-0.194706	0.652007	0.603266	-0.892582	-0.513144	-0.70013	-0.241467	-0.497171	-0.362789	0.460736	0.634897	0.684635	0.561128	0.56667	0.388893	0.967772	0.786626	1.06649
SORBS3	H200004247	-0.376805	-1.26314	-0.571799	-1.18211	-1.41481	-0.959351	-0.947082	-0.693023	-1.20769	0.488111	0.913234	1.46056	1.17747	1.49691	0.97983	-0.717109	-0.684083	-0.791166
GBF1	H200014080	0.504047	0.648546	0.486509	0.883277	0.842524	0.554911	0.570401	0.495527	0.53399	1.37675	1.77962	1.57513	1.2858	1.2297	1.49916	1.05657	0.78984	1.08668
opHsV0400011580	opHsV0400011580	0.455171	0.946691	0.347697	0.0361497	-0.083368	-0.756962	0.0536552	0.399595	-0.162868	1.38632	1.58047	1.46474	1.08033	1.58036	1.34342	0.528649	0.522598	0.509155
C10orf59	opHsV0400001727	-0.166627	0.334139	0.54694	-0.581004	-0.38818	-1.22758	0.556524	-0.000617	0.556707	1.3601	1.5205	1.25688	1.02695	0.851235	0.991175	0.655528	0.643772	0.813689
SNCA	H300020305	-0.22712	1.11016	-0.373949	-1.01082	-0.705191	0.192903	0.480421	0.516452	0.746283	1.86382	1.95408	2.31154	0.649028	0.885922	0.568127	1.19902	1.03305	1.11343
NP_001035155.1	H300002449	0.9839	0.269084	-0.126279	0.608136	-0.0417291	-0.0516025	0.568816	0.361515	0.560242	0.982643	1.59849	0.965232	1.52526	0.829092	1.33832	1.00485	0.848813	1.33727
H300016782	H300016782	-2.26015	-0.417624	-1.5049	-1.54162	-1.74412	-1.82264	-1.81348	-2.06542	-1.91181	-0.141079	-0.17773	0.131691	0.0774584	-0.280921	-0.228524	-1.27918	-2.07263	-1.13855
VPS39	H200001780	-0.00611705	0.618399	1.05816	0.909997	0.705456	0.913961	0.682279	0.876623	0.839281	0.906681	1.90398	2.27653	2.5176	3.60252	2.30437	1.03633	1.3529	1.21245
SUPT6H	H300022690	-0.0834598	0.0821822	-0.65273	-0.836627	-0.808456	-0.488681	-0.296446	-0.28481	-0.197866	-0.155139	0.658531	0.783887	0.371299	0.112704	0.14469	0.386261	0.587497	0.630865
OGFOD2	opHsV0400004572	-0.39485	-0.13121	-0.243865	-0.442465	-0.876153	-0.199317	-0.168309	-0.119778	-0.309218	0.755857	0.479437	0.788322	0.0913448	0.389031	0.305791	0.082894	0.274963	0.381587
H200020038	H200020038	0.282533	0.662367	0.238963	0.57485	0.265944	0.6178	0.26803	0.00479766	0.356033	1.06835	1.14121	0.864454	1.46966	0.875603	1.17449	0.564335	0.335896	0.787926
EPHA10	H300008846	0.441783	-3.03402	0.216177	-1.87332	-1.41636	-1.39711	-1.5877	-1.91873	-2.09047	0.416438	-0.385025	0.0266811	-0.0849339	0.247447	-0.118904	-0.430022	-0.438629	-0.558741
LRRC23	H300014025	-0.671671	-0.219018	-0.173933	-0.597807	-0.524679	-0.883571	-0.407081	-0.396347	-0.369555	0.391496	0.085315	0.28913	0.207385	0.026386	0.156006	0.182167	-0.103411	0.320966
GNG8	H200008724	-1.18108	-0.481082	-0.945086	-1.45638	-1.09511	-1.15971	-0.563269	-0.689856	-0.376817	-0.0431308	-0.304779	-0.223976	-0.449632	-0.441344	-0.529445	-0.133712	-0.136285	0.159862
opHsV0400005564	opHsV0400005564	0.44366	1.1613	0.414041	0.17026	0.138788	0.0214187	0.532023	0.522877	0.650714	1.80936	1.73018	1.27794	1.56357	1.7449	1.46138	1.09567	0.943827	0.697154
OTOP1	opHsV0400003959	-0.193182	-0.738585	-0.350612	0.188971	-0.127817	-0.447579	-0.235933	-0.130687	-0.0784537	1.12704	0.865568	1.01443	0.867923	1.56259	1.3926	0.347842	-0.2055	0.288791
DCXR	H200001845	-0.0226254	-0.087678	-0.196819	-1.05238	-1.19955	-0.835381	-0.947121	-1.04706	-0.677309	-0.210755	0.590239	0.348923	0.191555	0.0311352	-0.0798883	0.190522	0.423748	0.227298
YES1	H300004943	1.85262	1.47069	-1.45707	-0.106213	0.505144	0.467997	-0.239235	0.0173638	-0.00327752	1.63239	1.73416	1.44092	1.8156	1.65778	1.82146	1.26478	1.31566	1.26896
GRIP2	H300011068	-0.351963	-0.394783	-0.762774	-1.06951	-0.823939	-1.1528	-0.690028	-1.04584	-0.600502	0.525946	-0.19654	0.410262	-0.27396	0.177008	0.266263	-0.193769	-0.445016	-0.276362
DNAJB13	H300008091	0.100424	0.505498	0.118262	-0.0288232	-0.235074	-0.461755	0.300549	0.126702	0.588144	1.43888	1.58495	1.48623	1.547	1.40516	1.2568	0.511093	0.510685	0.586264
opHsV0400010154	opHsV0400010154	0.0488121	4.31e-15	0.0339501	-0.227353	-0.145278	-0.103533	0.0477959	-0.0170171	-0.0457627	1.0076	0.750069	0.982108	0.936136	0.473785	0.612726	0.313259	0.344278	0.277996
PPP4R2	opHsV0400001591	0.388531	1.14859	0.311725	0.334854	0.440642	-0.0611829	0.623568	0.717752	0.703824	1.82411	1.96311	2.33086	1.42685	1.6803	0.930572	1.16055	0.785164	1.11425
opHsV0400011736	opHsV0400011736	0.16744	-0.741311	-0.105632	-0.654354	-0.81404	-1.75545	-0.989615	-0.282268	-0.522163	0.386933	0.0015965	0.124074	0.253621	0.0467979	0.441236	0.734809	0.838866	0.589701
GRIN2C	H300020782	-0.315327	0.569155	0.123763	-0.315203	-0.336464	-0.0979684	0.649541	-0.079017	0.434516	1.38292	1.59584	1.45866	1.04726	1.11491	0.878217	0.795847	0.575365	0.42998
opHsV0400006805	opHsV0400006805	0.690708	-0.4541	0.963357	1.532	0.725218	0.998178	0.962363	1.40782	0.699453	1.70695	2.52453	2.52267	1.75887	2.69358	1.92903	1.75184	1.80852	1.8574
Q5JX50_HUMAN	H300021836	-1.13014	-0.247742	-0.277941	-0.697994	-1.33319	-1.86239	-0.354646	-0.612826	-0.218995	0.0509971	0.0114182	0.0313382	0.283772	0.243811	0.239494	0.446314	0.272143	0.369256
opHsV0400000708	opHsV0400000708	-0.403948	0.578717	-0.0515667	-2.17964	-1.46555	-1.94344	-0.230284	0.043954	0.238239	0.734189	1.32271	1.50914	0.578319	0.910436	0.700354	0.426382	0.365405	0.462627
GDE1_HUMAN	H300017979	-0.451943	-0.589433	-0.288506	-1.15027	-0.81295	-0.260916	-0.747751	-0.819961	-0.46877	-0.102141	-0.144795	0.478581	-0.225343	0.139243	-0.088065	-0.00711277	0.195175	0.0823783
opHsV0400003681	opHsV0400003681	0.613483	1.75992	0.657054	-0.946523	-0.0157729	-0.424523	1.49993	1.44412	1.75932	2.75263	3.20089	3.50827	2.54708	3.37433	2.57845	1.77129	1.45372	1.78659
ALS2CL	H300000658	0.100419	1.74551	0.43126	0.195316	0.407834	0.386009	0.675659	1.00284	0.889942	3.55357	3.81672	4.11398	3.10436	4.16827	2.45462	1.02814	0.881845	0.76247
PHLDA1	H300002231	-1.64887	-0.710899	0.282046	-2.26649	-2.36762	-2.77869	-1.76154	-1.63463	-1.22697	-0.772854	0.223491	0.113708	0.609869	0.625261	0.621126	-0.705747	-0.157546	-0.298616
LOC653192	H300001421	-0.0820862	0.887281	1.00969	0.587543	0.634987	0.821358	0.694848	1.05228	0.64311	1.75227	2.20343	2.28717	1.85643	1.5689	1.62066	1.17881	0.990041	1.20444
DUSP1	H200007984	-1.1538	-1.59798	-2.32237	-0.677939	-0.473913	-0.251693	-1.78994	-2.00607	-1.54967	-0.113119	-0.229069	0.0307035	0.0159311	-0.35642	-0.304612	0.0542394	-0.414498	0.164544
PRR6	H300005242	-0.510091	1.78218	1.25703	0.578525	1.21987	2.31961	1.08104	1.52364	0.979519	2.02121	2.44513	2.05511	3.07927	2.57497	2.26592	2.051	2.31246	2.54862
WFDC3	opHsV0400004266	0.656001	1.62456	1.86028	1.87569	1.3099	1.61001	0.740271	1.68826	1.492	3.39689	3.53189	4.04417	3.61478	4.08916	4.37226	1.54087	1.36175	1.36465
PDE6B	opHsV0400000230	-0.573464	0.907544	-0.254272	-1.11954	-0.95787	-0.934079	-0.356669	0.0320352	-0.0761702	0.982522	1.30572	0.847084	0.634997	1.18553	0.784969	0.415666	0.11014	0.333458
SMAD3	H200015116	-0.252433	-0.454784	-2.36494	-0.26622	-0.416475	-0.396979	-0.510477	-0.333631	-0.677521	0.136446	0.793937	0.418393	0.326079	0.00769719	0.1861	1.13005	0.787958	1.08321
PCNT	opHsV0400000566	-0.249009	1.08365	-0.51979	-0.814997	-0.985928	-0.632764	-0.137424	-0.139924	0.0128602	0.952252	1.26015	1.24813	1.12055	1.22947	0.520325	0.340266	0.483232	0.455402
ARHGAP8	H200011168	-0.529478	0.301484	-0.321687	-2.37653	-1.761	-2.07841	0.165618	-0.365614	0.0469685	0.39122	0.657086	0.990458	0.33084	0.334289	-0.0908235	0.513963	0.373808	0.654679
opHsV0400005389	opHsV0400005389	0.201316	0.167134	-1.08208	-0.215636	-0.455065	-0.384618	-0.22644	-0.332553	-0.352311	0.607275	0.53944	0.604585	0.237832	0.650251	0.629995	0.267462	0.451107	0.528519
SRRM2	H200014752	-0.273598	-0.170451	-0.323858	-1.57987	-1.24638	-1.35634	-0.0685003	-0.348774	-0.221605	-0.315646	0.411561	0.239138	0.500441	0.183555	0.589138	0.739463	0.77839	0.815379
opHsV0400010113	opHsV0400010113	-0.81518	-0.380173	-0.728688	-2.11884	-1.09658	-2.25948	-1.84063	-1.75433	-1.72807	-0.232215	-0.22273	-0.62501	-0.518932	-0.125421	-0.105137	-0.479283	-0.422583	-0.530802
opHsV0400004792	opHsV0400004792	-0.2695	-0.0443539	-0.520037	-1.1125	-0.943556	-1.05908	0.00641878	-0.186941	-0.074338	1.18357	0.826365	0.949165	0.668994	0.242823	0.485572	0.242563	0.193556	0.0317232
BDKRB2	H200016269	-0.109345	-0.238569	-0.820261	-1.52826	-1.3242	-1.01824	0.259824	0.323909	0.232353	0.591115	0.54037	0.624987	0.282221	0.218596	0.252156	0.451923	0.787827	0.60526
SPHK1	H200005643	-0.697524	-0.491076	-0.0938806	-1.57185	-1.34277	-1.39205	-0.802386	-0.677964	-0.709086	0.967715	1.30856	1.30722	1.6466	1.29098	1.56396	-0.755491	-0.356112	-0.441823
CHRNB1	H200010386	0.194659	0.714822	0.386146	-0.400662	-0.729602	-0.510388	0.531371	0.423032	0.73431	1.01767	1.09265	1.6216	0.685206	1.41771	1.36717	1.08107	1.03641	1.15601
CLDN5	opHsV0400001902	-0.0193059	1.23353	0.692949	-0.978387	-1.03217	-0.873984	1.04111	0.60977	0.960921	2.57193	2.72713	2.95467	2.03697	2.95104	1.74131	1.03707	0.826121	1.18197
HINT3	opHsV0400006565	-0.345231	-0.34607	-1.00833	-1.77101	-1.35802	-1.84519	-0.565836	-0.673508	-0.432683	0.55548	0.449147	0.649834	0.318227	0.107777	0.384919	-0.254745	-0.201171	-0.156693
opHsV0400007429	opHsV0400007429	1.28156	0.81056	0.910002	0.14892	-0.1002	-0.0468726	1.6213	1.77435	1.99006	2.71096	2.93362	2.31607	2.32319	2.46676	2.31928	1.9412	1.768	2.16108
H300017261	H300017261	0.161923	-0.369356	0.130821	-0.0386861	0.15754	0.363972	0.211011	-0.139607	0.080528	0.90385	0.857146	0.609747	0.72834	0.772401	0.914207	0.785965	0.496725	0.27207
TMC8	H300021151	-0.911141	0	-0.239508	-0.420409	-1.65198	-1.34651	-1.28661	-0.925417	-0.45168	0.0662591	0.131042	0.676439	0.218073	0.536951	0.113824	0.0591986	-0.168859	0.0192649
CHCHD9	opHsV0400002896	0.417558	1.3205	0.33305	-0.788407	-0.396867	-0.518191	1.11338	0.929439	0.935235	1.13677	2.27635	2.25252	2.3216	1.70396	1.62656	1.3397	1.54634	1.45349
C15orf39	H300022441	-0.0471057	-0.177399	-0.354873	-0.238983	-0.671516	-0.0252737	-0.107168	-0.41588	-0.397249	0.183246	0.760875	0.605688	0.197419	0.273481	0.193626	0.709106	1.06465	0.858677
NP_001004329.2	H300006262	-0.881593	-0.95444	-0.652172	-0.0551238	-0.140799	-1.03664	-0.924744	-1.06987	-0.664993	0.685475	0.65475	0.760426	0.402898	0.597979	0.562339	-0.520135	-0.456257	-0.453517
opHsV0400007081	opHsV0400007081	-0.558793	-0.598652	0.414828	-0.984142	-1.00175	-0.612503	-0.136276	-0.268603	-0.0861653	0.80367	0.560087	0.937308	0.928165	0.801835	0.655685	0.109635	0.208469	0.264263
HDGFL1	opHsV0400000110	0.0646402	0.758551	0.540622	-0.445867	-0.0806753	-0.327197	0.357018	0.430471	0.518838	0.555748	1.27717	1.10807	0.647753	0.665912	0.713728	0.692915	1.03442	0.876548
opHsV0400004297	opHsV0400004297	-0.430051	0.105228	-1.04356	-1.02355	-1.28656	-0.568398	-0.830266	-0.85892	-0.381856	-0.280954	0.313102	0.243579	0.563419	0.377835	0.213066	0.0892068	0.340752	0.194192
opHsV0400011854	opHsV0400011854	0.802406	-0.0110473	-0.596158	-0.204256	-0.121701	-0.275907	0.259278	0.109604	0.114198	0.849729	0.481762	0.227642	0.595785	0.483137	0.331244	1.08001	1.31124	0.833687
opHsV0400009034	opHsV0400009034	-0.878912	-4.26388	-0.766876	-1.50918	-2.34697	-1.75766	-2.05843	-2.36708	-2.57685	-0.388644	-0.331168	-0.169633	-0.724015	-0.765401	-1.4108	-0.274052	-0.215189	0.0152513
NNP1_HUMAN	H200011712	0.295333	0.472993	0.876807	0.00106462	0.161731	0.238366	0.383673	0.49653	0.561027	1.42848	1.9554	2.47688	1.25908	2.33755	1.48445	0.750584	0.748237	0.688102
CU081_HUMAN	opHsV0400003247	-0.62342	-0.151998	-0.419621	-1.41175	-1.34061	-1.69454	0.00641878	-0.484918	-0.208771	0.527177	0.264628	0.229007	0.465041	0.170841	0.142822	0.263103	0.212227	0.36596
HIST2H4A	opHsV0400006115	1.7803	0.236029	-0.597397	-0.962814	-1.67914	-1.84858	-0.129069	-0.532788	-0.293501	1.79639	1.68315	1.51704	0.586704	0.918728	0.812574	0.474428	-0.0466226	0.418505
opHsV0400003952	opHsV0400003952	-0.672503	-0.563578	-0.361673	-1.58888	-1.36412	-1.14494	-0.390152	-0.459442	-0.280797	0.0802012	0.344832	0.371406	-0.455303	-0.398895	-0.41298	-0.182372	0.0911529	-0.0710093
ZNF767	opHsV0400002917	-0.241861	0.214854	-0.729383	-1.47536	-0.510818	-1.31234	-1.05027	-1.46792	-1.34433	0.194639	0.041951	0.287781	0.247245	1.68037	0.330761	-0.363361	-0.159241	-0.231215
WFDC2	H300017584	0.221644	-0.266633	-0.28522	-0.0540651	-0.352031	-0.278227	0.2115	0.403939	0.222276	1.26959	1.21122	1.3218	0.755598	1.26017	1.61265	0.612672	0.673439	0.392099
BSN	opHsV0400000617	-0.380623	-0.277637	-0.500856	-1.11977	-1.79702	-0.0343751	-0.103262	-0.166132	-0.529379	0.812162	0.776237	0.550586	0.646942	0.420605	0.559275	0.321413	0.242467	-0.066168
ODZ4	H200000982	-0.396301	-0.300623	-0.424016	-0.537696	-1.0281	-0.914293	0.0824458	-0.503998	-0.142309	0.0898952	0.277786	0.405195	-0.099449	-0.0273029	0.482512	0.500338	0.531412	0.228876
opHsV0400011752	opHsV0400011752	1.06975	0.927525	1.86878	-3.37909	-2.01153	-1.06381	1.48278	1.41878	1.38557	3.12179	3.36006	3.72466	3.01253	4.56232	3.28431	1.93323	2.23443	1.96265
SHANK1	H200017030	-0.377374	0.638713	-0.67307	-0.252438	-0.206457	0.0163592	0.22541	-0.176392	0.332935	1.12943	1.07515	1.30841	0.880349	1.33908	0.901359	0.501489	0.577214	0.663147
Q86VG7_HUMAN	opHsV0400007916	0.0679888	0.599515	0.694298	1.40004	1.28338	1.09383	0.614965	0.614658	0.605439	2.1868	2.10075	2.15569	2.05074	2.34918	2.02423	1.15309	0.844684	1.03543
XYLT2	H200004143	-0.270588	0.531848	-0.155302	-0.829902	-0.495307	-0.949174	0.136409	-0.00177309	0.307423	1.24193	1.11458	1.45738	0.84452	1.20802	0.740438	0.464575	0.253212	0.570123
opHsV0400008182	opHsV0400008182	0.161494	-0.443606	-0.159461	0.18361	0.193819	0.224697	-0.0438972	-0.366858	-0.240271	0.317967	0.769831	0.66747	0.716714	0.572678	1.21522	0.584706	0.378237	0.464126
TESK2	H200001716	0.0338964	0.300625	0.757329	-0.0967908	0.0707596	0.0418841	0.536586	0.634902	0.724924	2.04285	1.71796	2.55311	1.36517	1.94631	1.85757	1.03037	0.662541	0.695388
UNC13A	H300000262	-1.09133	-1.12764	-0.501279	-1.07891	-0.712181	-1.11018	-0.655334	-0.424247	-0.313228	-0.530523	-0.426208	-0.438222	-0.436633	-0.193283	-0.212687	-0.0115756	0.199813	0.372332
CCDC40	H300022142	1.05233	0.816408	1.06274	0.816727	1.10576	0.693219	0.743453	1.30472	1.02224	1.33711	1.48933	1.39973	1.20786	1.66611	1.55957	1.77872	1.986	1.98589
SETD4	opHsV0400004037	-0.0588055	-1.42017	-0.848849	-0.322716	-0.366726	-0.785344	-0.892088	-0.691566	-0.900447	0.0512892	0.279585	0.232926	0.326144	-0.0785685	1.11426	0.300923	0.0148581	0.332837
H300016268	H300016268	0.250899	1.10683	0.509835	0.668584	0.625501	0.21382	0.511852	0.860974	0.852775	1.65953	1.66374	1.5893	1.29124	1.35048	1.31989	1.18786	1.12831	1.17647
CSAG3B	opHsV0400006857	0.572015	1.386	0.571064	0.907979	0.478523	0.583545	0.472284	0.611507	0.426732	1.7984	2.01254	2.35381	1.97936	2.97164	1.50044	1.04446	0.858737	1.17143
opHsV0400005139	opHsV0400005139	0.149125	1.19438	0.64855	-0.788683	-0.457211	-0.270257	0.675966	0.525235	0.765783	1.75704	2.33549	2.84097	2.02208	2.71362	1.39526	1.06433	0.646642	1.13271
opHsV0400009552	opHsV0400009552	-0.315677	0.893839	-0.0372242	-4.6658	-3.76643	-3.2013	0.767527	0.104611	0.807134	1.30059	2.26327	2.29628	1.31464	1.0513	1.07846	1.1337	1.05071	1.42117
E2F1	H200010726	0.0442632	1.18598	1.0684	0.676517	0.532421	0.729403	0.982063	0.805037	1.17642	2.2722	2.65511	3.41702	2.23978	3.33313	1.85631	1.37196	1.30813	1.11422
SH2D2A	H200011250	-0.642002	0.0864396	0.436432	-0.478481	-0.983733	-1.09143	0.253643	-0.186391	0.185121	0.578161	0.317977	0.513217	0.484496	0.491836	0.261097	1.17626	0.322362	1.73319
MRPL53	H200004884	-0.344501	-0.430216	-1.39654	-0.477041	-0.569198	-0.702435	-1.07366	-2.0529	-1.14511	0.131302	0.440187	0.680373	0.584778	0.114949	0.438991	-0.709909	-0.629149	-0.760508
ISGF3G	H300018037	-0.44267	-0.550676	-0.28026	-1.49543	-0.780099	-1.15862	-0.538948	-0.39323	-0.89187	0.475278	0.59288	0.49138	0.411031	0.168891	0.356971	-0.434248	-0.15865	0.0734458
ABHD11	H300018772	-0.436282	0.125918	-0.604872	-1.05484	-1.05686	-1.39991	-0.778177	-0.909032	-0.779941	0.370266	0.255189	0.275184	-0.106825	0.0027939	0.348294	0.0472072	-0.57152	-0.0178788
MKS1	H300021117	0.0106283	0.839915	0.344794	0.435692	0.0209792	-0.30073	0.139326	0.2376	0.215964	1.40276	1.44321	1.54829	1.05246	1.11281	0.835962	0.733548	0.357033	0.651239
UPF1	H200002174	-0.444385	-0.0380121	0.216839	-0.899526	-0.469526	-1.23107	-1.43074	-0.188588	0.269484	-0.0187359	0.931378	0.815507	0.0199819	-0.227229	0.0817868	0.70466	0.884983	1.05291
opHsV0400002754	opHsV0400002754	0.568302	1.59307	1.1184	0.844222	0.266043	0.133713	1.12539	0.675641	0.966304	1.545	1.69505	1.71389	1.58387	1.53246	1.15748	1.53715	1.74308	1.50011
CDT1	H300001422	-0.428949	0.0684374	-0.123978	-0.452723	-0.305097	-0.200233	-0.32305	-0.37204	-0.187206	0.49511	0.695207	0.483549	0.720355	-0.0464866	0.247953	0.404783	0.441349	0.172112
opHsV0400012364	opHsV0400012364	0.615121	0.981451	1.2885	0.583016	0.665216	0.573773	1.17872	0.682979	1.29986	1.58556	1.90053	1.66404	1.39899	1.33462	1.48209	1.5069	1.40371	1.50734
H300000502	H300000502	-0.449388	0.304459	-0.0729622	-1.10622	-1.16994	-1.99482	-0.199394	-0.339338	0.198482	0.80617	0.753894	0.61393	0.576996	1.21138	0.33788	0.614067	0.535145	0.393457
Q9H8N1_HUMAN	opHsV0400001296	-0.971552	0.226936	-0.576916	-1.52747	-1.55148	-1.81875	-1.48806	-1.17538	-1.14522	-0.087176	0.103457	0.0924745	-0.153793	-0.0288922	-0.271259	-0.291352	-0.57552	-0.471554
PCBP3	opHsV0400006376	0.935442	0.923791	1.41919	0.798489	0.631006	0.936736	0.776684	1.07084	0.882692	1.64741	1.47204	1.6394	2.11795	2.4481	1.45968	1.74741	1.71776	1.89097
TRI27_HUMAN	opHsV0400003720	-0.961774	-1.97117	-0.756843	-1.25446	-1.75408	-0.654805	-0.551179	-0.52108	-0.893853	-0.428494	-0.190447	0.409068	-0.429653	-0.109095	-0.438496	-0.0912976	0.152102	0.0445344
AAMP	H200007023	-0.379636	-0.663747	-0.919505	-1.156	-1.27088	-0.907302	-0.899642	-1.17801	-1.20849	-0.690782	0.306246	0.583594	-0.119269	-0.590749	-0.155736	0.613939	0.81484	0.883028
CENTB5	H300017089	-0.192424	0.243465	-0.679899	-1.12899	-1.11932	-0.988776	-0.420601	-0.565878	-0.270535	0.491976	0.414437	0.618071	0.185001	0.168099	-0.110785	0.152525	0.0891071	0.0911938
Q6ZQZ9_HUMAN	opHsV0400000897	0.07826	0.512786	0.0875077	-1.01292	-1.13056	-1.15817	0.759321	0.301013	0.752198	1.75759	1.81133	1.92657	1.4562	1.88144	1.46098	0.984151	0.873741	0.648439
opHsV0400011417	opHsV0400011417	0.0131251	0.00252317	0.285442	0.369621	0.304518	-0.0373968	0.371072	0.465515	0.148687	1.02625	1.4463	1.348	0.815764	1.19548	0.796313	0.853389	0.740621	0.559193
CUL7	H300004170	0.310455	0.634976	0.709357	0.438956	0.704076	0.939208	0.988995	0.529953	0.934552	1.56595	1.86456	1.8519	1.46432	1.688	1.70487	1.18265	1.1372	1.0352
GTPBP3	H300019248	-0.265845	-0.691328	0.0376757	-0.548121	-1.13639	-0.671093	0.217063	0.0923272	-0.0175818	0.991665	0.649054	0.754337	0.621846	0.554588	0.41477	0.450314	0.265178	0.501863
opHsV0400007964	opHsV0400007964	0.484072	0.959823	0.479518	-1.2073	-0.844632	-1.15523	0.476869	0.319104	0.67368	1.77752	1.74737	1.73852	1.73739	2.13575	1.4539	0.96041	0.752855	1.21809
LOC646508	opHsV0400003248	0.0473388	0.018271	-0.176938	-0.106414	-0.317323	-0.727221	0.381611	0.0473335	0.263467	0.556016	0.414833	0.963664	0.741652	0.564674	0.777518	0.757412	0.683105	0.777584
RPL5	opHsV0400007567	0.016421	0.952124	0.0738937	-0.140611	-0.155392	-0.102535	-0.0539851	0.0301288	0.250343	1.87842	1.59355	2.17358	1.25396	2.36196	0.83795	0.513489	0.462106	0.587544
H300012573	H300012573	-0.726668	0.869609	0.142161	-3.56939	-3.37269	-3.38718	0.110583	0.142645	0.122049	2.01044	2.22114	2.09447	1.81955	2.15071	1.24784	0.708447	0.33494	0.877283
EPN1	H200017570	-0.709918	-0.096494	-0.90632	-1.59773	-0.877864	-1.3631	-0.650878	-0.504832	-0.303828	-0.142952	0.0281677	0.145954	0.1573	-0.32922	-0.147866	0.301128	0.229798	0.394494
opHsV0400003686	opHsV0400003686	0.3582	0.2892	0.183387	0.145835	0.105577	0.100623	-0.0760752	0.410795	0.150193	0.935794	0.780031	0.747333	1.35916	0.625271	1.01001	0.832785	0.635757	0.75901
C19orf48	H200016406	0.465265	1.51808	0.416099	-0.18696	0.044354	-0.674985	0.340843	0.242615	0.304561	1.07612	1.60223	1.3973	0.919687	0.856216	0.882124	1.12132	0.883249	0.847783
ESPL1	H200013875	-0.0262884	0.67292	0.421838	-0.811817	-0.554788	-0.640653	0.215872	0.0666175	0.186096	1.853	1.92581	2.35535	0.717396	1.55219	1.2397	0.0615024	0.456308	0.526722
TPD52L3	H300021205	-0.457148	-0.387397	-2.237	-0.615907	-0.758173	-0.832533	-1.55064	-1.86607	-2.28869	-0.0728167	-0.399058	-0.135869	0.128191	0.370337	-0.00334734	-0.427705	-0.299675	-0.392202
IL16	H300011315	-0.370704	0.414736	-0.0839163	-0.281938	-0.338487	-0.389109	-0.42176	-0.269428	-0.228243	0.508109	0.458387	0.251593	0.669735	0.682766	0.520162	0.492151	0.32999	0.478543
RAB15	H300002801	-0.945557	0.555281	-0.582129	-4.12126	-2.82075	-2.61011	-0.867818	-0.883005	-0.331962	0.538186	1.23422	1.41123	0.836063	0.817334	0.105539	0.0433262	0.116011	0.0279687
SLC35F3	opHsV0400001731	-0.706809	-0.21666	-0.652235	-1.09089	-0.86059	-1.22524	-0.639965	-0.990038	-0.886648	-0.0371561	-0.172835	0.295214	0.0180418	0.208912	-0.223948	-0.262036	-0.308933	-0.212746
opHsV0400005427	opHsV0400005427	-1.07808	0.0279868	2.83882	1.45748	0.874489	1.11035	2.37068	0.928558	0.364238	2.69154	2.72972	2.60997	2.29925	2.99579	2.40874	2.68225	2.74406	2.897
ZFP64	H300011787	0.322522	0.881525	0.792161	0.335834	0.560323	0.782418	0.783505	0.810032	0.770758	2.15479	1.89803	2.36779	1.77416	2.84343	1.75562	1.05555	1.07003	1.18774
LAMA1	opHsV0400003747	2.40454	1.43167	1.14564	0.712741	0.602004	0.404291	1.07548	1.41582	1.39078	2.14047	1.95213	2.38329	2.3624	3.00313	2.23261	2.40329	2.24175	2.45587
opHsV0400008436	opHsV0400008436	0.135231	0.10623	-0.452262	-0.881552	-0.174352	-1.12482	-0.304635	-0.498336	-0.591848	0.568748	0.563703	0.662952	0.207325	0.367556	0.265505	0.137947	0.134929	-0.0356411
PYDC1	H300000129	-0.177761	-0.226023	-0.427794	-0.896911	-0.851916	-0.933534	0.0195996	0.14083	-0.0171732	0.525359	0.508388	0.711594	0.881738	0.39455	0.6113	0.468423	0.441145	0.369284
opHsV0400009168	opHsV0400009168	-0.0763854	0.835437	-0.351102	-1.05195	-0.233285	-0.498565	0.132448	-0.0944316	0.673233	0.984394	1.64919	1.66461	1.02963	1.34515	0.606939	0.659636	0.408149	0.76995
SLC35E2	opHsV0400000122	0.0687992	0.547103	0.0566137	-2.2625	-1.76431	-2.16677	-0.00506066	-0.229881	0.124478	1.08846	1.18491	1.57044	0.828263	0.912837	0.534287	0.374908	0.600237	0.606231
CCS	H200000971	-0.557582	-0.826028	-1.40208	-1.59331	-1.1532	-1.08492	-1.13501	-1.44679	-0.966824	-0.533194	-0.419646	-0.25948	-0.340689	-0.450538	-0.470392	-0.148459	0.193262	0.155468
LCAT	H200020247	-0.00972597	0.0443324	-0.0795449	-0.0119293	0.0209793	0.557239	0.0409002	-0.0220244	0.141215	0.742892	0.821905	0.961657	0.957032	0.551202	0.835471	0.641147	0.378269	0.551818
RGS14	H200001769	-1.01968	-0.617052	-1.14538	-2.3444	-2.81196	-2.15145	-1.05754	-1.13409	-0.541149	-0.302545	-0.0726032	0.164715	-0.381646	-0.408647	-0.307459	-0.334673	-0.252736	-0.445205
DIS3L2	opHsV0400005613	-1.17318	-0.421007	-0.946935	-0.824433	-0.890167	-1.07985	-0.66627	-0.994034	-1.14637	0.66893	-0.0917677	0.321133	0.308963	0.165711	0.00155467	-0.358086	-0.620722	-0.408255
SETD8	opHsV0400006372	0.0393907	-0.0701623	-0.649625	-0.622634	-0.480805	-0.135386	-0.0418005	-0.21678	-0.229679	0.93167	0.776319	0.787405	-0.0400325	0.691804	0.190078	0.246534	0.573837	0.293985
AP1S1	H300014736	-0.432191	0.528587	-0.0865794	-1.21047	-0.249164	-0.42525	0.239057	0.0486647	-0.0858634	0.370018	1.09962	1.20981	0.214302	0.0937892	0.695792	0.54311	0.543969	0.695543
opHsV0400000641	opHsV0400000641	-0.0570247	0.674782	0.274756	-0.864905	-0.78877	-0.456527	0.117711	-0.250274	0.0693828	1.74751	2.27639	2.35307	1.57771	1.94468	1.61575	0.174584	0.105418	0.0866723
PDGFA	opHsV0400004050	0.179918	0.321787	-0.237353	-0.0883605	-0.356196	-0.630579	-0.696055	-0.399421	-0.585872	0.917292	0.642625	0.759985	1.28461	0.736395	0.794954	0.372175	-0.354853	0.0272908
opHsV0400010574	opHsV0400010574	-0.383304	1.08585	0.322853	-0.407498	-0.108393	-0.130831	0.519984	0.870358	0.82538	2.24359	2.53476	2.70985	1.99098	2.96188	1.43785	0.943106	0.833957	1.03742
NP_056496.1	H300013089	-0.244384	0.511082	-0.326233	-2.19891	-1.75625	-2.03405	-0.22455	-0.768083	0.0146561	0.595315	0.586054	0.63591	0.231947	0.186381	0.19704	0.533398	0.497391	0.488714
NBEA	H300022240	0.661231	1.98104	0.9984	1.36512	1.26202	1.02952	1.00125	0.758936	1.27261	2.1587	2.48132	2.9699	2.27128	3.10787	2.10536	1.55025	1.44229	1.45135
opHsV0400013400	opHsV0400013400	1.83311	1.49471	2.53655	3.522	3.50629	3.4479	0.406386	0.332275	0.689915	2.41122	2.5173	3.04532	3.86967	4.82605	3.66917	1.39876	1.43152	1.40025
UNC84A	H300016332	-0.197154	0.520872	-0.286574	-1.85193	-1.44262	-1.25859	-0.387335	-0.698433	-0.292884	0.238316	0.912475	1.38186	0.365685	0.234841	-0.186739	0.089875	0.0967248	0.451609
opHsV0400003141	opHsV0400003141	3.32926	2.56401	1.58728	2.45952	2.26552	1.44993	3.16862	2.47471	2.77472	2.93306	4.2057	3.36429	3.55442	3.55582	3.50739	3.65111	3.58459	3.94786
Q8ND77_HUMAN	H300009562	0.163623	0.507469	0.690829	1.18595	1.09827	1.00564	0.188313	0.523107	0.159639	1.04828	0.86198	1.28523	1.81896	1.48144	1.54011	0.921894	0.849477	1.08185
TP73	opHsV0400004202	-0.616996	-1.95359	-0.337386	-0.496417	-0.828823	-0.445205	-0.452234	-0.398242	-0.00559483	-0.329929	-0.0726281	0.831231	1.17572	1.66085	1.31702	-0.0128981	0.230751	0.425492
KRTAP5-5	opHsV0400005357	0.0293138	0.860229	0.411359	-0.247669	-0.16983	-0.294411	0.181687	0.17514	0.403384	1.61612	1.44925	1.9248	1.14491	1.88654	0.979798	0.638736	0.489745	0.673285
Q96GB0_HUMAN	H300006389	0.129672	-0.61032	-1.8483	-0.142261	-0.306377	-0.6901	-0.191128	-0.552777	0.193652	0.663961	0.706851	0.626159	0.127316	0.646151	0.317792	0.587894	0.648812	0.917527
opHsV0400007924	opHsV0400007924	-0.0299361	0.338327	0.0264897	-0.823391	-0.791698	-0.622438	0.00734798	0.0361242	0.157717	0.748799	1.07382	0.807544	0.43633	0.742406	0.619563	0.431347	0.343712	0.514453
Q6ZUY4_HUMAN	opHsV0400009672	-0.790673	-4.76144	-0.847079	-1.33247	-1.43839	-1.6913	-1.37227	-1.63775	-1.34512	0.0424055	0.0965201	0.365593	0.0801326	0.306411	0.100154	-0.336473	-0.491973	-0.348292
PLA2G4F	opHsV0400005079	0.0544526	1.23034	0.202291	0.509749	0.322172	-0.16127	0.107441	0.532835	0.441459	2.18144	1.91199	1.68096	1.32384	1.50238	1.75896	0.842261	0.699574	0.911035
HS6ST1	opHsV0400007544	0.208449	0.512392	0.0549096	-0.561657	-0.492475	-0.0702904	-0.0141696	-0.109098	0.0520866	0.857817	0.80755	0.708961	0.722428	1.19016	0.717453	0.864256	0.516509	0.521113
GDNF	H300011850	0.401635	1.34401	1.11291	0.770345	-0.326905	0.390524	0.842829	0.809906	1.02759	2.44968	2.85995	3.1817	1.91543	3.0609	1.9332	1.23213	1.30809	1.2594
H300009362	H300009362	0.0440686	1.02975	0.761849	0.773175	0.940434	0.927596	0.435923	0.631843	0.654378	2.08196	2.92653	3.04836	2.38859	3.07339	1.74026	0.792688	0.923217	0.805224
NP_056263.1	H200004210	-0.19009	-0.902093	-1.70848	0.318941	0.568197	0.42975	-0.602321	-0.382325	-0.721432	1.20311	1.07377	0.896569	0.65067	0.836883	1.25445	0.827197	0.0412673	1.1272
C1orf167	H300021474	-1.17927	0.317651	-0.232094	-1.62274	-1.36416	-1.31727	-1.03866	-1.02947	-0.516362	0.226122	0.237218	0.17042	0.14324	0.10785	0.0247434	0.219734	-0.00572243	-0.0495458
SCRL	opHsV0400008354	-0.249226	0.225735	0.327473	-0.39084	-0.558058	-0.623239	-0.155854	-0.228996	-0.16451	0.357416	0.258538	0.957473	0.342069	0.93253	0.572984	0.647607	0.527527	0.686163
IGHV1-18	opHsV0400003182	-0.170157	-0.0451758	-0.32515	-0.0779906	-0.119156	-0.339528	-0.081285	-0.277593	-0.167269	0.758785	0.426255	0.599754	0.391413	0.479613	0.418241	0.401105	0.320704	0.0633158
NP_945352.1	opHsV0400006838	0.207364	0.674771	0.592741	-0.651351	-0.203405	-0.444336	0.533295	0.661636	0.842002	1.74225	1.62847	1.7606	1.42307	1.84513	1.37935	0.822682	0.557468	1.6386
Q9UKJ0-3	H300014094	0.624795	0.844471	0.907219	0.24161	1.01551	0.442966	0.677705	0.635639	0.789827	0.877924	1.23984	1.58558	1.04153	1.91224	1.02106	1.29363	1.40203	1.15573
Q96RY9_HUMAN	H300001474	0.661712	0.380217	0.410769	-0.886743	-0.669679	-0.540182	-0.18427	-0.29187	-0.282825	1.17621	1.16914	0.981355	0.653666	0.899661	0.824843	0.328458	0.378532	0.0490668
NP_817124.1	opHsV0400001722	-1.03827	-0.407603	-1.62805	-0.65542	-0.603271	-0.0822994	-1.09126	-0.982136	-0.876375	0.0230111	0.752112	0.787589	0.0157905	-0.0604553	-0.21214	0.825195	0.384494	1.4397
NP_001073947.1	opHsV0400007598	0.79183	2.20922	1.30593	0.43225	0.795671	1.30199	1.11879	1.50031	1.31713	3.41373	3.74979	4.21513	4.01075	5.16673	3.31559	1.45778	1.6391	1.60303
LTB4R	H300001708	-0.405825	0.203491	0.30942	-2.47534	-1.05707	-1.79369	0.0358419	-0.196023	0.210223	0.909666	1.02684	1.47889	0.124376	1.03052	0.391925	0.542814	0.360524	0.35927
HIST1H4A	opHsV0400005297	-0.0853722	-1.26102	-0.396138	-1.9733	-0.933785	-1.3376	-0.0907953	-0.667046	-0.00773179	0.00460304	0.619109	0.263047	0.128517	0.221036	0.273844	0.365796	0.465827	0.64873
CPSF4	H200001209	-0.26882	-0.129827	-0.985126	-0.736821	-0.794997	-0.872652	-0.718171	-0.909086	-0.604792	-0.170506	0.321869	0.392426	-0.019027	-0.0510113	-0.276876	0.221367	0.591188	0.468688
opHsV0400004797	opHsV0400004797	0.329855	0.710298	-0.232554	0.289235	0.30892	0.559907	0.349126	0.43352	0.368162	1.72707	0.920345	1.34402	1.58804	1.73432	1.0847	0.967289	0.826429	1.10294
BGN	opHsV0400004148	0.407387	1.36724	-0.527925	-0.582554	-0.50335	-0.182086	-0.131686	0.0725426	0.33022	1.65998	1.62002	1.72251	1.36593	1.91072	1.00874	0.814105	0.611419	0.613086
KDELR1	H200006477	-1.20811	-0.873348	-2.10879	-0.863759	-0.763853	-1.30933	-1.15515	-1.2964	-0.948414	-0.292339	0.434321	0.25009	-0.30221	-0.820721	-0.652225	0.356271	0.0326581	0.229768
opHsV0400003135	opHsV0400003135	-0.0593793	0.586315	0.417101	-0.265328	0.0600663	-0.305543	0.262049	0.147632	0.135306	0.806716	0.951567	1.43571	0.897309	1.29523	0.975472	0.532718	0.39388	0.927219
PABPC1	H200014179	-1.41873	-0.424811	-1.40054	-2.56616	-2.22136	-2.82654	-1.05957	-1.12858	-0.648273	-1.27802	0.327069	-0.0667882	-1.26729	-1.97092	-1.53061	-0.281361	0.387698	0.00530911
C1orf2	H300022469	-0.489	0.780025	-0.737241	-0.954485	-0.998715	-0.625912	-0.455027	-0.687937	-0.283693	0.69895	0.925112	0.8476	0.886179	0.68545	0.458351	0.233406	0.0274343	-0.0492854
RBM10	opHsV0400002579	-0.523927	0.416212	0.047089	-1.00789	-1.05013	-0.693793	-0.123808	-0.237194	0.00387385	1.39421	1.29951	1.69907	1.15129	1.69508	0.781479	0.369649	0.197601	0.0775749
TRPM6	H300016587	1.20054	1.62111	1.77731	0.614119	1.03734	0.821876	0.788411	1.11684	1.04104	2.39617	3.20398	2.76948	2.40666	3.08867	2.30734	1.48952	1.27495	1.07971
TLX2	H300012429	-0.369062	-0.0698433	-0.609488	-1.14179	-0.868627	-0.696637	-1.09043	-0.66672	-0.696366	0.0351117	0.676988	0.382835	-0.204253	0.0348354	-0.47437	-0.179585	-0.247674	-0.200635
opHsV0400011189	opHsV0400011189	0.222267	0.79352	-0.112015	-1.01978	-0.787746	-0.730325	0.394776	0.296144	0.516369	1.86542	1.51528	1.57897	1.20818	1.6336	0.579904	0.848354	0.582964	0.85461
NP_115556.1	H300016128	-0.246293	0.00554166	-0.696901	-1.58451	-1.94274	-1.42942	-1.21463	-1.26599	-0.979867	0.0755878	-0.0533233	0.0810111	0.130632	0.281299	-0.00515034	0.110815	-0.0675729	0.0197627
Q8N4V4_HUMAN	H300009073	-0.81601	-0.776265	-0.893235	-1.63985	-0.289248	-0.578149	-1.40386	-1.28053	-1.14312	-0.0739938	-0.178691	0.10651	-0.634197	0.0518861	-0.269477	-0.395715	-0.356968	-0.822178
NP_001018071.1	opHsV0400000570	-0.14255	-0.165914	-0.420537	-0.97812	-1.05433	-0.856852	-0.108305	-0.270962	-0.182079	0.715728	0.344075	0.524499	0.288863	0.039231	0.183227	0.370198	-0.0360655	0.175803
Q6ICL0_HUMAN	opHsV0400001563	-0.150711	0.713129	0.172852	-0.929338	-0.926261	-0.789472	0.121832	0.0526802	0.211078	0.591116	0.931272	1.11438	0.56159	1.13745	0.364972	0.89445	0.667606	0.78426
opHsV0400011541	opHsV0400011541	-0.0188872	0.477632	-0.38619	0.183925	0.00670613	-0.199746	0.376961	-0.0861174	0.150514	0.780758	0.914239	0.660803	0.65181	0.692112	0.654563	0.588242	0.635206	0.657945
FAM127A	H300000365	-0.819842	-0.626234	-0.288	-1.62003	-1.49339	-1.75461	-1.01661	-0.417166	-0.487864	-0.26554	0.00846054	0.253505	-0.141929	-0.547226	-0.0923259	0.0269637	0.00632971	-0.0700881
KIAA1161	H300001705	-0.491511	-0.00183241	-0.29991	-0.690403	-0.430082	-0.688877	-0.65104	-0.422855	-1.1663	0.516256	0.241108	0.477846	0.27617	0.186476	0.248265	-0.224002	-0.123434	-0.322561
HDAC6	H300018602	-0.363101	-0.450609	0.272932	-0.854908	-0.900211	-1.06182	-0.319708	-0.111438	-0.700826	0.199717	0.703954	0.717769	0.428577	0.0408808	0.742857	0.0754977	0.207184	0.590474
Q9P1C0_HUMAN	opHsV0400002220	0.708831	1.76776	1.55867	-0.582167	0.00866952	-0.0943511	1.90141	1.48499	1.8057	3.09846	3.70154	4.1893	4.45173	5.55169	4.02072	1.9409	2.1967	2.07573
CCDC51	H200005681	-0.507335	-0.420541	-0.449964	-0.458788	-0.122597	0.102725	-0.129417	-0.428044	0.0690505	1.11188	1.37659	0.92265	1.38912	1.69376	1.37322	0.155957	-0.13488	0.112032
HIPK2	opHsV0400003804	0.945645	1.60135	0.854087	-0.442045	0.0984587	-0.02556	0.893857	0.889872	0.966638	1.89266	2.62156	2.45771	2.36257	3.24142	2.21396	1.42449	1.37602	1.40055
CDK5R2	H200014150	-0.715692	-0.0184832	-0.385287	-1.14234	-0.82052	-0.45382	-0.581773	-0.855828	-0.510948	0.157172	0.458701	0.0833218	-0.084018	0.118795	-0.134054	0.261478	-0.299106	-0.137013
opHsV0400008346	opHsV0400008346	-0.182731	-0.292724	-0.376125	-0.967353	-0.902928	-0.814815	-0.278005	-0.610227	-0.646564	0.283021	-0.00869052	0.212325	0.0289405	0.27067	-0.143012	0.129135	0.0249326	0.148125
TCF1	opHsV0400003437	-0.5042	0.0742613	-0.464353	-1.57643	-1.28422	-1.10485	-0.333232	-0.931333	-0.592348	0.474413	0.490371	0.402639	0.256503	0.906537	0.333546	-0.0409518	0.143755	-0.124229
SH2B3	H200002230	-3.34013	-2.82192	-1.84099	-1.00886	-0.785617	-1.68589	-3.05611	-3.53231	-2.64635	0.586087	3.86765	2.8008	-0.292886	0.368733	0.286144	-1.41777	-2.16458	-1.73647
opHsV0400003392	opHsV0400003392	0.769442	-0.0618654	0.792083	0.581274	0.379679	0.0809589	-1.69397	0.556201	0.169029	1.92749	1.56168	1.76891	3.43995	2.33044	2.35352	0.149849	0.299938	0.435472
ZNF354B	H300008089	-0.48312	-0.567148	0.839182	1.65992	-0.874695	1.26242	0.377053	0.905268	0.624232	1.74327	0.737583	2.55586	2.72276	3.68219	2.38688	2.41057	1.06696	1.615
YEATS2	H300022196	0.978808	0.419006	0.244637	-0.448195	-0.70642	-0.367445	0.390303	0.836749	0.414425	0.920007	0.92875	1.06472	0.794112	0.962073	1.16841	1.47402	1.49919	1.35956
SULT1A4	opHsV0400006049	-1.02788	-1.00521	-0.195864	-1.14135	-1.06506	-1.13436	-0.800575	-1.03619	-0.430717	-0.114141	0.25475	0.433839	-0.561695	-0.0289792	-0.798429	-0.200289	-0.322767	-0.14789
CSPG4	H200001721	0.399919	0.577982	-0.517637	0.464955	0.400469	0.329875	0.683622	0.945912	0.718487	1.44234	1.26946	1.69387	1.45882	1.39841	1.47271	1.16238	1.12772	1.65917
CSDA	H300018832	-0.463333	-0.117808	-1.66284	-1.41464	-1.22071	-1.01383	-0.742361	-1.06432	-0.706421	-0.00128611	0.851184	1.48819	-0.332232	-0.595924	-0.53233	0.589687	0.391616	1.17569
TRABD	H200004214	-2.48197	-1.54142	-0.806416	-3.11525	-3.40125	-4.1389	-0.965715	-1.1695	-1.02336	0.279091	0.00143144	0.159089	0.20217	0.498232	0.216482	-0.720007	-0.457832	-0.5007
MYO1D	H200004464	-1.19659	-1.4395	-3.10332	-0.999897	-0.610985	-0.483821	-1.28621	-1.64044	-1.41095	0.360268	0.797495	0.449055	0.501566	0.449651	0.40002	-0.922226	-0.658124	-0.845366
SFRP2	H200004084	1.23828	1.14552	1.02462	0.317776	0.84325	0.480317	1.23078	0.984852	1.26561	2.29758	2.11203	2.06521	1.7015	2.59339	1.76885	1.28629	1.60825	1.55536
TMEM174	H200012941	-0.304502	0.996285	0.452782	-1.21924	-0.913949	-1.22127	0.129047	-0.204849	0.48482	1.51981	2.09207	2.42021	1.92995	2.08411	1.19172	0.586889	0.203161	0.524015
C18orf22	H300017339	-1.50243	-0.810503	-1.49336	-2.04842	-1.37624	-1.84225	-1.25727	-1.62967	-1.10912	-0.309108	-0.252849	-0.0987171	-0.542319	-0.390237	-0.815453	-0.77108	-1.56993	-0.480894
opHsV0400004504	opHsV0400004504	0.278858	0.453138	0.66288	0.754911	0.901483	0.731901	0.537508	0.414114	0.329235	2.5169	2.64136	2.65031	1.53839	1.85281	1.10229	1.28124	0.835779	1.17445
H300001531	H300001531	-0.639674	0.289189	-0.45651	-1.39134	-1.69983	-1.05035	-0.399294	-0.0390044	-0.117144	0.435443	1.01074	0.850473	0.289658	-0.12322	0.323373	-0.243631	0.896104	-0.052627
C3orf19	H300011692	-1.2525	-1.48174	-0.598445	-2.66613	-2.47952	-3.00222	-7.95529	-2.02315	-2.10081	-0.150785	0.207919	0.311816	0.0598888	0.0161563	-0.685458	-1.00922	-0.600206	-0.723391
opHsV0400005861	opHsV0400005861	0.24043	-0.378228	-0.642718	0.502241	0.347487	-0.0688036	-0.192701	-0.39824	-0.130348	0.618013	0.47085	1.42319	1.30829	1.30887	1.02266	0.347435	0.517412	0.356532
BCL11B	H300016130	0.508054	1.30351	0.889861	0.48299	0.43102	0.420446	0.666065	0.460258	0.754394	1.98673	2.52212	3.24113	2.57517	2.68966	2.09759	0.838903	0.680641	1.07006
SET	opHsV0400001224	0.466737	0.836614	-0.0282472	-1.30159	-1.54102	-1.57507	-0.280977	-0.181728	-0.0568372	1.31571	1.76147	1.74143	1.40014	1.91556	0.896658	0.257707	0.650928	0.291033
IGLV9-49	opHsV0400001514	0.373041	1.0569	1.26216	0.817345	0.758376	0.917299	0.740843	0.772315	0.915347	2.47142	2.78305	2.94697	2.52171	2.95068	1.45081	1.32135	0.998827	1.19779
opHsV0400004793	opHsV0400004793	-0.170856	-0.104212	0.405186	-0.191524	-0.374416	-0.46534	-0.0300377	-0.102286	-0.18371	0.758196	0.470885	0.568793	0.825562	0.634748	0.452726	0.55325	0.331085	0.358445
HIST2H2AB	H300008668	-0.16086	-0.0450078	-0.171865	-0.764921	-0.77862	-0.66112	0.00691679	-0.134456	-0.106981	0.629493	0.49509	0.849679	0.676897	0.571069	0.435756	0.281223	0.382233	0.2674
LAP3	opHsV0400007607	-0.120971	1.33064	0.265362	-0.573866	-0.602186	-0.635058	-0.133565	-0.147159	0.107308	1.41634	1.52537	1.66131	1.48211	2.00337	0.814155	0.708577	0.370304	0.520148
opHsV0400003615	opHsV0400003615	-0.744196	-0.0529095	0.89278	-0.84178	-1.29792	-0.30325	-0.151746	-0.236794	0.203976	1.09398	1.55357	2.14734	1.64997	2.26461	1.14006	0.33169	0.53039	0.276327
NOL12	H300018634	-0.482942	-1.39705	-0.555391	-0.787925	-1.00899	-0.362678	-0.80649	-1.00191	-1.72861	0.215831	0.0393669	0.214606	-0.00548431	-0.166292	-0.381176	-0.127412	-0.044667	-0.178162
SOX3	H200014144	-0.620619	-0.426743	-1.09728	-0.515717	-0.415921	-0.672168	-1.12989	-1.72991	-0.672268	-0.0519593	0.0251145	-0.113447	0.0297804	-0.190068	-0.201087	-0.178835	-1.02238	0.203589
RBMS3	H300020285	-0.0434358	0.861714	-1.12788	-0.113864	0.224126	0.218529	-0.0876359	0.211272	0.0966299	0.783729	1.13329	0.660651	1.09318	0.965749	0.664135	0.776811	0.753058	1.06306
TTTY14	opHsV0400002292	-0.625372	0.56236	-1.59021	-1.33479	-1.34045	-0.954644	-0.58612	-0.939462	-0.438672	0.50516	0.434078	0.349394	0.210137	0.194417	0.144345	0.199232	-0.0191264	0.029281
GRAMD2	H200011930	-0.38656	1.21271	0.062886	-2.71957	-2.0171	-2.15857	0.600279	0.741256	0.99391	2.42388	2.25354	2.92255	2.12643	3.23603	1.88922	1.13736	1.15592	1.32831
SERPINA5	H200006282	-0.270972	1.28058	0.0251777	0.331841	0.44778	0.554555	0.10942	-0.175735	0.141033	1.59131	2.39205	2.14839	1.51494	2.13095	1.10782	0.752945	0.193855	0.436072
WDR65	H200020100	0.646607	0.966342	0.0805949	0.38603	0.103008	0.215022	0.108711	0.043845	0.400398	1.48551	1.78275	2.38487	1.49059	2.22121	1.26014	0.829721	0.571555	0.753337
opHsV0400007614	opHsV0400007614	-0.189477	0.872814	-0.0616328	0.164195	-0.106232	0.197371	-0.0583592	-0.0068392	0.15358	1.51867	1.47098	2.04617	1.04892	1.97561	0.949341	0.856441	0.408369	0.576678
LOC645018	opHsV0400007258	1.13133	0.620885	-1.32276	-0.862076	-0.345264	-1.02494	-0.20102	-0.523504	-0.0772333	0.303396	2.60163	2.49162	1.21431	0.415844	0.56322	1.29036	2.14254	1.97984
opHsV0400006958	opHsV0400006958	-0.514636	0.25136	-0.0205078	-1.0042	-0.882144	-0.839399	-0.13256	-0.457326	-0.0583612	1.03992	1.23199	1.18087	0.901114	1.15499	0.367189	0.148081	-0.0533647	0.18889
ETHE1	H200001444	0.00881465	0.13814	0.655328	-1.28618	-1.02208	-1.00584	0.635649	0.526927	0.634865	1.64969	2.18124	3.02634	2.1391	2.39529	2.14013	0.743872	0.886484	0.734382
opHsV0400007894	opHsV0400007894	0.430463	1.10268	1.28834	1.06252	1.15763	0.863169	1.00756	0.820063	1.43715	2.31808	2.33883	2.37423	2.11967	2.31973	2.12296	1.51808	1.30847	1.42079
Q96NM1_HUMAN	H200003774	-0.02166	1.03828	0.413268	-0.239316	-0.162474	-0.284894	0.317681	-0.24017	0.534347	1.70404	1.90582	1.96364	1.45541	2.01089	1.045	0.611137	0.650641	0.423719
IHPK3	H200002638	-0.511768	0.0978154	0.102298	-0.885243	-0.678044	-0.761681	0.28221	-0.114559	0.141826	0.615376	0.943922	0.811223	0.759317	1.26163	0.476897	0.636612	0.449032	0.467019
opHsV0400003647	opHsV0400003647	-0.0747334	1.20319	0.331039	0.988385	1.12463	0.867545	0.459463	0.392193	0.477666	1.74153	2.43381	2.1981	2.22481	2.35809	1.21938	0.919575	0.746069	1.04741
PC	H200010402	0.629973	1.48362	0.576606	1.20789	0.957822	1.28407	1.49152	1.73877	1.26285	2.3961	2.41329	2.37159	2.3388	2.69429	2.0761	1.84624	1.78828	2.08903
CASK	opHsV0400011016	-0.100499	0.00252317	-0.924073	-0.286268	-0.632199	-0.910407	0.11167	-0.247781	-0.108132	0.48428	0.804485	0.600214	0.657084	0.52099	0.369179	0.321443	0.172352	0.455216
GPT	H200011245	-0.412393	-0.452775	-1.14185	-1.53068	-1.79598	-2.35066	-0.387253	-0.561179	-0.962847	0.241755	0.0401709	-0.326375	-0.24611	0.773749	-0.165749	0.20364	0.0386647	0.463828
H200009632	H200009632	-0.097621	1.28168	1.05639	0.345716	0.953652	0.855256	1.16876	1.14189	1.34197	2.4143	2.96998	3.12363	2.9388	3.31115	2.09678	1.51304	1.2555	1.55601
ICAM5	H200013754	-0.634633	-0.360138	-1.00666	-1.65638	-2.15965	-2.09078	-0.307703	-0.436675	-0.328191	-0.159059	0.0695719	0.0806183	-0.161824	-0.115851	-0.0663663	0.0722307	0.405026	0.504099
CEP250	opHsV0400005246	-0.441134	-0.706471	-0.886822	-2.09729	0.077565	-0.969773	-0.52994	-0.748182	-0.735324	0.768691	0.609782	0.627855	-0.299347	0.192486	-0.211199	0.0358122	-0.39213	0.342084
hsa-mir-370	opHsV0400013371	0.27497	0.407617	0.185111	-0.197778	0.0377694	-0.374814	-0.214228	0.101244	-0.182392	0.885637	1.02001	1.05299	0.5118	0.924837	0.566453	0.583438	0.176902	0.263816
NP_689827.1	H300008206	0.032628	0.637681	0.0860228	0.322583	0.239374	-0.299105	0.130509	0.204252	0.156999	1.03823	1.23801	1.32794	0.791825	1.39967	1.2615	0.730016	0.488032	0.695873
H300002701	H300002701	0.931347	0.96268	0.946032	1.17186	1.0645	0.432105	0.585161	0.952082	0.659196	2.70605	2.96522	3.10325	1.18879	2.74392	2.16399	1.45885	1.2017	1.25937
HSF1	opHsV0400004092	-1.84568	-1.14408	-0.508829	-2.81269	-2.01751	-1.71943	-1.14963	-1.23773	-1.29758	-1.15987	-0.758166	-0.133578	-0.869459	-0.661211	-0.466032	-0.670399	-0.412989	-0.174507
TTC15	H200000973	-0.756699	-0.844921	-0.41427	-0.370498	-1.54892	-1.29129	-0.315632	-0.894911	-0.35654	0.188313	0.616884	0.47067	-0.254844	-0.217742	-0.324552	0.0650751	0.0956449	0.135332
SLC2A8	H200001919	-1.16426	-0.516017	-0.681892	-1.37609	-1.5928	-1.77653	-1.18741	-0.300397	7.49e-05	0.0905577	0.289391	0.149842	-0.227281	-0.0313087	-0.416701	-0.0522838	-0.332828	0.280448
opHsV0400005528	opHsV0400005528	0.216124	0.636011	0.0151806	0.286917	0.218493	0.445856	0.38969	0.380535	0.368763	1.34179	1.61068	1.5548	1.022	1.41089	1.02687	0.846266	0.718452	0.772624
G7D_HUMAN	H200020168	1.2843	1.17831	0.136578	0.0226957	0.777452	0.682548	0.186095	0.251559	0.414287	1.57286	1.51135	1.53158	1.43741	1.50959	1.57327	1.34934	0.798423	1.0821
BRI3	H200006234	-1.50518	-1.62403	-0.971113	-1.93236	-1.71948	-1.88182	-1.46529	-2.20532	-1.32554	0.741066	0.653802	0.925452	0.888916	0.537025	0.610688	-1.56039	-1.41409	-1.55779
opHsV0400005386	opHsV0400005386	1.27529	1.718	2.17208	1.80237	2.51023	2.46631	1.54081	1.71995	1.67422	2.67558	2.96594	2.84873	3.01125	3.4721	2.70303	2.08076	1.97383	2.63947
hsa-mir-203	opHsV0400013330	-0.657612	0.0925377	0.00781057	-2.60093	-2.6079	-4.69922	-0.541511	-1.01834	-0.269589	0.813724	0.960008	1.17544	1.12926	1.61464	0.759486	0.555059	0.372501	0.521048
CDC20	H300006172	1.13148	0.629842	0.43456	1.35666	0.871864	0.435818	1.64469	0.866473	0.947333	2.28525	2.88941	2.81591	1.32628	1.25866	1.02371	2.85835	2.54796	2.87625
ZFP106	H300014531	0.0988735	0.876701	0.0614081	0.203013	0.408031	0.390794	0.53047	0.63237	0.512178	0.98038	1.83244	1.77056	1.61333	2.1412	1.33058	0.917044	0.904838	0.934622
TNFRSF12A	H200001880	-1.17953	0.225784	-0.553725	-1.23838	-1.39988	-0.68066	-0.215889	-0.318298	-0.11962	-0.0541216	0.535378	0.887347	0.0139277	-0.458894	-0.487382	0.419052	0.388005	0.648421
PLA2G2D	H200014434	-1.19603	-1.68143	0.91075	-0.373384	-0.292779	-0.180823	-0.228737	-0.540549	-0.526895	0.535424	0.599564	0.744295	0.414669	0.654553	0.601138	0.896316	0.50751	0.879655
ABCA2	H200010665	-0.721999	1.19104	0.0484604	-3.44805	-2.71177	-2.59845	0.248201	-0.0107764	0.707835	1.40247	2.4719	2.66829	2.01717	1.91508	1.07885	0.954108	0.709976	0.905657
GRIK4	H200016025	-0.765708	-0.359297	-0.624248	-0.699086	-1.19731	-1.04643	-0.444897	-0.734491	-0.69127	-0.235606	0.00901233	0.085837	-0.405397	-0.153274	-0.580297	0.339035	0.396607	0.242306
Q8N9G6_HUMAN	opHsV0400002614	0.421803	0.934694	0.220488	-1.40896	-1.18611	-1.03908	0.178152	0.127987	-0.872044	0.975258	0.923928	1.13474	0.845364	0.706678	0.903655	1.05342	0.80223	0.857696
CENTG2	opHsV0400000755	-0.159285	0.0230142	-0.262047	-0.972116	-0.844286	-0.796205	-0.792495	-0.904836	-0.799272	0.346104	0.366939	-0.0105293	0.498657	0.28292	-0.00183302	0.0485847	-0.164227	0.375214
MAML3	opHsV0400001395	0.275573	-0.606251	-0.0917781	-0.69336	-0.524559	-0.948955	-0.256951	0.303678	-0.127892	0.668418	0.514717	0.420613	-0.157688	0.579041	0.574434	0.753734	0.560584	0.799657
hsa-mir-211	opHsV0400013332	0.31399	1.61193	0.697281	-0.160935	-0.0718109	-0.446324	0.44255	0.693537	0.632389	2.13221	2.65804	2.8887	3.13274	3.82523	2.20733	0.900829	1.03793	1.05643
CD320	H300016772	-0.171488	-0.0562887	0.340703	-1.06902	-1.10944	-1.14569	0.242083	0.130269	0.395034	0.681067	0.757162	1.04917	0.70501	0.824481	0.604397	0.486009	0.848607	0.926502
NES	H300019316	0.578846	1.41362	1.09308	1.12402	1.0978	1.27703	0.913215	1.30565	1.03271	2.83059	2.54981	3.47148	2.66128	3.22684	2.67858	1.46567	1.3385	1.35054
SLC12A1	opHsV0400001972	-0.411245	-0.165226	-0.383495	-1.52535	-1.10216	-2.51228	-0.295687	-0.843354	-0.358752	0.329174	0.29866	0.530615	0.54694	0.220485	0.353433	0.224012	0.411862	0.48689
DBP	opHsV0400000074	-0.0726051	-0.371889	-0.752149	-1.07197	-0.529551	-0.758103	-0.228138	-0.667177	-0.486331	0.375289	0.441266	0.516449	0.189224	0.170492	0.41672	-0.00233002	0.0894321	-0.05819
TNS4	H200009623	-0.960628	0.109116	-0.294368	-4.67683	-4.37187	-4.2504	-0.962523	-1.75228	-0.370871	-0.05345	1.02721	1.31682	0.967174	1.46591	0.685625	0.509793	0.187582	0.479933
Q562T6_HUMAN	opHsV0400000753	-1.86303	-1.08873	-2.0056	-3.75494	-3.67788	-3.04814	-1.54143	-1.65056	-1.26524	-2.02462	-0.554598	-0.741497	-1.17113	-2.75553	-1.7927	-0.184225	0.257077	-0.0306745
opHsV0400009091	opHsV0400009091	-0.0200816	0	-0.0429237	-1.59905	-1.37567	-2.52026	0.151777	-0.169568	0.017175	0.994698	0.991462	1.74998	0.827054	1.47477	0.504802	0.406091	0.459865	0.571132
FLNB	opHsV0400004917	-0.0101324	1.50743	0.512543	1.45639	1.20473	1.2768	0.764887	0.832713	0.86836	2.72212	2.92614	3.34208	2.08027	3.63405	1.82047	1.63729	1.48848	1.556
C6orf174	H300011667	-0.542249	0.082836	-1.20815	-0.265883	-0.536833	-0.234189	-0.953842	-0.932398	-0.584155	0.658628	0.441602	0.398353	0.133573	0.583518	0.263231	1.57273	0.109624	1.7372
IGLL1	opHsV0400007051	-1.00117	-1.40264	-0.785463	-1.17183	-1.76668	-2.56225	-1.59843	-2.09358	-1.6643	-0.130673	-0.66841	-0.194438	-0.0671908	0.198099	-0.0724943	-0.78551	-1.16468	-1.22256
ZNF593	H200011173	0.151165	1.33738	-1.14516	-0.251581	0.124924	-0.995568	0.304617	0.329206	0.629794	1.44275	2.34898	2.22382	1.59255	2.08664	1.14991	0.876857	1.01607	0.759013
opHsV0400012251	opHsV0400012251	-0.331847	-0.379494	-0.861518	-0.488291	-0.508445	-0.0482118	-1.36431	-0.890692	-0.471965	0.563581	0.727464	0.579928	-0.511961	0.589339	0.170232	0.314534	0.374782	0.536378
H300011919	H300011919	-0.198068	-0.279613	-0.652506	-0.732826	-0.57556	-1.01961	-0.540948	-0.818138	-0.839647	0.299117	0.129478	0.00666605	-0.0286164	-0.000488	-0.145184	-0.329373	-0.209777	-0.169073
PKD1	H300019668	-0.56914	-0.00536781	-0.829668	-0.65832	0.0284232	-0.699083	0.0724193	-0.194102	-0.103209	0.0352749	0.763983	0.699799	-0.0899183	0.413639	0.514154	0.490588	0.424938	0.890987
PARP3	H200016756	-0.47351	-0.499192	-2.76773	-1.0955	-0.558452	-0.836285	-1.12709	-1.5186	-1.38175	0.0678936	0.429732	0.313438	-0.12856	-0.108254	-0.0645935	0.00633994	0.21545	0.354302
H300013454	H300013454	0.0434388	0.353589	0.0934086	-0.182486	-0.644681	-0.540542	0.020559	-0.178419	0.148078	0.960106	1.09409	0.992036	0.761185	0.765101	0.725841	0.498781	0.308044	0.276189
SHANK3	H300019152	-0.217231	-0.34038	-0.316445	-0.452501	-0.0943039	-0.516263	-0.343877	0.087427	-0.260555	0.416106	0.525912	0.495605	0.268889	0.474432	0.281191	0.27015	0.150147	0.340347
LTBP4	H300022147	0.071351	0.446533	0.203525	0.115446	0.155213	-0.0370966	0.250617	0.56039	0.392676	1.0174	1.21853	0.913455	0.582777	0.911202	0.875693	0.873814	0.669519	0.946928
ZG16_HUMAN	H300001607	0.371242	0.468622	1.0376	0.546569	0.481145	0.802117	0.66363	0.512521	0.75562	1.76423	1.81215	2.04433	1.99352	2.25432	1.85867	1.02311	0.732345	1.05258
NP_835388.1	H300019174	-0.156016	1.0837	-0.232	-0.886394	-0.493761	-0.452412	0.326769	0.331225	0.520817	1.44642	1.7966	1.80063	1.20728	1.60079	1.03572	0.850751	0.573344	0.792829
PNLDC1	H300003540	0.808553	1.59922	1.66301	2.57627	2.07903	2.16487	1.18848	1.72405	1.38636	2.99095	3.28676	3.82577	3.42472	4.18069	3.03324	1.81001	1.85987	1.90825
SNCG	H200020441	0.442578	0.961526	-0.197778	0.00372213	-0.294918	-0.0800932	0.425879	0.282116	0.509285	1.47032	1.00375	0.753419	0.701412	1.17505	0.852546	0.990401	0.993598	1.23815
opHsV0400007943	opHsV0400007943	0.451377	0.968024	0.584057	-0.938505	-0.952727	-0.787659	0.735968	0.704136	0.797594	1.84659	1.91119	2.23058	1.70401	2.52334	1.31724	1.18136	1.27629	1.2523
H300008134	H300008134	1.31127	1.21211	3.04695	-0.00187395	0.428762	0.561238	1.0541	1.35235	1.03092	2.02222	2.77959	3.04553	1.99917	2.99273	1.70898	1.92278	2.13332	2.15181
POLR3E	H300020145	0.0717713	0.000669	0.0645429	-0.493534	-0.552574	0.460848	0.248751	-0.26368	0.0335004	0.758659	0.866385	0.945943	0.662233	0.431166	0.657977	0.430279	0.595078	0.852118
IL27	H300001190	-0.407993	0.409307	-0.450619	-0.293897	-0.347456	-0.318034	-0.655702	-0.865484	-0.469578	0.56306	0.69935	0.677483	0.293649	0.409678	-0.0380114	0.174159	0.0783077	0.0467619
MFAP2	H200007042	-1.64489	-0.837881	-2.60348	-0.704361	-0.614809	-0.509539	-1.89603	-1.92592	-1.55674	0.430278	0.138321	0.363106	0.341362	0.369414	-0.137503	-0.662999	-0.752198	-1.11728
opHsV0400000328	opHsV0400000328	-0.215877	0.686142	-0.34527	-0.809034	-0.841157	-0.341838	0.029015	-0.287264	-0.402651	0.812242	0.764112	0.805148	0.807076	0.461539	0.43355	0.541921	0.336356	0.355849
TREM2	H200004684	-3.36522	-3.14967	0.0434025	-5.27022	-5.30715	-5.07735	-4.12311	-4.42113	-3.35479	0.425306	-0.471906	-0.497837	0.202273	1.00439	0.021589	-2.79527	-2.05475	-3.15775
Q8N2D2_HUMAN	H300008274	0.66454	0.992071	1.08816	0.940056	1.46841	1.42364	0.343279	0.779747	0.65974	1.82743	2.73251	2.16515	3.0095	3.40772	2.29776	0.903629	1.0184	1.00855
KRTAP19-5	opHsV0400002744	0.0980094	0.220488	-0.408158	-0.0762684	-0.0945384	-0.358317	-0.484046	-0.426419	-0.339721	1.08449	1.19463	1.15855	0.306011	0.478717	0.65237	0.251954	0.289986	-0.0844159
NAP5_HUMAN	opHsV0400004006	0.0222965	0.556983	0.259053	-0.243305	-0.0759816	-0.0301556	0.0421456	0.201262	0.163599	1.14934	1.0431	1.42334	1.11403	1.36072	0.841854	0.692586	0.414542	0.55121
MEP1A	H200008370	-0.510268	0.429159	-0.352328	-0.0903241	-0.131252	-0.032578	-0.748784	-0.711164	-0.381139	1.06748	0.830439	1.27924	0.588749	0.94575	0.19062	0.288824	0.12862	0.251955
NDUFV1	H300015868	-0.283774	-0.244282	-0.729406	-1.17262	-1.10052	-0.820314	-1.59779	-1.61138	-1.4116	-0.189073	0.554807	0.853371	0.106752	-0.36858	-0.247699	0.855687	1.00303	1.27887
CRYAA	H200014251	-0.101573	0.0796271	-1.28748	-2.35648	-1.91841	-1.62206	-0.686527	-1.64984	-0.949335	-0.0217649	0.171558	0.0221599	-0.273836	-0.281538	-0.0154527	0.098629	0.319217	0.115302
Q969L1_HUMAN	opHsV0400002672	1.00784	0.966512	0.468475	0.242625	0.00640182	-0.336063	1.29648	0.952696	1.20919	2.88934	2.63898	3.29039	1.40982	1.79164	0.863267	1.54918	1.29431	1.71243
ID3	H200006334	-0.109089	0.00162181	-0.270954	-1.90734	-1.62256	-2.85053	-0.69387	-1.87332	-0.334388	0.0456625	0.352825	1.09844	1.96757	1.96074	0.634204	0.588377	0.28706	0.680128
H300021232	H300021232	0.20376	0.836823	-0.833243	-1.34521	-1.28367	-1.67953	-0.0034319	-0.247272	0.0795377	0.805799	1.03398	1.00083	1.34584	0.857994	0.650138	0.854894	0.576481	0.765984
STX10	H300019046	-1.22972	-3.78604	-0.608593	-2.63882	-2.85582	-2.26833	-1.30767	-1.49435	-1.66285	-1.06456	-0.400013	-0.327664	-1.0531	-1.37156	-1.16305	-0.198544	0.2104	0.18726
CAPS	H300005366	0.12878	1.71807	0.289456	0.0730606	-0.0737765	-0.231813	0.650943	0.576	0.854525	1.7002	2.70464	3.00344	2.7287	3.42905	1.85761	1.26101	1.13372	0.955358
PMVK	H200004053	-0.309616	0.474103	-0.187759	-0.725015	-0.468842	0.119938	-0.412059	-0.455303	-0.307145	0.147882	0.616885	0.955415	0.572286	0.637307	0.359936	0.854329	0.76947	0.730963
LRP16_HUMAN	H300005824	0.539731	0.143378	-0.539161	-0.909279	-1.28853	-1.05608	-0.475587	-0.824832	-0.290884	0.597568	0.481261	0.425685	0.363425	-0.0478998	-0.0369092	0.140805	0.808113	0.767844
KIAA1509	H300008996	-0.812518	-0.520513	0.279147	-1.07211	-1.24437	-0.662968	-2.14114	-0.711786	-0.507203	0.719912	0.549333	0.803289	0.643579	1.05539	0.90196	-0.18473	-0.309561	-0.533349
opHsV0400007410	opHsV0400007410	-0.0664862	1.03944	-0.55447	-0.725593	-0.487022	-0.549075	-1.1258	-1.67835	-0.666125	0.412691	1.45841	1.1511	1.43067	0.466247	0.495951	0.26259	-0.433381	-0.45179
CSTF2	H200000170	-0.297253	-0.36407	-1.13488	-0.877512	-0.575624	-0.492578	-0.0052567	-0.734804	-0.28435	0.210506	0.279866	0.0931188	0.1075	-0.15016	0.150676	0.247079	0.284602	0.454253
FHL1	H300021924	-0.322103	-0.866506	-2.34973	-0.794229	-0.484528	-0.668455	-0.678129	-0.809494	-0.821759	-0.184821	-0.110482	-0.16568	0.335449	0.106241	0.184332	0.286416	0.208688	0.334011
opHsV0400013415	opHsV0400013415	-0.167668	-0.227921	-0.492014	1.23395	0.49435	-0.287718	0.819783	0.106739	0.460168	1.82273	0.870074	1.24691	1.15671	1.65425	1.40142	1.27058	1.19097	1.18953
LOC642843	opHsV0400004150	-0.457668	1.21009	0.476207	-0.92254	-0.685957	-0.287879	0.302794	0.300704	0.354047	1.67438	2.20308	1.88146	1.55881	1.63405	0.881419	0.842918	0.464187	0.85222
CRADD	H200014089	-0.837272	-0.905828	-1.42121	-0.49331	-0.0803815	-0.572866	-1.14165	-1.36443	-1.2652	-0.0746474	-0.383256	-0.057807	-0.00605352	0.117726	0.137401	-0.405177	-0.369662	-0.416791
CCDC86	H200000897	-0.547564	0.599678	-0.461942	-0.277502	-0.433363	-0.742942	-0.38684	-0.941246	-0.314099	0.399759	0.916391	0.640096	0.221896	0.205861	-0.122904	0.86779	1.11011	1.52556
ZNF576	H300012711	-0.503096	0.493725	-0.108122	-3.93638	-3.52829	-3.2543	-0.00663126	-0.286995	0.424089	1.21036	1.21764	1.90188	1.44479	1.48097	0.939198	1.00061	0.772848	1.2608
DDX26B	H300020995	0.555519	1.48562	1.39947	1.1602	1.08994	1.1949	1.03684	1.23197	1.34288	2.95638	3.487	3.50329	2.83399	3.21976	2.49968	1.62394	1.46577	1.271
PEX5	H300020079	-0.33885	4.31e-15	-0.975886	-0.854193	-1.39296	-0.781413	-0.911419	-1.12061	-1.41123	0.277405	0.149873	0.502032	-0.00606795	0.34377	0.151669	-0.367769	-0.380855	-0.285848
UBE2M	H300009741	-0.4746	-0.538244	-0.648888	-2.69509	-2.12144	-2.32817	-0.233602	-1.24794	-1.37103	-0.365086	0.315833	-0.0655115	-0.561018	-0.360551	-0.314057	0.0261081	0.36841	0.408757
C12orf24	H200013710	-1.70605	-0.162706	0.184086	0.0126563	0.102432	0.448602	-0.124806	0.00878276	0.427791	0.350149	1.13068	1.33447	0.931054	0.582565	0.781526	0.762857	0.700389	1.09629
opHsV0400003206	opHsV0400003206	-0.889366	-1.63872	-0.633702	-0.82349	-0.547075	-0.774014	-0.475269	-0.529197	-0.0843898	0.465153	1.06363	0.798393	0.173667	0.939708	0.701709	-0.188749	-0.0218881	0.369708
BRD4	H200017337	-0.530921	-0.20588	-0.709133	-0.270993	-0.423076	-1.09258	-0.739534	-0.757298	-0.619899	0.0187204	0.585043	-0.177592	0.101939	-0.00279419	0.342397	-0.0621332	0.38208	0.431594
KLHL31	H200018067	-0.54427	-0.239243	-0.443719	-1.69778	-1.95515	-2.58784	-1.36087	-1.448	-0.950409	-0.179111	-0.0913878	0.059713	-0.368481	-0.0855068	0.143543	0.269193	0.19388	0.337562
EEF2K	H200016493	-0.771803	-0.622687	-1.61378	-0.319077	-0.987855	-0.722685	-1.16955	-1.22302	-1.52061	-0.0660196	0.266906	-0.00608759	0.0798383	-0.124632	-0.439409	-0.597326	0.332139	-0.338172
H200007247	H200007247	-0.484044	-0.488075	-1.78859	-1.6626	-1.76864	-1.20135	-1.47838	-1.84498	-1.40653	-0.603225	0.193781	0.451956	-0.203104	-0.47631	-0.749868	0.363918	0.998482	0.509082
KIF23	H300011293	0.854565	1.35398	0.619989	-0.0605669	-0.0859321	0.0752675	0.683754	0.948489	0.725837	1.87346	2.05308	2.19591	1.79251	2.02619	1.53384	1.37037	1.00659	1.31188
C14orf94	opHsV0400004218	-0.371566	-0.207161	-0.0959047	-0.696342	-0.679751	-0.808416	-0.230974	-0.337496	-0.268534	0.127248	0.233883	0.381869	0.339093	0.481824	0.0520307	0.160361	0.72751	0.255987
opHsV0400009115	opHsV0400009115	0.186198	0.748048	0.468244	-0.0264618	-0.0405246	-0.260568	0.625247	0.260674	0.642831	1.29422	1.2432	1.1239	1.38801	1.02144	1.19599	1.01814	0.814835	1.07971
NP_001035251.1	H300009324	1.10562	1.35655	0.743623	0.4566	1.14331	1.17621	1.12319	1.14988	0.903744	1.53299	2.55165	2.52876	2.3977	1.90635	1.79952	1.92489	1.55497	1.84271
TMEM89	opHsV0400002089	-0.203997	1.20336	0.479991	-1.25253	0.385543	-0.258794	0.180933	0.154145	0.248206	1.33669	2.1857	2.23892	1.77827	1.97021	1.13686	0.76491	0.518006	0.675539
opHsV0400004823	opHsV0400004823	0.21167	0.777989	0.41198	0.164702	0.339249	0.177367	0.591865	0.925054	0.6678	2.71271	3.00217	3.04535	2.39982	2.92917	1.86836	0.948918	0.774123	0.984784
DDX25	H200010914	-0.479814	0.264457	0.160059	-2.35755	-0.928742	-1.23791	0.620408	-0.0941485	1.12181	0.927125	1.77457	1.59808	1.27778	1.80844	0.584736	0.955348	0.770546	1.44081
Q96NK6_HUMAN	H200010798	-0.303389	0.569075	0.0540673	-1.62274	-2.07705	-3.50511	-0.534918	-0.77787	0.340746	1.27664	1.59648	1.86435	0.846953	1.45	0.795739	0.370444	0.434207	0.321271
Q3KNT7-3	H300013740	-0.797863	0.061442	-0.863838	0.334774	0.183561	-0.0266234	-1.09289	-0.950535	-0.634685	0.469681	0.446588	0.45425	0.809144	0.352553	0.707482	0.656948	0.562547	0.786348
C16orf45	H300010687	-0.231051	-0.426747	-0.83811	-0.328101	-1.16859	-1.30297	-0.810522	-0.33516	-1.16455	0.316876	0.00938611	-0.0321423	-0.0440475	0.0689499	-0.191516	0.190091	0.0806452	-0.0842676
NFIX	H300019943	1.06963	1.04812	-2.29281	0.0694634	0.116631	0.0608726	0.40953	0.677909	0.635443	2.35019	2.41332	2.33552	2.31403	1.98539	1.79086	1.33814	1.22794	1.47137
opHsV0400009341	opHsV0400009341	-0.516207	1.34202	0.496476	-0.0257365	0.0119852	0.214377	0.494511	0.364281	0.677895	2.47477	3.15012	3.56931	2.58961	3.31139	1.60031	0.919047	0.729076	0.748609
C11orf16	H300021068	0.166992	0.758402	-0.00144631	-0.0776997	0.662657	0.632615	0.36414	0.304116	0.331892	1.66948	2.04468	1.81461	1.51351	1.50937	0.828786	1.01748	0.858428	0.87386
opHsV0400000802	opHsV0400000802	-0.339846	0.110234	-0.396041	-0.973186	-0.691598	-0.798216	-0.0782934	-0.562441	-0.222601	0.207579	0.46653	0.470217	0.358869	0.255634	0.349037	0.0963933	0.175562	0.82378
VTI1A	H200014437	0.600704	0.625308	1.11317	0.818229	0.721574	1.02377	0.986714	1.37245	0.946921	1.38969	1.52313	1.60721	1.54946	1.60648	2.15057	1.40698	1.57214	1.60684
EXOC3L	H300011657	-0.375423	1.07372	0.287943	-3.73307	-2.70921	-3.75327	-0.465184	-1.09891	0.0232155	0.898461	2.01963	1.93217	1.22114	1.28096	1.05806	0.734561	0.49124	0.436694
ANK1	opHsV0400005283	0.0271695	0.173939	-0.658102	0.0910961	0.0174193	-0.2588	0.236576	-0.23696	-0.130421	0.549616	0.62458	0.629676	0.58729	0.421466	0.750028	0.90933	0.573908	1.23153
FCN2	opHsV0400006292	-1.18257	-0.640262	0.91911	-1.64245	-1.71474	-2.27113	-0.839759	-0.683082	-1.49876	0.439783	0.0937149	0.533614	-0.324972	-0.494557	-1.05237	0.232158	0.351777	0.252305
opHsV0400009249	opHsV0400009249	-0.370455	-2.65e-05	-0.437316	-0.246188	-0.397019	-0.532902	-0.309017	-0.397683	-0.311347	0.392901	0.35264	0.617414	0.444911	0.564849	0.269136	0.257123	-0.0460173	0.115606
CHAF1B	H200006040	1.06238	-0.18778	-0.256423	-0.651028	-0.137055	-0.662988	0.0384907	-0.251965	0.0948578	0.846908	0.982433	0.728956	0.628153	0.787765	0.644921	0.646697	0.68861	1.12765
H300009655	H300009655	-2.34644	-2.48123	-0.0503378	-0.652311	-0.619523	-0.725155	-1.01215	-1.45581	-1.05519	0.238987	0.0977798	-0.104912	0.262055	0.00389943	-0.0417582	0.428505	1.17513	0.836637
DDX11	H300017951	0.12327	0.458894	-0.116418	-0.202712	-0.246374	-1.05047	-0.0916443	-0.214835	-0.13291	0.341815	0.759355	0.585395	0.626934	0.46081	0.484509	0.902919	0.902862	1.0996
TPD52L1	H200002594	-0.424905	-0.982997	-3.77126	-0.386474	-1.21191	-0.197329	-1.39959	-0.871667	-1.37986	0.0860664	0.162344	0.74845	0.72833	0.550017	0.119982	1.08891	0.945708	0.937766
opHsV0400012657	opHsV0400012657	-0.0599047	0.6668	0.625867	0.127354	0.0541504	-0.0923439	0.152832	0.357704	0.388053	1.65698	1.78751	1.97288	1.54836	2.34298	1.50962	0.672404	0.699062	0.503984
NP_001073961.1	opHsV0400008220	-0.0915429	0	-0.113305	-1.27406	-1.38117	-0.63397	-0.573241	-0.470836	-0.354612	0.464813	0.534899	0.912202	0.688502	1.31979	1.07939	0.446232	0.109344	0.451967
BBS1	H300011997	-0.394084	0.35405	-0.524213	-1.23191	-0.655194	0.0445357	-0.552126	-0.619661	-0.384478	0.901296	0.449608	1.20909	0.443645	0.756841	0.435803	0.3948	0.14498	0.344322
opHsV0400012443	opHsV0400012443	-0.0525223	0.00135392	-0.0956897	0.034744	-0.220018	0.04575	-0.0353917	0.0612117	0.0194088	0.899603	0.934929	0.879799	0.869952	0.81459	0.990479	0.451278	0.341805	0.21941
opHsV0400012523	opHsV0400012523	-1.88963	-0.98631	-1.02073	-1.59445	-1.09575	-1.19625	-1.49472	-1.79112	-1.52477	0.0196823	-0.157916	-0.00981105	-0.346624	-0.0622296	-0.437157	-0.862991	-1.6962	-0.749802
DRP2	opHsV0400011862	-0.614015	-1.25469	-0.332405	-0.45327	-0.468256	-0.374438	-0.746612	-0.51041	-0.869019	0.645001	-0.0649565	0.334759	0.350544	0.469665	0.601589	-0.483731	-0.275979	-0.184542
SGK69_HUMAN	opHsV0400004026	-0.347707	-0.455406	-0.606168	-0.93349	-0.803873	-0.349312	-1.09014	-0.808704	-0.673222	1.13275	1.37073	0.791116	0.011897	0.382888	-0.462406	-0.0982198	-0.162354	0.0130606
Q6ICM0_HUMAN	opHsV0400002221	-0.990006	0.0155436	-0.618954	-2.5074	-2.0631	-2.26226	-1.0663	-1.0423	-0.768035	-0.150232	0.400206	0.261501	-0.350107	-0.0750032	-0.298413	-0.257502	-0.0999127	-0.38817
opHsV0400009307	opHsV0400009307	-0.125083	0.814548	0.321652	-2.23193	-2.05937	-1.38106	-0.10307	-0.32884	0.180561	0.790347	1.55247	2.13115	1.39815	1.06601	0.762215	0.637986	0.513311	0.854021
GPKOW	opHsV0400001525	0.172673	-0.313889	-0.160819	-0.270787	-0.0461108	0.0202884	-0.421671	-0.439276	-0.70377	0.556064	0.845644	0.838546	0.190789	0.692013	0.317593	0.7141	0.714149	1.03044
opHsV0400013404	opHsV0400013404	0.907396	0.804305	1.34554	2.85548	2.3498	2.29605	-0.0727466	0.181768	0.408243	1.85624	1.75728	1.83617	3.18411	4.23215	3.52888	1.0115	0.901803	0.910855
KRT14	H300011685	-0.366239	1.09738	-0.960361	0.0272196	-0.0491127	0.400082	-0.150208	-0.201996	-0.184258	1.51771	1.36538	1.33493	1.27039	1.4665	1.10194	0.58737	0.499864	0.512257
NP_849153.3	opHsV0400006725	-0.541982	-0.0144436	-0.497128	-0.920631	-0.98167	-1.07966	-0.492193	-0.618141	-0.270762	0.143732	0.60542	0.0665	0.128582	0.167729	0.0819274	0.247309	-0.481649	0.343419
C14orf131	H300017188	-0.69555	-0.472206	-0.751603	-0.755188	-0.0565731	-0.387133	-1.01049	-1.3025	-1.72681	0.0548039	0.344799	0.0864907	0.121271	0.00942484	0.158103	0.383238	0.0146849	-0.0232617
GSTP1	H200015364	-0.312547	0.0687665	-1.35325	-0.297458	-0.317375	-0.372329	-1.5006	-2.13458	-1.1756	0.292576	0.882948	1.3854	0.692987	0.398622	-0.0344292	0.439838	0.567694	0.431127
Q6PK30_HUMAN	opHsV0400003988	0.0228926	-0.392475	0.200713	-1.1637	-0.44193	-1.04737	1.15898	-0.0317563	1.09704	1.04186	1.88164	1.85837	1.91912	2.9643	1.59584	1.29408	1.06572	1.255
opHsV0400007946	opHsV0400007946	-0.318937	0.189295	0.761624	0.489289	0.217822	-0.0764873	0.322411	0.18385	0.0501853	0.91649	1.4301	1.21475	0.912007	1.24642	0.950981	0.849497	0.582273	0.689472
CENTB5	H300015290	1.45906	1.42847	0.886156	0.244048	0.0357434	0.402982	0.504713	0.601624	0.431484	2.18224	2.05915	3.26925	1.72105	2.88737	1.48602	1.47814	1.04418	1.45551
opHsV0400003000	opHsV0400003000	-0.33961	0.776182	-0.231415	-4.15226	-2.95531	-3.66366	0.410015	-0.264506	0.297078	1.51984	2.40963	2.62325	1.68001	1.66812	0.194456	0.882055	0.579887	0.847019
SCN1B	H300019704	0.0913546	0.686019	-0.0716125	-1.12189	-0.83642	-1.03266	0.0952698	0.0870304	0.288911	0.88632	1.21404	1.13597	0.530571	0.772918	0.443599	0.55372	0.479742	0.826776
HS3ST6	H300006729	-0.679759	-0.243158	-0.291455	-1.38198	-1.52441	-1.03698	-0.427418	-0.738943	-0.271195	0.367418	0.220105	0.32865	-0.117483	-0.194473	0.572309	0.0547574	0.111935	0.0278416
ROPN1B	opHsV0400000020	0.778722	0.630349	0.153547	-0.0610842	0.143721	-0.289811	0.0210416	-0.168796	-0.0300676	1.45815	0.420666	1.62998	1.45995	1.37522	1.27549	0.852362	0.702219	1.00238
STRN4	H200011587	-0.630745	-0.18223	-0.295273	-0.766694	-0.566254	-1.10563	-0.0996715	-0.304067	0.0930412	0.706149	0.886166	1.37283	0.471522	0.944164	0.565409	0.00856176	0.257369	0.341536
Alien4_90	Alien4_90	0.0293815	0.030321	0.0251519	-0.27034	-0.23938	-0.045492	-0.0798757	-0.0343132	-0.0128899	0.392253	0.660814	0.734539	0.513642	0.953396	0.493474	0.766123	0.445472	0.433612
opHsV0400009367	opHsV0400009367	-0.771292	0	-0.501917	-1.25019	-1.48985	-1.51082	-1.07891	-0.396772	-0.480774	0.135187	0.233674	0.46304	0.321464	0.18608	-0.147573	-0.016042	-0.0134837	-0.00580672
ATP2B2	H300020639	0.730212	1.42733	0.759555	-1.03796	-0.517936	-0.533242	1.04236	0.926643	0.917201	3.05798	3.43315	3.32499	2.96244	4.15202	2.39201	1.2962	1.18746	1.38134
SERTAD1	H200004691	-0.219101	-0.390385	-0.337331	-0.879927	-1.21013	-0.465753	-0.374631	-0.385459	-0.409457	3.85266	4.79013	4.75342	3.69505	4.24917	3.9206	-0.646719	-0.160164	-0.725646
DRD4	H200011020	0.0795158	0.673832	0.287464	0.00681029	0.252944	-0.473943	0.338295	0.306314	0.553906	1.65367	1.90499	2.59571	0.994404	2.12632	1.06663	0.735316	0.719381	0.83072
ARHGDIA	opHsV0400003865	-2.10279	-0.727477	-0.466137	-1.18074	-1.02514	-0.684755	-0.337496	-0.404021	-0.558352	-0.692325	0.199042	0.511353	-0.176458	-0.643874	0.126547	-0.103051	0.184936	0.118118
OAF	opHsV0400001720	0.271476	1.22838	0.962928	0.401344	0.579292	0.105032	0.489451	0.530339	1.02683	2.07741	2.29338	2.58834	2.41824	3.00985	1.85017	1.15406	0.921398	0.983358
NP_116019.1	H300008309	-0.863917	-0.674095	-1.26925	-1.51673	-0.705036	-0.870832	-1.28297	-1.16334	-1.0786	-0.712195	0.223071	-0.252072	-0.297099	-0.302222	-0.039012	-0.608993	-0.452029	-0.35378
SEMA3B	H300021653	-0.510965	1.01094	0.186062	-0.986287	-0.576789	-0.628081	0.0276959	-0.31919	0.286043	1.07435	1.51228	1.722	1.10919	0.974005	0.55216	0.542439	0.141823	0.678914
opHsV0400000392	opHsV0400000392	-0.333307	0.503038	-0.271981	-0.300708	-0.817946	-1.29697	-0.776504	-1.50396	-0.505415	0.299923	0.761778	0.498222	1.08822	0.498579	-0.100448	-0.0276014	-0.000389	-0.199278
H300013952	H300013952	-0.0238655	1.18509	0.0329218	0.458768	0.402732	0.620098	0.00768325	0.0468878	0.242934	1.59603	1.9094	2.0239	1.84068	2.07773	1.01487	0.69175	0.759438	0.608002
PCM1	H200018878	1.40192	1.3505	2.17571	1.249	1.98901	1.9096	1.29606	2.13617	1.51397	3.26622	3.8898	3.80143	4.74697	6.08093	4.67974	1.74973	2.14928	2.17089
opHsV0400002343	opHsV0400002343	1.86166	3.32209	1.99472	1.55401	1.87421	2.0849	1.96273	1.92745	2.00977	3.13991	3.26636	3.30648	3.1332	3.20004	3.15607	2.86529	2.27791	2.91485
SLC27A5	H200011751	-0.402047	0.440485	0.0687526	-1.58519	-1.40131	-1.45672	0.186427	0.211351	0.420844	1.50712	1.39172	2.18672	0.539702	1.3226	0.864295	0.645452	0.545138	0.635305
CCDC28B	opHsV0400004359	-0.462956	0.811761	-0.051449	-0.421729	-0.238948	-0.00364747	-0.454469	-0.28744	-0.116651	1.10393	1.38996	1.44208	0.729953	1.12579	0.710443	0.566882	0.408023	-0.13088
GYS1	H300011423	-1.33354	0.161613	-1.7773	-2.18119	-1.53941	-2.49664	-1.01433	-1.07391	-1.17008	0.0332569	0.324048	0.77123	0.108471	0.11144	-0.375159	-0.349587	-0.617994	-0.332983
RETNLB	opHsV0400000605	-1.2363	1.41466	-0.0445192	-0.182143	0.119861	0.107064	0.13034	0.116793	0.402053	1.78243	1.81524	2.11485	1.47775	1.75961	1.18121	1.04725	0.751627	0.968476
HOXC11	H200012689	0.190906	0.298503	-1.09819	-0.173257	-0.22407	-0.328748	0.0977333	-0.24941	0.165366	1.02686	1.00667	0.703771	0.386419	0.56435	0.770954	0.374724	0.633552	0.896635
RSPO1	H300005728	-0.330878	0.573527	-0.633188	-0.886055	-0.469709	-0.56281	-0.0825387	-0.13987	-0.101072	1.13465	1.18502	1.5818	1.38289	1.26552	1.02645	0.309704	0.398203	0.281382
KT3K_HUMAN	H200004088	0.187985	0.1976	0.0201008	-0.0883947	0.0781111	-0.613583	0.259308	0.0979508	0.00701596	0.760344	0.597597	0.953884	0.746146	0.910664	0.727436	0.617654	0.670541	0.668502
GPS1	H200016643	-0.612742	-1.14045	-1.37772	-1.8733	-1.10612	-2.21424	-1.86564	-1.4837	-1.03469	-1.03937	-0.32369	-0.11062	-0.0943033	-0.140256	-0.529371	-0.192988	0.214022	-0.0179111
C20orf119	H300016564	0.501632	0.899608	0.03625	-0.694523	-0.777852	-1.04789	-0.225363	-0.194052	-0.112362	0.817132	1.26919	0.962748	1.18091	1.26404	0.972941	0.739721	0.454655	1.02275
TP53	opHsV0400005440	-0.804544	-1.03679	-1.88113	-0.518985	0.0530925	-0.471369	-1.92413	-2.11277	-1.97834	0.417576	0.110951	0.617329	-0.224947	0.598144	-0.229152	-0.0639633	-0.000349	0.323084
PCBP4	H300018582	0.120214	0.79766	0.226946	-1.70359	-1.14405	-1.65301	0.529435	0.430804	0.420301	1.55726	2.10779	2.18624	2.0382	2.00752	1.14858	1.07834	0.628322	1.14744
NP_060290.2	opHsV0400003699	0.298231	1.3232	0.318052	0.5744	0.531173	0.269538	0.513497	0.72045	0.777188	2.03738	2.47243	2.4459	1.78039	2.29062	1.58614	1.13787	0.874429	1.03913
OR4D6	H300006935	-0.693353	-0.245	-0.394718	-2.10356	-1.91798	-0.170842	-0.460498	-0.241218	-0.445838	1.76293	0.77507	2.07065	0.687342	1.71127	0.526311	0.621256	-0.244732	0.701977
opHsV0400008045	opHsV0400008045	-0.24846	0.213043	-0.469019	-1.2617	-0.601072	-1.31865	-0.364476	-0.357772	-1.24909	3.99813	2.74699	2.67647	-0.175948	3.87771	-0.0851271	0.136333	0.122734	0.0307313
LIME1	H300008638	0.447215	1.18431	0.382211	0.496545	0.495875	0.343885	0.956956	0.658696	0.899391	1.23061	1.54987	1.3035	1.16209	0.978542	1.079	1.55026	0.938841	1.60829
opHsV0400008170	opHsV0400008170	-0.0831705	0.209953	-0.0655374	-0.392166	-0.0459408	-0.294352	0.305495	-0.253315	-0.135043	1.12645	0.830684	0.998825	0.586252	0.463546	0.824506	0.572528	0.330303	0.356981
KEAP1	H300010427	-1.00596	-0.618821	-0.528664	-2.05968	-2.22277	-1.92635	-0.926518	-1.07107	-0.767662	0.0907764	0.429869	0.425665	0.61276	0.213381	-0.171828	-0.325324	-0.331581	-0.411493
PTPRS	H300019753	-0.148429	0.355332	-1.29325	-0.264294	-0.77408	-0.431473	0.218099	0.189143	-0.0314862	0.789035	0.842986	1.04491	0.902101	1.01154	0.469943	1.00197	0.627401	0.814575
MOV10L1	H300015482	0.593739	1.2618	0.402988	1.08422	1.20399	1.15774	0.748693	1.23175	0.866423	2.06718	2.69799	2.75336	1.87292	2.60366	2.27501	1.74899	1.33723	1.28757
GNG4	opHsV0400006154	-0.187771	0.666633	1.34225	-0.319127	-0.364242	0.0409582	1.0388	0.896525	0.710108	1.27883	1.86367	1.54696	1.19159	1.03835	1.30524	1.49408	1.44531	1.256
HCFC1	opHsV0400004300	-0.975944	-1.46832	-0.583458	-0.688473	-0.292321	-1.1259	-1.7081	-1.32522	-0.740643	0.182924	0.168585	0.101809	0.0268856	-0.248318	-0.187524	-0.22382	-0.114412	-0.163993
ATP8B2	H300020236	-0.191696	-0.0569143	-1.0377	0.0571601	-0.176551	-0.0671213	-0.0144942	-0.00366264	0.115069	1.1867	0.900677	1.41124	0.990204	1.04203	0.903853	0.684443	0.412443	0.646094
opHsV0400011477	opHsV0400011477	0.343814	-0.848881	0.618685	-0.251991	-0.0361664	-0.46013	-0.525556	0.267394	-0.178177	1.10379	0.788093	0.716944	1.04906	0.571817	0.986038	0.637948	0.777604	0.756977
ARF1	H200005963	-1.93043	-1.41276	-1.86685	-3.5568	-3.27442	-3.52039	-1.78483	-2.29175	-1.37666	-1.39388	-1.41986	-1.13403	-0.812545	-0.56017	-1.12411	-0.44884	-0.326963	-0.252276
LTBP4	H300013276	0.0949415	0.242338	-1.46058	-0.837494	-0.964358	-0.76742	-0.249278	0.0295405	-0.0716435	0.892987	1.21481	1.52766	1.1721	0.852103	0.544528	1.16173	-0.228871	1.33865
H300001948	H300001948	0.184229	0.788058	0.360611	1.27248	0.949116	0.952857	0.526572	0.552251	0.636281	1.95687	2.12098	1.81879	1.86473	1.67992	1.60584	1.2509	0.866243	1.36842
M2NC000001	M2NC000001	-2.53373	-0.842105	-1.52073	-2.29308	-2.25498	-2.98123	-2.28652	-2.41967	-6.13194	-0.0771043	-0.862045	-0.207802	-0.202738	-0.135546	-0.0832146	-1.3048	-1.45493	-1.26682
opHsV0400002870	opHsV0400002870	-0.552162	0.963698	0.597806	-0.120502	0.161406	0.383039	-0.165708	0.041495	-0.0988015	1.73098	1.41217	2.18168	1.68574	1.86929	1.65966	0.299596	0.0829742	1.25493
ANXA11	H200006119	-4.24249	-2.90016	-2.88834	-3.76288	-3.39794	-2.85299	-3.34031	-3.87302	-2.5034	-0.573286	-0.656727	-0.44116	-0.102448	-0.339929	-0.206747	-2.83945	-3.20658	-2.98901
DUSP5P	H300006390	1.46661	1.71204	0.545848	-3.51716	-2.81499	-3.61173	0.966502	-0.582326	1.09811	2.39784	3.23245	2.74785	3.07845	2.99221	2.41689	1.86781	1.66387	2.31708
opHsV0400008147	opHsV0400008147	-0.417563	-0.552949	-1.2981	-0.789459	-0.205052	-0.390373	-0.00611629	-0.436159	-0.696768	0.275778	0.522079	0.230824	0.395912	0.248434	0.359807	0.346584	-0.00815234	0.359139
DNM2	H300011857	-0.734228	0.027069	-0.696194	-1.72336	-1.31215	-1.18473	-0.413206	-0.706495	-0.438565	0.182952	0.270199	0.350119	0.107858	-0.119923	-0.389032	-0.0134059	0.268235	0.295916
Q8WM95_HUMAN	opHsV0400006978	-2.14676	-1.03365	-0.3773	-3.35843	-3.50384	-3.71928	-0.802425	-1.95634	-2.11797	0.348191	0.124874	0.26933	0.126841	0.484993	-1.06931	-0.619955	-1.18281	-0.551386
HIST1H1T	H200012429	0.160605	0.484534	-0.112691	-0.815368	-0.903939	-0.914154	-0.21401	-0.25345	-0.0877348	0.33776	0.728795	0.752539	0.000546	-0.11468	0.0693586	0.665582	0.587741	0.746365
EGFL7	H200010492	0.165767	0.466752	-0.286238	-0.823695	-0.320384	-0.266689	0.301851	0.467325	0.281565	0.702467	1.0517	0.873257	0.847208	0.713195	0.727896	0.936872	0.827995	0.910071
opHsV0400007780	opHsV0400007780	-0.613593	0.0404826	-0.725592	-1.39315	-1.83269	-0.876069	-1.18795	-1.05701	-0.779969	0.25241	0.0337439	0.0726867	0.0879803	0.130712	0.000869	-0.054958	-0.0499996	0.0148367
POGZ	H300011834	-0.320657	0.701408	0.0603017	-0.786302	-1.05609	-0.831491	-0.470757	-0.479041	-0.200113	0.985556	1.25496	1.33519	1.28004	1.93651	1.10654	0.375176	0.136699	0.2714
H200010638	H200010638	0.460546	0.166485	0.428068	0.130238	0.135451	0.051261	0.594297	0.324769	0.575233	0.838375	1.46442	1.43746	1.13695	1.35868	1.01409	0.863854	0.922635	1.09852
opHsV0400010106	opHsV0400010106	-0.206351	4.31e-15	-0.402152	-1.14717	-0.954476	-1.33603	-0.195757	-0.160431	-0.676137	0.758457	0.663811	0.60475	0.216022	0.0191794	0.649889	0.258018	0.173222	0.108344
CNNM2	H300015036	-0.445942	-0.439918	-1.31915	-1.98651	-1.43367	-2.56941	-1.66042	-0.295157	-0.226535	-0.0297368	0.656855	-0.428392	-0.635799	-0.333152	-0.216842	0.143728	0.176154	0.320239
SHKBP1	H200003652	-0.366956	0.230871	-0.27752	-1.42367	-1.20351	-1.773	-0.499892	-0.637654	-0.0610882	0.164922	1.03117	1.21471	0.257746	0.0548529	0.000872	0.128283	0.267484	0.0641275
SEMA4B	opHsV0400002424	-0.263265	-0.19713	-0.863118	-1.26515	-0.713692	-0.580595	-0.242533	-0.791028	-0.193467	0.679315	0.596259	0.518973	0.225299	0.13641	0.264963	-0.0202286	0.0153462	0.146891
PYGB	opHsV0400000045	0.0492478	-0.996693	-1.16832	-0.51662	-0.556406	-0.446117	-1.07054	-1.35069	-1.29211	0.0669506	0.695422	0.396279	0.00950189	0.319	0.366063	0.114671	0.695836	1.02148
LENG4	H300019096	-1.67014	-1.87618	-0.649107	-3.67251	-3.59064	-3.23577	-1.17931	-1.37905	-2.13369	-1.24773	-0.643825	-0.755144	-1.32627	-1.89962	-1.57178	-0.46455	0.192494	-0.0949584
CDH1	H200014638	-0.0751878	1.42532	0.611163	1.46174	1.25946	1.69779	0.719297	0.873484	0.885131	2.35612	2.83742	2.47462	2.72532	2.83948	1.64631	1.82481	1.19986	2.03329
DNHD1	H300019300	-0.795301	0.175987	-0.519112	-1.58582	-1.27736	-1.35785	-0.751961	-0.828302	-0.312137	0.988919	0.468199	0.986576	0.411446	0.39502	-0.239205	0.0316327	-0.028628	-0.124895
KRTAP9-9	opHsV0400003024	-0.0413206	0.837019	0.135651	0.332947	0.337297	0.272096	0.147761	0.281726	0.333391	1.23236	1.14048	1.18099	0.89603	1.11278	0.952215	1.0443	0.693552	0.979307
Q8N3U1_HUMAN	H300004985	-0.116962	1.39738	0.737916	0.85049	0.805892	0.941786	0.585549	0.830709	0.794795	2.16358	2.65682	2.91913	1.92141	2.29496	1.71808	1.19747	1.26174	1.25902
IMPA2	H200001100	-0.712887	-0.132378	-2.07529	-2.09208	-1.72841	-1.28905	-1.27195	-1.76844	-1.64985	-0.607369	0.262197	0.0244186	-0.431057	-0.414864	-0.498681	-0.564061	0.0191381	0.0536553
Q6ZTH1_HUMAN	H300011402	0.112426	1.42915	0.297696	1.10937	1.05936	1.46282	0.310258	0.447393	0.521771	2.4257	2.46813	2.56558	2.47432	2.86765	1.78048	1.12081	0.907304	1.2434
TTC9	H300004385	-0.832183	-0.682692	-0.714718	-0.909685	-1.13754	-0.870791	-0.992791	-0.995601	-1.34988	-0.297399	-0.11616	-0.296626	-0.259012	0.126597	-0.423073	-0.331903	-0.167977	-0.246872
ARHGEF16	H300019261	0.690355	0.359168	0.368002	-1.22136	-0.276942	-0.36141	0.823269	0.887019	1.02184	0.870858	1.43739	1.08322	0.897209	0.409847	0.754821	1.74723	1.83012	1.98922
MNT	opHsV0400000018	-0.389312	0.279571	-0.324696	-2.20914	-1.67606	-1.85257	-0.364798	-0.737548	-0.245279	1.28827	1.13858	1.25077	0.664437	1.03026	0.526336	0.214028	-0.230505	0.0908169
TEX101	H300015066	-0.702968	-0.567193	-0.0635802	-0.222403	-0.625376	-1.22044	-0.0895292	0.109628	0.00675245	0.308499	0.0802728	0.253206	0.165088	0.463113	0.785426	1.75608	1.58968	0.852064
KCNJ13	H200009678	-0.381845	0.734875	0.299921	0.395192	0.205533	-0.489358	-0.00451952	0.351737	0.259097	1.22028	1.62443	1.70121	1.22779	1.58544	1.09054	0.660357	0.503017	0.648337
TMTC4	opHsV0400009450	0.747101	1.29484	1.53762	1.46147	1.87953	1.75501	1.16845	1.44848	1.23738	2.33967	2.91068	2.69178	2.33146	2.71569	2.53055	1.59373	1.61263	2.18249
opHsV0400005034	opHsV0400005034	0.591756	0.20116	1.17825	-1.20689	-0.528594	-0.286264	0.00905726	0.413501	0.422107	1.60264	2.63821	1.95917	2.15507	2.61121	2.05343	0.785447	1.00381	1.04704
FZD9	opHsV0400004087	-0.321509	0.99662	0.400701	-1.05172	-0.69874	-1.30574	0.464016	-0.037753	0.940047	1.68639	1.49577	2.18158	1.74525	2.18174	1.06309	1.12535	0.760806	1.14542
RNF128	H300019333	-1.75692	-2.15116	-1.0434	-0.228098	-0.498311	-0.370627	-2.0447	-1.63582	-2.55604	0.0195917	-1.20336	-0.610519	0.363606	0.365154	0.00293259	-0.749845	-0.881732	-0.89955
MYBL2	H300013227	0.786808	1.41846	0.728162	0.865003	1.1185	1.01063	0.942193	1.11684	0.882388	1.5706	1.94412	2.0374	1.47319	1.68242	1.72139	1.53496	1.49876	1.58121
POM121L3	H300017288	-0.0785669	0.223524	0.088063	-0.772728	-0.541938	-0.301062	0.388604	0.33081	0.512014	1.59697	1.76607	2.01443	2.04639	2.49279	1.33837	0.796531	0.56501	1.00282
ANXA8L1	opHsV0400004066	0.425907	0.637046	0.0664972	-0.00684578	-0.106618	-0.0921623	0.114049	0.191559	0.266086	0.990737	1.00875	0.713629	1.02129	0.660793	0.924934	0.647785	0.554919	0.961537
NP_001005354.1	H300002041	-0.325422	0.413339	0.743611	-0.603331	-0.430132	-1.07735	0.152364	0.0776641	0.353691	1.97342	1.61185	2.22168	1.19713	1.50708	1.38638	0.558606	0.433421	0.604973
H300004514	H300004514	-0.0405078	0.736659	0.499505	-0.0160412	-0.0933857	0.0242812	0.401927	0.926984	0.901508	2.05998	2.57911	3.01934	2.25034	2.05692	1.94293	0.956089	0.965035	1.00475
SHROOM1	H300020940	-0.19719	0.544696	-0.659669	-2.01937	-1.88067	-1.19184	-0.244727	-0.371995	-0.0732595	0.657336	1.35023	1.29884	0.912099	0.605464	0.211375	0.322124	0.330234	0.646069
H300002538	H300002538	-0.0158255	1.68443	0.323061	-0.8025	-1.60192	-0.570352	-0.0992845	-0.0572787	0.630587	1.6481	2.8119	3.18159	2.60214	3.01178	1.54434	0.927696	0.793783	0.841846
IGKC	H300022820	-3.81968	-1.33409	1.96853	0.877595	-0.0162855	0.576309	0.949673	-0.47725	-0.794468	2.68372	2.56413	2.57667	3.64794	3.90031	3.30144	0.940642	0.605393	1.54225
KIRREL2	opHsV0400000389	-0.761844	-0.510199	-0.54307	-0.927496	-1.13493	-0.725863	-0.930743	-0.975045	-0.679904	0.500724	-0.0206093	0.445442	0.167336	-0.159426	-0.128405	-0.355238	-0.427202	-0.371129
CRELD2	opHsV0400001581	0.483113	1.06027	0.107358	0.139184	0.0439016	0.162291	0.51296	0.363268	0.440533	1.27476	1.65778	1.6224	0.918033	1.40944	1.01294	0.880676	0.934306	1.01343
Q8N1I5_HUMAN	H300007979	-0.174684	0.89682	-0.0400043	-0.762847	-0.548039	-0.410547	0.27163	-0.332815	0.347693	1.3802	1.21625	1.71034	0.950646	1.24126	0.918276	0.644655	0.868987	0.55484
HIG2_HUMAN	H200005452	1.66559	0.563876	0.73307	1.65482	2.45966	1.55713	1.20444	1.6181	0.950302	2.27717	2.54956	2.69928	2.49864	3.05759	2.3786	2.09426	2.02763	2.32903
ILF3	H300019175	-0.504539	0.632598	-0.561326	-2.9057	-2.54433	-3.45621	0.287205	-0.34431	0.47135	0.513744	1.43428	1.69737	0.400257	0.588899	-0.0507327	0.774455	0.729406	1.07154
KRAS	opHsV0400009466	-0.929998	0.0362668	-0.840691	-4.36184	-3.8066	-2.68696	-1.42703	-1.53755	-0.576178	0.0825984	0.607149	0.736758	1.54918	0.935838	0.313282	0.464772	0.390677	0.681912
SEC23B	H300010774	-0.241126	0.57588	-0.372767	-0.695981	-0.804489	-0.267375	-0.169157	-0.581396	0.0881174	0.456359	1.3801	1.13576	0.921512	0.938835	0.511136	0.371637	0.216752	0.381945
EGFR	opHsV0400006852	-0.229822	0	-2.47825	-0.390242	-0.221296	-0.260743	-0.644809	-0.266623	-0.144284	0.488098	0.541159	0.558257	0.760217	0.721072	0.31015	0.892566	1.33169	1.15764
NP_055530.2	H300019386	-0.441037	-0.674251	-0.571572	-0.228518	-0.574341	-0.40571	-0.295474	-0.605981	-1.77524	1.07396	0.432856	0.920525	0.685634	0.547733	0.556663	-0.433943	0.0196527	0.0813862
H300005988	H300005988	-0.658585	0.87629	-0.0782697	-0.530455	-0.274181	-1.05282	-0.0584012	-0.195702	0.190895	0.353006	1.40552	1.21856	1.35319	0.956939	0.0292102	0.525924	0.21587	0.680069
LOXHD1	opHsV0400004863	0.158123	0.731672	0.7658	0.559145	0.429414	0.466053	0.722904	0.727669	0.951735	1.61575	1.85277	2.33027	2.22266	2.72158	2.09965	1.18787	0.978201	1.27619
CYB5D1	H300003176	-0.825505	-0.332685	-0.396052	-1.20175	-0.439818	-0.643109	-0.264638	-0.4749	-2.26249	0.958466	0.913851	0.856088	-0.169576	0.354635	0.371795	0.152982	-0.130738	0.238177
PCYT2	opHsV0400002175	-0.140106	0	-0.640428	-1.2237	-0.375343	-0.762321	-0.574165	-0.113403	-0.319345	0.400773	0.654992	0.785484	0.325269	0.262388	0.296271	0.369636	0.191323	0.349402
Q5SP20_HUMAN	H300005642	-0.184778	-1.02669	-1.11796	-0.795995	-1.64608	-1.00374	-0.963597	-1.0939	-0.772235	-0.271114	0.318043	0.434714	-0.338714	-0.387681	-0.381759	0.480468	0.650333	0.716904
NP_001005920.2	H300009277	-0.647802	-0.80594	-1.93217	-2.0079	-2.04806	-2.72874	-1.1443	-1.54485	-1.68979	-0.648941	-0.490283	-0.235556	-0.781361	-0.785008	-1.00256	-0.456898	-0.0799507	-0.0604685
BCAT2	H200011123	0.149872	0.307214	-0.0462326	-0.875996	-0.409677	-0.894817	-0.133224	-0.621124	-0.274	0.34839	0.720378	0.606473	0.0247418	0.43428	0.324028	0.542553	0.627642	0.634731
CXYorf1	H300009387	-0.14251	0.174577	0.100261	-0.650864	-0.254334	-0.2851	0.0749579	-0.0215899	0.244535	0.276452	0.67999	0.994318	0.70854	0.318177	0.546786	0.617346	0.702282	0.860706
ARFRP1	H300016369	-0.534173	-0.185917	-0.852941	-0.383633	-0.767348	-0.539861	-0.296002	-0.516853	-0.378621	0.715337	0.557711	0.694943	-0.134845	0.865735	0.409976	0.292158	0.183866	0.26181
opHsV0400009616	opHsV0400009616	0.408898	0.975402	0.0588968	-0.254168	-0.522638	-0.400077	0.00128091	-0.301621	0.067665	1.04768	1.31889	0.762897	1.01617	1.10193	0.711236	0.697243	0.496965	0.571446
opHsV0400008196	opHsV0400008196	0.531144	1.96279	0.565517	0.863791	0.754121	0.545386	0.0339158	0.272857	0.491343	2.29629	2.31707	2.76081	1.67443	2.82794	2.01189	1.15947	1.00294	0.792927
APCDD1L	H300006346	-0.176427	0.145451	-2.39224	-1.73139	-1.96558	-2.2524	-0.647915	-0.805335	-1.05268	0.124304	0.194423	0.158851	-0.324049	0.301761	0.955208	0.488543	0.561994	0.654148
CYFIP2	opHsV0400004214	0.179535	-0.039815	-0.600711	0.403929	0.0075899	0.224569	-1.04275	-1.00698	-1.20885	0.923291	0.728719	0.854349	0.550746	0.764144	0.805845	0.0503935	0.379186	0.558089
opHsV0400007478	opHsV0400007478	0.639819	1.85076	1.07989	0.2823	0.268318	0.29755	0.874987	1.07724	1.22151	2.47087	2.60621	3.0623	2.2394	1.86725	1.6107	1.62042	1.3973	1.4304
A0PK00_HUMAN	opHsV0400003797	-0.369435	0.0407969	-0.285861	-1.33296	-1.13619	-2.1074	-0.297371	-0.343956	-0.202562	0.924173	1.42673	1.38726	0.903444	1.13743	0.65402	0.173819	-0.0877512	0.230188
ZDHHC8	H300018620	-0.339533	-1.17099	-0.521838	-1.80403	-1.34774	-2.23559	-1.17631	-0.627409	-1.94705	-0.304148	-0.122063	-0.0679912	0.0229719	0.135045	-0.337502	-0.00174088	0.0673495	0.0854309
TTC7A	H300019843	-0.533381	0.135471	0.3418	-3.33852	-1.63904	-3.8548	-0.85651	-1.07692	-0.332375	0.358749	1.2135	1.30551	1.3653	1.87115	0.734181	0.683027	0.387355	0.808449
PCDH19	opHsV0400000229	0.482714	0.92946	0.456114	0.330004	0.280189	-0.370293	0.481145	0.616003	0.582152	1.82227	1.96962	1.99192	1.69458	2.10052	1.61378	1.03022	0.921382	0.802151
opHsV0400011395	opHsV0400011395	-0.310813	-0.0588123	0.503383	0.0312719	-0.270593	-0.787692	-0.554358	-0.396488	-0.686246	0.312559	0.541455	0.685269	0.610821	0.464112	0.314488	0.512759	0.256708	0.288614
CSNK1G2	opHsV0400004128	-1.06504	-1.37707	-0.728912	-1.25894	-2.01397	-1.98818	-0.634567	-0.927141	-2.25398	-0.569254	0.197793	0.0693171	-0.681768	-0.705676	-0.729041	0.000974	0.489683	0.516687
Q9P0T3_HUMAN	opHsV0400006314	-0.335008	0.518789	-0.26006	-2.08428	-1.94333	-2.22146	0.0913462	-0.284766	0.331201	1.13997	1.19591	1.35112	1.11773	1.42727	0.578745	0.815762	0.637243	0.810392
HMBS	opHsV04TC000029	0.423187	0.434258	0.278253	0.502999	0.675154	0.375715	0.279301	0.456694	0.307012	1.54829	1.69658	1.9943	1.22719	1.65185	1.2226	1.04734	0.729657	0.696936
TXNL4A	H300016316	0.0210411	1.10543	-0.179656	-1.04529	-0.632247	-0.868647	0.347846	0.258513	0.544631	1.8775	2.22917	2.59766	1.80726	2.17598	1.39592	0.934649	0.63151	0.73225
MOV10L1	opHsV0400004425	0.0211757	1.16151	-0.0854953	0.154958	-0.0259937	0.264386	0.133044	0.180559	0.255031	2.03447	1.99519	2.21984	1.59729	2.16433	1.31811	0.875077	0.566132	0.628698
AF159801_80	AF159801_80	-0.710065	-1.24004	-0.495607	-3.13797	-2.8227	-3.26079	-1.29573	-1.73936	-1.08265	-0.00729581	0.168713	0.322182	0.0931263	-0.0828358	-0.0903993	-0.511795	-0.573419	-0.35646
opHsV0400000536	opHsV0400000536	-0.126948	0.877359	0.0578719	-1.2885	-1.36839	-1.31264	-0.393106	-0.677938	-0.405702	0.44637	0.680435	0.726651	0.442135	0.58942	0.533063	1.01804	1.3315	0.935465
PLCB3	H200004379	-0.645431	-0.296113	-0.303064	-1.73298	-1.66139	-1.23827	-0.489224	-0.45293	-0.0673569	0.689713	0.958661	0.985162	0.6183	1.14667	0.750666	0.0713007	0.155275	0.167497
RFNG	H200002198	-0.947289	-0.39412	-1.24496	-1.20091	-1.66528	-1.06863	-0.594058	-0.985919	-0.839348	-0.726462	-0.00112188	-0.31325	-0.331294	-0.414907	-0.358981	-0.0269825	0.160673	0.214329
C16orf3	H200002404	-0.268252	0.804295	-0.147232	-0.678766	-0.601385	0.036327	0.221014	0.171196	0.418484	1.77493	2.02449	2.1138	1.06814	0.662074	0.589119	1.03075	0.661545	0.781765
IGF2	opHsV0400000700	-0.509745	-1.68567	-0.530868	-1.51468	-1.44861	-1.53283	-0.604613	-0.905881	-0.533184	0.0896677	0.0124475	0.182218	-0.375994	0.433923	-0.184097	0.0336282	-0.278529	-0.130052
APH1A	H300013509	-1.82769	-1.57402	-1.88284	-3.60956	-3.06828	-2.85705	-2.56291	-2.7535	-2.02112	-1.86032	-1.21887	-0.652183	-0.967825	-1.21611	-1.56089	-1.13423	-0.966614	-0.842991
ZNF575	H200015176	0.353504	1.13593	0.772368	-0.433338	0.0637058	-0.0653221	1.11981	0.877009	1.04374	2.91977	3.12979	3.18253	2.53047	2.39367	2.17115	1.33389	1.09924	1.27611
C5orf21	opHsV0400003614	0.161157	1.10271	0.770903	-1.24072	-1.0202	-1.07462	0.376893	0.356462	0.68745	1.91121	1.94788	2.60563	1.79306	2.50307	1.52103	1.14888	0.939102	1.09141
RIPK4	opHsV0400002002	-0.260165	0.494207	-0.116532	-0.0355445	-0.131504	-0.0356361	-0.151617	0.194442	-0.107374	0.854679	0.949486	0.388607	0.614739	0.523286	0.742391	0.781446	0.515028	1.04847
CACNA1C	H300016764	0.338274	0.869252	-0.801699	-0.142264	-0.434721	-0.517019	0.104696	0.291542	0.195695	1.32588	1.71243	1.24278	1.32108	1.48641	1.04155	0.761284	0.640125	0.552237
opHsV0400001343	opHsV0400001343	-0.953006	0.0352082	-2.00804	-0.780455	-0.840394	-1.03578	-1.54384	-1.45381	-1.34385	-0.0890662	-0.185706	-0.170974	0.0345325	0.116516	0.15035	0.00318605	-0.223661	0.075892
ARHGAP23	H300004960	-0.390274	0.02881	-0.456004	-0.935048	-1.1869	-1.23401	-0.122129	-0.450741	-0.219962	0.573104	0.672928	0.784979	0.36042	0.816675	0.0383622	0.30976	-0.0540652	0.450064
PNKD	H200002843	-0.350982	0.631907	0.113649	-2.18195	-2.01484	-3.06556	-0.217634	-0.615668	0.213343	0.8072	1.23061	1.42357	0.884227	1.18896	0.288233	0.861814	0.557264	0.722012
MAFK	H200012980	-0.375743	0.16652	-0.316756	-0.710863	-0.926457	-0.974765	0.0077899	-0.405615	0.0424273	0.0794568	0.698125	0.480708	-0.287682	0.568939	-0.0726845	0.636116	0.770176	0.849504
C1orf34	H300012949	-0.0685713	1.85247	0.387895	0.172375	0.495144	0.153708	-0.342906	-0.191831	0.489954	2.18311	2.37472	3.16575	3.74485	4.27273	1.8839	0.817466	0.690869	0.753954
MICA	opHsV0400009462	0.312959	1.21705	0.253381	0.0719457	0.482948	-0.650081	0.921208	0.67804	0.820021	1.89105	2.46578	2.61746	2.22609	2.49331	1.76441	1.23391	1.02636	1.16581
SPTBN4	H300019807	-0.592157	0.475083	-0.709964	-0.806944	-0.4935	-0.765388	-0.105946	-0.157112	0.0361583	0.899936	1.2169	1.42906	1.12479	0.546596	1.07574	0.445288	0.28117	0.47856
UCN3	H300005207	0.201428	0.717088	0.0216867	-0.0454942	0.131513	0.404094	0.559597	0.28464	0.497224	1.69578	1.90014	2.20182	1.35593	2.6127	1.46725	1.00536	0.757369	0.971792
ENDOG	H200008585	-0.755537	-0.284001	-0.447018	-0.892559	-0.597578	-1.19948	-0.801024	-0.696384	-0.864657	-0.377209	0.205217	0.28178	-0.31595	0.15503	-0.528719	0.287114	0.178471	0.617232
opHsV0400006348	opHsV0400006348	1.83937	1.97317	2.45005	2.63237	2.60754	2.27561	1.84497	1.55418	1.52604	2.51561	3.29707	2.64399	3.56275	3.66907	3.11025	2.32303	2.14944	2.62958
CUTL1	H300020769	-0.826574	-0.45771	-1.37659	-1.76168	-1.6331	-1.83903	-0.852585	-1.75228	-0.942384	-0.317485	0.0940154	0.121616	0.0893652	-0.52147	-0.403861	-0.569395	-0.227132	-0.31552
CDK2AP2	H300004591	-0.165635	-0.149585	-0.359169	-1.18793	-1.24502	-0.553507	-0.0168731	-0.196153	-0.103824	-0.0856498	1.05106	1.46614	0.292342	0.152689	0.0521594	0.734017	0.61799	0.77848
NP_219485.1	H200005665	-0.64755	-1.12908	-0.769043	-0.15628	0.00988667	-0.150812	-1.2252	-1.10284	-0.752995	1.5745	1.31153	1.4206	1.40325	1.03508	1.24413	-0.662983	-0.628353	-0.513127
TTC31	opHsV0400002769	-0.684787	-0.939758	0.0199247	-0.560941	-0.237147	-0.504664	-0.723363	-0.684253	-1.07377	0.405036	0.161272	0.554214	0.283271	0.588083	0.215905	-0.197883	-0.427843	-0.507407
P2RY8	H300002215	-0.970782	-0.994842	-0.531512	-0.652507	-0.916671	-0.828331	-0.442536	0.13688	-1.14966	0.324527	0.145368	0.513626	0.635963	0.335223	0.861889	-0.0819213	0.0382244	0.218198
GOLGA2	opHsV0400002227	-1.58631	-0.526209	-1.12287	-1.19027	-1.07605	-1.05688	-0.70323	-0.940554	-0.588448	0.890917	0.515364	0.925952	-0.102229	-0.0322532	1.85983	0.127797	-0.269173	-0.146035
DDX54	H300022684	0.114699	0.265228	0.594352	-1.13239	-0.43459	-0.359391	0.683627	0.77894	0.455825	0.430185	1.37704	1.0965	0.21086	0.297415	0.708593	1.12439	1.47629	1.41143
opHsV0400009247	opHsV0400009247	-1.16755	-2.24473	-0.899999	-1.88962	-1.52334	-2.01671	-2.30558	-2.7927	-2.12564	-0.951635	-0.649552	-0.428874	-0.476524	-0.278436	-0.603033	-1.66301	-1.37926	-1.57624
DEPDC6	H200010250	0.170261	-0.649738	-1.36995	0.411857	0.478362	0.549429	1.08969	0.311332	0.213432	1.94267	2.08162	2.19568	0.905374	1.06324	1.0927	2.07149	2.19801	2.54446
FOXP4	H300004099	-0.510294	0.103662	-0.23671	-1.05372	-0.952568	-1.12339	-0.396067	-1.55891	-0.246051	1.25771	1.17216	1.15183	0.856236	0.879061	0.526897	-0.134806	-0.357318	-0.351411
PRMT1	H300008090	-0.665082	-0.741703	-1.41378	-1.59271	-0.480929	-0.244761	-0.971352	-0.725796	-2.572	0.418041	0.862546	0.805952	0.063321	-0.157696	0.136688	0.879662	1.00732	1.37851
IRF7	H300018519	-0.381875	-0.0804507	-0.620679	-1.14453	-0.693389	-0.923267	-0.436091	-0.83352	-0.739213	0.500523	0.181041	0.398524	0.31716	0.18883	0.3302	-0.00987967	-0.138242	-0.0899586
NSUN5	H200016964	-0.117021	1.06246	-0.126274	-0.235624	-0.336835	-0.00804993	0.619543	0.27771	0.63168	1.03984	1.90521	1.74306	1.82477	2.01553	1.40524	0.872917	1.02144	1.12001
opHsV0400008513	opHsV0400008513	0.815182	0.828687	-0.0361931	-0.165549	0.0567811	-0.22618	0.281626	-0.022469	0.438154	1.13274	0.990131	1.04412	0.831525	1.47325	0.609618	1.53429	1.42356	1.20779
CALCOCO1	H300015918	-0.436802	0.237186	-0.502827	-0.790372	-0.458621	-0.784828	-0.609809	-0.7583	-0.306891	-0.00141776	1.06749	1.21179	0.845904	0.472543	-0.131594	0.218436	0.0991171	0.153446
PCOLCE	H200014927	0.0025244	1.90732	-2.30343	0.520985	-0.145658	-0.240827	-0.382203	0.110584	-0.0143099	2.15295	2.92679	2.67994	2.68723	3.32939	2.0895	0.883242	0.305819	1.04851
RPL18A	H300006101	0.459112	0.483032	-2.70623	-0.498451	-0.260587	0.513391	-1.84413	-2.38761	-1.67541	0.865287	1.64571	2.31783	1.97876	1.19689	0.792211	0.741761	1.25394	0.851483
opHsV0400002166	opHsV0400002166	-1.09838	-0.47814	-0.285205	-2.53401	-2.01059	-1.44845	-0.523102	0.231006	-0.51825	-0.1821	0.403108	0.480048	-0.999482	-1.20473	-0.966512	0.303309	0.410944	0.625288
opHsV0400008319	opHsV0400008319	0.606447	1.04874	-1.19688	0.141226	0.241207	0.324004	0.583989	0.711059	0.614409	1.90691	2.45713	2.45267	1.54326	2.75574	1.61899	1.38159	1.43272	1.24332
opHsV0400008713	opHsV0400008713	-0.471149	0.49612	0.15361	-0.614215	-0.587521	-0.658574	-0.31904	-0.417397	-0.288624	0.892721	0.663783	0.900035	0.517453	0.925001	0.379898	0.464277	0.255695	0.25452
TRPC4	H200016524	0.180904	0.262228	1.10223	0.114689	0.0277976	-0.237756	0.39667	0.330485	0.706005	1.63116	2.10806	2.8405	2.70206	3.24196	1.80153	0.895953	0.998714	0.794919
ARFRP1	H300015899	-0.0277102	0.612413	-0.126388	-0.618775	-0.517887	-1.14546	0.0167296	-0.0676976	0.129424	1.34405	1.32614	1.41183	0.828409	2.00783	1.02395	0.601787	0.371803	0.695149
MMP25	H300016382	-0.235718	1.42507	-0.0696127	-0.644018	-0.217625	-0.241104	0.0272835	0.0780692	0.356214	1.79698	2.23529	2.35041	1.83961	1.90151	1.22049	0.560635	0.572751	0.708079
GJC1	H300001352	-1.81539	0.0857707	-0.810582	-2.65227	-1.75564	-2.45526	-1.1324	-1.66091	-0.629245	-0.0602293	0.367176	0.663842	-0.0297215	-0.257746	-0.499917	-0.411565	-0.14348	-0.482423
NP_997317.1	opHsV0400005746	0.505454	2.27712	1.90997	0.754066	-0.311136	-0.420381	0.299861	-0.0845851	0.927323	0.686855	3.11315	2.07614	2.56578	1.50626	2.15245	2.11247	2.58121	2.23361
NP_001002848.1	H300015238	-0.0199017	0.832593	0.286558	0.28187	0.510504	1.06545	0.592272	0.161801	0.402377	1.87057	2.79471	2.9093	2.39301	2.84818	1.61541	1.06668	0.602128	1.01253
opHsV0400007888	opHsV0400007888	-0.466921	-0.366257	-0.94817	-1.01407	-0.636328	-1.13873	-0.109623	-0.360101	-0.278068	0.529196	0.254346	0.400327	-0.0905509	0.33188	-0.314276	0.290805	-0.125512	0.489353
opHsV0400011654	opHsV0400011654	-0.0623034	0.61182	0.733947	0.916787	0.936903	0.928223	0.323098	0.531789	0.374716	1.705	1.70132	1.77594	1.65844	1.73423	1.67932	1.12366	0.718709	1.15251
EXOSC3	H300010497	0.160707	0.838383	0.199517	-0.836252	-0.926426	-0.28992	0.202909	-0.31614	0.600588	1.8275	2.17922	2.4822	1.81077	2.08564	0.923125	0.703286	0.615322	0.727766
TNFSF5IP1	H300015062	-0.460883	0.0777579	-0.115847	-0.951153	-0.856633	-1.54266	-0.270931	-0.640582	-0.413734	0.639463	0.549908	1.08691	0.334053	0.405995	0.0133717	0.0622255	-0.0204241	0.0420782
SYT15	H300001417	-0.56069	-1.06375	-0.521199	-1.09541	-1.04815	-0.852066	-0.54777	-0.506305	-0.457495	-0.0611128	-0.0510097	-0.00771804	0.252617	-0.0964825	-0.242012	0.0901705	0.0347535	0.106529
LOC441019	opHsV0400001119	-2.53129	-1.59348	-0.871198	-0.277244	-1.02681	-0.426408	-1.22631	-1.91904	-0.963024	-1.00039	-0.427878	-0.240581	0.360599	-0.29464	-0.178705	0.703071	0.30076	0.410352
MEOX1	H300010851	-0.149794	0.395797	-1.02718	-0.662304	-0.355322	-0.624558	-0.275108	-0.104525	0.0745906	1.35776	1.5347	1.87641	0.821797	0.917956	0.80078	0.725118	0.493019	0.232694
opHsV0400007062	opHsV0400007062	-1.00169	1.27308	-0.862977	-1.08692	-1.18063	-0.761863	0.417096	0.175747	0.25561	0.550007	1.60105	1.68238	1.01948	0.773828	0.542193	0.828231	1.06298	0.971614
FAM86A	H300021070	0.0326122	0.259803	-0.945309	-0.521427	-0.292061	-0.0780123	-0.199867	-0.562789	-0.492699	0.497315	0.739734	0.505141	0.416006	0.220348	0.471184	0.742828	0.784526	1.05543
SCUBE1	opHsV0400005699	-0.198331	0.224338	-0.170615	-0.367296	-0.555867	-0.0339903	-0.119342	-0.202426	-0.0294699	0.441926	0.752025	0.753407	0.0995719	0.642563	0.480825	0.638338	0.405999	0.474311
hsa-mir-138-1	opHsV0400013305	-0.0889763	0.99133	-0.118917	-2.02009	-1.72645	-1.71249	0.0604184	0.424873	0.565008	2.85449	2.0656	2.49318	1.97478	2.35438	1.53007	0.830376	0.770244	0.992518
PTMS	opHsV0400000850	-1.00345	0.131656	-0.783983	-1.74807	-1.11769	-1.13003	-0.35409	-0.676176	-0.330221	-0.473026	0.328825	0.796338	-0.025414	0.173091	-0.131456	0.195303	0.418744	0.584124
opHsV0400012622	opHsV0400012622	0.475249	1.21887	1.00279	-0.140299	0.319337	0.28887	1.15914	1.30744	1.38431	1.44206	2.82188	2.52944	2.5172	2.41545	2.37682	1.81404	1.7702	1.63626
IGFBP2	H200000047	2.03472	2.59766	0.663546	-0.764327	-0.7787	-1.0472	0.959073	1.51153	1.19104	2.85757	3.30005	3.28194	2.96119	3.05622	2.04156	2.46923	1.81521	2.39275
PHF17	H300018816	-0.0709362	-0.376669	-1.29917	-0.453194	-0.220492	-0.375856	-0.0339592	-0.403678	-0.138481	1.24936	0.806791	1.14771	0.127375	0.453112	0.377192	0.805814	0.516845	0.715319
Q8NA00_HUMAN	H300006499	1.31336	1.09961	1.25203	3.02999	2.17497	2.87715	1.6689	2.17949	1.87803	3.38283	3.71319	3.73509	3.96472	4.99472	4.19291	2.30391	2.3948	2.6104
ZBTB46	H300008392	-0.69474	-2.65e-05	-0.689626	-1.5033	-1.14792	-1.72449	-0.858527	-0.988089	-1.91432	0.118591	0.313695	0.0788634	0.280971	0.0293869	-0.505792	-0.250541	-0.42539	-0.243741
RALGPS1	H300019463	-0.421198	-0.31819	-0.282973	-1.07205	-1.52607	-1.01279	-0.759531	-0.684026	-1.08107	0.141823	-0.0140839	0.2372	0.189768	-0.0925431	-0.309688	-0.0234018	0.201163	-0.0399365
GDAP1L1	H300019701	-0.768159	0.480445	-0.642307	-1.1736	-0.994229	-1.29389	-0.328147	-0.696474	-0.233387	0.782205	0.877176	0.9108	0.574084	0.465855	0.15147	0.1321	-0.0398818	0.165593
H200001479	H200001479	1.1906	1.31159	0.20334	0.18884	0.0608224	0.0911412	0.798648	0.960524	0.868208	1.34432	1.87686	1.70672	1.5334	1.81175	1.74136	1.60033	1.55128	1.93674
RNF150	opHsV0400007596	-0.818224	0.0525409	-0.964227	-1.79357	-1.48359	-1.31266	-0.527791	-0.687908	-0.568053	0.406558	0.640572	0.469822	0.325776	0.512892	0.316366	-0.112415	-0.364325	0.324342
SIRT3	opHsV0400001325	-0.334621	0.41095	-0.565638	-0.692176	-0.665367	-0.384659	-0.470787	-0.413108	-1.72835	0.984558	0.811241	1.10683	1.10779	0.780542	0.511715	0.00889516	-0.133987	0.0250348
opHsV0400002740	opHsV0400002740	-0.206624	0.973299	0.012747	-1.81534	-0.0964141	-0.244021	-0.560843	-0.709691	-0.364276	1.52562	1.34499	1.97236	1.96378	2.51855	1.18565	0.449371	0.0617683	0.627745
CCDC78	H300020801	-0.510414	0.398425	-0.354457	-1.47246	-1.1758	-1.21711	-0.069347	-0.188666	0.069574	1.14549	1.24721	1.22446	0.850813	1.13413	0.624602	0.452406	0.350628	0.352415
ARSG	opHsV0400004494	-0.505679	0.133269	0.297664	-1.58429	-1.58475	-2.44039	-0.108497	-0.615084	0.944663	1.03058	0.677543	1.44582	0.56308	0.644795	0.527476	0.964041	0.795638	0.967179
H300004916	H300004916	0.54953	0.495738	0.325816	0.332728	0.0556657	-0.592775	0.356931	0.196879	0.242427	0.877	1.43637	0.954745	0.954745	0.773937	0.812866	1.06903	0.908167	0.885767
opHsV0400007014	opHsV0400007014	1.9869	1.75103	2.85916	1.74291	1.39781	1.36099	1.61634	1.89311	1.7115	2.58059	3.2818	3.23149	3.2089	3.82863	2.67979	2.58376	2.48161	2.7071
NP_079360.1	H300020616	1.98261	2.10906	0.44983	-0.103666	-0.109015	-0.028265	1.18137	1.5242	1.25483	2.05115	2.61781	2.67821	1.94937	2.32215	2.08605	2.46666	2.19966	2.47854
ARL4C	opHsV0400003293	-0.371483	-0.391437	-1.47394	-0.562529	-0.128047	0.0669232	-0.139113	0.0365715	-0.680445	1.07189	1.14389	0.991058	0.93911	0.022785	0.708136	1.03151	0.539544	0.838935
CHD7	H300004761	-0.546065	0.40056	0.328629	-2.96055	-2.11161	-2.51518	-0.226665	-0.741695	0.291825	0.889145	1.41424	1.41035	1.53651	1.86292	0.678819	0.808115	0.72061	1.16274
OR6N1	H300005639	0.929279	1.96822	1.92564	2.48324	2.86193	2.64381	1.84515	1.59914	1.75598	3.61524	4.74662	4.57129	4.5653	5.56129	3.31621	2.45668	2.12483	2.14487
opHsV0400008472	opHsV0400008472	-0.142588	-2.65e-05	0.418411	-0.784664	-0.485798	-0.942726	-0.0497078	-0.0498075	-0.46691	0.275345	0.574552	0.976959	0.331642	0.856706	0.399034	0.60003	0.459269	0.539851
opHsV0400012886	opHsV0400012886	-1.82912	-0.765277	-1.21956	-1.51222	-1.40045	-0.665346	-2.0264	-1.8857	-1.42107	-0.18755	0.175301	0.273542	-0.135917	0.230395	-0.211711	-1.29356	-1.02762	-1.26521
ACTN3	H300003080	-0.367424	1.26295	-0.0849459	-0.697647	0.0956424	-0.331677	-0.0862672	-0.13834	0.193376	1.53823	1.82444	1.80136	1.35062	1.29598	0.635542	0.679923	0.458529	0.633287
GRB10	H300019975	0.508187	-0.17637	-1.11067	-0.22614	-0.219248	-0.779467	-0.794006	-1.22279	-1.53756	0.788644	1.01999	0.430935	0.58964	0.292891	0.0739317	-0.0531949	-0.372194	0.156028
opHsV0400008748	opHsV0400008748	-0.3667	0.133683	-0.293303	-1.57521	-0.182823	-1.48256	-0.232057	-0.355718	-0.298501	1.27255	0.954806	1.68853	1.18247	1.2884	1.34358	0.338394	-0.0967196	0.690235
NUDC	H300019138	0.293848	0.826003	0.21608	-0.236019	-0.420678	-0.0892193	0.205314	0.182526	0.188365	0.781562	1.75279	1.89359	1.23998	1.52433	0.997782	0.716807	0.949502	0.700277
CIZ1	H300020393	-0.17799	-0.739953	-0.904495	-1.35461	-1.05033	-1.20247	-1.72566	-1.78544	-2.15914	-0.342885	0.22963	0.458708	-0.0803739	-0.0755609	-0.165308	-0.500798	0.0659723	0.172573
ADAM11	opHsV0400004598	-0.358885	0.260812	-0.469253	-0.479825	-0.599542	-0.79177	-0.308979	-0.881112	-0.371966	0.603333	0.673488	0.93859	0.330511	0.0816363	-0.241285	0.364607	-0.0145887	0.108469
LOC392617	opHsV0400002548	-0.1489	0.136224	-0.530855	-1.16178	-1.23458	-1.35083	-0.412485	-0.374442	-0.550889	0.585951	0.72378	0.584752	-0.131876	0.230228	0.27344	0.0819307	0.0620437	0.128203
THRB	opHsV0400008577	1.13603	1.69541	2.01869	0.309512	0.794708	-0.119992	1.41435	2.56351	1.42129	3.38859	4.19918	4.12665	4.46976	5.08726	4.17057	2.06742	2.50021	2.30535
MTG1	H300020412	-0.864469	-0.756469	-0.839005	-1.0259	-1.17571	-0.900147	-0.351882	-0.382108	-0.799016	-0.395751	0.307448	-0.0940625	0.0730709	-0.393748	-0.462092	-0.00621889	0.344957	0.33709
opHsV0400009202	opHsV0400009202	-1.06632	0.00252317	-0.961267	-2.37726	-1.70873	-2.08175	-2.24561	-1.66837	-3.03295	0.0237671	-0.285924	0.0417231	-0.318463	-0.374039	-0.453548	-0.410595	-0.621519	-0.417376
opHsV0400011996	opHsV0400011996	-0.0299528	0.745799	0.650318	-0.89314	-0.864675	-0.533428	0.30967	0.192352	0.662815	1.8274	1.88411	2.09654	1.59873	2.39509	1.48473	0.974955	0.969437	0.879277
MARCO	H200005638	-1.50702	-0.720289	-0.211577	-2.32221	-1.4922	-3.58116	-1.48783	-1.36422	-3.24776	-0.141621	-0.328949	1.05223	0.365915	0.570072	-0.489777	-0.932012	-0.838909	-0.779811
FIBCD1	H300019260	-0.214858	0.498722	0.217799	-0.432062	-0.128434	-0.324815	0.145569	0.012283	0.25309	2.36573	1.93304	2.16576	1.42621	1.47106	1.92642	0.638884	0.26911	0.595626
CUTL1	H300016991	-1.11765	-0.131368	-0.562726	-1.8841	-1.87724	-1.98003	-0.420631	-0.683168	-0.326611	0.0612956	0.579527	0.505062	0.23163	0.0775179	-0.0225218	0.0469671	0.246847	0.0240338
opHsV0400002093	opHsV0400002093	1.08459	0.791542	-0.647382	-0.344487	-0.687567	0.110737	0.454419	-0.136359	0.342035	0.693184	2.165	2.2675	1.33045	1.41849	1.05208	1.58718	2.41816	2.00091
opHsV0400004328	opHsV0400004328	0.431489	0.789817	0.350969	0.313596	0.471365	0.450456	0.942246	0.663284	0.532883	1.46887	1.63401	1.32222	1.05711	0.952441	1.3744	1.28696	1.07792	1.14812
MPG	H200006692	-0.432027	-0.0345203	-0.19305	-0.677039	-0.719792	-0.539291	-0.45799	-0.654157	-0.176193	0.0630417	0.339091	0.323583	-0.0990077	-0.150433	-0.00943993	0.140602	0.0438048	0.212797
RALBP1	H200006106	-1.15805	-1.18496	-1.59653	-0.0158574	-0.675172	-0.570253	-1.2754	-1.58798	-1.4506	0.549306	0.450711	0.533245	0.381164	0.422742	0.454014	-0.923264	-0.558106	-0.734786
NP_659479.2	opHsV0400008249	0.204396	0.48936	-0.0461816	0.294683	0.339992	0.295819	0.169666	0.354709	0.25435	0.786882	1.29074	0.855374	0.584079	1.13705	0.684681	1.20053	1.08306	1.40659
SPON1	H300008212	0.781073	1.21931	0.346373	-0.212596	-0.269801	-0.0233735	0.679117	0.877432	0.739268	1.81784	2.17479	2.2927	1.97805	2.07435	1.97131	1.4056	1.14239	1.28682
C2orf27	H300006559	0.403456	0.193832	-0.713208	-0.0953492	0.00513949	-0.39663	-0.174619	-0.271286	0.0758139	0.899569	1.10703	0.649725	0.357049	0.847075	0.16806	0.633931	0.290019	0.75532
ANKRD50	opHsV0400012760	0.0879275	0.881794	0.778467	0.950407	0.836135	0.915209	0.271992	0.439302	0.615918	1.65505	2.11355	2.09549	1.74167	2.14651	1.6982	0.813568	1.03893	0.854733
opHsV0400001845	opHsV0400001845	0.801701	1.64347	1.61739	1.62238	1.61324	1.69405	1.18009	1.96405	1.34586	3.24409	3.52666	4.01445	3.06343	4.10474	3.12722	1.82443	1.90806	2.0322
opHsV0400006896	opHsV0400006896	-0.0723697	2.12487	2.85366	-1.43714	-0.656915	0.323196	1.27252	0.412314	1.78372	2.13124	4.21034	3.49891	3.24396	3.22164	2.65985	2.01496	2.24526	2.29557
NP_001034859.1	opHsV0400003759	1.01463	0.369301	1.01647	1.31174	1.04077	0.812142	0.878696	1.29608	0.577441	2.43643	2.67002	2.8028	2.30093	3.05025	2.72965	1.38816	1.61321	1.02397
CCDC78	H300010457	-1.4822	-0.575085	-0.909733	-1.373	-1.37821	-1.51964	-0.424557	-0.967393	-0.476865	0.837195	0.686547	0.674465	-0.161654	-0.478944	0.175002	0.0717685	-0.370484	-0.087193
O14635_HUMAN	H200011869	-0.0326962	1.16012	0.510349	-0.317637	-0.366351	0.0913277	0.120557	-0.428148	0.340767	1.26256	1.78895	1.83557	1.21671	1.70273	1.00681	0.711056	0.768156	0.519424
EFCAB4A	H300012771	-0.749635	0.0388295	-1.4335	-0.0514545	-1.02908	-1.12111	-1.15553	-1.20673	-0.780963	0.557043	1.19508	1.48933	0.3608	0.368248	-0.600976	0.365889	0.0279298	0.166621
MDFI	H300001204	0.177025	0.905486	0.793486	-1.4566	-1.6166	-1.66946	0.280074	0.130675	0.538799	1.59976	1.93326	2.24775	1.40216	1.75276	1.61902	1.11851	0.958884	1.0796
RNASET2	H300016218	0.328397	1.19129	-0.0845975	-0.0354999	-0.221063	-0.263955	0.24045	0.853687	0.235963	1.40955	1.53117	1.43833	1.28053	1.16292	0.777294	1.07992	1.02864	1.08722
TIMP3	H300020067	-2.40313	-1.91006	-1.15259	-3.87218	-2.28044	-2.82175	-2.51928	-3.12153	-2.12595	-1.83784	-1.60551	-0.908298	0.272465	0.363765	0.32268	-0.148895	-0.298949	-3.57e-05
opHsV0400003397	opHsV0400003397	1.05826	0	0.787528	-1.30579	-0.00638926	-0.33955	0.313919	0.317228	-0.399371	0.906912	1.71589	1.5877	1.16049	1.23847	1.30592	1.3435	1.36713	1.55099
ZNF282	H300014726	0.0791643	0.0960076	-0.411319	-0.461685	-0.423573	-0.729372	-0.205441	-0.202681	0.172621	0.459948	0.974361	0.697508	0.0376082	-0.0986893	0.301877	0.864691	0.867447	0.873075
H300004821	H300004821	-0.552016	-0.203956	-0.743797	-0.524264	-0.490745	-0.293687	-0.558989	-0.660384	-0.577698	0.203195	0.676993	0.881253	0.354044	0.184748	-0.144663	0.284567	0.66016	0.360625
MS4A10	H300008009	-0.108733	-1.04697	-0.313041	-1.05652	-1.09722	-1.24184	0.0973987	-0.551042	0.0904836	0.661937	0.494713	0.313334	0.27641	0.408376	0.506009	0.485915	0.440413	0.454201
ACVR2B	H300021178	0.0573822	0.373381	0.347675	0.39199	0.547698	-0.046083	0.557212	0.333125	0.387111	1.0389	2.07275	1.51949	1.95577	1.82368	1.3795	0.893673	0.727361	0.831588
RAMP1	H200004209	-0.279544	-0.00239917	-0.157992	-0.28935	-0.00365833	-0.185579	-0.636092	-0.118127	-0.275848	1.02979	1.19185	1.3114	1.12266	0.946173	0.874565	-0.160603	-0.0456638	0.446918
POLE	H300021552	-0.0161211	0.578828	0.441906	-0.49741	-0.462608	-0.149404	0.339434	0.211292	0.546139	1.11407	1.58195	1.38645	0.853121	1.30758	1.0505	0.851611	0.729865	0.825077
PALM2	opHsV0400005978	-0.951567	-1.99748	-2.71144	-0.968451	-0.60939	-2.43937	-2.13671	-1.88481	-2.19758	0.176765	0.0779711	0.196364	-0.134884	0.585069	4.57055	0.773616	0.776083	0.511194
SPTBN1	opHsV0400005617	1.30891	0.505838	-2.02561	0.405369	1.03138	1.17952	0.131188	0.481618	0.133142	2.94677	3.97816	3.64241	1.70533	2.27968	1.6199	2.3618	2.09341	2.89572
ACSM1	H300011500	0.0616759	0.544267	0.121272	-2.95246	-2.96459	-2.15386	-0.152846	-0.597879	0.0869131	1.32275	1.64464	1.84084	1.30374	2.01991	1.40124	0.931852	0.956798	0.984174
GGT1	H300019155	0.0421929	0.536401	-0.34986	-1.42997	-1.05262	-1.77082	-0.048258	-0.525949	-0.141273	0.491772	0.589788	1.41017	0.176384	1.03289	0.378488	1.10536	0.7275	0.740961
SERPINH1	opHsV0400009533	0.448787	0.828731	-2.93816	0.47033	0.303545	-0.0117297	0.532461	0.473273	0.305648	2.35744	3.17161	2.88073	1.86859	1.58021	1.37946	2.08616	1.80834	2.38022
H300021669	H300021669	0.375896	0.742224	0.780244	0.19362	0.428868	0.546201	0.860551	0.585731	0.263095	1.85518	2.06087	2.67842	1.77155	2.16405	1.89876	1.07491	0.828053	0.932667
opHsV0400004759	opHsV0400004759	-1.10962	-0.368812	-2.11425	-0.302042	-0.710865	-1.13225	-1.30072	-0.76704	-0.904027	1.77019	1.74887	1.75324	0.702688	1.12294	0.858051	-0.29085	-0.218586	-0.399319
opHsV0400009338	opHsV0400009338	-0.00389992	0.579158	-0.275405	-1.0328	-0.327593	-0.910514	0.032641	0.134235	0.020591	1.41616	0.954477	0.830318	0.804162	0.556153	1.06604	0.96277	0.521196	0.906201
PRKCSH	H200000373	-1.07278	0.101561	-1.72859	-1.07426	-0.678322	-0.697577	-0.950134	-0.920629	-0.518821	-0.464465	0.691494	0.785584	0.115133	-6.3e-05	-0.0528896	0.517739	0.590418	0.78832
TNKS	opHsV0400006123	-0.453451	-0.248656	-0.372948	0.0133414	-0.750646	-0.497362	-1.05174	-0.269164	-0.896593	0.386503	0.61519	0.220941	0.497518	1.03905	0.203815	0.0739903	0.357512	-0.00230677
hsa-mir-200b	opHsV0400013328	-0.898104	-1.05649	-0.689899	-0.570673	-1.64689	-2.05924	-0.623563	-0.845264	-0.597132	-0.0998773	0.161938	0.189524	-0.174231	0.0576308	-0.320704	0.127099	-0.137707	0.0206302
opHsV0400009239	opHsV0400009239	-0.0508729	0.322391	0.154925	-1.0316	-0.988185	-0.995674	0.241215	-0.10821	0.116996	1.3906	1.14415	1.04319	0.418582	0.592923	0.634232	0.661841	0.402178	0.552379
ADAM15	H300020237	-2.21911	-2.49162	-2.1284	-0.855907	-1.27281	-3.18123	-1.92624	-2.36148	-1.81826	-0.10358	0.164512	0.0313192	-1.11184	-1.19025	-1.02758	-0.333266	-0.191449	0.0750413
TIMP4	H200014464	-1.05433	-1.22921	-2.38369	-1.07402	-0.55478	-0.650908	-1.10367	-1.07991	-0.845	-0.432026	-0.43807	-0.240515	-0.293109	0.559918	-0.294925	0.166445	0.175585	0.0584771
opHsV0400013030	opHsV0400013030	-0.00549419	1.16	0.923476	-1.17243	-1.01522	0.223741	0.731561	0.576246	0.975548	2.92219	3.03483	3.63156	3.01804	4.34051	2.4706	1.46593	1.51034	1.37704
RPTN	opHsV0400004981	1.40448	2.12142	1.31141	0.443634	0.652581	1.22558	2.05673	1.62515	1.74356	2.80968	2.73025	2.48209	2.25008	2.20362	2.76112	2.2115	2.43303	2.36642
SSNA1	H200002737	-0.509789	-0.0595792	-0.00964982	-1.88068	-1.6405	-2.08143	-0.149938	-0.798178	0.0894903	0.432207	1.26007	1.5153	1.36252	1.77618	1.06504	0.526955	0.388134	0.726959
PPP1R13L	H300011974	-0.556067	0.623766	-0.498071	-2.20419	-1.05257	-1.97052	-0.882883	-0.81021	-0.499887	0.708749	0.71631	1.40763	0.845468	1.29477	0.523839	0.304234	-0.0846789	0.450993
PLEC1	H300015197	-1.9047	-0.577115	-0.649538	-1.54328	-1.93181	-1.90243	-1.35659	-1.62788	-1.80842	-0.194167	-0.162515	-0.173916	-0.543811	-0.291093	0.0511321	-0.787007	-0.707019	-0.633914
NP_001007126.1	H300012092	-0.170335	0.271705	0.161623	-1.38751	-1.44554	-2.07512	-0.527344	-0.636081	-0.373963	0.469212	0.78671	0.605996	0.162539	-0.151566	0.427495	0.969693	0.629391	0.604427
AFP	H200014070	3.41038	3.2923	1.63605	0.383584	0.121404	-0.711984	2.406	2.06815	2.08686	3.1444	4.44826	3.41487	4.11562	4.20413	2.88457	3.97634	3.61907	3.91636
SPACA4	H300006385	0.0303362	1.24243	0.84502	-0.568084	-0.71773	-0.579656	0.318418	0.273414	0.636681	1.35391	1.76049	1.7002	1.12233	1.08228	0.89847	0.974573	1.23001	0.907051
PDCD4	H200009661	-0.546589	0.513467	0.023325	0.0614865	0.786563	0.352717	0.528461	0.173987	0.540158	1.77091	2.37761	2.05102	1.70297	2.827	1.53236	0.987108	0.728858	0.733329
ITM2C	H200011762	-0.21287	0.515319	-0.151825	-1.51704	-0.763582	-1.64824	0.742612	-0.103345	1.01647	0.847047	1.56797	1.19259	1.20987	1.55575	0.691915	1.1702	0.810983	1.59057
C20orf20	H200013439	0.308128	0.335798	-0.390197	-0.484591	-0.279276	-0.615085	0.077858	0.125379	0.254315	0.63981	1.5895	1.51912	0.777223	0.958129	0.605062	0.714921	0.550179	1.11528
MUC6	opHsV0400001723	0.754632	1.44078	0.780715	1.07548	0.900155	1.22705	0.715286	0.963734	0.804488	1.98368	2.69191	2.91082	2.28791	2.63617	1.76407	1.41634	1.23823	1.7545
BRSK2	H300012738	-0.186519	1.12472	-0.312798	-0.358108	0.0111144	-0.03239	0.927048	1.19252	0.572981	2.41392	3.14824	3.19547	2.55239	2.63177	2.04491	1.35261	1.16731	1.33604
STEAP4	H300019149	0.03508	-0.186136	-1.29378	-0.875679	-1.13568	-0.598082	-0.431698	-0.94785	-0.541905	0.503508	0.557817	0.539478	0.60124	0.469807	0.0790062	0.156599	0.0478392	0.196121
opHsV0400011968	opHsV0400011968	-0.314192	0.275968	-0.186277	-1.09191	-1.08641	-1.15305	-0.20307	-0.287645	-0.0982296	0.717684	0.795758	0.925959	0.752571	0.86554	0.430903	0.596087	0.163342	0.522178
FSCN1	H300021670	0.635901	0.0622119	-0.200829	-1.279	-1.20181	-1.1796	0.245596	0.61012	0.396084	0.33499	1.75828	1.83658	0.993055	0.967679	0.671048	1.20093	1.33652	1.7919
RHEBL1	H300008246	0.106128	1.32412	1.66091	0.168941	0.395246	0.802477	1.24558	1.51953	1.35336	2.5467	2.76938	3.05319	2.74557	3.12345	2.70831	1.89668	1.69318	1.94049
SMARCC2	H300011819	-0.210152	0.525551	-0.0476253	0.0125335	-0.44587	-0.18921	-0.363695	-0.689008	-0.0550587	0.846499	1.23316	1.46936	0.667643	1.06455	0.583517	0.276571	0.237374	0.266232
RER1	H200004488	-1.22346	-0.573218	-0.775237	-1.02862	-0.273813	-0.858814	-0.645341	-0.967516	-0.648137	1.67084	1.91002	2.15085	1.46401	1.98017	1.4908	-0.614524	-0.293728	-0.419832
BPIL3	opHsV0400006679	0.298361	1.22885	0.256231	-0.317466	-0.137016	0.0682216	0.332033	0.450371	0.403117	1.4317	1.46351	1.47015	1.2944	1.29501	1.4315	1.12195	0.88255	1.08991
ETV4	H200006438	0.506856	0.9778	1.27162	0.223152	-0.0463559	0.30189	0.708465	0.677131	0.894287	1.27196	1.33769	1.70749	1.14549	1.33972	1.13297	1.49602	1.54925	1.52595
Q4G0D9_HUMAN	H200004028	-0.371081	0.051148	-0.402584	-0.396205	-0.325993	-0.231585	0.0413143	-0.184932	0.210965	-0.0166509	0.725653	1.07523	0.385115	0.341915	0.55799	1.13769	1.03789	0.747316
H300008048	H300008048	-0.0830962	-0.608754	-2.0131	-1.52719	-0.904683	-0.748636	-1.39833	-1.86549	-1.75963	-0.0319186	0.57347	0.739871	-0.00226364	0.0329791	-0.062834	1.07904	0.936287	1.25484
SP8	H300008424	-1.13683	-0.594852	-0.991313	-1.03524	-1.27205	-1.1972	-0.854251	-1.09425	-1.60932	0.0203258	-0.0743689	-0.33343	-0.235231	-0.164055	-0.124062	-0.649481	-0.420896	-0.619801
opHsV0400007578	opHsV0400007578	-1.37884	-1.82557	-3.27564	-2.04305	-2.36514	-2.02861	-2.62391	-2.82855	-2.2198	-0.573153	-0.531777	-0.274868	-1.1607	-1.61973	-1.65256	-0.108361	-0.057807	0.132563
KCNIP3	H300018905	-0.298475	0.173092	-0.381035	-0.708582	-1.01147	-0.933672	-0.57864	-0.646748	-0.657828	0.300157	0.564174	0.453375	0.85105	0.25499	-0.00172827	0.101925	-0.0221832	0.128538
AAMP	H200007023	-0.0498614	-0.720701	-1.61254	-1.73778	-1.80036	-1.88836	-1.50334	-1.72201	-1.34246	-0.593215	0.257086	0.289364	-0.179652	-0.346035	-0.411859	0.293837	0.782906	0.884005
opHsV0400003676	opHsV0400003676	-0.878128	-1.75708	0.065007	-2.77708	-2.33702	-2.60077	-1.56939	-1.75862	-1.52346	-0.911577	-0.312627	0.224223	-0.886289	-1.04296	-0.928727	0.115197	0.26298	0.172552
CDH1	H300019607	2.21614	0.64268	1.1293	0.561556	0.0120256	0.0841463	0.643748	0.603165	0.541099	2.35956	2.07431	1.55181	1.8629	1.258	1.94261	1.78929	1.35296	1.76038
CCDC95	H300021254	0.248133	0.0343553	0.261082	-0.623589	-0.443887	-0.400124	0.179604	-0.22311	0.21455	0.66465	0.659039	1.00306	0.567658	0.729675	0.423863	0.583662	0.819307	0.825585
opHsV0400010181	opHsV0400010181	-1.2913	-0.488223	0.00756495	-2.56681	-2.58218	-2.61683	-1.48707	-1.76989	-1.32422	0.274562	0.346552	0.56764	0.161923	-0.57808	-1.23631	-0.700659	-0.732141	-0.661009
opHsV0400012277	opHsV0400012277	-0.124754	-0.812077	-0.0486197	-0.315809	-0.459031	-0.811839	-0.0890902	-0.53696	-1.06604	0.862289	0.765335	0.626847	0.814566	0.264927	-0.218808	0.272574	0.134167	0.326231
opHsV0400001942	opHsV0400001942	-0.336183	-0.269431	-0.707731	-0.846367	-0.869444	-0.720794	-0.492296	-0.86241	-0.388786	-0.136796	0.371497	0.115967	-0.0243889	-0.223472	0.0198116	0.396755	0.341907	0.299387
opHsV0400010957	opHsV0400010957	-0.294754	0.784643	0.172324	0.992899	0.646723	0.507318	-0.380026	-0.310912	0.0479096	1.8187	1.47824	2.2725	1.28985	2.01427	1.22281	0.922626	0.767085	0.922024
TSPAN1	H200004450	-0.0930463	0.489398	-1.10463	-0.974347	-0.945899	-1.23896	-0.28399	-0.0444304	0.0397965	2.56013	2.79802	2.62357	1.54537	1.40488	0.865203	0.653621	0.00928654	0.310738
MLLT6	H300017241	-0.532586	0.439263	0.267387	-0.12629	-0.304286	-0.160439	0.0062964	0.0230903	0.0885223	0.817418	1.14829	1.15388	1.08848	1.10153	0.587943	0.447594	0.463391	0.709863
Q96RM9_HUMAN	H300008723	0.277404	0.896748	1.21898	-0.18694	-0.122556	0.114138	0.793433	0.821358	0.996211	1.60244	1.83626	1.97851	1.44391	1.74571	1.16576	1.37088	1.52867	1.35093
SMPD2	H300007416	0.32373	0.714092	0.617724	0.520919	0.194003	0.515161	0.428788	0.621376	0.472682	1.59443	1.81365	2.15922	1.77375	1.62071	1.62851	1.01185	0.826158	0.890722
IGF2	H200016303	3.55856	0.28765	1.26079	3.31749	2.51559	1.63441	4.02594	3.76054	3.59116	4.96982	6.31217	5.51057	4.63465	4.73965	4.18456	4.94786	5.07776	5.54855
HOMER2	H200010587	-0.453835	-0.637265	0.033736	-1.97153	-2.06617	-1.51323	0.0487435	0.0450414	-0.081184	0.583049	0.514842	0.60187	0.181631	0.639341	0.592094	0.762977	0.723754	0.973375
LMNA	H300022333	-0.906449	0.112149	-1.02046	-2.71989	-1.8243	-1.85332	-0.977384	-1.3473	-0.742402	-0.742649	0.267924	0.38117	-0.273863	-0.241852	-0.507216	0.371621	0.663961	0.823396
HNRPAB	H300019631	-2.04814	-0.761711	-2.32941	-0.891336	-1.00028	-0.6996	-1.90419	-1.57858	-1.44146	-0.103565	-0.0814057	-0.0731739	-0.157099	-0.211241	-0.484502	0.127756	0.12017	-0.144493
GDPD3	H300013411	0.541411	0.194641	0.509972	1.35769	0.760174	0.387313	0.773626	1.0197	0.894857	3.09716	2.07465	3.01428	3.38882	4.19737	3.10553	1.21688	0.982756	1.76732
FOXB2	opHsV0400009538	-0.876138	0.372089	0.0327421	-0.734928	-1.32964	-1.57269	-0.890801	-1.30046	-0.768313	0.232565	0.319261	0.833745	0.377003	-0.00882684	-0.260768	0.00456165	0.110076	-0.0186837
ORM2	H300019466	3.32109	2.36618	1.88888	1.72534	1.5729	1.2999	1.56499	1.70814	1.74984	2.91535	3.51378	3.12707	3.64437	3.91928	3.35908	2.86319	2.89357	3.44015
opHsV0400008814	opHsV0400008814	-0.720666	0.627432	-1.40929	-2.65862	-2.10789	-3.45848	-0.509944	-0.880938	-0.550729	0.405775	0.784232	0.827405	0.172981	-0.0128785	-0.338416	0.340353	0.283596	0.468072
PRPH	H200004366	-0.524728	-0.228293	-0.218729	-0.562374	-0.789826	-0.789964	-0.853159	-1.24074	-0.772097	0.203899	-0.0328506	0.484653	0.390853	0.438479	0.42977	-0.217637	-0.228837	-0.10978
opHsV0400008470	opHsV0400008470	0.388481	-0.219875	0.907459	-0.831516	-0.0382895	0.212656	-0.160788	-0.535251	-0.122385	1.28703	0.96907	1.18479	0.772292	1.15045	1.14559	0.542784	0.197238	0.426863
LOC730322	opHsV0400002385	-0.37371	-0.382053	-0.824749	-0.562857	-0.790753	-0.851862	-0.764799	-0.498098	-0.495858	0.459087	-0.10346	0.400113	0.165631	0.108115	0.212898	0.0840717	-0.0710637	0.182273
opHsV0400007502	opHsV0400007502	-0.5277	0.064361	-0.656676	-1.28128	-1.34199	-1.41981	-0.147843	-0.00912365	0.137124	0.548699	0.649934	0.739421	0.0623003	-0.0597411	0.267928	0.386068	0.47983	0.625556
opHsV0400003543	opHsV0400003543	-0.470221	0.667028	-1.36033	-0.179686	-0.592864	0.186445	0.318648	0.460303	0.119415	2.05398	2.2633	2.25858	2.30161	2.4018	1.65057	0.883953	0.797038	0.896322
FOXP2	H300022873	-0.702029	-0.400924	-1.21821	-0.730392	-1.05116	-1.01076	-0.638544	-1.06371	-0.881449	-0.159226	0.0819473	-0.0307075	0.0647251	0.0179724	-0.316341	-0.272711	-0.329701	-0.0637899
SMTN	opHsV0400006230	-0.0443892	0.135797	-0.924241	-0.466331	-0.445358	-0.387381	0.00233035	-0.200123	-0.369587	0.889781	0.696502	0.917819	0.5094	0.399565	0.610074	0.606565	0.258981	0.637362
APOB	H300011103	2.84804	2.77769	1.41896	2.76406	1.81542	2.26318	1.53994	2.27743	1.85497	3.69054	4.16021	3.85053	3.99794	4.36517	3.4718	2.9028	2.31775	2.96492
H1FX	opHsV0400002679	0.406133	0.192813	-0.625941	-2.09013	-2.08149	-1.69707	0.0957913	-0.43826	-0.266199	0.163481	1.13953	0.532981	0.310755	0.377639	0.284678	1.02385	1.57629	1.39049
SH3PX3	H300021397	-1.21545	-1.24358	-2.50642	-1.44713	-1.85638	-1.93295	-1.31465	-1.36669	-1.19559	-0.14908	-0.319808	0.260004	-1.07126	-0.528614	-0.527865	-0.261689	-0.493986	-0.0340856
ITGB7	opHsV0400003152	0.345526	0.847631	0.794195	0.146192	-0.342141	-1.10113	0.201046	0.687883	0.168486	1.35878	1.58828	1.38372	1.71656	1.23774	0.701984	0.974125	0.999964	2.20742
H300007962	H300007962	0.903525	0.553098	-1.63462	-1.40232	-0.889265	-1.09302	-0.191083	-0.152988	-0.0911668	0.244234	2.20473	2.02436	0.982441	0.36584	0.671966	1.54772	2.28998	2.23299
SLC39A5	H300003794	0.228131	0.821233	0.23001	-0.0490126	0.462401	-0.0135246	0.39032	0.514975	0.598177	1.3159	2.48658	2.26139	2.45135	2.508	1.8214	1.10337	0.762039	1.03461
Q5TGB9_HUMAN	opHsV0400007985	0.352959	1.57138	-0.0591657	-0.358709	-0.422512	-0.0303425	0.476748	0.483439	0.622469	1.60868	2.32786	2.33507	2.03096	1.87335	1.50343	1.23797	1.05451	1.17174
atc02	atc02	-0.317631	0.0877897	0.0878875	-2.47058	-1.63281	-3.17376	-0.913857	-0.650839	-0.134542	0.535768	0.90458	1.0939	0.749601	0.261219	0.517454	0.817917	0.663685	0.800155
NP_001013723.1	opHsV0400008538	0.0740666	0.91454	0.364884	-0.540868	-0.461145	-0.122225	0.422445	0.339788	0.557106	1.17695	1.44844	1.61113	1.03324	0.686866	0.827038	0.934206	0.95277	1.01239
PABPC4	H300012171	-0.727198	-1.16922	-1.90092	-1.20272	-0.861392	-0.674634	-1.45253	-1.84483	-1.21789	-0.181987	0.470529	0.24513	0.0828015	-0.369063	-0.206365	-0.391187	-0.227404	-0.216995
LENG8	H300021132	-1.35012	-0.849892	-0.547387	-0.528871	-1.22239	-0.251157	-1.12098	-1.39775	-0.835994	-0.322628	0.795981	0.555074	0.184396	0.840231	0.0608154	-0.158251	-0.365534	-0.15272
NP_001030016.1	opHsV0400002028	0.0533655	-0.333785	-0.978587	0.0130532	-0.635026	-1.01901	-0.547533	-0.342147	-0.296821	0.606059	0.975923	-0.358601	0.553996	0.314606	-0.234978	0.318953	0.331306	0.146463
NP_056350.1	H300012382	-0.0618659	-0.582737	-1.59344	-0.68061	-0.762515	-0.70353	-1.14956	-1.15822	-0.952952	0.123985	0.0792662	0.0811062	-0.158851	0.213158	0.333415	0.232324	0.384837	0.470201
ZNF608	H300017525	-1.93516	-2.17995	-0.971251	-2.50488	-2.81446	-2.26591	-2.26204	-2.67858	-2.21708	-0.683859	-0.185286	-0.00212828	-2.1312	-2.30865	-1.58086	-0.381189	-0.338194	-0.0862938
ZNF598	opHsV0400005769	-0.559471	-0.540559	-0.520455	-0.601181	-0.785003	-0.309038	-0.385396	-0.526348	-0.513885	0.253757	0.546554	0.593987	0.336392	-0.240537	-0.197868	0.427682	0.443717	0.770112
HLXB9	H200004364	-0.311576	0.298929	-0.199855	-1.88706	-1.24955	-1.56543	-0.131675	-0.601481	0.0797776	1.92454	2.1078	1.75813	1.39159	1.3652	1.61224	0.157135	0.226566	0.356136
DSG2	H200010650	-1.02193	0.831436	0.595897	-0.171141	-0.168556	-0.327082	1.55604	1.27786	1.67429	1.20578	1.50488	1.86596	1.42169	2.1516	1.21074	2.28688	2.09196	2.02928
F2	opHsV0400005896	1.0182	0.874116	0.129763	1.02898	1.07178	0.585222	0.52082	0.398387	0.649738	2.01801	2.23085	2.06589	2.15771	2.06922	1.97186	1.01805	0.909574	1.10772
opHsV0400001285	opHsV0400001285	0.304001	0.163063	-0.0571252	-0.387006	-0.202095	0.0533739	0.00886483	-0.159839	-0.0505745	0.431932	1.04608	1.05007	0.726084	0.566572	0.646478	0.79331	0.877972	0.742431
FEZ1	H300002182	1.17186	0.0393229	-0.710699	-1.7436	-0.938488	-3.53149	1.26512	0.29841	1.74573	1.81535	2.44018	2.15049	1.20002	1.99763	1.15053	1.53228	2.01209	2.64798
CABIN_HUMAN	H300022754	-0.173367	-0.615027	-0.495431	-0.531443	-0.773123	-0.595935	-0.685653	-0.84827	-0.49521	0.210823	0.490738	0.633774	0.846151	-0.19693	0.00846492	0.211365	0.618027	0.0807975
FSCN2	opHsV0400002872	-0.0672768	-0.377234	-0.995625	-0.977854	-1.23076	-1.45346	-1.50342	-1.59168	-1.60404	0.0619219	0.0541678	0.0134223	-0.139408	0.650308	0.263111	-0.0934021	0.217274	0.129762
TOM1L2	opHsV0400002739	-0.844783	-3.19205	-1.84198	-2.4683	-1.87813	-3.04709	-2.09745	-1.86374	-5.694	-0.291425	-1.08934	-0.596124	-0.096515	-0.0884937	-0.248701	-0.626635	-0.667304	-0.507724
TH1L	H200001009	0.558226	0.139365	-0.674457	0.559426	0.457418	0.167582	-0.544295	-0.125453	-0.386263	1.15359	1.23956	1.28828	1.17933	1.17336	0.889036	0.574818	0.602401	0.6297
opHsV0400009576	opHsV0400009576	-0.50493	0.792597	0.165877	-0.734792	-0.637531	-0.119352	0.288795	0.124462	0.226593	1.25846	1.02737	1.31226	0.98405	1.12191	0.991111	1.09404	0.703863	1.0536
ACOT11	opHsV0400004228	-1.08723	-0.231602	-0.345157	-1.40575	-1.12679	-2.00347	-0.778706	-1.87402	-1.68529	0.0259363	0.0788052	0.263389	-0.0408349	-0.121503	-0.0128043	-0.193412	-0.10573	-0.45643
TRIM45	H200010037	0.763124	1.00515	0.140688	0.933448	0.760117	0.898741	0.637029	0.768675	0.926101	2.30783	3.00731	2.74839	2.72314	3.12499	2.13944	1.4264	1.02422	1.36724
C21orf56	H200019642	0.0974304	0.552905	-0.410947	-0.51336	0.0535449	-0.242241	0.52464	0.130456	0.447569	1.17278	1.30192	1.07143	1.07873	0.996924	0.804686	0.855818	0.74631	1.0425
opHsV0400010126	opHsV0400010126	-0.735082	-0.364119	-0.606308	-2.30476	-1.33655	-1.90807	-1.04699	-1.12389	-1.06725	0.546823	0.546582	0.61543	0.243907	0.465268	-0.455825	-0.545322	-0.48993	-0.373354
OR2W5	opHsV0400006007	-0.233871	1.35195	0.233839	-0.216503	-0.52748	0.0324294	-0.316984	0.0313156	-0.170198	1.80097	1.90922	2.1358	1.84665	1.88035	1.36796	0.671229	0.420874	0.427346
VKORC1	H200019122	-0.240053	0.561325	-1.68726	-0.291899	-0.592836	-0.386603	-0.418359	-0.31894	-0.344763	-0.128119	0.841102	0.786685	1.0384	0.929485	0.750113	1.35249	1.67409	1.45022
opHsV0400007310	opHsV0400007310	0.370731	1.64741	0.719161	0.545837	0.437935	0.488003	0.78425	1.1594	0.872604	2.9994	3.1333	3.16385	2.8033	3.51149	2.37773	1.23018	1.25983	1.77771
Q6ZT74_HUMAN	opHsV0400003497	-0.981492	-0.65144	-0.361851	-1.19883	-1.34474	-0.68034	-0.787489	-1.17963	-0.737387	0.228961	0.123912	-0.0626612	0.044755	0.050979	0.258508	-0.189309	-0.26143	-0.222038
opHsV0400010146	opHsV0400010146	-2.51466	-0.695388	-0.848159	-2.42971	-2.48051	-2.51167	-2.01361	-2.65264	-1.5506	-0.69214	-0.330749	-0.0335243	-0.244968	0.0938544	-0.676891	-1.00867	-1.04459	-1.16137
H300004924	H300004924	-0.152492	-0.555668	-2.02832	-1.83141	-2.02576	-2.38382	-1.40774	-1.57286	-1.74244	-0.457889	0.232038	0.50215	-0.509563	-0.596651	-0.631753	0.705151	0.929573	1.28896
RPS2	opHsV0400003898	0.36255	0.269634	-2.59431	-0.281456	-0.155848	-0.192815	-0.751292	-1.13879	-0.486588	0.592981	2.61288	2.35807	1.13044	0.5742	1.36735	1.60709	2.50981	2.39131
ZSCAN2	H300001987	0.303383	1.40293	0.0281847	1.09978	0.735143	0.938326	-0.045932	0.0535706	0.215872	1.90571	2.40889	2.59819	1.93654	2.67887	1.7536	0.862571	0.867931	0.848376
FLJ40722	H300008902	-0.475361	0.124528	-0.639702	-0.930495	-0.695056	-0.874591	-0.647347	-0.701966	-0.477164	-0.113419	0.628146	-0.0592441	-0.254298	-0.0052253	-0.209459	-0.0566931	0.22412	0.0797818
opHsV0400004415	opHsV0400004415	0.041491	1.18127	0.707563	0.200271	0.149655	0.811595	-0.269708	0.294376	0.266781	2.18523	2.0202	2.23323	1.97601	2.16132	1.40797	0.893558	0.672572	0.937969
opHsV0400002520	opHsV0400002520	-0.48581	0.213408	-0.123099	-1.46408	-1.39873	-1.21204	-0.157274	-0.650303	-0.064063	0.935548	0.800743	1.08431	0.601301	0.977674	0.708635	0.410346	0.300769	0.455912
PLEKHJ1	H200008167	-0.466118	1.39053	-0.278766	0.623288	0.699393	0.173347	0.525973	0.0549165	0.654042	2.33384	3.0133	2.8194	3.02515	3.4057	1.38618	1.13425	0.82993	0.97274
RGPD3	opHsV0400003228	-0.774198	0.0528203	-1.29807	-1.09656	-0.287979	-1.26243	-0.623614	-1.36712	-1.83274	0.16107	0.428565	-0.0560476	0.181622	0.312249	0.434057	-0.149967	-0.265569	-0.0348724
SLC12A9	H300016808	-0.813886	0.58904	0.17019	-2.04555	-1.41254	-1.53103	-0.654738	-0.346808	-0.22957	1.09874	1.02368	1.88915	0.66054	0.95042	0.493984	0.387139	0.187021	0.354481
Q8N9W7_HUMAN	H300012229	0.555687	1.66754	1.12892	0.856117	0.849284	1.7212	0.903983	0.668895	0.763303	3.43954	4.36347	4.36317	4.24351	4.65042	2.97249	1.45847	1.3445	1.20511
opHsV0400004781	opHsV0400004781	-0.383626	0.278943	0.831047	0.00501136	0.0635056	-0.23811	0.348457	0.124729	0.173625	2.0993	2.14827	2.92877	1.9598	2.88298	1.51062	0.812567	0.315303	0.788188
RHOB	H200014980	-0.520872	-0.224725	-0.670765	-0.782214	-0.502739	-0.324284	-0.207809	-0.6783	-0.520855	0.554181	0.699008	0.550898	0.358535	0.386198	0.0451973	0.11707	0.0468525	0.205137
CDCA5	H200003232	0.279708	0.295528	0.222499	-3.06288	-2.12315	-3.19249	-0.276275	-0.509923	0.163424	1.13953	1.69671	2.17622	0.604343	1.02373	0.407864	0.647603	0.689646	0.833339
ELF3	H200007656	0.340969	1.18504	0.79555	0.476093	0.274821	0.466698	0.506195	0.770745	0.801117	1.83968	2.38373	2.49998	1.73369	1.364	1.77112	1.24899	0.880516	1.33537
LOC197350	H200018386	-0.436406	0.451274	-0.053298	-3.04678	-2.30396	-2.04643	-0.351919	-0.722239	-0.0886786	0.944571	1.18713	2.29801	1.07243	1.00905	0.609649	0.490359	0.418536	0.846586
Q8TAS2_HUMAN	H300003509	-1.35817	-0.183336	-0.374491	-4.42225	-2.22532	-3.84715	-1.38839	-1.30406	-0.230914	-0.157426	1.43092	0.979842	0.898337	0.185365	0.465339	0.50406	0.459243	0.62433
H200011274	H200011274	-0.0292363	1.05349	0.191817	-1.04094	-0.816662	-0.707814	0.214618	0.333152	0.493278	1.61445	2.65771	2.7266	2.15306	2.41537	1.6421	1.09474	0.672792	0.910531
NCAM1	H300020426	-0.94154	-1.17391	-0.706375	-0.652754	-0.654138	-0.994041	-0.701109	-0.632824	-2.33981	0.646925	0.465285	0.361953	0.410863	0.570756	0.258124	-0.217274	-0.448441	-0.0668886
KHDRBS1	H300011869	0.329699	1.30953	0.414924	0.587496	0.509822	0.10451	0.562512	0.428046	0.663607	1.39601	2.45017	2.055	2.23214	2.37946	1.46518	1.06572	0.911696	1.04688
Q8WVB2_HUMAN	H300006261	1.00252	1.49784	0.130714	-0.7255	-0.708407	-0.164129	0.559267	0.593593	0.627759	1.26003	2.47092	2.15988	2.14791	2.43138	2.00336	1.62469	1.63934	1.74756
CDC25B	H300019102	-0.0616216	0.0576387	-0.519241	-0.501191	-0.450583	-0.242355	-0.331189	-0.361245	-0.714051	0.46048	0.772798	0.676365	0.333801	0.0760253	0.255109	0.813834	1.14025	0.797345
NKX2-3	H300000382	-0.0694367	-0.387204	-0.760189	-0.741014	-1.06706	-1.18084	-0.268213	-0.431896	-0.0193768	0.54988	0.286828	0.427641	-0.18306	0.289105	0.0782006	0.389768	0.223334	0.542178
THRAP5	H200004110	-0.500505	-0.190345	-0.378373	-1.14274	-0.505101	-1.21263	-0.367693	-0.342533	-0.183541	0.23718	0.651965	0.609201	-0.108879	0.0833648	0.228011	0.113741	0.201381	0.438152
GYG2	H300019710	0.876801	0.261064	-0.117212	-0.353264	-0.773267	-0.500711	0.0181154	0.205421	0.0246427	1.02228	1.02301	0.982518	0.831891	0.646679	0.809788	0.810315	0.779068	1.06781
ERBB2	H300020181	0.31589	1.23493	0.338172	-0.0368241	-0.575884	-0.0142719	-1.14748	0.164836	0.209397	1.34358	1.70467	1.48329	0.977368	1.16277	1.14029	0.763084	0.789429	0.685974
HMGN2	opHsV0400007050	-0.730863	0.620986	-0.528088	-1.37323	-1.31924	-1.11657	-0.443274	-0.756621	-0.489016	0.750202	0.60406	0.702483	0.326627	0.508731	0.10975	0.223786	0.281772	0.487004
XG	H200004448	-0.890068	-0.22403	-1.84865	-0.532625	-0.965605	-1.24103	-0.880288	-1.44443	-1.66495	0.095921	-0.0516881	0.166334	0.138198	-0.0636371	0.0941674	0.187556	-0.436158	-0.235976
opHsV0400010089	opHsV0400010089	-0.323981	4.31e-15	-0.761558	-1.5431	-1.5551	-0.983199	-0.280152	-0.17748	-0.366021	1.63366	1.73215	2.04983	1.70387	1.56629	1.17769	0.0856536	0.198161	0.374803
Q5SQ13_HUMAN	opHsV0400007207	0.213248	1.05079	0.619484	0.663618	0.518151	0.547575	0.575697	0.550005	0.71568	3.04808	2.97443	2.99775	2.56496	3.12156	1.67826	1.30895	0.920768	1.20847
SCAP	H200006512	-0.416381	-0.471666	-0.667063	-0.831208	-0.430793	-0.104444	-0.228228	-0.406358	-0.355977	0.0826869	0.961102	0.810026	0.214963	0.15452	0.177825	0.775803	0.619547	1.0885
CGB5	H300019266	-0.122533	0.905394	0.303315	-0.295628	-0.366203	-0.110359	0.244797	0.489914	0.428018	1.32154	1.57355	1.41807	1.01326	1.51037	0.658778	1.08733	0.993459	0.971139
ZC3H7B	H300001126	-0.399646	0.198171	-0.187347	-0.937784	-1.13807	-1.08399	-0.195906	-0.403325	0.098266	0.500331	0.826863	0.875562	0.605071	0.440449	0.633227	0.595479	0.376693	0.396135
JAKMIP1	H300014824	-0.151358	0.754368	-0.301429	-1.66126	-1.54346	-1.18377	-0.463339	-0.663916	-0.1778	1.25701	1.00361	1.15269	0.931561	0.968073	0.540133	0.460412	0.35972	0.572888
LY6D	H300005511	0.125833	0.636226	-0.0443943	-1.55253	-0.822896	-0.887952	-0.190676	-0.27789	-0.152482	1.41911	1.23735	1.2707	1.03969	1.11482	0.936344	0.582382	0.19684	0.792942
LTBP3	H300022455	-0.635671	-0.183312	-1.81991	-1.16277	-1.10423	-0.558115	-0.352345	-0.362636	-0.165382	-0.162008	0.613639	0.56293	0.28082	-0.107033	-0.0141984	0.758399	0.959237	1.08609
CD247	H200010770	-0.967317	-0.39993	-0.760535	-0.911913	-1.14106	-0.844591	-0.212676	-0.333277	-0.368836	0.144728	0.170154	0.309787	-0.00744781	0.0229532	-0.129483	0.28547	0.0663748	0.281538
POLRMT	H200013913	-0.384182	-0.229274	-0.692118	-1.78672	-1.6153	-1.15758	-0.673779	-1.14236	-0.44246	-0.264834	0.320957	0.318327	0.177539	-0.045058	-0.119444	0.450275	0.656988	0.842323
PYCR1	H300012608	1.04603	0.576493	-2.30151	-0.231646	-0.334985	-0.155304	0.43565	0.449839	0.263442	1.86119	2.31011	2.1464	1.43134	2.16003	1.97806	1.53622	0.932101	2.38284
MRPL28	H300003922	-0.556425	0.694435	0.329191	-1.8751	-1.27423	-1.33576	-0.129376	-0.296362	0.198057	0.83645	1.88157	2.09384	1.48626	1.44954	0.710483	0.648281	0.399425	0.83697
SDCCAG8	H300022258	-0.857005	0.607786	-0.36762	-0.576772	-0.696547	-0.326669	-0.547408	-0.868318	-0.225513	0.425638	0.907134	0.695191	0.0257533	0.352648	0.12987	0.638828	0.459764	0.603392
TUBB2B	H300000100	1.94515	1.59405	0.653866	1.23737	0.952809	0.975796	0.446378	0.624904	0.636078	2.34033	3.14746	3.27922	2.48275	3.05395	1.66633	1.74017	1.48683	1.65873
CALR	H300004750	-1.81656	-2.17222	-3.98599	-4.75271	-3.48033	-4.71298	-4.2229	-4.68149	-3.14398	-2.26636	-0.635022	-0.176226	-2.19797	-2.40409	-2.54559	-0.55501	0.338877	-0.201392
opHsV0400001609	opHsV0400001609	3.78469	3.52798	3.24447	5.00386	4.22017	4.72553	3.00278	3.27256	2.29118	5.49861	6.35066	5.66806	5.37102	6.037	4.75032	4.57612	4.56883	4.27991
FAM63A	H300008544	0.0555906	0.150875	0.794172	-0.748757	0.294314	-0.756477	0.203925	0.0370095	0.450757	1.0162	1.2903	1.58203	0.926397	1.0952	1.36825	1.13411	1.22	0.749596
PRRG2	H200004292	-0.457089	0.22252	0.21113	-0.816485	-0.708338	-0.590047	-0.0807735	-0.205698	-0.0146041	0.905051	1.48794	1.20544	0.856281	0.465897	0.650237	0.39299	0.227211	0.415521
MRPL38	H300022513	0.166774	-0.201276	-0.683681	-0.732655	-0.195773	-0.316522	-1.0459	-0.825588	-1.26542	0.367379	0.502224	0.728419	0.385327	1.32077	0.737615	-0.247236	-0.0979655	-0.392518
ALDH3A1	H300017726	0.379091	0.949678	0.164221	0.911699	0.500352	0.601482	0.398244	0.578146	0.274253	2.34398	2.21811	2.35867	1.84854	2.44329	1.74572	1.01315	0.939377	1.08535
GPT2	H300014038	1.00966	0.897565	0.608771	0.88542	0.699059	1.01287	0.00691679	1.21759	1.10898	2.61614	2.81899	2.89312	1.97709	3.08742	2.13457	1.38448	1.44866	1.52713
LRFN4	H200011987	-0.0806935	0.863655	0.39263	0.00217355	0.0876391	-0.0161834	0.331291	0.653328	0.64744	2.25584	2.87407	2.79359	2.55748	3.90212	2.48173	0.842534	0.951462	1.31856
opHsV0400009777	opHsV0400009777	0.662728	2.1168	1.13835	0.132201	0.4183	-0.881063	1.42348	1.3058	1.41998	2.88984	3.45861	4.09757	2.70998	3.46427	2.0866	1.96531	1.74669	1.98071
SCARF2	opHsV0400003562	0.031346	-1.40418	-0.811837	-1.62548	-1.88445	-1.18137	-1.31992	-0.751719	-0.838844	0.197588	0.20591	0.122644	0.295194	-0.212537	-0.34001	0.0427023	-0.029629	0.10151
OBSCN	H300022257	0.31213	0.172129	0.463894	0.617022	0.367836	0.047753	0.353015	0.48471	0.671557	1.32178	1.63072	1.47002	1.2986	1.64261	1.36244	0.89926	1.02554	1.08909
opHsV0400011344	opHsV0400011344	0.090797	0.961917	0.0609431	0.134473	-0.168538	-0.0661061	0.344194	0.142022	0.621411	1.21522	1.48097	1.77205	1.62143	1.37545	1.0268	1.03231	0.968339	0.967374
NP_001073930.1	opHsV0400001057	-0.654974	0.188189	-0.695577	-0.695875	-0.562028	-1.21024	-0.178947	-0.0837523	-0.104974	1.47243	1.5937	1.94705	1.23209	0.962156	0.901136	0.556162	0.151809	0.414154
PERP	H300010038	-0.176524	0.120746	-0.50232	-0.333826	-0.322428	-0.194707	0.546505	-0.268215	0.336428	1.17379	1.02413	1.06847	0.481736	0.724017	0.750155	0.775775	0.606428	0.945442
PPBPL2	opHsV0400001340	-0.371312	1.34962	-0.773811	0.398352	0.175949	0.800282	0.0945684	0.29036	0.390738	1.98679	2.42849	2.64047	2.11745	2.61322	1.68314	1.1725	1.00998	1.24106
CXCL12	H300000172	-0.0575086	-0.518836	-2.80582	-1.859	-0.0680003	-1.5056	-0.447103	-0.50442	-0.636847	0.584128	0.702297	0.272455	0.115901	0.170201	0.336644	0.772055	0.85507	1.01108
TRIP13	H300018499	0.955559	-0.131503	0.540366	0.289845	-0.627565	0.0845953	0.971602	1.01259	0.805648	1.09263	1.52268	1.40205	0.903749	0.842278	0.984205	2.90226	2.92739	2.33103
LAMA5	H200002022	-0.090082	0.794478	0.255271	-0.348061	-0.157151	-0.584224	-0.172929	0.203046	0.0434217	1.23434	1.19661	1.44318	1.15792	0.738045	0.123625	0.998207	0.566854	0.931677
opHsV0400009188	opHsV0400009188	0.343329	0.416264	-0.297935	-0.991249	-1.13168	-0.92511	0.277049	0.26351	-0.362448	0.70164	1.2323	1.17527	0.694343	0.798509	0.797397	0.89149	0.990596	0.65662
opHsV0400004851	opHsV0400004851	-1.74487	-0.628821	-1.06013	-1.15215	-1.58617	-2.22414	-0.836209	-1.44043	-0.998833	-0.0689934	-0.128481	0.0894429	-0.514061	-0.0851341	-1.08878	-0.285205	-0.654829	-0.219046
opHsV0400012078	opHsV0400012078	0.391758	0.995006	0.73825	-0.129519	0.317107	0.393423	0.575377	0.852069	0.864877	3.0716	3.22192	2.9624	2.18329	3.47135	1.92663	1.37715	1.21292	1.20491
STX10	H200004649	-1.46149	0.107402	-0.375932	-1.38807	-1.68317	-0.408097	-1.09126	-1.30497	-1.14022	2.24483	1.94247	1.82266	1.43065	0.780223	0.651443	-0.807014	-0.250768	-0.238612
MANEAL	H200001556	-0.58208	0.73349	0.809352	0.121831	-0.142098	-0.306613	0.220557	-0.302072	0.332373	1.47964	2.57005	2.54752	2.08965	2.69146	1.29877	0.799	0.559732	0.4247
opHsV0400005701	opHsV0400005701	2.76578	4.72041	2.37875	3.22419	2.26324	2.55004	1.81279	2.12384	1.69642	4.35635	5.28884	5.40058	4.12826	5.6391	3.71461	3.07504	3.4325	3.1834
NUMA1	H300011185	-0.821474	-0.0833147	-0.988303	-0.455797	-0.168972	-0.678052	-0.51906	-0.772755	-0.666181	0.464302	0.553626	0.464041	0.115008	0.10968	0.0826257	0.702983	0.711452	0.494578
OR51H1P	H300007894	-0.813581	0.181079	-0.264376	-1.23684	-1.08596	-1.89614	-0.653658	-0.424172	-0.689752	0.165913	0.21493	0.522542	-0.177298	-0.195635	-0.326388	0.805594	0.835211	1.07217
KRTAP21-2	opHsV0400002703	-0.0503609	1.19785	0.426375	0.801191	0.508623	0.664594	-0.03263	0.258405	0.294906	2.34126	2.3269	2.58588	1.66744	2.83062	1.49788	1.0529	0.919098	1.0255
MMP23A	H300018406	-0.601932	-0.200821	-0.710866	-1.49096	-1.07352	-1.11487	-1.85669	-1.31705	-1.28999	0.235956	0.0406603	-0.23547	-0.119448	0.0629315	0.021375	-0.260399	-0.437871	-0.187814
opHsV0400010007	opHsV0400010007	-0.0946595	0.303398	0.694023	-2.11278	-1.36002	-1.57437	-0.862133	-0.26859	-0.125456	1.16908	1.28619	2.05521	1.49713	2.17038	1.12366	0.596803	0.585912	0.811122
PYCR1	H200006647	-0.865327	-0.269066	-1.20611	-0.962621	-0.849926	-0.908984	-0.430407	-0.82362	-0.416482	0.17537	0.118294	0.150539	0.134592	0.0469366	0.0771737	-0.00115727	-0.0222887	0.202227
H300013520	H300013520	-1.07269	-0.790591	-0.986933	-1.22742	-0.764008	-0.875111	-0.53166	-0.722045	-0.944102	0.224425	0.34988	0.52706	0.131124	0.0536682	-0.0644575	-0.170975	-0.285961	-0.103142
TBC1D17	H200019151	-0.580143	0.239657	-0.000943	-1.36725	-1.29962	-1.27682	-0.338639	-0.325653	-0.0186629	0.492503	1.49039	1.31742	0.3537	0.286949	0.0948026	0.354948	0.16496	0.220393
DMRTC_HUMAN	opHsV0400002815	-0.239364	0.7047	0.0679981	-0.865034	-1.21109	-0.756738	-0.21114	-0.113629	0.136821	1.34427	1.71552	1.89512	1.18337	1.42169	1.09818	0.543453	0.46337	0.525753
opHsV0400011615	opHsV0400011615	0.238543	0.794046	0.341952	-0.276066	-0.542444	-0.362215	-0.0947334	-0.101056	0.164012	0.969374	1.0688	1.1679	0.833724	0.90189	0.876543	0.769898	0.624944	0.859286
TCF20	H200014915	0.925206	1.1652	1.87751	3.21049	2.35653	2.4487	1.67974	2.22051	1.5748	2.85473	3.86262	3.30141	3.99713	4.52215	3.85814	2.42928	2.64286	2.54125
opHsV0400004472	opHsV0400004472	0.448621	2.06828	0.139534	1.46484	1.34597	1.8723	0.457328	0.559841	0.912111	2.39765	3.69733	3.48096	3.81352	4.13339	2.65472	1.46651	1.27746	1.57355
Q9NPS2_HUMAN	opHsV0400001218	-1.03359	-2.3053	-0.765012	-0.803936	-1.35365	-0.728817	-2.89425	-0.775153	-2.03416	0.0508789	0.208901	0.222763	0.0384021	0.136434	0.0244521	-1.66378	-0.278955	-0.802964
GTF2IRD2B	H300013465	0.215206	1.16092	0.211935	-0.171487	-0.21728	-0.185201	-0.00168096	-0.076418	0.257089	2.60184	2.79435	2.59011	2.61622	2.81229	1.42234	0.642707	0.141321	1.05025
DBN1	H200010322	-0.295878	0.463235	-0.226754	-1.1097	-0.28417	-0.789391	-0.241191	0.347885	0.356261	0.440129	0.899214	0.653358	0.448962	0.341303	0.375744	1.0557	0.873408	1.5148
LOC285053	H300004059	0.420121	0.845784	-1.52798	0.275646	0.565368	0.251172	-0.83857	-0.734338	-0.84924	1.21338	1.61993	2.59551	2.18315	1.85696	1.195	1.03701	1.59779	1.12994
opHsV0400012445	opHsV0400012445	-0.131077	0.778013	0.112284	-0.478119	-0.223971	-0.315448	0.475036	0.188775	0.622147	1.41055	2.11385	2.28147	1.61379	2.1464	1.22517	0.950504	0.864283	1.00047
ERVWE1	H300000109	0.552953	1.39397	0.550311	0.923515	0.570308	0.590542	0.83589	1.00499	1.1448	2.6497	3.09087	3.62146	2.74459	2.85605	2.22526	1.58706	1.30851	1.72585
ADD1	H300019937	-0.939603	-0.262357	-0.359828	-1.62461	-1.22095	-1.34602	-0.713874	-0.707464	-0.276847	-0.0896337	0.229714	0.835082	-1.20804	-0.436356	-0.627225	0.456302	0.175152	0.319679
H300006904	H300006904	0.908655	0.95316	1.68602	-1.67693	-0.571733	-0.456096	-0.336394	-0.526993	-0.523063	1.28347	1.93368	1.97084	1.03766	1.79289	0.861397	1.39708	1.4982	1.72247
TAF6	H300010903	-0.381797	-0.0763249	-0.63659	-0.443993	-0.420413	-0.349952	-0.317381	-0.603546	-0.262528	0.550205	0.500644	0.444784	0.481015	0.126695	0.137674	0.365852	0.194067	0.216632
opHsV0400012530	opHsV0400012530	0.279146	0.802145	1.24531	0.302012	0.108059	0.536025	0.987867	1.1625	1.1513	2.18192	2.0239	2.12213	1.89774	2.46975	1.88294	1.6835	1.65554	1.83661
Q5T7B9_HUMAN	H300000439	0.0962572	0.613414	0.114928	-0.179039	0.0512423	0.159199	-0.00801292	-0.212699	0.0553484	1.3127	2.10173	1.85138	1.77029	1.82609	0.727916	0.668152	0.628546	0.461752
HPS1	H300018794	-0.706784	-1.15503	-1.98813	-0.676468	-0.861399	-1.45195	-1.56614	-1.67013	-1.85422	0.353818	-0.6168	-0.251483	0.00769136	0.354944	-0.0433061	-0.967586	-0.666257	-1.2818
Q8TBR1_HUMAN	opHsV0400010151	1.09012	0.857553	-0.964567	-0.896795	-1.28326	-0.963603	0.414488	0.659553	0.371648	0.47645	2.65971	2.16777	1.35956	0.597485	0.829596	1.74946	2.53764	2.44456
B3GNT1	H200001653	-0.337754	-0.137842	-0.494886	-0.549135	-0.877166	-0.816641	-0.477632	-0.780402	-0.34976	0.283103	0.295573	0.0739272	0.0866681	0.263393	-0.0754653	0.276182	0.244001	0.287109
LYSMD4	opHsV0400004124	0.130282	0.363092	0.69998	0.104084	0.166004	0.235205	0.253614	-0.172182	0.298466	0.948587	1.26436	1.82016	0.982071	1.05438	1.0979	0.599045	0.662207	0.638811
DHPS	H300012451	-0.291944	-0.25153	-0.41535	-1.17311	-1.53358	-1.21547	-0.192758	-0.343068	-0.0929557	0.165445	0.101105	0.530524	0.124673	0.504791	0.146321	0.729834	0.808677	1.19929
ZNF628	opHsV0400003335	-0.485744	-0.332788	-0.706551	-0.909546	-0.806753	-0.900406	-0.611658	-1.06697	-0.789572	0.0595628	-0.062981	0.218154	-0.132202	0.206623	0.136757	0.00544811	-0.126419	-0.0272958
NP_001018092.1	H300002448	0.126669	0.873295	0.0937483	-0.393449	0.107291	0.194514	-0.234475	-0.116471	-0.0324825	1.06047	1.30656	1.25373	0.824641	0.83651	0.656685	0.76157	0.513948	0.677616
RELN	H300020346	1.46267	1.59352	-0.115353	0.325143	-0.321074	-0.291392	0.139261	0.491547	0.659106	2.9879	3.17664	3.06086	2.66394	2.5646	0.25389	1.37396	1.04985	1.76368
TRIM47	H200009574	-0.696663	-0.601768	-0.671535	-1.18688	-0.978476	-1.40294	-0.41627	-0.674838	-0.63126	-0.304979	0.239385	0.109082	-0.479836	-0.505751	-0.285495	0.197296	0.450514	0.352847
H300009162	H300009162	-0.465617	0.528653	-0.0158972	-0.700684	-0.771796	-0.662436	-0.334069	-0.332433	-0.0848448	0.838246	0.769744	1.22983	0.999467	0.882264	0.74595	0.634505	0.351581	0.501812
FCRLB	H300007321	-1.29218	-2.26686	-0.468376	-1.59998	-1.56316	-2.45158	-2.10022	-2.46676	-2.27185	-0.21615	-0.389912	-0.277586	-1.01084	-0.629018	-1.29496	-0.31731	-0.373251	-0.527188
PCTK3	opHsV0400005542	-0.880898	-1.55906	-0.567345	-0.908155	-0.532589	-1.42249	-1.739	-1.96399	-2.67007	-0.0522687	-0.420751	-0.0769778	0.0651812	-0.0386753	-0.158389	-0.444479	-0.479139	-0.454057
H300017185	H300017185	0.920799	1.07106	1.96376	0.515966	1.75136	1.65819	1.24222	1.65585	1.14834	3.30985	3.36374	3.92531	3.86821	4.47646	3.75997	1.79321	1.77574	2.05541
GOLGA2LY1	H300021333	0.311507	0.960883	-0.0820606	-0.3757	-0.246062	-0.805539	-0.0825015	-0.170006	0.0508763	1.4323	1.54002	1.89979	1.77431	2.14781	1.59612	0.751111	0.555972	0.841268
SLC6A8	opHsV0400001922	-0.561603	-0.158511	-0.949648	-1.25674	-1.4945	-1.15434	-0.712982	-0.739426	-0.371479	0.144458	0.310659	0.0889608	0.0973597	0.00544869	-0.399977	0.084345	0.290486	0.129089
SLC5A2	H300009392	0.00750692	-0.487403	-0.193538	-0.473237	-0.811554	-0.413055	-0.448071	-0.691627	-0.375455	0.423755	1.26539	0.359558	0.19686	0.272449	0.568457	0.603855	0.924876	0.718986
opHsV0400004904	opHsV0400004904	-0.296056	-0.395922	-1.31424	-1.7612	-1.71282	-1.13513	-1.00998	-1.4237	-0.984537	0.423253	-0.436135	0.171706	-0.156797	-0.199738	0.306036	-0.000506	0.0379332	0.0291195
ULK2	opHsV0400004825	-0.804961	-1.7226	-0.79721	-0.715287	-1.30016	-0.85088	-1.7065	-0.961536	-1.25627	0.212657	-0.387281	-0.505477	-0.0860415	0.047197	-0.0366683	0.191911	-0.0178216	-0.131785
SHOX	opHsV0400006228	0.174556	1.24498	0.866524	-0.972032	-1.16897	-0.776237	0.552354	0.580195	0.811718	2.04392	2.83057	3.29181	2.70227	2.90407	2.0778	1.37385	1.23021	1.61562
Q6ZRB0_HUMAN	H300011591	-0.416604	-0.00335108	0.334889	-3.63946	-3.07937	-4.19605	-0.603494	-1.21271	-0.521728	1.23782	1.56052	1.10944	1.1544	1.82675	1.37079	1.37522	0.964778	0.990142
TMCC2	opHsV0400002048	-0.198497	-0.418538	-0.412324	0.282737	-1.15815	-0.413524	-0.770359	-0.606933	-0.53452	0.561777	0.342988	0.481277	0.626141	0.0755534	0.238725	0.908445	0.526503	0.8763
CHI3L1	H200006022	-4.75894	-4.01369	-6.38674	-7.20945	-7.01108	-6.13822	-5.46887	-6.15483	-4.30029	1.06891	0.548933	0.758274	1.32321	1.19192	1.26863	-4.53794	-4.41527	-4.92862
CABP4	H300011946	0.31951	1.25907	0.767892	0.0845996	0.0350235	-0.113984	0.630858	0.62757	0.773484	2.69228	3.02838	3.09167	2.374	3.41187	2.54126	1.19653	1.18597	1.2256
TBC1D16	H300021111	-0.201063	0.0110335	-0.214408	-0.553895	-0.617343	-0.774922	-0.553834	-0.268812	-0.44323	0.683138	0.667853	0.614974	0.34289	0.563226	0.701103	0.238594	0.147771	0.148768
SYNE2	opHsV0400004696	-0.0302748	0.712529	0.531507	-0.184675	0.226322	-0.603113	-0.0296989	-0.00786152	0.146587	0.818094	0.998471	1.22913	1.40167	0.913745	0.598237	0.963666	1.27969	1.05679
C1orf201	H300003935	-0.971409	-0.629829	-1.69911	-1.40714	-1.43568	-1.2124	-1.4989	-1.98644	-2.63955	-0.281839	-0.377184	-0.11932	-0.14178	-0.377021	0.127153	-0.7359	-0.292022	-0.496992
HEY1	H300020959	0.707736	0.188395	0.0423511	-0.0696414	-0.15124	0.0126985	0.173367	0.289389	0.417016	0.858868	1.16699	0.977641	1.3196	0.524339	1.50369	1.29267	1.33539	1.27734
LOC730445	H300007560	1.30698	0.432604	-2.19155	-0.785927	-1.19809	-0.767524	-0.854929	-1.57438	-0.91223	0.58969	2.63798	2.08898	1.4536	1.08469	0.710046	1.38448	1.82525	1.70153
RNPS1	opHsV0400007061	-0.0363962	-0.00767419	-0.0401703	0.13418	0.0106918	-0.189854	-0.207861	-0.339874	-0.116843	1.14565	1.35915	1.40511	0.42361	0.733626	0.23677	0.978078	0.73177	0.985923
MOXD1	H200001330	-0.0989428	1.002	-0.756152	-1.37348	-1.25316	-2.51198	-0.197584	-0.601352	-0.536881	1.25889	2.18705	2.2155	1.87674	1.82368	1.27044	0.67369	-0.0650078	0.719251
HPBP1_HUMAN	H200005056	-0.864389	-0.190521	-0.393939	-1.64258	-1.2265	-1.61989	-0.762991	-1.13178	-1.02152	-0.28728	0.309721	0.0620502	-0.256892	-0.381152	-0.344061	0.0863102	-0.122379	-0.0431454
NP_001025170.1	H300021548	0.367225	1.27397	0.750017	-0.423969	0.181278	-0.228754	0.564089	0.15071	0.784348	1.907	2.80104	2.6697	2.08526	2.07984	1.98916	1.12139	0.860662	1.06859
opHsV0400005269	opHsV0400005269	0.00620418	1.08268	0.322474	0.590017	0.529048	0.821499	0.257653	0.305068	-0.0838709	2.09625	1.9791	2.11114	1.29999	1.83037	1.58708	1.18748	0.855546	0.97519
ZFYVE21	H300018656	0.0530566	0.966614	0.155277	-0.0343789	0.0504856	-0.617312	0.255428	0.457781	0.596273	1.53316	2.06614	2.16404	1.6315	1.96958	1.6166	1.02342	0.839569	1.09512
PTGER3	opHsV0400004257	-0.456049	-0.272479	-1.08028	-0.806676	-0.656345	-0.929863	-0.710124	-0.841005	-0.378447	0.510851	0.380155	0.241109	0.275025	0.378737	0.407532	0.0649923	-0.215968	-0.0838754
FAM120A	opHsV0400002711	-0.403255	-1.27602	-0.755829	-1.71	-1.68727	-1.04308	-1.05196	-1.53346	-1.3431	-0.383465	0.345535	0.218084	-0.333423	-0.332011	-0.0129283	-0.301367	-0.117517	-0.233271
ALOX15B	H300022816	0.00204898	-0.320371	1.14266	0.945519	0.998668	1.19634	-0.289216	0.177605	-0.29971	2.15409	3.09308	3.3205	1.61005	1.82779	1.93125	1.41736	1.3405	1.40939
SCD	opHsV0400008225	-0.926005	-0.516113	1.88237	-0.709957	-0.896816	-0.994381	-1.90734	-1.98716	-1.36611	1.35456	2.01268	1.44725	0.771775	0.907279	0.546445	1.96868	2.00413	1.90881
GSG1L	H300003079	-1.4773	-1.87697	-0.861275	-1.87024	-2.15097	-2.70172	-1.8732	-1.79729	-1.56877	-0.375208	-0.524216	-0.447794	-0.363488	-0.276911	-0.178428	-0.677206	-0.816628	-0.936364
MYH9	H200013571	-1.83895	-0.888882	-0.818295	-3.92751	-3.25326	-3.017	-0.857195	-0.975141	-0.447596	-0.916767	0.506914	0.966477	-0.561125	-1.14079	-0.460914	0.0433711	0.100888	0.173504
TMEM142B	H300015347	0.439214	1.37388	0.0362391	0.29154	0.00597845	-0.0511641	0.278207	0.299757	0.771884	1.91329	2.55824	2.641	1.50396	1.99468	2.03055	1.22357	0.99893	1.13124
ADCY1	H300012150	0.0486282	0.687797	1.03389	-0.742183	0.00807833	-0.381251	-0.0436018	-0.526817	-0.0967046	1.45489	1.08733	1.22574	0.748006	1.05355	0.749632	1.12358	0.720405	1.37918
TROAP	H200008012	0.586515	0.0416815	0.422426	-0.557338	-0.0818361	-0.240215	-0.0356575	0.51611	0.813696	1.05774	1.20057	1.57496	1.1388	0.525645	0.690952	1.90708	1.43174	1.67424
WHSC2	opHsV0400002701	-0.786243	0.299811	0.102665	-0.76962	-0.616342	-0.657333	0.651718	0.21657	0.356684	0.676741	1.25344	0.868529	0.768943	1.0457	0.806163	0.789219	1.31888	1.15482
opHsV0400009430	opHsV0400009430	0.871639	1.43085	0.459404	0.871875	0.923561	0.772716	0.562171	0.633246	0.688809	1.71084	2.24886	2.26741	1.49705	2.73728	1.45746	1.71879	1.36276	1.73244
SLC25A10	opHsV0400004254	-0.186012	0.137189	-0.711859	-0.774625	-0.447448	-0.445317	-0.516678	-0.25435	-0.310339	0.407445	0.464475	0.317265	0.430836	0.0919194	0.436627	0.52495	0.602568	0.76946
H300011479	H300011479	-0.815967	1.14814	1.26797	0.482096	0.42791	0.345285	0.427339	-0.0578782	0.463254	2.18363	2.55545	2.77811	2.28246	1.70155	1.58103	1.289	0.837818	1.00342
RANGAP1	H300015904	-1.35858	-1.24689	-2.03982	-1.00218	-0.558942	-0.549098	-2.06684	-1.83926	-1.56351	0.146716	1.05927	1.08242	-0.0772152	-0.0864168	-0.178871	0.902926	1.01822	1.13462
FARP1	H200014217	-0.0702723	0.282901	-0.748634	-0.56027	-0.0877835	-0.6652	-0.204964	-0.057816	-0.175123	1.1366	0.791977	0.954725	0.325525	0.511427	0.296404	0.695111	0.639037	0.697199
RGS18	H200004871	-2.91381	-2.21886	0.209075	0.180754	-0.410921	-0.369339	-1.827	-1.13506	-2.28545	1.85219	2.55468	1.9721	1.95878	1.53687	1.61411	0.0631224	-0.662028	-0.445086
opHsV0400009396	opHsV0400009396	-1.03182	0	-1.07866	-2.36002	-2.09981	-1.03313	-1.4756	-1.60067	-3.23889	-0.0582271	0.602372	0.271328	0.00201297	1.14629	0.209605	-0.23864	-0.406593	-0.307981
TSR2	H300015822	-0.217472	0.457071	0.0777526	-0.232185	0.0546932	0.322345	0.0827225	0.0328092	0.0532567	0.815878	1.12088	1.47105	0.978207	1.08122	0.840292	0.78133	0.576253	0.7654
C1orf145	opHsV0400000589	0.745412	0.853108	0.560905	0.595511	0.564548	0.0934239	0.750332	0.744823	0.774702	1.83612	1.99613	1.94067	1.26289	1.44947	1.73969	1.4303	1.17417	1.54555
Q9H4P1_HUMAN	H300004984	-0.501781	0.418008	-0.0790387	-0.955885	-1.16912	-0.818853	-0.110431	-0.129532	-0.0631617	1.30753	1.12434	1.69132	1.22415	1.18915	0.749966	0.703187	0.446204	0.592449
FAM38A	opHsV0400001419	-1.90662	-0.723889	-1.95451	-0.95529	-0.755643	-1.27653	-1.22201	-1.18076	-1.69095	-0.0745538	0.152023	0.348676	0.1906	0.225051	-0.656434	-0.291011	-0.517399	-0.115912
LTBR	H200000289	-0.918991	-7.56191	-1.58323	-3.63895	-3.40884	-3.51503	-1.5287	-2.04548	-1.94721	1.70798	-0.70764	-0.583783	0.400242	-0.735335	0.0788902	-0.48992	-0.234857	0.195804
opHsV0400005863	opHsV0400005863	0.495508	1.03834	-0.62461	-2.06879	-2.2408	-1.34303	0.412948	0.181452	0.395542	0.197674	3.05301	2.55598	1.24789	1.07141	0.996387	1.43089	1.99532	2.06672
H300007847	H300007847	0.242234	1.00742	1.0795	1.05146	1.04305	0.861736	0.621233	0.720341	0.630425	2.68082	2.74942	3.49574	2.45816	3.09551	2.14899	1.19929	1.33507	1.24421
WDR6	H200001678	0.177808	-0.13931	-2.28168	-0.189585	-0.12076	-0.209282	-1.57622	-1.55227	-1.16485	0.792993	1.84498	2.17614	0.985516	1.33828	0.754276	0.891639	1.47571	1.07706
opHsV0400010158	opHsV0400010158	-0.799136	-0.033144	0.383798	-1.07851	-0.527014	-2.44254	-0.589559	0.0517558	-0.119653	0.533133	1.50092	1.7231	2.06528	2.23439	1.03437	0.528712	0.636814	1.02124
PRPF6	H300011037	-0.227635	-0.370374	-1.05657	-2.20565	-1.40571	-1.16617	0.00691679	-1.34403	-0.825821	-0.0190358	1.13643	1.00165	-0.215825	-0.383087	-0.112597	0.666159	0.83188	0.718247
CHST6	H300009064	-0.695434	-0.398054	-0.555913	-0.676002	-0.6339	-0.729942	-0.433511	-0.706757	-0.471879	0.286362	0.0285408	0.0596217	0.0193059	0.00271663	-0.0630833	0.231385	0.154141	0.0823891
NP_079121.1	H300019031	-1.6096	-1.13515	-1.37402	-2.19559	-1.86305	-1.79176	-2.00554	-2.31813	-2.21262	-1.00547	-0.69859	-0.408997	-0.977145	-0.962402	-1.01986	-0.929027	-1.03109	-0.39385
SYPL2	H300006621	0.824588	2.15933	0.612092	0.809528	1.29512	0.54874	1.30889	0.935578	1.14132	3.17252	3.58676	3.50967	2.81453	3.63028	2.31601	1.80054	1.3694	2.0535
TRAF5	H300015583	0.13141	1.52392	0.794568	0.0149066	0.100645	0.311848	0.598396	0.602351	0.959377	2.82579	3.45056	3.90247	2.97299	4.31305	2.20274	1.54548	1.40628	1.44913
opHsV0400002463	opHsV0400002463	0.823284	1.35731	0.802618	1.48131	1.0561	1.15136	0.74252	0.912425	0.54604	2.23175	2.23802	2.40098	2.03194	1.78907	1.83152	1.92653	1.57317	2.21334
HIGD2BP	H300000035	-2.15141	-2.03171	-2.20055	-2.43569	-1.99485	-2.28346	-2.36867	-2.84585	-2.5477	-0.369002	-0.714635	-0.334099	-0.133306	-0.12845	-0.527621	-2.04303	-2.20471	-1.90706
NOTUM	H300002560	-0.446254	0.511638	0.40995	-0.702187	-0.688964	-0.811847	-0.126875	-0.117552	0.2341	1.41133	1.54568	1.73851	0.997989	1.60233	0.884431	0.680554	0.509055	0.645713
CEACAM4	H300006926	-0.387937	-0.673254	-1.0696	-0.435682	-0.628035	-0.425861	-0.86657	-1.02598	-1.06071	0.265842	0.222715	0.600175	-0.0934799	0.494538	0.336657	0.079504	0.343519	0.272722
AK2	opHsV0400004427	0.602165	0.90428	-0.288256	0.0339974	0.289818	0.118418	0.213059	-0.00500564	0.239787	1.61769	2.07424	2.13903	1.81603	1.46573	1.29904	0.860508	1.0803	0.802987
opHsV0400003467	opHsV0400003467	-1.05277	0.357944	-1.42129	-0.0960176	-0.808901	-0.651844	-0.149731	-0.0826881	0.184898	0.396039	0.752919	0.740452	0.492607	0.440677	0.30738	1.20881	1.319	1.12212
opHsV0400002966	opHsV0400002966	-1.2595	0.0930636	0.203563	-1.42841	-0.983084	-2.55284	-0.392968	-0.304658	-0.113696	0.432751	1.28045	1.45189	2.00735	2.1423	0.937527	0.759563	0.687929	0.906663
NR1D1	H300001382	-0.290549	0.142096	-0.84102	-1.18352	-0.848148	-0.795497	-0.199741	-0.482206	-0.434825	0.704526	0.799365	0.6454	0.489363	0.488097	0.208709	0.375696	0.0609629	0.409252
NFIB	opHsV0400000434	0.506145	-0.431111	-1.58108	-0.274308	-0.342831	-1.01992	-0.335944	-0.561355	-0.197762	2.13011	0.354728	0.765995	0.41221	1.93551	0.436338	0.511025	1.02883	0.421595
HNRPA1	H300002079	1.02546	0.605802	0.559482	0.0894182	-0.0403145	0.568677	0.507434	0.433378	0.324274	1.54194	1.50006	1.4344	1.54803	1.45016	1.371	1.11898	1.32628	1.07567
FLNB	opHsV0400004916	-0.0161286	-0.280813	-2.08206	-0.147715	-0.510993	-0.496429	-0.91848	-1.0684	-0.884098	1.00101	0.687091	0.613644	0.542464	0.565923	0.3949	0.427	0.472503	0.2485
hCG_1992539	opHsV0400002596	0.688808	0.961946	-1.26795	-1.6807	-1.72319	-1.88784	0.276706	0.159582	0.368077	0.171954	2.90383	2.28153	1.52157	1.11964	0.792494	1.52886	2.31299	2.24948
H300013570	H300013570	0.521808	0.526676	0.105322	0.034514	-0.121843	-0.208016	-0.277737	0.0938445	0.12533	1.21524	1.41989	1.42792	1.09578	1.24708	0.650924	0.585931	0.440489	0.817629
FAM119A	H300020275	-0.146321	0.873201	0.271019	-0.298352	-0.149815	-0.695682	-0.251416	0.0406004	0.175058	0.468268	1.76135	1.9069	1.67098	1.89851	0.94601	0.852769	0.60012	0.979662
NP_001013009.2	H300000089	0.41868	0.173005	-0.45791	-1.0758	-1.16752	-1.63439	-0.732345	-0.727565	-0.499109	0.656364	0.72791	1.07406	0.435529	0.910912	0.518183	0.580517	0.45746	0.764046
PFKL	H300020186	-1.48863	-1.83711	-1.91218	-2.59477	-1.44523	-1.65822	-1.86394	-2.24072	-1.58976	-0.989409	0.177248	0.0988506	-0.376812	-1.13198	-0.644703	0.505112	1.01986	0.899594
PGF	H300014639	-1.42715	0.152695	-0.424009	0.342603	0.304057	0.910973	-1.31774	-1.19712	-0.956603	1.29028	1.82258	2.11931	1.43642	2.15524	1.19909	-0.0357651	-0.423781	0.611838
DCAKD	H300021434	-0.714842	-0.580933	-1.50866	-0.793491	-0.428975	-1.24029	-0.904027	-0.985143	-1.37804	0.506835	0.274097	0.75826	-0.0397828	0.910567	-0.0677857	-0.139006	-0.380574	0.102852
SILV	opHsV0400001890	5.03698	3.58735	4.44795	6.06578	5.97866	4.67964	3.96243	5.01072	3.43654	8.02017	8.78824	7.64819	6.80477	7.84236	5.93692	6.25758	5.87729	6.61307
opHsV0400004496	opHsV0400004496	1.07674	1.67246	1.61	0.332299	0.687448	0.730461	0.622046	1.40311	0.697451	2.42782	2.77143	3.33134	3.02106	3.59272	2.69974	1.53844	1.87691	1.78848
opHsV0400008528	opHsV0400008528	-0.425735	-1.42113	-1.19656	-2.36353	-1.68389	-1.66337	-1.78003	-1.01625	-1.73419	-0.293437	0.0544077	-0.010551	-0.252593	-0.519428	-0.15274	-0.712211	-0.192452	-0.388874
SUSD2	H300003104	-0.989507	-0.903107	-0.685923	-1.72962	-1.06412	-1.56458	-1.19132	-1.30759	-0.715971	-0.471376	-0.38249	-0.0195629	-0.89366	-0.173101	-0.693952	-0.269181	-0.607943	-0.243718
opHsV0400003254	opHsV0400003254	0.0913564	0.504466	0.3272	0.141827	0.320255	0.13349	0.222118	0.0290755	0.0821371	1.13899	1.53385	1.38591	1.44769	1.13096	1.44354	0.774384	0.556702	0.588734
ZNF576	H200001970	0.142414	0.992597	0.476651	0.387368	0.352412	0.111275	-0.00709964	-0.00457237	0.250314	1.23357	1.49015	1.7628	1.25852	1.5888	1.07465	0.743098	0.658909	0.74716
LRRC20	H300014500	-0.180829	1.31411	0.32302	-0.409414	-0.481064	-0.282718	0.303825	0.474867	0.599845	2.08914	2.51718	2.47446	2.05541	2.20141	1.43899	1.1383	0.863262	1.3623
SOX2	H200000213	-0.316457	0.455273	-0.536307	-0.967455	-1.04105	-0.819612	-0.235938	-0.560439	-0.0960166	1.15498	0.651908	0.724598	0.728949	0.614609	0.807502	0.6061	0.552563	0.581992
MCF2L	opHsV0400001668	-0.131449	0.249815	-0.141571	-0.451063	-0.293656	-0.335539	-0.15204	-0.208927	0.0616514	1.35812	1.05616	1.40246	0.845301	1.41685	0.924763	0.462333	0.384997	0.599766
KIAA0515	H200014830	-0.885097	-0.779087	-0.140875	0.0570239	-0.258495	-0.181455	-0.600463	-0.686754	-0.884992	0.765751	0.831264	0.722766	0.414254	0.914273	0.588355	0.407964	0.0412741	0.397967
ZNF497	H300000796	-0.817875	-0.212256	-0.644985	-2.10021	-1.45802	-1.35408	-0.579125	-0.581251	-0.276001	0.00310924	0.36464	0.474826	-0.350257	-0.437098	-0.583418	0.194715	0.175308	0.577925
CDC45L	H200011914	0.970423	1.23299	-0.847173	-0.0226321	-0.172152	0.267923	0.0596274	-0.0525007	0.256494	2.03926	2.29052	2.53978	1.37594	1.82822	1.14812	1.25533	1.68326	1.3586
Q6ICK5_HUMAN	opHsV0400010332	-0.43797	-0.386353	-0.671616	-0.85334	-1.13226	-1.49746	-0.770009	-0.513969	-1.26133	0.269125	0.284512	0.0919147	0.334561	-0.0388307	0.130181	-0.0106959	0.0191984	-0.140536
CEP68	opHsV0400006278	-0.0290029	-0.235445	-0.339225	-0.124049	-0.251988	-0.2693	-0.198893	-0.258827	-0.261629	0.496497	0.609926	0.457635	0.381702	0.492297	0.356459	0.424002	0.609032	0.242566
C1orf118	H300007442	-0.178945	1.5292	0.471358	-0.336155	-0.267048	-0.564678	0.557908	0.199988	0.77321	2.94112	3.18478	3.29359	2.02558	2.556	1.74681	1.34752	0.916389	1.1482
opHsV0400005622	opHsV0400005622	0.371246	0.747347	0.300049	-0.695534	-0.482916	-0.658092	0.256993	0.522666	0.140807	1.71023	1.49933	2.26413	1.81868	1.82976	1.46915	1.20674	0.923963	1.27342
opHsV0400009238	opHsV0400009238	-0.442745	0.0338143	-0.0778942	-1.63932	-1.11094	-1.47762	0.18643	-0.16166	0.0413941	0.995052	0.780756	0.877924	0.382721	0.0762071	0.707545	0.731475	0.939113	0.959376
MEGF11	H300020663	0.0685033	0.715753	0.291598	0.325828	0.41635	0.447072	0.569946	0.589871	0.518759	1.38176	1.37276	1.40545	0.911457	1.33914	0.893658	1.57896	1.39769	1.91196
MAGEC2	H200012463	0.577804	1.40393	-0.200486	-0.543197	-0.486915	-0.709725	0.246551	0.341814	0.497838	1.92598	2.10711	2.42635	1.46931	1.85497	1.14668	1.18582	1.20251	1.19196
PLEK2	H200004467	-1.03295	-1.31	-0.896205	-1.47114	-1.41328	-0.905877	-1.06113	-1.05055	-0.79888	1.44769	2.34729	1.8231	1.76551	1.84798	1.92529	-0.3642	-0.411318	-0.38259
MCF2L	H300019633	0.229147	1.03942	0.740882	-0.0526757	0.212056	0.0719892	0.693198	0.656294	0.826917	2.20007	2.13276	2.38394	1.44937	1.64069	1.45563	1.39875	1.13334	1.35213
JMJD1B	H300017987	-1.06885	-0.605981	-0.77216	-1.37677	-1.06676	-1.48259	-0.943935	-1.08567	-0.975967	0.0301115	0.401744	0.311963	-0.36439	-0.405445	-0.637801	-0.387216	-0.425359	-0.554555
SMS	opHsV0400002580	-0.982474	-0.625108	-0.200754	-0.72227	-0.798587	-0.787572	-1.20031	-1.38967	-1.20006	-0.132173	0.438995	0.943345	0.21728	-0.0959668	0.112429	0.745887	1.01933	0.844496
NP_060880.3	H200011336	-0.328795	1.08218	0.487629	0.20877	0.338586	-0.110613	0.495474	0.756333	0.878754	1.86799	2.33782	2.42276	0.908079	1.05363	0.70311	1.80667	1.83841	1.77505
H200010426	H200010426	0.841662	0.577872	-0.340079	-0.0835171	-0.443458	-0.23991	0.592443	0.554196	0.746972	2.05519	2.91324	2.68395	1.88942	2.36805	1.55016	1.51594	1.49345	1.18074
TEF	H300015367	0.00104054	1.18534	0.225475	-0.30447	0.129677	-0.0122202	0.127796	0.164556	0.637004	2.02947	3.01426	3.3183	2.39201	3.1116	2.26679	1.02524	0.665114	1.17144
ZNF205	H300005759	0.175371	0.690223	-0.132015	-1.7769	-1.26868	-1.16699	0.00691679	0.292081	0.504746	2.15056	3.02699	3.05701	1.68691	2.66339	1.82687	0.971446	0.944495	1.05017
opHsV0400012740	opHsV0400012740	-0.226102	-0.158796	-0.325085	-2.0462	-1.31694	-1.34118	-0.0565025	0.0562518	-0.0362985	0.993438	1.03425	0.874681	0.874676	0.59869	0.629368	0.72807	0.961219	0.824545
PTOV1	H200002837	-0.391779	-0.452575	-0.239645	-0.894846	-0.0699987	-0.0686927	-0.100245	-0.0299159	-0.122641	0.440536	1.57054	1.1022	0.859485	0.567339	0.802372	0.728666	0.777957	0.995767
KRTAP21-1	opHsV0400002901	0.190135	1.18393	0.52119	0.594504	0.56164	0.771267	0.158247	-0.0664793	0.247692	1.58566	2.25252	2.34559	2.22532	2.60988	1.64616	1.00515	0.542148	0.858812
PACS2	opHsV0400008321	-1.22196	-0.649308	-0.456835	-1.32069	-1.4712	-1.54777	-0.644658	-0.554791	-0.796338	-0.365226	0.00925074	0.0291331	-0.334476	0.315607	-0.485911	0.227737	0.430245	0.596884
FGFR1OP	H300011961	-0.112646	0.196347	-0.43417	-2.06425	-1.60447	-2.35317	-1.01026	-1.16226	-1.13568	0.315389	0.753229	1.14198	0.777748	1.32638	0.470449	0.478614	0.271991	0.796171
TELO2	H300007310	-0.102999	-0.762995	-0.571909	-2.05454	-1.79499	-1.76943	-1.07306	-1.26073	-1.19834	0.0927493	0.5147	0.250977	-0.124218	-0.350906	-0.143617	-0.141066	-0.0103667	-0.148351
NP_937824.1	opHsV0400000697	-0.224792	1.43407	-0.814317	-3.79782	-1.68343	-2.31057	-0.717805	-0.946135	-0.336346	1.88973	2.80308	2.834	2.44801	2.41346	1.10419	0.799804	0.807729	0.783974
LENG1	H200008046	-0.221214	0.87517	-0.144195	-0.537552	-0.362934	-0.655769	-0.224683	-0.148147	0.0562228	1.00428	1.44254	2.10245	1.53528	1.71224	1.00347	0.706413	0.839266	0.698257
ALDH1A2	H300010760	-0.66646	0.0719719	0.970082	-0.328634	-0.266175	-0.54318	-0.553266	-0.918576	-0.432503	1.10552	1.34225	1.26621	1.41339	1.32133	0.591057	0.443822	0.522282	0.0956878
opHsV0400008627	opHsV0400008627	0.727784	1.38106	1.31456	0.763719	0.723824	0.77348	0.842474	1.02771	0.930885	2.60268	3.02669	2.74783	2.53618	2.88026	2.16589	1.52302	1.46617	1.5327
FOSL1	H200017744	-1.2298	0.232922	-0.850876	-0.83905	-1.27802	-1.38751	-0.875964	-1.72251	-0.690154	1.1029	0.847656	0.886174	0.372594	0.764187	-0.171879	-0.200482	0.0217731	-0.0136628
RALY	H200005919	-1.02126	-0.62536	-1.2925	-2.59184	-2.65618	-2.11547	-1.87387	-2.32013	-1.55855	-0.0866152	-0.335145	-0.315963	-0.400926	-0.431769	-0.535217	0.49674	1.13265	1.06915
BCL2L12	H300012412	-0.587742	-0.376001	-0.166207	-0.92202	-0.461057	-0.271814	-0.456497	-0.718756	-0.399209	0.515813	0.702138	1.0081	0.619377	0.391825	0.305404	0.165769	-0.12705	0.4201
GRAMD1B	H300014004	-0.458804	-0.512341	-0.301566	-0.888381	-0.334144	-0.268089	-0.405362	-0.200642	-0.220658	0.938573	0.811146	0.699681	0.685253	0.353344	0.801718	0.350568	0.366301	0.372563
ATP6V0A1	H300004090	-0.975844	-1.13167	-0.198097	-3.02145	-1.95562	-2.61648	-1.79123	-1.95404	-1.60552	-0.6788	-0.0566567	0.585556	-0.301552	-0.682107	-0.225073	-0.141209	0.142517	0.238958
Q96MK9_HUMAN	opHsV0400005204	0.143273	1.74527	1.02744	0.157692	0.146787	0.182665	0.563219	0.690272	1.103	2.23603	2.92545	3.29456	2.41835	3.05382	1.94905	1.50821	1.47362	1.54985
POMT1	H300019259	-0.808105	1.57753	-0.513472	0.0211878	-0.0891618	0.249787	-0.0458392	-0.0856387	0.300207	1.50664	2.42618	2.18458	1.46325	1.57691	1.27227	0.839221	1.02404	1.14225
TMEM25	H300020437	-0.571671	-0.443197	-1.4433	-1.41121	-0.7804	-1.43182	-0.499092	-0.477007	-0.62099	0.474034	0.616444	0.448193	0.0553929	-0.267125	-0.185495	0.433841	0.0808895	0.345851
Q8NHA3_HUMAN	H300007844	0.446658	0.483899	-0.0389333	0.435996	0.554857	-0.0281187	0.511436	0.913615	0.411091	1.55923	2.29805	1.86254	1.50251	1.9631	1.68516	1.58479	1.17359	1.13374
CCNL2	H200013409	-1.08299	-0.0634308	-0.72902	-1.13553	-0.662961	-0.845766	-1.24379	-0.835183	-0.904461	-0.163702	0.116294	0.480159	0.376199	0.0955314	0.178479	0.0149485	0.184409	0.412276
SSX6	H300018259	0.34977	0.208331	1.45787	3.27208	3.33601	1.08714	0.460036	1.1711	0.727893	2.81746	2.71343	3.28469	3.31113	4.39734	3.70349	1.90634	2.3969	2.29276
AYTL2	H200008386	-0.180689	-0.0888485	-0.476445	-0.722297	-0.760235	-0.584697	-0.385056	-0.535234	-0.4806	0.348175	0.522072	0.323189	0.129909	-0.0200374	0.282413	0.751715	0.913979	0.870724
H300008476	H300008476	-0.167424	-0.116775	0.76008	0.183512	0.282626	-0.0381825	0.0637115	0.139981	0.268899	2.65863	2.90941	3.47878	2.42084	3.17845	2.49472	0.727701	0.54903	0.937982
CLDN7	H200017305	0.145667	0.399558	-0.260969	-0.192415	-0.258744	0.192198	-0.285794	-0.203962	0.205123	0.827194	1.23304	1.71471	0.9718	1.169	0.816823	0.938162	0.851562	0.976781
HIST1H2BJ	opHsV0400000166	0.813943	0.903191	0.280941	1.23858	1.10932	1.64691	-0.924792	-1.14494	-0.916523	2.38699	1.96924	2.30624	2.23797	2.93489	1.65098	1.44949	1.42532	1.32761
ALDOA	opHsV0400003246	-2.46025	-1.60738	-3.31511	-2.90601	-2.16449	-2.31836	-2.91174	-3.08772	-1.93317	-0.709876	0.316325	1.32264	-1.30936	-0.998974	-1.87112	0.115701	0.120089	0.39293
opHsV0400003079	opHsV0400003079	0.49847	0.974181	-0.147049	-0.39144	-0.109062	-0.347748	0.226949	0.0506689	0.318595	1.08427	1.5401	1.38977	1.02855	1.56565	1.04079	0.965398	1.07252	1.14631
MDK	H200006880	1.15652	1.73518	0.600537	0.643524	0.578105	0.113869	0.549386	0.424682	0.848967	2.46346	3.17485	3.24029	3.12969	3.15041	2.62704	1.48515	1.19839	1.39564
opHsV0400001839	opHsV0400001839	0.0387628	0.789733	-0.143984	-0.506275	-0.180456	-0.620719	0.131322	-0.0220124	0.0729253	1.87908	1.5881	2.24698	1.24563	1.28864	0.814061	0.947409	0.598045	0.905489
NEUROG3	H200015327	-1.01291	-0.50977	-0.370235	-2.75481	-2.48328	-3.72026	-1.27279	-1.3198	-0.756541	0.196876	0.33225	0.335706	0.0435208	0.293202	0.112123	0.51754	0.496918	0.818871
KCTD17	H200010666	-0.0805688	1.05285	0.615791	0.538359	0.408235	0.24452	0.486635	0.494089	0.934844	1.54618	2.46348	2.61624	2.03052	2.02182	1.64296	1.19512	1.02892	1.40128
ADARB2	opHsV0400003066	-0.327319	0.366813	0.136387	-0.807925	-0.704962	-0.568504	-0.149497	-0.365822	0.0294769	0.959186	1.15971	1.15714	0.642697	0.621056	0.587173	0.56373	0.383386	0.395128
AXUD1	H300013173	-0.863218	-0.719235	-0.684271	-1.19123	-0.990206	-1.9935	-1.51528	-1.06104	-1.70712	-0.00384728	0.0401557	0.177556	-0.261687	-0.324037	-0.377191	-0.606651	-0.493365	-0.731171
FAM53B	H300022230	1.18374	-0.166428	-1.34965	-0.225362	-0.0238025	0.230396	-0.596321	-0.808014	-0.558916	1.29655	1.64191	1.35352	1.11003	1.48482	1.12164	1.18388	1.12404	0.890555
H300017054	H300017054	-0.970558	-0.613297	-1.79166	-1.16768	-1.35801	-1.98548	-1.83176	-1.54855	-1.96125	-0.391705	0.204402	-0.416928	-0.611534	-0.520291	-0.519393	-1.077	-0.476566	-0.8997
HSPG2	H200015112	-0.248972	0.268484	-0.364263	-1.33466	-1.47188	-1.87903	-0.240218	-0.420361	-0.298105	0.550925	0.592382	0.573499	0.270762	0.706931	0.262921	1.0622	0.937489	1.15815
LRRC26	opHsV0400001676	-0.797243	0.228679	-0.501341	-2.19952	-1.61053	-3.3851	-0.743834	-0.757974	-0.287335	0.986701	1.6213	1.40441	0.709073	1.12513	0.39368	0.339032	0.254831	0.475638
TIM16_HUMAN	H300022251	-0.592836	0.758657	0.0910162	-1.03533	-0.983559	-2.20557	-1.0832	-0.998838	-0.390031	0.990584	1.14519	1.62405	0.828366	1.28608	1.07253	0.687577	0.370339	0.471645
NP_079045.1	H200013147	2.03781	1.17758	-2.11093	0.884242	0.873561	0.373201	0.508653	0.767955	0.231346	2.55223	2.35604	2.32454	2.55883	3.10554	2.81508	2.39363	2.3139	2.85008
PTBP1	H300003091	-0.902912	-0.326078	-0.842055	-1.26139	-0.931515	-1.25643	-0.943924	-0.82704	-0.621805	0.0891524	0.679332	0.90728	-0.284783	-0.521319	-0.47272	0.240534	1.08182	0.885304
CNP	H200021310	-0.26747	0.0015701	-0.572019	-0.763546	-1.12708	-0.604744	-0.502664	-0.554591	-0.400951	0.322922	0.98591	0.88635	0.139102	0.309294	0.0581727	0.269635	0.272803	0.401604
HIST1H2AB	opHsV0400000269	-0.132357	0.970657	-0.290828	-0.102834	0.099399	-0.702519	0.273924	0.19915	-0.0441307	2.05665	2.20885	2.96102	2.45684	2.49878	2.38231	1.10394	0.807369	1.02627
MTG1	H300022751	1.35384	1.64736	1.53248	1.0911	2.17396	1.91774	0.931954	1.70282	1.23074	2.5789	2.96397	2.94766	3.84382	4.24515	3.48003	1.92854	2.19777	2.27991
opHsV0400003923	opHsV0400003923	-1.52448	-0.758079	-2.10339	-0.779139	-0.787783	-0.947286	-1.30032	-0.696286	-0.971052	1.85188	1.68748	1.50571	0.842092	0.868459	1.1571	-0.191187	-0.17542	0.289641
EIF4EBP1	H200005758	-0.611848	0.151515	-0.0198117	-2.47685	-1.99221	-2.45916	-0.360189	-1.41101	0.195073	1.60456	1.28266	1.66831	0.937119	1.53889	1.48152	0.699987	0.790602	0.837905
CRYBA2	H300013627	0.379283	1.10006	0.530223	0.199144	0.176581	0.312685	-0.0749945	0.232456	0.218706	2.8037	2.76175	2.47896	2.79852	4.04258	2.4509	0.989174	0.828417	1.21652
AKT2	H300018746	-1.81397	-1.45628	-2.45366	-1.2008	-1.1311	-1.15144	-2.47128	-2.55141	-2.12226	-0.174816	-0.510505	-0.135119	-0.341059	-0.611634	-0.294958	-0.312428	-0.382347	-0.287152
NOL6	H300020991	-0.258919	-0.305806	-0.327762	-1.40967	-0.726628	-0.526988	-0.632992	-1.33262	-1.05905	0.770262	0.941286	0.49327	0.496214	0.814661	0.344125	-0.209149	-0.210223	-0.0324339
HS3ST5	H300002409	-0.388006	0.524366	-0.852044	-1.23575	-1.31321	-0.798738	-0.352702	-0.741766	-0.433124	0.668514	1.12658	1.2112	0.42388	0.727487	0.469937	0.463536	0.41578	0.341902
opHsV0400002613	opHsV0400002613	-0.7776	-0.363852	-0.594539	-0.992203	-0.988763	-1.0462	-0.747929	-0.59076	-0.355512	-0.00702613	0.203011	0.21796	-0.114326	-0.251652	-0.21089	-0.0207785	-0.0118583	0.0855858
PDXK	H200004420	-1.14827	-1.14547	-0.348328	-2.74686	-3.4747	-2.3263	-2.35311	-2.59515	-2.20733	0.0199677	-0.0326913	0.159045	0.122232	-0.239203	-0.0728861	-1.00787	-0.317584	-0.809967
opHsV0400012151	opHsV0400012151	-0.249436	0.843389	-0.167802	0.203074	-0.051301	0.11689	-0.185722	-0.126061	0.0390066	1.68272	2.15115	2.09348	1.89124	2.74754	1.44859	0.639206	0.731734	0.736694
TRAF4	H300019677	-0.0406975	0.782465	-0.329808	-0.630659	-0.651964	-0.102286	0.0936708	0.138153	0.0834871	1.15386	1.26596	1.20475	1.01502	0.980655	0.800375	0.77671	1.06295	1.03676
C4B	opHsV0400004839	0.278667	1.67419	0.368271	0.460521	0.489171	0.173843	0.731968	0.405015	0.538693	2.08275	2.4471	1.97041	1.46622	1.43023	1.51499	1.44005	0.990047	1.62611
OGFOD2	H300021753	0.359481	1.19021	0.431726	0.474395	0.472323	0.340797	0.187214	0.522764	0.246258	2.15868	2.15405	1.02308	1.51352	1.63476	1.42151	1.2154	1.0584	1.25445
RRBP1	H300014889	-0.589831	-0.563799	-1.70758	-0.95132	-1.37199	-1.28735	-1.73541	-1.70153	-0.99027	0.20647	1.34205	1.62931	-0.480417	-0.0934702	0.246028	0.639727	0.942331	0.938158
CBX6	opHsV0400002544	0.0433074	-0.287257	-0.334582	-0.933608	-1.05525	-0.860562	-0.190912	-0.599367	-0.390798	0.50963	0.821827	0.736688	0.351275	0.833949	0.557111	0.493735	0.337355	0.627238
N4BP3_HUMAN	H300004304	-0.204359	0.452949	0.0966201	-0.847121	-0.824585	-0.880967	-0.111503	-0.338015	-0.194769	0.543575	0.97895	0.711099	0.342899	0.291727	0.169776	0.497916	0.555657	0.675451
H300002930	H300002930	-0.627439	0.288157	0.298889	-0.289721	-0.605597	-0.233937	-0.360643	-0.550279	-0.461395	1.40543	1.06063	1.40501	1.2408	1.60371	0.999208	0.360081	0.399633	0.495975
CYB561	H300018802	-0.517133	0.576753	-0.211998	-1.35891	-1.37857	-1.60179	-0.766461	-1.0303	-0.595914	0.874331	0.774795	0.672135	0.385442	0.15679	0.339022	0.261014	0.500742	0.51334
AMOTL1	H300021038	-0.716748	-0.176243	-0.212405	-0.887161	-0.825508	-0.585082	-1.21397	-1.47947	-0.900474	0.76235	0.484659	1.01757	0.439278	1.0159	-0.273616	0.100266	-0.234847	0.0890659
UBTF	H300021198	-1.72355	-0.786896	-1.46317	-1.77038	-1.11425	-1.61106	-1.51706	-1.47692	-1.19324	-0.529345	-0.295525	-0.263899	-0.664671	-0.70547	-0.685166	-0.412901	-0.570948	-0.234185
opHsV0400007732	opHsV0400007732	2.03417	5.66828	3.85575	4.75322	4.13333	4.43489	3.27248	2.93999	3.06334	4.49339	6.34148	6.20051	5.52473	6.49646	5.1044	4.70975	4.64856	4.77062
hsa-mir-193a	opHsV0400013324	-0.442427	1.00882	0.533792	-0.859898	-0.651372	-1.64008	-0.0180421	-0.0383036	0.460319	2.28245	2.4933	2.82911	1.97655	2.84586	1.23002	1.03492	0.889428	1.00942
opHsV0400004725	opHsV0400004725	2.46618	2.88161	2.74659	2.53104	2.08331	2.81795	2.35349	1.96899	2.16895	3.71924	4.37628	4.67891	3.2506	4.83539	3.77102	3.29868	3.34242	3.43604
opHsV0400008691	opHsV0400008691	-1.298	0	-1.04395	-0.647558	-0.594205	-0.634934	-0.934672	-0.911225	-0.982374	0.542281	0.474883	0.390001	1.05641	0.476368	0.369881	0.0247956	-0.044541	-0.0376161
opHsV0400005709	opHsV0400005709	-0.877636	0.467813	-0.610197	-0.599282	-0.179722	-0.517239	-0.167722	-0.0817041	-0.065287	1.47094	1.44505	1.61188	1.25667	1.74657	1.37743	0.738765	0.27317	1.08541
MLL2	H300012993	-1.74635	-0.831395	-0.808116	-0.246056	-0.463141	-0.369204	-1.71759	-1.39638	-1.46988	0.521232	0.226344	1.07603	0.90568	0.823715	0.577099	-0.638058	-0.570404	-0.722624
C1QDC2	opHsV0400001988	-0.815352	-0.209514	-0.26383	-1.0549	-0.95314	-1.25296	-1.10135	-1.33226	-0.784623	0.378006	0.11026	0.483098	0.358814	0.400407	-0.286699	0.0455561	-0.150616	0.026063
CDK10	H300019590	-0.4963	0.193325	0.179089	-1.52179	-1.15567	-1.82611	-0.475159	-0.257757	-0.588573	0.75711	0.881327	1.07816	0.731687	0.552616	0.299032	0.787355	0.438275	0.718187
MYO1E	H200006915	-0.767557	-0.353013	-0.348346	-0.633797	-0.189709	-0.0546797	-0.747504	-0.970685	-0.75404	0.000617	1.00208	1.53485	0.520802	0.457967	0.494981	0.498865	0.351689	0.393462
AF159801_90	AF159801_90	-0.0945363	1.01778	0.522279	-0.91076	-0.84965	-1.0218	0.226157	-0.0824413	0.48246	2.40153	2.77921	3.24255	2.09003	2.67641	1.67944	1.13321	0.954109	0.98783
HIST2H2AA4	opHsV0400001441	0.558906	0.933451	-0.0103258	-0.0302558	-0.183554	0.130305	-0.625689	-1.00023	-0.70754	1.06273	1.33725	1.42698	1.93686	1.57492	1.54622	1.07247	1.41213	0.924664
ABCG1	H300020731	-1.24041	-0.851236	0.400873	-2.7649	-3.08303	-3.18172	-1.56546	-1.83019	-0.971416	0.904571	1.03008	0.726594	0.23016	0.49997	0.184986	0.580076	-0.0898454	-0.103072
NAP1L4	H200006487	-0.0959504	0.121474	-0.0857039	-0.56087	-0.0385821	-0.443278	-0.388172	-0.136384	-0.457371	0.740645	0.864481	1.02435	0.528708	0.443157	0.411382	0.848243	0.586573	0.964042
MRPL12	opHsV0400002403	0.000468	0.101712	-0.186291	-1.36803	-1.09058	-1.05638	-0.324598	-0.264412	-0.201399	0.0912375	1.15521	1.05873	0.134856	0.610475	0.104062	0.964477	0.934063	1.32177
CDCA7	H300020272	1.04486	0.682094	0.376671	-0.607936	-0.679726	-0.481358	-0.0210234	0.067617	0.207608	1.39595	1.64382	1.73333	1.39364	1.18615	1.03698	1.1225	1.01375	1.37615
opHsV0400008690	opHsV0400008690	-0.394468	0.352639	-0.100564	-0.183012	-0.238396	0.180807	-0.214469	-0.298541	-0.0724551	0.830722	1.38788	1.30733	0.893384	0.717951	0.677732	0.621247	0.40953	0.61983
DDIT4	H200011743	0.132193	0.471473	-0.407479	-0.975386	-0.757461	-1.06672	0.294229	0.166569	0.639337	0.57998	1.18395	1.0145	0.754523	0.473292	0.682215	1.47216	1.42178	1.46415
H200017759	H200017759	-1.57068	0.0908448	-0.451606	-2.43626	-2.09407	-3.45331	-0.670843	-1.26076	-0.334871	0.935039	1.33433	0.75432	0.403821	0.545248	-0.247208	0.478224	0.0253624	0.416211
ZMAT5	H200004442	-0.526074	-0.829116	-0.683295	-1.21733	-1.855	-1.9909	-1.32483	-1.50725	-0.994184	1.16583	1.13876	0.826277	0.724878	1.25005	1.0151	-0.440878	-0.204795	-0.386214
opHsV0400011347	opHsV0400011347	-0.835551	0	-0.898751	-1.39143	-0.798874	-1.13919	-1.26064	-0.897744	-1.33496	0.556438	0.239937	0.67356	0.230322	0.280677	0.507361	-0.0272748	-0.130953	-0.136289
HIP1R	H200010749	0.160103	1.14733	0.0209991	-0.406114	-0.461456	-0.407355	0.363792	0.316407	0.573929	1.31607	1.99603	1.95016	1.49344	1.65192	1.23314	1.2978	1.10818	1.30714
opHsV0400005730	opHsV0400005730	1.11437	2.24517	1.87125	2.07825	1.84829	1.72212	1.22478	2.12604	1.45743	1.93699	3.39493	3.38031	3.37307	3.86983	2.65532	2.37185	2.59355	2.59216
Q8N834_HUMAN	H300008329	-0.302339	1.73812	1.0505	0.911029	0.77962	0.754907	0.697726	0.755621	0.707082	1.5768	2.23781	2.01895	1.68217	2.14218	1.79748	1.85396	1.69061	1.95928
opHsV0400003843	opHsV0400003843	0.498823	2.02854	0.317307	1.09397	0.988629	1.12074	0.320009	0.636886	0.541199	2.4514	3.2251	2.8345	2.84673	2.93598	2.00891	1.59452	1.29604	1.38276
H300000925	H300000925	-0.53425	-0.253994	-0.460401	-1.27696	-1.30511	-1.2656	-0.581574	-0.815813	-0.475747	-0.0227165	0.809456	0.387294	0.223331	-0.646031	-0.231413	0.783757	0.880141	0.734819
PLOD3	H200013869	-0.113735	0.298066	-0.952914	-1.68092	-0.714973	-0.839425	-1.11214	-1.32689	-1.21699	0.505123	1.51276	1.33722	0.402048	0.119807	0.039708	1.02832	1.18669	1.19629
opHsV0400011407	opHsV0400011407	0.255606	0.775381	-0.21693	-0.281409	-0.0373459	-0.17117	0.258139	-0.0327673	0.239026	1.24601	1.96591	1.68872	1.33539	1.29001	0.965508	1.00738	0.798849	0.837907
ECH1	H200014729	-1.56118	-0.946271	-1.07261	-0.494979	-0.537261	-1.20111	-1.42918	-1.56433	-1.19957	-0.0179955	0.0395253	0.918131	0.209736	0.130859	0.0146498	-0.336814	-0.487835	-0.208773
PTK7	H300018875	-0.646135	-0.347141	-0.740441	-0.44717	-0.635156	-0.676313	-0.842997	-0.810222	-1.1251	0.388146	0.496046	0.409714	0.315297	0.240436	-0.259545	0.003862	0.503853	-0.213451
opHsV0400000862	opHsV0400000862	0.206134	0.465181	-0.138061	0.0290887	-0.0960258	-0.121803	0.0430794	0.15895	0.045724	1.05853	1.0233	0.833987	0.883947	0.846796	0.997041	1.02482	0.60161	1.10325
EPS8L2	H200005141	-0.309063	0.937663	0.300338	0.229883	0.291916	0.16104	-0.0205443	-0.177382	0.196752	1.9527	2.34127	3.00182	1.96277	2.68353	1.56612	0.821332	0.94133	0.831375
TPD52L1	H300018965	-2.0292	-1.10347	-2.69659	-0.642902	-0.583772	-0.633108	-0.615727	-0.469374	-0.697402	0.631326	0.742139	0.740174	0.885348	0.481621	0.555663	0.689944	0.677638	0.788143
LOC649618	H300006570	0.581359	1.05942	-0.492448	-0.325927	0.315942	0.414906	-0.429328	-0.623233	-0.356221	1.54336	2.12264	2.14365	2.01828	1.89409	0.998911	0.988458	1.21535	0.944833
HIST1H2AK	opHsV0400001950	0.455202	0.679866	-0.104556	-0.113334	-0.52219	-0.600091	-0.300443	-0.583756	-0.432116	1.24197	1.23744	1.48029	0.858392	0.223138	0.633978	1.08029	1.07489	1.29354
KIAA0922	H200004411	-0.29741	-0.185647	0.447013	0.350932	0.383819	-0.0422689	-0.28578	-0.265421	-0.185168	1.0301	1.06586	1.17962	1.16428	0.971216	0.665226	0.5995	0.790768	0.636461
OR2C3	opHsV0400006794	-0.528145	-0.17169	-1.0818	-1.26697	-0.983489	-1.59032	-0.131557	-0.87069	-0.0929653	0.437958	0.535053	0.503497	0.392017	0.00200109	0.319704	0.510591	0.547491	0.912823
DKK3	H300022567	-0.409526	0.256417	-0.153892	-1.24806	-0.691608	-0.769542	-0.765767	-1.05789	-0.577233	1.80543	1.44093	1.31637	1.33865	1.02201	1.38891	0.183075	0.116127	-0.0538699
SH2D1A	opHsV0400001836	0.341207	0.468755	1.39546	0.0672311	-0.139235	0.0179465	0.788008	0.88011	0.829712	1.95446	2.14906	2.2138	2.84625	2.40937	1.89797	1.86367	1.7689	1.97938
NUMA1	H300022224	-0.698633	-0.197859	-1.21585	-2.20579	-1.68172	-1.92421	-1.27658	-1.24784	-1.06116	-0.336531	0.366298	0.817799	0.248474	0.244569	0.391894	0.163613	0.621	0.816053
SLC7A5	opHsV0400005076	-0.0511749	0.798958	-0.225379	0.424122	0.00978557	0.450488	0.360446	0.257619	0.281072	1.64196	1.99356	1.67296	1.65556	1.45904	1.29292	0.906527	1.21547	1.18552
MKNK2	opHsV0400000861	-0.9008	-0.515094	-1.32801	-2.55754	-2.04888	-2.2317	-1.01718	-1.04151	-0.739498	-0.0171036	0.366524	0.440437	0.134992	-0.441239	-0.377368	0.205649	0.0326453	0.28582
NP_001001665.2	opHsV0400002926	-0.538602	0.0110335	-0.680951	-0.646576	-0.837392	-0.916426	-0.956278	-0.963173	-0.806036	0.763364	0.760104	0.550888	0.334593	0.136593	0.11907	-0.0914664	-0.336116	-0.262674
C16orf45	H200001208	0.209693	0.677118	-0.933075	-0.495189	-1.11775	-1.41544	-0.0213719	-0.165334	0.115052	1.50408	1.25486	1.58318	0.52224	0.732582	0.309202	1.04389	1.12803	1.36656
BCAS3	opHsV0400003470	-0.270466	0.229066	-0.384677	0.035056	-0.414525	-0.191118	-0.366157	-0.277333	-0.508953	0.946482	1.42002	1.22025	0.546765	0.546747	0.517932	0.671942	0.572989	0.816077
NDN	opHsV0400002303	-0.346669	-0.416255	-1.53821	-1.37713	-1.78052	-1.29692	-0.722548	-1.19773	-1.18559	0.290853	0.135056	0.338656	0.335281	0.395704	-0.0214843	0.44735	0.133764	0.309559
Q8NAR6_HUMAN	opHsV0400000730	-0.785978	-0.0964397	-0.622799	-0.469994	-0.61191	-0.672561	-0.607425	0.0895109	-0.335665	0.666355	0.808722	0.69313	0.330538	0.740089	0.361618	0.945316	0.465801	1.20334
STOML2	H200000787	0.273532	0.359721	-0.49914	0.159609	0.111613	0.0451517	0.0898279	-0.104311	0.184078	1.05251	1.49702	1.66581	1.68031	1.25812	1.15656	1.13101	1.11582	0.882923
ABCC10	H200005188	-0.458032	1.19318	0.767592	0.306853	0.314974	0.0643842	0.825242	0.560373	1.0072	2.01379	2.77359	2.80748	2.36684	2.59137	2.09368	1.61342	1.4116	1.59445
Q6P168_HUMAN	opHsV0400004723	-0.0690219	0.752403	-0.42563	-1.46625	-1.28536	-0.574532	-0.181011	-0.382744	-0.021474	1.82649	2.75819	3.27865	2.44335	2.57155	1.64264	0.950071	0.986507	1.02308
IKBL_HUMAN	H200000674	-0.178418	0.715122	-0.037054	-0.666586	-0.717066	-0.456705	-0.0286021	-0.0395704	0.405135	2.04642	2.54268	2.50747	2.31879	1.8082	1.74693	0.981718	0.74017	1.02043
NP_001012455.1	H300011594	-0.0899379	0.837084	-0.261155	-0.0248217	-0.291983	-0.36303	-0.207579	-0.235585	-0.0783883	1.47335	1.66892	1.63121	1.57468	1.44659	0.916918	0.728567	0.580712	0.543059
NXF2	H300016334	0.519814	1.21748	0.625394	1.09796	0.556015	0.19532	0.650261	0.960382	0.706806	2.52837	2.70703	2.49573	2.58094	2.78171	1.99557	1.58918	1.29935	1.73072
H300005716	H300005716	0.0338735	1.12521	-0.199991	-0.215808	-0.281743	-0.304281	-0.107756	-0.0775519	0.192033	2.21964	2.47331	2.46695	1.65929	2.38737	0.819704	0.954237	0.941199	1.06075
hCG_2000329	opHsV0400004156	-0.520744	0.12272	-1.34989	-1.95318	-1.29951	-1.3768	-0.92664	-1.59516	-0.848927	-0.0116432	1.16939	1.72974	0.707585	0.594151	-0.166504	0.590792	0.639685	1.38481
Q8N9W7_HUMAN	H300000408	0.659205	2.0505	0.405942	-0.0165656	0.635204	0.112683	0.749945	0.604658	0.713136	3.43789	4.52875	4.64592	4.6825	5.29569	3.1324	1.86713	1.46709	2.32588
STK25	H200014046	-0.431792	-0.129817	-0.160721	-1.29155	-1.12992	-1.17997	-0.936142	-0.833137	-0.701438	0.149624	0.808935	0.613087	0.351345	0.325249	0.0313677	0.726085	1.31454	1.20265
H300002777	H300002777	-2.20598	-2.18968	-2.03401	-3.8835	-3.24489	-4.10159	-2.38001	-2.78777	-1.86142	-1.77258	-1.24878	-0.401902	-1.83186	-2.08211	-1.95634	-0.587975	-0.104244	-0.268865
FAHD2B	opHsV0400005156	-0.219437	-0.527704	-0.855087	-0.251191	-0.450112	-0.37208	-0.308549	-0.35724	-0.590726	1.16117	1.4626	1.74997	1.07994	0.806208	0.702271	0.876066	0.298187	0.722568
opHsV0400001053	opHsV0400001053	-0.282737	-0.261534	-0.504911	0.316834	0.0781621	-0.648207	-0.627703	-0.621523	-0.466665	0.761194	1.43841	1.13343	0.779395	0.868804	0.564674	1.1899	1.48837	1.12545
ARHGAP11A	opHsV0400003624	0.454124	0.907895	0.654187	0.382453	0.140773	0.0985894	0.708698	0.735643	0.52194	2.24318	2.73464	2.53444	1.59771	1.99166	1.1544	1.52041	1.24126	1.67328
UPF3A	H300008268	-0.464168	-0.1625	-0.79388	-1.62294	-1.28393	-1.08148	-1.33885	-1.41402	-1.12143	0.337922	0.244989	0.566047	0.399818	0.824929	0.440129	0.0534483	0.182288	0.1188
RAB40C	H200004085	-0.839344	-0.45076	-1.31852	-1.36189	-0.90785	-1.59569	-0.811823	-1.07631	-0.756451	0.470696	0.317764	0.0570009	0.124401	-0.125843	-0.154732	-0.116277	-0.227582	0.0887906
C9orf32	opHsV0400003438	-0.843199	-0.920136	-1.30764	-1.47436	-1.10283	-1.29126	-1.08406	-1.13714	-0.902831	0.43928	0.52861	0.807297	0.876462	0.00307194	-0.110299	-0.200959	-0.0194114	-0.0631388
SPIRE2	H300022299	-1.44435	-0.668855	-1.82511	-1.70512	-1.57212	-1.55862	-1.61212	-1.88939	-1.47659	-0.122332	0.288338	0.487331	0.0640273	0.259081	-0.120774	-0.656456	-0.734926	-0.86671
HDAC7A	H300018481	-0.482019	-0.920151	-1.00887	-1.2712	-1.12373	-1.24265	-0.623682	-0.682707	-0.814679	-0.122325	0.0896957	0.222925	-0.068436	0.0507881	-0.311666	0.237443	0.180625	0.206444
NP_061864.2	H300010073	-0.490677	0.639783	-0.161939	0.193533	0.225859	-0.100992	0.130078	0.074799	0.463021	1.2692	2.17381	2.19363	1.45179	2.08211	1.38852	1.34662	0.402503	1.56569
TINAGL1	H200008147	-0.0123536	0.809863	0.21257	0.355413	0.142597	-0.258248	0.394387	0.163709	0.633231	1.53132	1.55321	1.75667	1.67189	1.67117	1.42487	1.34146	0.912233	1.29938
RECQL4	H300021140	-0.419694	0.936523	-0.467199	-0.656185	-0.272507	-0.105897	-0.133713	-0.517335	-0.299675	0.965501	1.75951	1.33653	0.720525	0.812468	0.634698	0.778681	0.289405	0.678772
HSPA1B	H200017080	0.913954	0.320331	-0.396866	-0.348245	-0.770648	-0.507942	-0.243513	-0.530585	-0.363881	1.10682	1.74622	1.5823	0.873467	1.44626	0.966496	1.402	1.9265	1.21622
HCP1_HUMAN	H300019678	-0.740895	-0.420025	-0.340584	-1.62568	-1.31559	-1.28813	-0.51772	-0.45015	-0.637391	0.264077	0.561296	0.500824	-0.422628	-0.181547	-0.0748878	0.0478583	0.146354	0.176403
CHD3	opHsV0400005151	-0.197137	0.211688	-0.74912	-1.41302	-1.35541	-1.01851	-0.84569	-0.842374	-0.605898	0.66775	0.778	0.375992	-0.239023	0.290859	-0.230074	0.195594	0.240699	0.306172
NR4A1	H300017466	-0.239305	0.93015	-0.723185	0.0844755	0.310614	0.180065	0.196617	0.0546261	0.181477	2.1213	2.06776	2.06929	1.34156	1.7177	1.19618	1.26288	1.27035	1.71663
RPL35	H300002747	-0.480666	0.157359	-0.563947	-0.954119	-1.20493	-1.06778	-0.593197	-1.11758	-0.164048	1.36545	1.81569	1.94794	0.896943	0.885555	0.181131	0.410235	0.0478556	0.303784
QDPR	H200006103	-0.144828	-0.398931	-0.318562	-0.643558	-0.727056	-1.186	-0.64216	-1.72836	-0.836539	0.855427	1.63083	1.51687	1.37886	1.73412	0.533086	-0.137775	-0.207251	0.0671924
DLGAP4	H200008258	-0.932492	-0.533937	-0.55068	-1.15586	-0.732151	-3.90863	-0.87071	-0.653758	-0.0526574	0.968964	1.68376	1.73108	1.80465	2.78806	1.20673	1.08127	0.696967	1.10483
opHsV0400007118	opHsV0400007118	-0.286512	0.322886	-0.404539	-0.383322	-0.367348	-0.487221	-0.106247	-0.0258356	0.0657149	0.77699	0.879068	0.854633	0.651526	0.639563	0.484667	0.983361	0.529185	0.904978
NP_742017.1	H300014558	-0.225429	0.640045	-0.0720551	-0.467477	-0.235425	0.114484	0.110463	-0.112887	-0.195926	1.03964	1.98474	2.06785	1.54971	1.65222	1.05638	0.807957	0.781145	1.02641
CNOT3	H300018567	-0.895842	-2.16265	-1.17779	-1.41641	-1.22127	-1.25307	-1.03353	-1.13663	-1.30115	-0.131731	-0.0129534	-0.211547	-0.416398	-0.258445	-0.16433	0.226146	0.0226169	-0.00767538
CIB2	H300019445	-2.73701	-3.31474	-1.22886	-4.20682	-4.26136	-4.24334	-2.88845	-2.72086	-3.57465	-1.09669	-0.542584	-0.5008	-0.251887	-1.02651	-1.18514	-1.65346	-1.1846	-1.53205
RHD	H300011390	0.0392149	1.41083	0.466084	-0.854492	-0.531482	-0.250186	0.21832	0.279725	0.450577	2.63562	3.24795	3.40589	2.48974	2.80031	2.28469	1.46577	1.0452	1.33506
BIN3	H200005645	0.363596	-0.284744	-0.656582	-0.569852	-0.310981	-0.405729	-0.708979	-0.993083	-0.872276	0.938137	1.58163	1.14696	1.12997	1.23399	1.00925	0.198437	-0.107963	0.111151
Q5STD5_HUMAN	opHsV0400000272	1.11609	3.22713	2.67533	2.9162	2.67841	1.77242	2.40257	3.05352	2.70928	3.92089	4.75536	4.70856	4.11679	4.85283	3.78668	3.74999	3.65194	3.72475
SHC1	opHsV0400006787	-0.699955	0	-0.70537	-0.706508	-0.64963	0.00884489	-0.496306	-0.480573	-0.791079	1.31656	0.802274	0.787139	0.746593	0.488343	0.780269	0.440111	0.423128	0.507233
CPSF1	opHsV0400009342	-0.250235	0.0110335	-0.290098	-1.26241	-1.3109	-1.17935	-0.702969	-0.669343	-0.520588	0.538497	0.971209	0.841542	0.878777	0.354904	0.375049	0.375962	0.422565	0.368023
KRTAP6-1	opHsV0400001757	0.444997	1.1274	0.348163	0.466045	0.331576	0.910498	0.110377	0.126583	0.42821	1.94452	2.63563	2.48766	2.2568	2.14818	1.79376	1.27887	0.886492	1.14892
NKG7	H300009429	-1.98714	-1.67787	-0.142529	-1.94681	-1.50715	-1.67143	-0.857366	-1.32208	-1.05556	-0.430698	-0.0327476	0.321633	-0.257267	-0.269694	-0.440195	-0.0932993	-0.0305534	-0.0579673
GTF3C5	H200008871	-1.21872	-1.00846	-1.17567	-0.678641	-1.16653	-1.45023	-1.37357	-1.38482	-1.68491	-0.139674	0.268326	0.364333	-0.151426	-0.0951462	-0.0346218	-0.719759	-0.376507	-0.261111
UBE2S	H300006913	-0.0708481	0.430357	-0.240728	-1.16369	-1.11425	-1.05575	0.540748	0.839901	0.581302	1.30881	2.68209	2.65851	0.560909	0.939999	0.628413	1.74697	1.6148	1.46155
opHsV0400003821	opHsV0400003821	-0.175744	0.243128	0.128484	-2.60617	-2.19824	-4.29519	-0.0187462	-0.266162	-0.223965	1.46158	1.70511	1.46661	0.910389	1.13525	1.36729	2.26643	2.17537	2.65166
AKT2	H300014022	-1.48337	-1.21631	-0.886926	-1.11894	-1.13299	-0.664821	-1.10379	-1.38124	-1.14414	-0.237829	-0.0419548	-0.063527	-0.0863992	-0.337411	-0.168188	-0.215214	-0.489947	-0.265937
C20orf27	H200017093	-1.03731	-0.682836	-0.287774	-2.68137	-2.05534	-2.04476	-0.542802	-0.57568	-0.491564	-0.107683	0.601133	0.584258	-1.11319	-1.34615	-0.984103	0.464393	1.40203	0.858198
TACSTD2	opHsV0400001969	-0.651774	-0.806682	-0.285411	-1.01944	-1.82406	-0.44529	-0.548162	-0.944419	-1.03536	0.751759	0.322488	0.57123	-0.0515386	-0.300097	0.249039	0.139808	-0.00397869	0.00787918
USP5	H200000826	-0.855226	-0.420231	-1.04454	-1.69921	-0.905967	-1.3087	-0.580295	-0.573954	-0.737314	0.174187	0.657947	0.627926	-0.0201218	-0.121261	-0.424786	0.350266	0.234567	0.413639
PAEP	opHsV0400004004	-0.112269	0.163718	-0.410715	-0.364178	-0.209642	-0.508394	-0.318408	-0.237001	-1.12132	0.758609	0.746299	0.80589	0.559656	0.71247	0.66684	0.672748	0.543247	0.370923
SLC35E2	H300003341	-1.12298	-0.568801	-0.869715	-0.554047	-0.398499	-1.04568	-1.31464	-1.18607	-0.872257	0.765319	0.516305	0.811582	0.520325	0.604215	0.253333	0.116474	-0.518415	-0.0829214
PTPRF	opHsV0400002718	0.0226805	0.685683	-0.553592	-0.168645	-0.244448	-0.532146	0.150676	-0.0624762	-0.0401686	1.40626	1.64412	1.302	1.87528	1.29981	1.16803	1.04939	0.561951	1.04414
HIST1H2AA	H300004112	0.664198	1.09409	0.250404	0.311794	0.131895	0.436443	-0.374451	-0.77256	-0.563156	1.54363	1.82277	2.01158	1.76919	1.7331	1.48287	1.80572	1.72478	1.74112
H300011467	H300011467	-1.19644	-0.545142	-0.170336	-0.866928	-0.844381	-1.29342	-1.13436	-1.20532	-1.29146	0.608071	0.563558	0.428097	0.574824	0.0944528	-0.31911	-0.0290705	-0.276267	-0.0145775
NOC2L	H200013109	-0.582096	0.629958	0.0670397	-0.403938	-0.361629	-0.424475	-0.575129	-1.30561	-0.636085	0.83979	1.90339	1.69141	1.28725	1.14323	0.60004	0.101996	0.235624	-0.10974
PEBP1	opHsV0400009361	-0.330323	-0.591177	-1.05915	-1.21016	-1.37721	-0.918596	-0.72314	-0.80522	-0.969089	0.243551	0.51228	0.698071	0.186476	-0.335832	-0.0910049	0.234287	0.39308	0.288281
IDH3G	H200006046	-1.53491	-1.57825	-1.81195	-1.33512	-1.30061	-0.937329	-2.31672	-2.74405	-1.96854	0.0238298	-0.480127	0.1125	-0.479335	-0.215729	-0.179788	-0.493224	-0.380232	-0.388121
Q8TBR1_HUMAN	opHsV0400009539	0.723239	0.509098	-1.55864	-2.70131	-1.67448	-1.64703	-0.675248	-0.859026	-0.576007	0.814154	1.61936	1.2829	0.207995	0.60147	0.519892	1.41721	1.87843	2.03198
opHsV0400001999	opHsV0400001999	1.77776	2.74214	0.923057	2.03405	1.25868	0.979073	1.20299	1.86146	1.44448	3.15658	3.4431	3.10658	2.85934	3.85118	2.51417	2.78197	3.20923	3.41258
Q658K8_HUMAN	opHsV0400006596	-0.452581	-0.250173	-1.00084	-1.13549	-1.13617	-1.41161	-0.672191	-1.05222	-0.619869	0.421897	0.495226	0.353545	0.49063	0.252336	0.30264	0.0774007	0.43432	0.269562
opHsV0400003640	opHsV0400003640	-0.914492	-0.676239	-0.569805	-2.69989	-1.93671	-3.15422	-0.493517	-0.465423	-0.578268	1.72689	1.58474	0.969799	1.36023	0.286655	0.756083	1.00653	0.9629	0.645405
H2AFV	H300018767	0.328805	0.342354	0.130041	-0.0127938	0.129938	0.115943	-0.34168	0.154271	0.236772	1.35476	1.81557	2.10835	1.21776	1.57391	0.880877	1.03626	0.974134	1.10205
AQP3	opHsV0400003995	-0.140912	0.31446	0.253125	0.131109	-0.0909861	0.114208	0.121566	0.217594	0.210691	1.47609	1.83333	1.92311	1.03995	0.836633	1.16075	1.01344	0.963703	1.23686
CSAG1	opHsV0400005875	1.38495	2.14173	0.440901	1.44006	0.966608	1.16667	1.0166	0.770759	0.752101	3.81652	4.33164	3.81774	3.46088	4.08934	3.53653	1.90992	1.65171	2.02168
opHsV0400013281	opHsV0400013281	1.30504	1.43663	2.27214	1.49083	1.84408	2.0426	0.740389	0.885862	1.071	2.56305	2.59248	3.11693	2.69803	2.8713	2.62924	1.61385	1.5908	2.02839
WFDC11	H300008069	-0.121077	-0.390634	-0.151128	-0.465647	0.04351	-0.0372432	-1.45258	-0.468442	-0.29889	1.4369	1.11807	1.56386	0.917018	1.11182	0.920384	0.291101	0.365919	0.298621
opHsV0400009125	opHsV0400009125	-1.64267	-1.31203	-1.09743	-1.69013	-1.28831	-2.05017	-1.31739	-1.63494	-1.24115	-0.748393	-0.195802	0.0432617	-0.797823	-0.745732	-0.769087	0.0605351	0.0758241	0.12531
HIST1H2BK	H300000318	0.504893	0.453945	-0.1723	0.0746777	0.877261	0.439207	-1.31966	-1.2913	-0.988742	1.70812	1.64467	2.30285	2.00791	2.65264	0.902775	1.24573	1.24437	0.902197
opHsV0400008254	opHsV0400008254	0.716053	1.93168	0.748643	0.0107919	0.0944857	0.124601	1.07871	0.941851	0.950352	2.85505	3.32212	3.42477	2.23762	2.68901	1.51069	2.12625	1.7426	2.27429
opHsV0400013414	opHsV0400013414	-0.739628	-0.0359681	0.21559	-0.225263	0.0826793	-0.0164997	-0.0486433	-0.217233	0.0540074	0.842583	0.683283	0.989662	1.12044	1.43441	0.75637	1.6197	1.52937	1.6744
opHsV0400005213	opHsV0400005213	0.620849	1.69544	0.918702	0.845986	0.694724	0.547714	0.800009	0.563092	0.877679	2.85914	3.53886	3.0707	3.0618	3.24447	2.21845	1.60319	1.45484	1.81804
opHsV0400001484	opHsV0400001484	1.7054	1.59588	0.552397	1.10891	0.371093	0.48188	1.17509	1.37349	1.19822	2.44972	2.93844	2.2862	2.5614	2.7965	2.35607	2.52443	2.15991	2.67359
opHsV0400004001	opHsV0400004001	1.40515	1.9749	1.76334	0.921555	1.29528	1.10098	1.61189	1.72903	1.51774	2.45937	2.75347	2.93228	2.48168	2.58436	2.3474	2.38472	2.46951	2.44835
KHDRBS1	H300019825	0.476636	-0.0923744	-0.926592	-0.627126	-0.850891	-0.488808	-0.41036	-0.488441	-0.622637	0.72176	1.57359	1.25754	0.769449	0.587748	0.981979	0.999655	1.39453	1.21419
opHsV0400007201	opHsV0400007201	-1.6056	-2.17936	-0.753984	-1.36555	-1.29791	-1.80988	-1.4507	-1.49488	-1.59702	0.209199	0.0358224	0.301378	0.0279648	0.345139	-0.0776401	-0.483125	-0.739615	-0.535549
FCER2	H300003159	-1.1301	-1.48561	-1.43168	-2.3424	-2.26429	-2.26511	-0.951681	-1.09816	-1.09489	-0.499121	-0.336312	-0.330826	-0.0462726	-0.142235	-0.59122	0.391992	0.631849	0.230277
CKB	H300004270	1.17963	0.971951	-0.506109	1.35637	2.02185	1.19118	1.39864	1.51769	1.08079	3.84199	4.20775	4.4117	3.03573	3.35424	2.94453	3.26932	3.69571	3.58544
CTTN	H300020031	-0.773549	-0.0897168	-0.989182	-2.18689	-1.88074	-2.39998	-1.06307	-1.0064	-1.18796	0.584403	0.354753	0.198133	0.37824	0.0835433	0.013454	0.604865	0.789653	0.759189
KRT8L1	H300008020	1.17774	1.4664	0.612144	2.62953	1.37479	1.28117	0.621324	0.761681	0.84696	2.87621	3.14461	2.77403	3.02212	3.18069	2.39666	2.57979	2.30546	3.38155
C16orf75	H200020136	2.0188	1.1505	0.840644	0.860289	0.417394	0.0815962	0.573054	0.751001	0.780975	2.3149	2.71989	2.6804	1.91279	2.11892	1.6882	2.07409	2.16413	2.37639
CORO6	H300014581	-0.70717	-0.748042	-1.39314	-1.92497	-2.08502	-1.55902	-0.777472	-1.23497	-2.43827	-0.137488	0.311293	0.107672	-0.243621	0.212662	0.232157	0.664859	0.6637	0.145973
H300007744	H300007744	3.18165	2.27582	2.89441	2.79046	2.53051	2.6185	2.02316	2.46432	1.69415	4.12806	4.75188	4.4356	4.00844	4.18434	4.25038	3.31818	3.26889	3.74154
NSUN5	opHsV0400006600	-0.570545	-0.167289	-0.131522	-0.129736	0.141924	-0.0463964	-0.388833	-0.991871	-0.555021	0.889089	0.792503	0.78646	1.67441	1.06927	1.37826	0.326661	0.268721	0.761521
opHsV0400001780	opHsV0400001780	0.0340484	0.038207	-3.03138	-1.93201	-2.27995	-1.08828	-1.51223	-1.80001	-1.16209	0.785462	2.25575	2.40417	1.4298	0.904769	0.468953	1.512	2.32043	2.20267
opHsV0400007054	opHsV0400007054	-0.518516	0.945562	-1.05774	-0.432621	-0.364931	-0.671922	-0.961653	-1.55731	-1.06068	1.04151	1.57291	1.35867	0.716933	1.20604	0.628831	0.971902	0.362359	1.50154
AIG1	H200011527	0.0729849	0.575794	-1.09992	-0.393179	-0.754029	-0.922903	-0.220688	-0.26843	-0.0182405	1.71226	1.39755	1.7175	0.957737	0.788159	0.634555	1.60386	0.745131	1.86811
UBE2S	opHsV0400000924	0.428964	0.236682	0.180976	-1.60621	-1.11238	-0.460076	0.365142	0.0788904	0.45167	1.06434	1.83378	1.76943	0.870896	1.48739	0.749451	1.79601	1.7973	2.1045
AHSG	H200019116	1.44949	2.4185	1.372	1.9706	1.21741	1.08554	1.88337	1.98063	1.61635	3.34504	4.00223	3.25751	3.55824	3.37989	2.99078	2.79382	2.47069	3.07685
C1orf84	H300007747	-1.40839	-0.4649	-0.00804042	-1.50859	-1.31412	-1.54319	-0.791514	-0.889257	-0.808557	0.734866	0.757714	0.973201	0.436488	1.19668	0.854119	0.224308	0.557336	0.466272
CLK3	H200005903	-1.18321	-0.303849	-0.617482	-0.0799076	-0.408553	-0.38018	-1.06884	-1.22907	-0.947614	0.803882	0.928644	1.01242	0.770688	0.651393	1.14476	-0.00454223	-0.261679	0.166001
LOC390604	opHsV0400005749	0.0557585	0.643426	-0.0537441	0.786836	0.640026	0.445317	0.128115	0.0338045	0.111664	1.58368	1.94688	1.77135	1.83434	1.7902	1.42817	1.88576	0.716769	1.83925
Q8N9W7_HUMAN	H300006715	0.111991	1.95485	0.549365	0.48753	0.171385	0.983088	0.749224	0.552556	0.615504	4.41523	5.56172	5.70919	4.92344	4.7108	3.85767	2.01655	2.06675	2.30706
KIAA1967	H300020696	-0.697356	-0.419319	-0.75044	-1.53305	-0.953929	-1.35521	-0.989017	-1.02568	-0.841971	0.168849	0.477365	0.770965	0.0121773	-0.139836	-0.0691442	0.0286725	0.0485306	0.151937
PPAP2C	H200003449	-0.394902	0.252215	-0.443814	-0.608242	-0.798042	-0.435693	-0.793023	-0.85422	-0.440686	1.5322	1.67143	1.62232	1.24412	1.61183	0.613865	0.388411	0.386045	0.457788
THOP1	H300021372	-2.68731	-1.6149	-1.09924	-2.01208	-2.86968	-2.96783	-2.0921	-2.41348	-2.19731	-0.0203548	0.0402489	0.238972	0.052872	-0.501656	-0.803179	1.91753	-0.859484	-0.804985
JUP	H300021437	-0.639453	-0.284309	-0.16417	-2.5865	-2.43332	-2.93611	-0.547676	-0.39676	-0.908144	0.91333	1.45431	1.61551	1.3526	1.30956	0.60288	1.28958	1.20328	1.26779
FUS	H200011035	-0.459463	0.594866	0.262133	-0.515257	-0.176315	-0.0113146	0.164929	0.332121	0.457015	0.939422	2.13876	2.24132	0.699057	0.988992	1.02402	1.04925	1.51381	1.35197
PDIA4	H200010594	0.261561	0.381342	0.0541462	-0.3983	-0.222331	-0.839904	-0.459707	-0.404284	-0.20563	0.941836	1.96871	2.22026	1.46047	1.36302	1.18737	0.809272	0.718394	1.00665
LMNB2	H200006249	-0.480721	0.433946	-0.115952	-0.493326	-0.388541	-0.228184	-0.0120183	-0.207649	0.14519	1.06156	1.90846	1.75681	0.786905	0.660545	0.477216	1.07098	0.871791	1.35816
IGLV2-11	opHsV0400005799	2.31094	1.66191	3.06433	1.68798	1.19854	1.5221	1.013	1.35924	0.667506	3.84392	4.18168	4.2383	3.03737	3.73063	3.65677	2.15865	2.51688	2.89998
ACTG1	opHsV0400009072	-2.3126	-1.53605	-3.61106	-3.54513	-3.55741	-3.36237	-2.48352	-2.98679	-2.21489	-1.24676	-0.229491	-0.223668	-0.814826	-1.63802	-1.38617	0.149744	0.95163	0.302966
RBM35B	H200017603	-1.18331	-0.976882	-1.06139	-0.998434	-1.10072	-1.05494	-2.11811	-1.64632	-2.01393	0.386118	0.151584	0.338532	0.369438	0.151924	-0.0252947	-0.868767	-1.08198	-0.919198
H300000498	H300000498	-3.65584	-2.36602	-2.8104	-4.52731	-4.14658	-5.05843	-2.85205	-3.51161	-2.34071	-1.98287	-1.77919	-1.31399	-2.17215	-1.65814	-2.4944	-0.97079	-0.457278	-0.414681
MT-CO1	opHsV0400005827	0.231618	-0.349519	1.48441	-0.0155346	0.0968174	0.323823	-0.161908	0.0187327	0.227637	1.79836	1.67362	2.02712	2.24367	2.83663	1.77092	2.48389	2.22774	2.13036
TMEM16J	opHsV0400002488	-0.780748	-0.133647	-0.610579	-0.417197	-0.835858	-0.953391	0.0614886	-0.324042	0.116532	0.242374	0.82461	0.440272	0.368291	0.0835503	0.15822	1.23419	0.873854	1.71862
FOLR1	opHsV0400000928	1.12809	0.932152	1.19158	1.13302	1.00339	0.102835	0.520734	0.622241	0.493975	2.44717	2.82907	2.551	2.19685	2.80293	2.18221	1.37416	1.76348	1.89539
C15orf51	opHsV0400009181	-0.408266	1.08048	0.480013	0.0261627	0.126476	0.207989	0.232613	0.133574	0.089469	2.20389	2.8286	2.76882	2.11301	2.36757	1.43436	2.10959	0.672142	2.12218
PAQR4	H300017478	-1.22627	-0.105927	-0.491919	-1.64457	-1.39913	-1.5515	-0.970148	-0.919226	-0.595931	0.592257	0.504813	0.778781	0.567393	0.797219	0.660564	1.01208	0.553568	0.942339
HIST3H2A	opHsV0400001186	-0.00612036	1.27179	0.130434	0.0759084	0.208994	0.437049	-0.731537	-1.18716	-0.781503	1.94947	2.21656	2.50496	1.98427	2.20017	1.62935	1.81232	2.18179	1.4865
opHsV0400005015	opHsV0400005015	-0.570843	0.198477	-0.120207	-2.3567	-1.45698	-2.31476	-0.59243	-0.326106	-0.205571	1.84034	2.60722	2.15918	2.44738	3.46639	2.27343	1.94409	1.46905	2.11979
opHsV0400004155	opHsV0400004155	0.234187	0.328224	-0.268302	-0.783136	-0.257451	-0.694852	-0.183013	-0.426037	-0.00941806	1.18569	1.50466	1.28593	1.27181	1.76777	1.1511	0.938825	0.764215	1.39222
H300005339	H300005339	0.166077	0.623977	-0.639283	-0.932821	-0.4369	-0.391526	-0.74799	-0.561832	-0.334693	0.639567	3.74617	3.02603	2.37603	1.6658	1.87191	1.56096	1.78624	2.46835
H2AFX	opHsV0400003980	-1.13064	1.25419	0.141792	-0.32501	0.157104	-0.18887	-0.734672	-0.816626	-0.980838	1.56666	1.91653	2.75673	2.80121	2.7774	1.29677	1.18907	1.23907	1.09408
IRF2BP2	opHsV0400000742	-0.640657	0.134175	-0.435117	-1.1654	-1.00924	-0.719851	-0.351	-0.734124	-0.402706	0.340581	1.24387	1.48686	0.654177	0.761374	0.393651	0.766285	0.764818	0.916824
opHsV0400008860	opHsV0400008860	0.521604	2.01855	1.64636	0.816588	0.811675	1.08389	1.06442	0.982	0.953963	2.1633	3.07233	2.82693	2.3031	2.17483	1.9907	1.97619	2.02305	2.33979
opHsV0400001965	opHsV0400001965	0.701111	1.58063	0.589195	1.42785	0.918624	0.533357	0.430471	0.361806	0.478257	2.06772	3.02858	2.45561	2.36482	2.3181	1.67387	1.95318	1.22686	2.11293
VLDLR	H300012209	-0.419931	-0.387172	-1.75611	-0.980466	-1.11709	-1.0573	-1.8383	-1.62066	-1.41018	1.08527	0.869778	1.141	0.958789	1.38414	1.38789	0.119793	-0.113989	-0.0401313
DHRS2	H300019181	0.247375	0.456109	0.53094	0.500642	0.429069	0.585684	0.746526	0.62986	0.8113	2.03101	2.54443	2.12008	1.79784	2.20415	1.54694	2.09403	1.75407	2.15899
KRT8	H300005700	1.14837	1.3078	0.0105303	1.31474	0.898003	0.710175	0.69878	0.801665	0.821589	2.97275	3.48956	2.98024	3.33703	3.90549	2.02495	2.33607	2.25282	2.87916
IGHG3	opHsV0400000193	-0.609733	0.345753	0.0330107	-0.575916	-0.266287	-0.62567	0.0644339	-0.857293	-0.547712	1.17753	1.48837	1.30823	0.949936	1.32977	0.911346	0.877617	0.606251	0.733691
KRT81	H300020792	0.284494	0.620362	-0.195587	-0.336184	-0.70973	-0.475841	0.382429	0.277992	0.244763	2.94947	3.53376	3.52664	2.55748	3.5206	1.88311	1.96287	2.06171	2.19071
opHsV0400004446	opHsV0400004446	0.865441	0.857258	0.674689	1.0987	0.667021	0.699221	0.667024	0.78171	0.564006	3.72319	4.04676	3.65917	2.94708	3.23922	2.65127	2.31418	1.93029	2.69322
EGLN1	H300019416	-0.535696	-0.345815	-0.965269	-1.02198	-0.943111	-1.55422	-0.450298	-0.446308	-0.606134	0.601052	1.64797	1.23699	0.305997	0.385241	0.0950139	0.864146	0.926652	1.2711
TMEM54	H200019994	0.1989	-0.217399	-1.22439	-0.380624	-0.823333	-0.930183	-0.141553	-0.407736	-0.216687	1.35898	1.79804	1.57812	1.42596	1.10761	0.975736	1.28709	1.15365	1.40674
LEF1	H200004733	1.31009	1.02278	1.67007	0.52164	0.230026	0.735511	0.292242	0.12258	0.207809	3.89612	4.42353	4.57748	2.98739	4.13636	3.74715	1.8316	1.9772	2.16422
MAZ	H300018708	-1.21621	-0.379551	-0.84695	-1.45938	-1.7527	-1.42148	-1.16264	-1.35282	-0.819498	0.505294	1.22324	0.98145	0.0618609	-0.0942349	-0.275569	0.99688	1.23606	1.31527
DLK1	opHsV0400002167	-0.183059	1.7496	0.578646	0.851768	0.0375033	0.502278	0.575161	1.02406	0.787064	2.97913	3.84383	3.2619	2.31281	2.0216	2.08682	2.80332	2.65475	3.23793
Q6ZUB2_HUMAN	opHsV0400006834	0.62191	0.557732	-0.202481	0.206791	-0.140682	0.0935105	0.481697	0.537062	0.471253	2.09324	2.56477	2.72146	2.14734	2.40127	1.73934	2.03545	2.22752	2.61027
HIST1H2AD	opHsV0400003520	0.104538	1.29993	-0.0770913	-0.0879797	-0.592951	-0.174833	-0.65283	-0.992223	-0.644854	2.18464	2.78125	3.28712	2.32221	1.89388	1.36727	1.96771	2.25377	1.75838
DDX12	H300022429	0.736999	0.524967	0.294591	-0.0203911	0.233268	-0.570371	-0.175029	-0.110273	-0.210341	2.24225	3.01373	2.47628	1.86865	1.78205	1.98437	1.33245	1.31522	1.82975
CACNB3	H300006573	-1.92163	0.505004	0.185741	0.118622	0.32011	-1.34782	-0.237083	-1.20339	0.0261089	2.15196	3.19975	2.15757	2.29011	3.33318	1.98929	2.03514	1.94631	1.91086
SF3A2	H200011943	-1.15017	-0.250511	-0.3148	-1.48616	-1.21641	-1.28683	-0.579417	-0.730124	-0.308163	0.960408	1.24215	1.47229	0.819498	0.688568	0.582169	0.798549	0.852776	0.984385
CAPNS1	H200005945	-2.26291	-1.89924	-2.84214	-1.99955	-1.78589	-1.87143	-2.57719	-2.62229	-1.8751	-0.20555	-0.719206	-1.00808	-0.0817264	0.211941	-0.177445	-0.539435	-0.790605	-0.658449
TRBC2	H300021174	2.02198	1.88948	4.15676	3.71477	2.99003	3.72328	2.09656	1.84261	0.605714	5.79615	7.37958	6.80871	6.54793	7.5248	6.36101	4.77161	5.12446	4.96694
HIST1H2AJ	opHsV0400002560	0.587606	1.13045	0.308601	0.18375	0.172389	0.307789	-0.231176	-0.498262	-0.433397	2.20435	2.742	2.95941	2.21421	2.07593	1.74565	1.85003	1.96836	1.84902
TMEM158	H300009424	-0.0615632	0.184267	-0.0241881	-0.673221	-1.38518	-0.555517	-0.177798	-0.373959	-0.157178	1.56672	1.75555	1.6885	1.189	1.22121	1.10232	1.5361	1.85814	1.81016
KRT10	opHsV0400004929	0.798115	1.57759	1.34529	0.859506	1.02225	0.577332	1.63251	1.8351	1.6879	2.14476	2.88113	2.85236	2.1582	2.41783	2.08412	2.86499	3.12317	3.14948
HIST1H2AH	opHsV0400006534	1.04106	1.18453	0.436185	-0.485368	0.653708	0.442309	-0.264943	-0.385329	-0.357942	3.06795	3.07072	2.87022	1.89701	3.46562	2.11126	2.26002	2.21921	2.37605
HBEGF	H300001995	-0.825142	-1.20511	-0.246366	-0.205799	-0.00906528	-0.571175	-0.264176	-0.529269	-0.577285	-3.20825	-3.75889	-3.5092	-2.67214	-3.11142	-2.4198	-2.81589	-3.15562	-3.11098
TXNRD1	H200002223	-0.209446	-0.456496	-0.698617	1.10156	0.729786	0.360461	-0.806949	-0.591013	-0.530222	-3.61698	-3.20325	-4.03999	-2.241	-3.55937	-2.33647	-2.93007	-3.12176	-3.50907
MRPS6	opHsV0400006231	-0.336918	-0.109376	-0.0698461	0.20209	-0.00859187	0.265209	0.027304	0.788247	-0.101436	-2.99413	-3.56528	-3.90714	-2.90512	-2.52231	-2.59486	-1.99255	-2.66558	-2.47557
CYP1B1	opHsV0400000278	-3.56633	-2.63667	-3.13768	-0.0705948	-0.0814908	-0.360251	-1.02762	-1.15224	-1.01138	-7.87189	-6.70647	-6.79589	-6.14445	-7.46092	-5.58904	-4.71669	-5.08296	-5.67378
IL8	opHsV0400000818	0.119656	0	-0.290839	0.0202491	0.594789	2.47165	-1.61345	-0.947391	-0.132991	-3.17126	-3.02327	-4.28088	-1.83922	-2.66561	-1.41177	-3.90742	-4.31809	-4.42341
AHCYL1	H200000876	-0.717035	-0.536291	-0.0877943	1.4048	1.11938	1.29495	-0.448446	-0.432496	-0.283618	-2.40564	-2.24878	-2.9481	-1.01202	-1.34317	-1.15787	-2.39974	-2.2266	-2.83073
PSD3	H300020602	-0.787861	-0.361067	-1.35358	0.30267	0.0121255	-0.397141	-0.682876	-0.998325	-0.589456	-4.06867	-3.90043	-4.1634	-2.51791	-3.0827	-2.18503	-2.91179	-2.85754	-3.22036
C14orf156	H200019106	1.48075	1.16413	0.812858	1.58302	1.58679	1.29953	0.641006	0.539966	0.648126	-0.320444	-0.402331	-0.650429	0.285874	-0.250553	-0.423505	-0.69495	-0.878714	-1.27275
PTER	H200012878	-0.544307	-0.765343	-1.16	-0.269785	-0.232374	0.062573	-1.01741	-1.09244	-0.939551	-3.0126	-3.17147	-3.39163	-2.18383	-2.28266	-1.93508	-2.57726	-2.53977	-2.49359
MMP7	H200000574	-3.70205	-3.75237	0.114357	-0.041453	-0.283723	0.176798	-1.57436	-2.14377	-1.58878	-8.33315	-8.45403	-7.55477	-7.96061	-8.56606	-6.19731	-5.5734	-5.96209	-6.06667
SLC23A2	H300001733	-1.38675	-1.03799	0.191208	0.243108	0.273181	-0.199652	-0.418215	-0.255152	-0.238685	-2.88034	-3.40065	-3.31909	-3.06912	-3.12042	-2.63828	-2.6611	-2.91625	-2.49579
ME1	opHsV0400000353	-0.759035	-1.00508	-0.762389	0.266095	0.536497	0.48239	-0.626943	-0.660014	-0.589764	-2.89298	-3.02221	-3.14816	-2.56194	-3.14735	-2.40656	-2.41699	-2.5839	-2.98139
SLC7A11	H200001282	-2.49825	-1.6465	-2.1898	0.175973	0.600319	0.00379934	-1.44075	-1.52764	-0.482133	-4.01137	-4.38048	-4.3973	-3.46197	-3.43421	-3.44683	-4.60921	-4.87023	-4.73224
CCNH	H300019367	0.665914	-0.0181899	-0.00200392	1.12487	1.07706	0.90838	0.190996	0.25121	-0.134303	-0.489077	-1.20324	-1.43103	-0.215099	-0.0561221	-0.267874	-0.95701	-0.828376	-1.20142
H300009012	H300009012	0.281562	-0.313259	0.0950825	1.40101	0.514184	1.003	0.0996411	-0.422934	0.0815845	-2.34299	-2.39146	-1.67546	-1.58743	-2.08515	-1.85354	-1.57624	-1.92172	-1.96053
TIE1	H200006558	-2.23081	-1.66979	1.00317	-0.363557	-0.273092	-0.340233	-0.724392	-1.00898	-0.398832	-4.19139	-4.32193	-3.90579	-3.08584	-2.80422	-2.90046	-3.46686	-3.91561	-3.75832
NSMAF	H200006542	-0.474561	-0.428776	-0.722876	0.607618	1.02353	0.88249	-0.701621	-0.596194	-0.438936	-3.56539	-2.77202	-3.82585	-1.9792	-2.72775	-2.14502	-2.29606	-2.31454	-2.73658
BRE	H300020669	-0.830399	-1.02692	-1.50627	0.134289	-0.678836	-0.645951	-0.980604	-1.14866	-0.672908	-4.20306	-4.70068	-4.17542	-4.01863	-4.16895	-3.81412	-2.99751	-2.9415	-2.73366
CCL2	H200018176	-1.99053	-1.415	-2.19805	-0.120516	-0.189067	0.41114	-0.636661	-0.9707	-0.648311	-5.89963	-5.61018	-5.32607	-6.27999	-6.52997	-5.66051	-3.71039	-3.92123	-4.17532
KLHL2	H200012412	-1.99661	-1.90889	-0.675854	-0.169428	-0.0928762	-0.139313	-2.1717	-1.80095	-1.95953	-3.4542	-3.25384	-2.494	-2.47962	-2.17618	-2.3289	-3.42295	-4.02516	-3.73151
JARID2	H200004475	0.761506	0.187062	1.49439	0.408466	0.354518	0.302128	0.12406	0.0114117	0.348961	-1.14538	-1.76036	-0.77469	-1.65174	-1.9811	-1.60057	-1.13482	-1.26807	-1.04744
FAM107B	H200011237	-0.638337	-0.787067	-0.762239	0.041758	-0.0569002	0.564076	-1.30427	-1.3832	-0.747203	-2.88329	-2.94464	-3.13798	-2.48417	-2.4008	-2.37359	-2.64331	-2.6372	-2.61594
FASTKD3	H200003332	0.473323	0.0933143	0.236765	0.272447	0.25572	0.499648	0.437429	0.147968	0.361616	-0.823628	-0.933398	-1.11311	-0.737847	-0.710137	-0.64969	-0.759277	-0.953278	-0.959539
SLC30A5	H300022385	-0.0739202	-0.841347	-0.564551	1.08431	1.18219	0.423595	-0.895474	-0.748592	-0.566758	-2.89271	-2.91671	-3.72854	-2.02059	-1.99842	-1.85687	-2.7515	-2.15644	-2.26029
LMO4	H200000848	-0.625116	-0.994511	-0.71153	-0.500591	-0.51376	-0.34967	-0.279975	-0.807577	-0.353107	-1.85135	-2.11813	-2.16503	-2.13546	-2.23286	-1.78756	-1.85506	-1.75426	-2.05061
CGAT2_HUMAN	H200008462	-2.90814	-2.69054	-1.92572	-1.6565	-1.45506	-1.70284	-2.65062	-2.45522	-2.1978	-4.49863	-4.68267	-4.61769	-4.46634	-3.95394	-3.57887	-3.89649	-4.16574	-3.96706
CBWD1	H300020976	0.620613	0.318348	0.359704	1.26256	1.12261	0.929489	0.0370823	-0.222855	0.0288322	-1.33055	-1.4159	-1.47342	-0.800809	-0.724205	-0.735161	-1.20338	-1.27657	-1.19357
NCOA4	H200011015	-0.556421	-1.10324	-0.487368	0.961031	0.667098	0.434937	-1.0519	-1.09468	-0.742364	-3.54904	-3.16799	-3.23713	-2.17595	-2.16142	-1.73966	-2.41196	-2.50909	-2.78284
BHLHB2	H200007994	-0.256474	-0.14701	0.166913	1.46526	1.23359	1.32727	-0.563362	-0.198008	-0.259972	-2.64803	-2.57589	-2.57588	-2.32446	-2.74196	-2.57121	-2.23053	-2.37432	-2.31085
DDEF1	H300021264	-0.847806	-1.50735	-0.487139	-0.115609	-0.436945	-0.629695	-1.77184	-1.54951	-1.81834	-3.89996	-3.60751	-3.94457	-3.00157	-2.76661	-2.73253	-3.46061	-3.15701	-3.44698
EIF5	H200019688	-0.929579	-1.14847	-0.850624	0.697821	0.374764	0.081188	-0.550354	-0.430592	-0.473338	-2.48931	-2.63135	-2.87569	-1.76148	-1.90114	-1.43816	-2.02468	-1.9927	-1.70306
MAP3K2	H300021301	-1.39514	-1.22633	-0.655904	0.206726	0.420227	0.217165	-1.25545	-1.07655	-1.09439	-2.96229	-3.00098	-3.70075	-2.23527	-2.24191	-2.21161	-2.66549	-2.9261	-2.61772
SLC7A11	H300012217	-0.368866	-0.644267	-1.18209	0.419875	0.896515	-0.130613	0.288357	0.386215	0.436231	-3.3731	-2.86214	-3.51411	-2.08328	-2.93626	-1.86152	-3.72948	-3.92186	-4.37779
SLC44A1	H300018532	-0.480063	-0.374344	1.09476	0.707237	0.949414	0.733917	-0.90595	-0.642798	-0.497589	-2.35515	-2.41946	-2.53606	-1.58839	-1.88066	-1.59166	-2.21298	-2.50405	-2.5968
ZYG11B	H200014218	-0.145312	0.294038	-0.137437	0.116887	0.833461	0.503612	-0.614495	-0.358185	-0.616932	-1.20723	-0.636881	-1.47245	-1.3657	-0.977612	-1.09224	-1.92505	-1.8105	-1.92194
MRPS6	opHsV0400011928	1.40553	-0.267392	0.328391	1.42385	0.54968	0.73138	0.877188	1.45996	0.384686	-2.91543	-2.16843	-3.29803	-1.31588	-1.38187	-1.19073	-1.34269	-1.5025	-1.92365
TMEM9B	H300021411	-1.12714	-1.27959	-1.08851	0.204786	-0.119797	0.0440336	-1.44425	-1.11874	-1.15093	-2.79623	-3.28791	-3.24503	-2.19263	-2.54126	-2.25054	-2.45145	-2.52115	-2.66345
Q5JSM7_HUMAN	H300008525	-0.21058	-0.565161	-1.02226	0.52024	0.586525	0.519257	-0.449667	-0.470494	-0.495469	-1.65826	-2.01888	-2.16028	-1.67501	-1.815	-1.70569	-2.04727	-2.01687	-2.02049
RNF6	H200004174	-0.422334	-1.19655	-0.820207	0.188979	0.476882	0.275708	-1.15962	-0.906803	-0.747587	-2.64016	-2.42931	-2.96971	-1.82515	-1.95513	-1.62181	-2.37647	-2.2961	-2.20572
ZNF403	H200008466	-0.026039	-0.0164768	-0.258201	0.432535	0.772906	0.29164	-0.31408	0.0543165	-0.203842	-1.31646	-1.06442	-1.35853	-0.911493	-0.925212	-0.948247	-1.44821	-1.3535	-1.17465
ZFP106	H300019850	-0.866105	-0.885356	-0.716129	0.371414	0.152365	0.193085	-0.347452	0.0801015	-0.364109	-1.77387	-2.12591	-2.12659	-1.57307	-1.12663	-1.28742	-1.87992	-1.76286	-1.7583
CES1	H300019082	-0.00414175	-0.365094	1.24989	-0.36629	-0.232144	0.140381	0.232277	-1.35822	0.173931	-1.64072	-1.46076	-1.51186	-3.06648	-3.07449	-2.91448	-2.64421	-2.89507	-2.81092
C20orf24	H300018659	-0.810736	0.113543	1.01359	-0.407879	-0.402324	-0.00131852	0.545536	0.596275	0.497066	-2.40243	-1.2571	-1.41739	-1.68305	-2.18247	-1.1552	-1.14776	-0.8483	-0.9449
UBE2F	H200009460	-1.00978	-1.1663	-1.22025	-0.463177	-0.526214	-0.310525	-1.12015	-0.712644	-0.944141	-2.37334	-2.66962	-2.61344	-1.86246	-1.9375	-1.90714	-1.85546	-2.00414	-2.04894
VDAC3	H200001425	0.145531	-0.132716	0.199729	1.16005	1.07582	0.871427	0.226779	-0.300491	-0.0931419	-1.7839	-1.20293	-1.59438	-0.701601	-1.061	-0.594387	-1.33933	-1.49091	-1.26761
CHMP5	H300007376	0.735421	-0.609599	-0.260092	0.617499	0.453553	0.328942	-0.451451	-0.436862	-0.879006	-1.63257	-1.84322	-1.95281	-0.706872	-0.750746	-1.30689	-1.99281	-1.97414	-2.1572
C6orf62	H200008158	-0.596059	-0.581531	-0.373803	0.350697	0.280527	0.374416	-0.54435	-0.625063	-0.554824	-2.3996	-2.06154	-3.14122	-1.1933	-2.04707	-1.68308	-1.86435	-1.99925	-2.12016
TBK1	opHsV0400006260	0.534041	-0.467317	0.0449734	1.22083	0.837117	0.817731	-0.369259	-0.30062	-0.0172081	-1.12338	-1.66072	-1.41904	-0.0821913	-0.132555	-0.425659	-1.64608	-1.47834	-1.92118
LTB4DH	H300018984	-0.703187	-0.74366	-1.02612	1.39432	1.20517	0.770875	-1.13898	-1.19098	-0.931044	-2.99951	-3.59568	-3.87418	-1.68117	-1.77447	-1.3495	-2.3459	-2.59919	-2.62933
ST13	H200012193	0.60881	-0.168067	-0.252758	0.449841	0.673037	0.785012	0.043584	-0.145004	-0.134707	-1.25568	-1.60592	-1.77647	-1.01878	-0.792974	-1.1244	-1.29647	-1.14635	-1.09606
UBE2J1	H200014271	-1.6167	-1.20585	-0.281188	-0.400048	0.061618	-0.169906	-0.925757	-0.789964	-0.920128	-2.61183	-3.10463	-3.25647	-3.17625	-2.88155	-2.92412	-2.67236	-2.73231	-2.78424
VSIG4	H200001704	-2.18233	-1.54739	-0.243853	-0.417074	-0.227185	0.258034	-0.186732	-0.490185	-0.562671	-4.48552	-5.70739	-4.68954	-7.25427	-8.8828	-6.6377	-4.19312	-4.26775	-4.70329
IL1B	H200012604	-2.56735	-1.6852	0.277659	-0.78675	-0.590183	-0.912436	-1.20531	-2.24594	-0.463356	-4.62377	-5.2748	-5.6901	-4.44368	-5.35893	-3.77565	-3.86619	-4.25959	-4.48757
NDUFS5	H300006507	0.71831	0.713357	0.306307	1.33461	0.846163	0.632658	0.122237	-0.148505	0.00343001	-0.652033	-0.789321	-1.05315	0.0115491	-0.32639	-0.298221	-0.904094	-1.0274	-1.23019
ALOX5AP	H200011059	-3.9946	-2.56161	0.224566	-0.411535	-0.663511	0.0517949	-0.78256	-0.716187	-1.34851	-5.21216	-6.49551	-5.83002	-6.52581	-6.25887	-5.7	-4.29381	-4.18127	-4.52724
CLEC12A	H300007918	-2.41025	-2.00127	-0.241057	-0.0910736	0.17801	-0.56166	-1.70534	-0.61185	-1.66258	-5.12008	-5.80865	-5.30481	-5.1292	-4.58056	-4.22857	-3.63476	-3.37914	-3.37139
opHsV0400006573	opHsV0400006573	-0.183363	-0.710039	-0.0722238	0.337917	0.145635	0.0321527	-0.306465	-0.210491	-0.556933	-1.40487	-1.76873	-2.12936	-1.25554	-1.19198	-1.2688	-1.54198	-1.71527	-1.68396
RAE1	H200014731	0.852176	0.604232	0.610407	1.62564	1.18124	0.979838	0.631961	0.562923	0.553004	-0.192624	-0.285163	-0.488139	0.0835778	0.146645	-0.039546	-0.630209	-0.507487	-0.717842
SUCLG1	H300007508	0.84708	0.151447	0.404969	0.654755	0.28289	0.85719	0.0319432	-0.0364985	-0.135206	-1.18352	-0.862148	-1.36818	-0.785849	-1.43095	-0.92082	-1.47067	-0.981725	-1.43798
SLC12A8	H200004343	-0.673349	0.182925	0.534949	0.0264728	-0.461104	-0.127592	-0.0679853	0.787262	0.224569	-2.432	-3.386	-3.04687	-2.10446	-2.83936	-2.07014	-1.35001	-1.50525	-1.91521
OSGIN2	H300020969	-0.983385	-1.11758	-0.233166	-0.202222	-0.00412548	-0.0149635	-1.69979	-1.32616	-1.27552	-2.71053	-2.80622	-3.18441	-2.32636	-2.73209	-1.84426	-2.87383	-2.7931	-2.93175
opHsV0400007025	opHsV0400007025	0.762145	-0.336636	-0.360423	0.232502	0.345692	0.185676	-0.0907772	-0.0751954	-0.0657433	-1.38314	-1.40494	-1.58968	-0.94254	-1.0274	-1.15073	-1.59221	-1.45335	-1.24966
GLIPR1	H300001203	-1.761	-1.54586	-1.24351	-1.08463	-0.919863	-0.856296	-1.41067	-1.6946	-1.23042	-3.77131	-4.02486	-3.53453	-2.81535	-3.25874	-2.79566	-2.48212	-2.62834	-2.98781
TXNDC13	H200007816	-0.213211	-0.458926	-0.806378	0.323732	0.257419	0.399732	-0.273248	-0.0445066	-0.215625	-1.45707	-1.42738	-1.65143	-1.20403	-1.31168	-0.608533	-1.56507	-1.44646	-1.55046
KLHL5	H300016677	0.388367	0.673362	0.248407	0.615314	0.364868	0.87078	0.121284	0.42629	0.34902	-0.80069	-0.993692	-1.0834	-0.322291	-0.779277	-0.364116	-0.720153	-0.782907	-1.04288
H300012007	H300012007	-0.549612	-0.236763	-0.301752	2.24971	1.64431	1.74581	-0.386676	0.339845	-0.223473	-2.89934	-2.01751	-2.07821	-1.02398	-1.18617	-0.658739	-1.7092	-1.60975	-1.45805
MRPS6	opHsV0400010906	1.63569	0.0262892	0.5752	-0.353176	-0.165285	0.0534221	0.714981	0.996915	0.241513	-2.05633	-1.71318	-3.0092	-1.63436	-2.17882	-1.63944	-1.77146	-1.99912	-2.49039
opHsV0400002838	opHsV0400002838	0.532069	1.47926	1.51328	1.71168	2.04657	1.93439	1.57109	1.33573	1.11917	-0.161052	-0.265176	-0.0389438	0.205105	0.0307313	0.527513	-0.259193	-0.726052	-0.189324
POLR2K	H200021149	-0.0334404	-0.0182973	-0.00127323	1.36133	0.640061	0.754634	-0.122674	-0.122347	-0.160353	-1.17868	-1.67123	-1.419	-0.776413	-0.831497	-0.83163	-1.09768	-1.1795	-1.6
DYNLRB1	H300019114	-1.0752	-0.470961	-0.760298	0.810219	0.974096	0.905347	-0.554112	-0.63047	-0.419598	-2.28957	-2.80159	-1.96827	-1.64155	-1.57215	-1.56471	-1.95684	-2.17566	-2.09287
NDUFAF1	H300010101	-1.32035	-1.04582	-0.249367	0.715597	0.265278	0.359118	-1.09124	-0.975536	-1.14947	-2.82352	-3.68677	-3.36224	-2.29624	-2.92818	-2.34733	-2.51756	-2.45232	-2.71272
RRM2B	H200010636	-0.299301	-0.843575	-1.02912	0.348216	0.0313349	0.170564	-1.25722	-1.10948	-0.980131	-2.37281	-2.59575	-2.82224	-1.92179	-1.97411	-0.981721	-2.43681	-2.36172	-2.08629
SERPINB1	H200008677	-0.842729	-0.497602	-0.510164	0.64547	-0.120452	0.319584	-0.851828	-0.842616	-0.815697	-2.93225	-3.01313	-3.49288	-2.79677	-3.44919	-2.74659	-2.15131	-2.3757	-2.26485
BNIP2	H200014098	-0.252732	-0.797806	-0.287001	0.179366	-0.233423	-0.0977449	-0.99273	-1.18599	-0.938885	-2.54596	-2.2829	-2.65523	-2.1077	-2.08802	-1.83041	-2.37413	-2.00468	-2.40883
SNRPB2	H200006957	1.13871	0.238837	0.229632	1.16743	0.478759	0.739336	0.359473	0.564942	0.327866	-0.840367	-0.590671	-1.15395	-0.273691	-0.834754	-0.677113	-0.78949	-0.634958	-0.873329
TRAM1	H200000878	0.19879	-0.257806	-1.77317	0.158154	0.299212	0.0161193	-0.721738	-0.32216	-0.710253	-1.74769	-1.92659	-2.59896	-1.48415	-1.9532	-1.56646	-1.91152	-1.8007	-2.01602
BAALC	H300010925	1.98558	1.55019	2.43008	3.19332	2.83041	2.7808	2.4166	2.49534	2.21931	0.743624	0.729333	0.898089	0.749744	1.02832	1.26853	0.83803	0.912613	0.601783
AFTPH	H200001533	-1.23525	-1.07213	-0.348603	-0.409971	0.0915306	0.0565349	-1.17941	-1.22541	-0.844183	-3.16741	-2.75745	-3.32509	-2.23671	-2.52767	-2.16821	-2.30619	-2.46548	-2.41185
GHITM	H200008593	0.0747518	-0.400845	-0.241578	0.383095	0.781442	0.574159	-0.736365	-0.768321	-0.531729	-2.42611	-2.0952	-2.53462	-1.36109	-1.51898	-1.60749	-1.91575	-1.68228	-1.92796
FAM40A	H200007838	-0.164889	-0.514701	-0.313785	0.844459	-0.398473	0.598856	-0.740913	-1.19928	-0.541856	-1.44772	-1.97107	-1.54794	-1.17669	-1.24639	-1.03948	-2.08971	-2.2977	-1.78572
MRPS6	H200001334	-0.449009	-0.324134	-1.24069	0.52357	0.460904	0.322474	-0.724639	-0.733414	-0.920509	-3.899	-3.37027	-3.73457	-2.93048	-3.74935	-2.85442	-1.93767	-2.46205	-2.48889
NP_079130.2	H200014504	0.773764	0.0968917	0.343223	1.54808	0.989063	0.902363	0.52632	0.315001	0.264541	-1.10223	-1.03873	-1.24457	-0.617866	-0.145876	-0.670619	-0.89978	-0.641475	-0.995921
JAKMIP2	H300019986	-1.64047	-1.67665	0.220243	0.104517	0.0948338	-0.307265	-0.648454	-1.19305	-0.833065	-6.88143	-6.662	-6.8597	-4.08274	-4.62855	-3.6612	-2.97598	-3.038	-3.32326
CLN5	H200003990	-0.825957	-0.807573	-0.22978	0.781975	0.36004	0.342659	-0.38952	-0.730387	-0.531271	-2.02018	-2.32877	-2.8579	-1.93358	-2.53245	-2.01072	-2.04599	-1.95819	-2.24889
LEPROT	H200003296	-1.70269	-0.858047	-1.76487	0.593522	0.321866	0.284983	-1.48838	-1.65916	-1.035	-3.76897	-3.65891	-3.89622	-2.91342	-3.21073	-2.72614	-2.80004	-2.86486	-3.00367
FAM35A	H300021026	0.575395	-0.110504	0.456822	0.704962	0.27312	0.933334	0.284585	0.593343	0.201763	-0.943084	-1.03216	-1.38065	-0.696471	-1.32574	-0.891812	-0.764327	-0.584086	-0.796306
SIAE	H300015674	0.882234	0.242459	1.11115	1.68037	1.4864	1.22241	0.532802	0.619607	0.605499	-0.97914	-0.856793	-0.881651	-0.476169	-0.153827	-0.142536	-0.613156	-0.490085	-0.551832
CIR_HUMAN	H300006847	-2.61198	-1.8937	-0.507479	-1.66809	-1.39591	-1.6735	-2.62629	-2.77474	-1.80824	-6.57743	-6.1	-5.65426	-5.10577	-5.88569	-4.71313	-4.07174	-4.04723	-4.43816
GPC4	H300007916	-2.81134	-1.92583	0.574733	-0.585298	0.208108	-0.250177	-0.697469	-0.992848	-1.01684	-3.94869	-4.34734	-4.31927	-2.84305	-3.09591	-2.58246	-3.55666	-3.31814	-3.4766
KPNB1	H200008434	-0.0718916	1.16355	0.973621	2.12528	1.87376	1.71628	0.662799	0.767687	0.772772	-0.824673	-0.342924	-0.241885	0.197568	0.397966	0.0165752	-0.651651	-0.377448	-0.362965
ALDH3A2	H300018520	-1.20785	-1.20468	-1.46794	-0.603343	-0.226309	-0.390445	-1.36555	-0.961841	-1.10622	-3.12566	-2.97413	-2.96797	-3.12659	-2.97323	-2.7258	-2.39151	-2.44447	-2.32363
PRKAR1A	H200008636	-1.25557	-0.322853	-0.671604	1.49814	1.35325	0.959541	-0.647694	-0.797479	-0.522308	-3.02392	-2.3031	-2.68444	-1.39206	-1.91787	-1.42279	-2.2326	-1.77533	-2.09422
TIPARP	H200002187	0.186248	-0.0659674	0.336839	0.537772	0.186976	-0.0723423	-0.469124	-0.171618	-0.112504	-1.3957	-1.452	-1.77167	-0.797426	-1.05284	-0.909893	-1.56905	-1.40611	-1.48478
C6orf70	H200004847	-0.444151	-0.0794195	-0.559261	0.8768	0.118181	0.223193	-0.101008	-0.0293401	0.0726219	-1.57617	-1.64504	-1.42679	-0.951823	-1.20558	-1.00097	-1.11652	-1.03074	-1.3013
ENY2	H200017799	0.830402	0.36902	0.383904	2.90492	2.04661	2.47945	0.2568	0.0707063	0.175215	-1.46045	-1.58296	-1.58153	-0.290643	-0.381556	-0.567929	-1.08875	-0.931187	-1.42688
ETF1	H200006383	0.339941	-0.242632	-0.113878	0.813944	0.563865	0.639094	-0.0650593	0.0843331	0.0428602	-0.777199	-0.972053	-1.26981	-0.683718	-0.644367	-0.61666	-0.933855	-1.00519	-0.956406
HECA	H200001281	-1.23033	-2.25036	-0.97777	0.0511955	0.159158	-0.136362	-1.41548	-1.22561	-1.23109	-2.86727	-2.74044	-3.05645	-1.81514	-1.71826	-1.9922	-2.73123	-2.64241	-3.00722
TMEM126A	H200011570	0.277141	-0.377976	0.0937202	1.13183	0.770715	0.579602	-0.484262	-0.459398	-0.298339	-1.4569	-1.49657	-1.81423	-0.405197	-0.662816	-0.809506	-1.34724	-1.36413	-1.54737
PTGS1	H200010281	-1.47346	-1.08455	0.963073	-0.563386	0.0158531	-0.01999	-0.174001	0.123473	-0.359781	-2.53584	-3.31552	-3.18226	-3.25892	-4.21393	-2.77418	-2.30235	-2.34986	-2.2698
CYBB	H200010299	-3.36573	-2.33273	1.15793	-0.305079	-0.185008	-0.709397	-1.98109	-1.97056	-1.67353	-7.07404	-7.01679	-7.20276	-6.14118	-6.71267	-4.76061	-4.01773	-4.55944	-4.94959
H300000912	H300000912	-1.67119	-1.42303	-0.0681017	0.545872	-0.0434101	0.14265	-1.49474	-1.37556	-1.29692	-3.29842	-3.19569	-3.23903	-1.8921	-1.71028	-2.11265	-2.79765	-2.41972	-3.07081
ARFGEF2	H200012099	-0.98789	-0.715969	-0.0779979	0.182145	0.232844	0.263955	-0.49513	-0.551001	-0.479257	-1.65863	-1.70553	-2.26093	-1.65326	-1.60524	-1.53	-2.15023	-2.11268	-1.96425
CCL22	H300007445	-5.38095	-2.98623	-0.395437	-3.68923	-3.17211	-3.35458	-2.98165	-3.62576	-2.53687	-7.28875	-6.52101	-5.25759	-5.92839	-6.60237	-5.73008	-4.7749	-5.20301	-5.05456
DDIT3	H200019847	-0.376054	-0.546787	-1.11825	-0.0720663	-0.142192	-0.217586	-1.32699	-1.27817	-0.596986	-2.03266	-2.60191	-2.7486	-1.17184	-1.67234	-1.19717	-2.34599	-2.32795	-2.42175
STK38	H200001675	-0.670671	-0.737696	-1.03888	0.00185311	0.282619	-0.62541	-0.986641	-0.687069	-1.23342	-1.97944	-1.8618	-2.36628	-2.01901	-1.18873	-1.55414	-2.16076	-2.09353	-2.14969
MMD	H200006727	1.60788	0.425852	1.71005	1.98664	2.24904	2.25976	0.87145	1.08202	0.738514	-1.94085	-1.03764	-1.49332	-1.21205	-1.55669	-1.49424	-0.710791	-0.66593	-0.756741
SLC6A12	H200006952	0.1519	-1.86158	0.322027	-0.392463	-0.43421	0.11812	-1.12849	-1.34715	-1.0784	-3.73683	-4.58745	-4.48809	-3.58126	-4.14972	-3.81512	-2.48802	-2.7858	-2.92813
PIK3CB	H200015687	-1.27287	-1.32933	-0.170734	0.448606	0.290335	0.0891042	-1.14274	-1.0998	-0.942796	-2.43669	-2.66469	-2.83089	-1.97399	-1.80918	-1.69798	-2.52188	-2.28592	-2.35715
C10orf6	H300000460	-0.093467	-0.169857	0.341535	0.948557	0.703149	0.906633	0.134551	0.140773	-0.152411	-1.00415	-0.932808	-0.76081	-0.336405	-0.578796	-0.244875	-1.11792	-0.839774	-0.917184
RGS20	H200010952	-0.304857	-0.914192	-0.0687369	-0.426575	-0.398783	-0.15238	-0.753325	-0.955945	-0.838677	-1.9749	-2.63859	-3.06132	-1.68842	-2.07781	-1.82738	-2.08912	-2.14039	-2.36283
HNRPL	H200000671	1.94546	1.29696	1.69835	2.71577	1.28126	1.8693	0.744576	1.06359	0.627201	0.144231	0.116065	-0.151169	0.28484	-0.0673185	-0.142328	-0.189759	-0.288662	-0.567146
SNX19	H300005892	-0.948822	-1.25004	-0.997507	0.100403	0.226734	0.236157	-0.394685	-0.444394	-0.539372	-2.11219	-2.07899	-1.93497	-1.77469	-1.84499	-1.55062	-2.18594	-1.91291	-1.92701
ASB8	H200016596	-0.393339	-0.844507	-0.823238	0.196738	-0.0935701	0.193285	-0.581052	-0.745254	-0.713706	-1.11135	-1.7756	-1.98555	-1.43461	-1.48042	-1.45001	-1.82409	-1.89262	-1.85306
ACSL1	H200014007	-2.91964	-1.85093	0.136615	-0.423037	-0.833541	-0.222386	-1.77095	-1.86045	-1.10342	-4.16106	-3.95415	-4.53567	-3.24094	-4.36825	-3.19735	-3.53985	-3.6137	-4.28025
CCL7	H200016299	-0.926543	-3.15831	0.315042	-0.208633	-0.68564	-1.04089	-0.853573	-1.82948	-1.5711	-4.12678	-5.00684	-4.53508	-6.40105	-6.74852	-6.28411	-3.61238	-4.02304	-4.1128
FANCE	H200017999	-0.290474	-0.437491	0.15832	0.467914	-0.0543995	0.0777445	0.167952	0.196329	0.0990689	-1.12491	-1.7596	-1.56572	-1.70583	-0.842235	-1.49378	-1.65553	-1.50636	-1.57015
AMD1	H300019055	0.193911	-0.449802	0.860668	1.2784	0.846869	1.12764	-0.124713	0.15103	-0.158184	-3.22039	-3.10537	-3.28973	-1.89094	-1.83775	-1.51221	-1.49042	-1.58083	-1.21446
BPI	H200010342	-0.0972549	-0.468898	-0.0187084	-0.359046	-0.0386787	-0.0658078	-0.251247	-0.0546033	-0.147764	-1.39373	-2.18781	-1.52259	-1.19439	-0.899271	-1.75267	-2.25078	-1.77305	-2.35542
LYRM2	H300009959	-0.143437	-0.450759	-0.153715	0.378457	0.162898	0.137712	-0.836243	-0.51862	-0.570354	-1.74057	-1.90012	-1.8697	-0.889977	-1.33716	-1.16429	-1.47506	-1.45074	-1.7498
DNAJC9	H200008418	0.702938	0.200992	0.643607	0.944769	1.1543	0.948427	0.0615213	0.264471	0.238839	-1.1992	-0.64991	-1.38745	-0.335785	-0.730661	-0.686669	-1.10007	-0.843614	-0.926768
IGSF2	H200005920	0.0414336	0.892667	1.03878	1.00058	1.05055	1.00595	0.777537	0.872197	0.853645	-0.721801	-0.888114	-1.62657	-0.791769	-0.344013	-0.683893	-0.637785	-0.542399	-0.624535
AMY1C	H300004253	-2.01016	-1.33786	-0.224022	1.03202	-0.303079	0.0236343	-1.40899	-1.65905	-1.30509	-3.13751	-3.15314	-3.37192	-2.05492	-2.18791	-1.75531	-3.08348	-2.96508	-3.21547
CMAS	H200002143	0.103715	-0.0856785	0.150949	0.95662	1.40259	0.70792	-0.77385	0.39948	0.314717	-2.3069	-1.87151	-1.88808	-1.27627	-1.42202	-1.60237	-1.33861	-1.23785	-1.03023
ZMAT2	H300003549	-0.373669	-0.114731	-0.504764	1.37718	0.942609	1.22559	-0.128261	0.00675302	-0.0419212	-1.58361	-1.97077	-1.31986	-1.24818	-0.842765	-1.01861	-1.72446	-1.53987	-1.36772
GALNT12	opHsV0400000135	-1.01979	-1.40869	0.0569623	0.132892	0.185904	0.376939	-0.537442	-0.39083	-0.563127	-2.6339	-3.03647	-2.94596	-1.82375	-2.82161	-1.53897	-1.69955	-1.75269	-2.04877
opHsV0400000784	opHsV0400000784	0.65278	-0.248691	-0.867518	1.22735	0.63483	0.225546	-0.121167	0.278414	-0.236612	-1.15332	-1.70115	-1.93391	-1.37027	-1.34105	-1.34724	-1.26269	-1.17157	-1.33729
UQCRH	opHsV0400004362	0.309961	0.630006	0.811433	2.08047	2.04246	2.05033	0.763425	0.221474	0.485799	-0.735875	-0.15871	-0.507211	-0.0238774	0.117253	-0.0345839	-0.889452	-0.953095	-1.11273
UTP6	H200004021	-0.133059	-0.0844241	-0.00505318	0.38986	0.294974	0.724603	-0.0906222	-0.0463502	-0.0216496	-1.21768	-1.44061	-1.60503	-0.61435	-0.923877	-0.726098	-1.00702	-0.764996	-1.1033
opHsV0400001294	opHsV0400001294	0.412819	-0.322115	0.0453986	0.693766	0.318234	0.593523	-0.216992	-0.319811	-0.338429	-1.92799	-1.80084	-1.9882	-0.632265	-0.53362	-0.689786	-1.66666	-1.59533	-1.58744
PDSS1	H200017519	-0.28896	-0.157957	0.277068	0.421429	-0.00891749	0.40758	0.192755	0.316721	0.198324	-0.968335	-1.07771	-0.954385	-0.944594	-0.771687	-0.812763	-0.992286	-0.963896	-1.0235
CREG1	H200001091	-1.80814	-1.87693	-0.982274	-0.561862	-0.284574	-0.442925	-2.14674	-2.15413	-1.45585	-4.8601	-4.60125	-4.58342	-3.78223	-4.39559	-3.39983	-3.23781	-3.20971	-3.32217
OTUD4	H200010339	0.267312	-0.889216	-0.377996	0.772969	-0.0479695	0.132345	-0.240154	-0.50803	-0.283037	-1.42305	-1.50472	-2.25031	-1.09114	-1.29034	-0.847602	-2.09821	-1.90407	-2.00235
C4orf18	H200003092	-2.94651	-2.89967	-1.15973	-1.3085	-0.702248	-1.16634	-3.04432	-1.43402	-2.5692	-4.47452	-4.60428	-4.62587	-4.58614	-3.19704	-3.85682	-3.92554	-4.03171	-4.1595
CLK1	H300018424	0.0623965	-0.0749312	-0.154947	0.970374	0.809097	0.930184	-0.515866	-0.374034	-0.248701	-1.03697	-0.75254	-1.15766	-0.214411	-0.401942	-0.244926	-1.49242	-1.53752	-0.945482
CLP1	H200010243	-1.16351	-0.841799	-0.270762	0.660458	0.271381	0.3765	-0.783441	-0.377725	-0.438404	-2.12296	-2.80467	-1.77021	-1.9842	-2.39697	-2.11381	-1.94741	-2.0106	-1.88352
CKLF	H300019871	-0.12937	0.177658	0.737648	0.891508	0.642787	0.336165	-0.317526	-0.797928	-0.241377	-0.705401	-1.1866	-0.726145	-0.766632	-0.853599	-0.916602	-1.49549	-1.69882	-1.66858
TSG101	H200012164	-0.160982	-0.451971	-0.430137	0.705298	0.760239	0.46615	-0.274836	-0.398731	-0.298327	-1.2111	-1.84289	-1.81735	-1.46286	-1.16531	-1.42127	-1.56914	-1.40015	-1.25393
FAM48A	H300013763	1.1034	0.953627	1.31571	1.53952	1.77556	1.19791	1.47415	1.43416	1.07403	0.096047	-0.0107895	-0.0357188	-0.214384	-0.200546	0.313158	-0.0707591	-0.212737	-0.0129321
ROCK1	H200002681	-1.4261	-1.2161	-0.761557	0.0515749	0.146868	0.389739	-1.05317	-1.14518	-0.812382	-2.49001	-2.49763	-3.40927	-2.12971	-2.58831	-1.824	-2.3175	-2.51691	-2.33935
THOC5	H300018637	-0.495989	-0.437706	-0.84602	0.629428	0.137153	0.17384	0.0304517	-0.0931386	0.0929368	-1.22357	-2.36583	-1.76678	-0.966894	-1.06238	-1.0159	-1.29432	-1.42335	-1.18022
UQCRH	H300010153	1.55255	0.618275	1.14629	2.98889	2.09938	2.35222	0.810962	0.243113	0.281997	-0.229988	-0.528044	-0.877962	0.491415	0.914899	0.336143	-0.782679	-0.748077	-0.830305
MRPL33	H200002381	0.381782	-0.159503	-0.487185	0.233466	0.294304	0.100464	-0.499287	-0.661907	-0.766903	-1.48321	-1.45067	-1.09283	-0.800054	-1.11787	-1.3565	-1.79285	-1.80558	-1.99437
opHsV0400012189	opHsV0400012189	2.98431	1.41984	3.00278	2.99515	2.78585	2.74981	2.23758	2.55605	1.81542	0.788155	0.689058	0.443849	0.656014	0.614117	1.20008	0.724134	0.917712	0.75122
CLEC5A	H300008157	-4.98758	-1.69852	0.648228	-0.27071	-0.0467483	0.464023	0.541302	0.21047	-0.224972	-4.46187	-5.5645	-4.65254	-6.43324	-7.53232	-6.07084	-4.54241	-4.25945	-5.12766
GJB2	opHsV0400000655	-2.55764	-2.20423	-0.0506401	0.399225	-0.507636	-0.863452	-2.38387	-1.0328	-0.64449	-4.19154	-5.20418	-5.76597	-4.52774	-4.34764	-3.90737	-3.74433	-3.38847	-3.94386
PMPCB	H300012154	0.880754	0.610187	0.280914	1.16913	1.72348	1.1263	0.392748	0.854603	0.324546	-0.497494	-0.447125	-0.848427	0.215018	-0.0218693	-0.24492	-0.358761	-0.147668	-0.776433
HPS5	H200003900	-0.483745	-0.981901	0.181829	0.621936	0.281822	-0.0115064	-0.839581	-0.759948	-0.790144	-2.13612	-2.15585	-2.29798	-2.17207	-2.10312	-2.20583	-1.96347	-2.03253	-2.06318
LTB4DH	opHsV0400000880	0.0592435	-0.820729	-0.269873	0.613834	0.356492	0.573143	-0.660271	-0.343316	-0.589723	-1.96068	-1.65837	-2.44939	-0.633715	-0.625685	-1.59938	-2.26405	-2.33639	-1.84504
PTGDS	H200001631	-1.1592	-0.88557	-0.549817	-1.38993	-1.46903	-0.929764	-0.616655	-0.981133	-0.514053	-3.80788	-2.98623	-2.6654	-2.7138	-3.61243	-2.4037	-1.79284	-1.87896	-1.82086
IARS	H200008082	-0.251735	-0.247249	-1.18575	1.49986	1.18319	1.25518	-0.559688	-0.494557	-0.358126	-1.38279	-1.76828	-2.70506	-0.720308	-0.876586	-1.35095	-1.66839	-1.65323	-1.63687
DDX3X	H200013620	-0.103456	-1.05546	-0.26769	1.07323	1.07145	1.17395	-0.589633	-0.323957	-0.485941	-1.55498	-1.47492	-2.05614	-0.681512	-0.736664	-0.846081	-1.88887	-1.88422	-1.74907
PNPLA8	H200004678	0.622432	-0.614806	-0.423816	0.235004	-0.301079	0.521746	-0.528948	-0.342137	-0.306301	-1.13673	-1.54708	-1.18042	-0.790453	-1.42201	-0.783503	-1.69528	-1.33429	-1.52379
SLC30A5	H300013061	-0.284962	-1.10387	-0.5305	0.764828	-0.211812	0.476861	-1.40249	-1.26475	-1.32871	-2.29904	-3.03797	-3.43964	-2.22348	-2.51993	-1.89393	-2.52087	-2.4807	-2.30801
RAB31	H200015253	-1.55673	-1.61427	-0.396862	-0.349278	-0.833269	-0.641104	-1.48779	-1.5846	-1.09892	-3.61382	-2.99992	-3.54035	-3.34065	-4.12539	-3.16173	-2.83466	-2.76103	-2.61736
KLHL5	H300019568	-0.599973	-0.744211	-0.0540644	0.482566	0.276443	0.357766	-0.660029	-0.372105	-0.589829	-1.60002	-1.57393	-1.92967	-1.25277	-1.30387	-0.671371	-1.90124	-1.74077	-1.57124
F3	opHsV0400002741	-1.56965	-1.50893	0.0341536	-0.0528636	-0.471888	0.00893057	-1.96606	-1.6718	-2.12738	-3.50965	-4.87973	-4.73317	-2.67267	-2.21627	-1.80536	-3.61779	-3.9759	-4.08625
opHsV0400004132	opHsV0400004132	0.0132937	0.371214	-0.179883	1.3213	0.664488	0.943316	0.225242	-0.0138418	-0.0268061	-1.44965	-0.959128	-1.04441	-0.553754	-0.733595	-0.757173	-1.24975	-0.826306	-0.908915
PTRH2	H200002165	1.06302	0.5918	0.924543	1.65171	1.28437	1.38209	0.416871	0.587182	0.334251	0.18577	-0.312529	-0.432083	0.0824505	0.0181491	-0.173144	-0.471664	-0.276709	-0.748821
SLC30A9	H200016725	0.0739715	0.389097	0.278637	0.829241	0.3434	0.74554	0.0652366	0.224538	0.0962862	-0.643942	-0.344339	-0.938199	-0.233679	-0.637971	-0.135284	-0.764066	-0.616222	-0.966015
C5orf5	H300021658	-2.11636	-1.68621	-1.01614	-0.522069	0.682994	-0.240014	-1.22117	-1.50219	-2.01269	-4.03633	-4.24715	-3.9442	-3.00981	-3.24542	-2.37219	-2.8649	-2.75463	-3.09798
COX6B1	H200008193	-0.0489918	0.23779	0.315803	0.420323	0.359007	0.539925	-0.0637807	-0.574643	-0.132744	-0.795617	-1.11522	-0.944966	-0.29674	-0.722162	-0.977608	-1.30146	-1.48413	-1.36904
SCRT2	H200013143	-2.01317	-1.4096	-1.10135	-0.174512	-0.0100409	-0.496828	-0.595283	-0.90759	-0.439816	-2.70967	-2.65744	-3.33657	-2.93852	-3.70438	-2.62569	-2.7545	-2.92616	-2.80264
SERINC1	H200013577	-0.595919	-1.38945	-1.71693	-0.105744	-0.520368	-0.297705	-1.36553	-1.43075	-1.66251	-2.76941	-2.99383	-3.0805	-1.90198	-2.27991	-1.84193	-2.39577	-2.5652	-2.29839
AP1G1	opHsV0400000691	-0.0332524	-0.188853	0.125828	0.566717	1.4583	1.23893	0.202628	-0.117828	-0.173745	-1.49214	-1.04182	-1.3863	-0.694064	-0.967538	-0.549823	-1.37513	-1.33024	-1.16683
OR2T4	H300006451	1.54512	1.68931	2.1329	1.477	1.84122	2.14654	1.93724	1.77354	2.12993	0.179642	-0.066122	0.178205	0.317228	-0.00584022	0.368157	0.824476	1.17087	0.9479
ELF1	H200013965	-0.703123	-1.48076	-0.575854	-0.233683	-0.689203	-0.106791	-1.11466	-1.15895	-0.981957	-2.20825	-2.71495	-2.90312	-1.59373	-1.57062	-1.12451	-2.4554	-2.36453	-2.27488
PFDN5	H300019050	-0.200775	0.243966	-0.094969	0.943838	1.03116	0.910709	-0.262207	-0.336582	-0.179133	-1.19694	-1.40325	-1.48528	-0.509836	-1.11969	-0.644176	-1.23042	-1.1958	-1.31141
ID2	H300010220	-1.19689	-1.92376	-1.15724	-0.293606	-0.725528	-0.352073	-1.73453	-1.63108	-1.48457	-3.24903	-3.40248	-3.76694	-2.46625	-3.42374	-2.65899	-2.7362	-2.53337	-2.77799
CUL2	H200006986	-1.31382	-0.901826	-0.338045	0.145622	0.171223	0.1549	-1.17292	-1.2289	-0.634634	-2.64725	-2.40057	-2.94558	-1.86937	-2.45394	-1.94664	-2.09927	-2.27428	-2.14419
C14orf103	H200007760	-0.75573	-0.628432	0.180048	0.194386	0.322018	0.538243	-0.127434	0.186281	-0.204866	-1.77043	-1.32535	-1.30355	-1.5002	-1.76306	-1.53645	-1.48412	-1.31438	-1.32679
PRKCB1	H200006363	-1.63173	-1.10249	0.0544232	-0.957474	-0.650169	-1.27445	-1.54658	-1.9583	-1.21111	-3.60478	-3.5047	-3.58473	-2.76988	-2.6936	-2.4428	-2.97961	-3.1871	-3.09002
NARS	H200008527	0.414899	-0.133027	-0.365313	0.689963	0.839666	0.865956	-0.373167	-0.698881	-0.25533	-2.5071	-1.86275	-2.30194	-1.19005	-2.0094	-1.59822	-1.46752	-1.53793	-1.7558
GOSR1	H300018807	-0.063336	-0.47411	0.094365	0.223514	0.834553	0.308636	-0.360694	-0.417883	-0.406611	-1.56115	-1.76247	-1.83441	-1.01818	-0.906167	-0.772511	-1.36974	-1.05357	-1.76495
PRS4_HUMAN	H200000913	0.0911189	0.0706606	-0.300884	0.441189	0.634084	0.443527	-0.505029	-0.26767	-0.192703	-1.08002	-1.09399	-1.16832	-0.409802	-0.698658	-0.629795	-1.31083	-0.946339	-1.16394
CPD	H200000986	0.0367364	-0.576647	-0.623154	0.251597	0.322416	0.277944	-0.598365	-0.632167	-0.423169	-0.867627	-1.24061	-2.03711	-0.998304	-1.05174	-1.00728	-1.54317	-1.44257	-1.63724
ISCU	H300012497	-0.88549	-0.847342	-1.08529	0.130744	0.0909268	-0.428438	-1.37543	-1.64509	-1.24571	-2.31013	-2.82862	-2.54065	-1.73728	-2.10612	-1.90058	-2.18311	-2.45761	-2.50526
RDX	H200016531	1.33505	0.16507	0.467305	1.03743	1.16449	0.21451	0.576816	0.441319	0.48547	-1.6802	-0.870456	-1.60272	-0.689694	-2.09997	-0.717283	-1.31943	-1.44093	-1.68055
MAP3K5	H200013798	-1.23324	-1.15922	-0.47224	0.106915	0.0633734	0.195877	-1.18685	-1.3696	-1.15475	-3.69118	-3.64729	-4.10735	-2.0673	-2.42042	-2.1253	-2.05929	-2.64754	-2.45383
PCNX	H300021797	-0.827856	-0.790346	-0.266157	1.05747	0.942627	0.471873	-0.107174	-0.167702	-0.14088	-2.1092	-1.87361	-2.45121	-1.80726	-1.74638	-1.68638	-1.45213	-1.54005	-1.44582
GIMAP2	H200012777	-0.692038	-2.01752	0.301224	-0.23339	-0.0681091	0.127263	-1.70988	-1.60817	-1.59698	-3.13079	-3.77683	-3.42585	-3.34232	-3.00464	-2.81481	-2.81506	-2.92259	-2.92041
Q8N862_HUMAN	opHsV0400004510	2.2378	0.965908	2.71316	1.55594	2.53162	2.64867	1.95208	2.02945	1.53095	0.0238709	-0.0310701	-0.278552	0.143197	0.274909	0.583188	0.385683	0.412482	0.585179
DNTTIP2	H300009718	0.614822	0.480434	0.424621	1.19953	1.42029	1.00798	-0.513913	-0.148155	-0.287859	-1.13484	-1.25496	-1.31273	-0.885574	-0.935078	-0.786831	-1.39237	-1.0347	-1.23666
BUB3	H200004479	1.98778	1.04943	0.808065	1.50806	1.31652	1.03215	0.998481	1.0914	0.644731	-0.189462	-0.21838	-0.181536	0.282769	-0.557073	-0.430051	-0.168494	0.0884566	-0.349523
ATP1A1	opHsV0400003212	-1.3411	-0.808136	-0.000217	1.836	1.73624	1.43801	-0.419087	-0.257847	-0.436805	-2.68203	-2.90143	-3.06353	-2.25189	-3.07486	-2.43377	-2.08901	-2.49166	-2.27837
TMEM165	H200015568	-0.355473	-0.47354	-0.699562	0.191633	0.0912374	0.146085	-0.480753	-0.431371	-0.434382	-1.96652	-1.40422	-1.81261	-1.27717	-2.00038	-1.58555	-1.36321	-1.4124	-1.69401
VPS41	opHsV0400000359	-0.796458	-1.11368	-0.824768	0.250098	0.301756	0.278049	-0.890933	-0.758134	-0.930812	-2.02108	-2.50935	-2.26669	-1.70673	-1.88826	-1.70221	-1.85544	-1.94303	-1.73285
UBE2N	H300004895	0.103657	-0.184386	0.0752707	0.339618	-0.227696	0.0864676	0.116628	0.0195778	0.00746074	-0.630159	-0.966808	-0.681181	-0.463223	-0.910381	-0.856911	-0.821063	-0.624798	-0.877277
TNS3	H200002083	-2.43468	-1.85512	-0.832533	-0.796618	-0.718249	-1.37257	-1.10439	-2.13535	-1.32483	-4.44921	-3.64442	-4.15259	-3.45932	-4.90763	-3.71612	-2.72036	-3.08356	-3.24171
CD44	H300011646	-1.96998	-1.45	-1.85227	0.883252	0.532645	0.618416	-1.5803	-1.34648	-1.00738	-3.82363	-3.3906	-4.26981	-2.6785	-3.77592	-2.52582	-2.7339	-2.89085	-2.91265
COX7AP2	H300002196	0.515222	0.427941	0.519916	1.92912	1.39497	1.53576	0.183083	0.0520833	-0.0309618	-0.965603	-0.865619	-1.56282	0.261298	-1.10408	-0.231588	-1.01128	-0.675491	-1.1944
TMEM49	H200007677	1.20259	0.840723	1.38483	3.81804	2.86412	3.70635	0.371753	1.066	0.800558	-0.536637	-0.30017	-0.590364	0.603102	1.09903	1.01321	-0.720572	-0.676097	-0.482517
SUCNR1	H200017445	-3.88007	-2.95765	0.918523	-0.97595	-0.343606	-0.269903	-2.10049	-2.53524	-2.04513	-6.09962	-6.19926	-6.07923	-5.27614	-5.41477	-4.6854	-4.35262	-3.99193	-4.80986
LOC402175	H300005057	0.495416	0.535324	0.271698	0.978527	0.952919	1.19378	0.0432724	-0.211926	-0.0527633	-0.748863	-0.769469	-1.23057	-0.0783737	-0.177798	-0.44489	-0.793602	-0.781309	-1.32606
SPIN1	opHsV0400006223	0.585128	0.399849	-0.403373	0.723162	0.66006	0.561548	-0.00724045	0.251503	0.619221	-0.417516	-0.516621	-1.20719	-0.416464	-0.517167	-0.463967	-0.577608	-0.634322	-0.210426
SQRDL	H300019495	-3.77785	-2.7697	-2.34585	-1.34891	-1.66879	-1.91598	-2.73524	-3.14367	-2.61033	-5.3401	-5.4405	-5.42199	-4.56427	-5.74639	-5.01963	-3.97995	-4.25644	-4.32013
KYNU	H300017766	-1.99626	-1.37114	1.84299	0.223516	-0.163168	0.15966	-1.42003	-1.80171	-1.16754	-4.53586	-4.21437	-4.57509	-2.78789	-3.87511	-2.9543	-3.21928	-3.44278	-3.66174
ZFYVE16	H200007063	-1.27888	-1.10893	0.0294965	-0.371177	-0.0779009	-1.24595	-1.14816	-1.50494	-0.724262	-3.28074	-3.11083	-3.31646	-2.85661	-3.07719	-2.38268	-2.65548	-2.32405	-2.7535
ACSL4	H200006841	-0.349302	-0.670228	0.674641	0.628872	0.624394	0.0679711	-0.229882	-0.00515012	-0.244506	-2.13373	-1.4106	-1.72073	-1.46538	-1.09462	-1.05238	-1.45917	-1.3504	-1.43875
ALPK1	H300018521	-3.36019	-1.98715	-0.958477	-1.02094	-1.30557	-0.872639	-2.06157	-1.81751	-1.6325	-4.42715	-5.07692	-4.57527	-4.26871	-4.14623	-3.7825	-3.31399	-3.04078	-3.39304
SMEK1	H300021867	-0.416184	-0.660774	-0.101212	0.30344	0.0698128	-0.394264	-0.371656	-0.20951	-0.443832	-1.7059	-1.56671	-2.29765	-1.37876	-1.11723	-1.38471	-1.47611	-1.42828	-1.55574
TRPM7	H200016614	0.00499784	-0.584594	-0.708666	0.410073	0.297934	0.433886	-0.58696	-0.604523	-0.448057	-1.54234	-1.43164	-1.69133	-1.19839	-0.703943	-1.04076	-1.60523	-1.38343	-1.47019
WNK1	H200014298	-1.84671	-0.522112	-0.703814	0.453364	-0.704026	-0.0191466	-0.48603	-0.374009	-0.204193	-2.09712	-2.35254	-2.48871	-1.92651	-2.69169	-2.22358	-1.9335	-1.77087	-1.97516
CBFB	H200008385	0.778036	-0.29173	0.487458	1.35326	0.923612	1.11766	0.0147637	0.401577	0.0441761	-0.657357	-1.00875	-1.12411	-0.561885	-0.325518	-0.532501	-0.850054	-0.802785	-0.909447
C6orf106	H300016452	-0.623789	-0.569716	0.598626	0.213445	0.435264	0.16921	-0.337018	-0.397151	-0.232934	-1.24629	-1.3694	-1.68009	-1.39631	-1.55595	-1.31257	-1.8448	-1.87078	-1.84001
FBXL5	H200001073	-0.158591	-1.32142	-0.601413	-0.395478	-0.0446293	0.0465415	-0.813977	-1.10284	-1.00409	-1.84948	-1.85315	-2.81753	-1.7283	-1.69362	-1.76724	-2.18639	-2.04971	-2.41482
USP4	H300013444	-1.10077	-0.943211	-0.763456	-0.355879	-0.224612	-0.122241	-1.08658	-0.996348	-1.44653	-1.85091	-1.98731	-2.27512	-1.10359	-1.53566	-1.15391	-2.11264	-2.07141	-2.25089
ZNF780A	H300010394	1.76387	0.777127	1.27412	2.08457	2.47756	2.77679	1.5509	1.71282	1.13361	0.123816	0.00477814	-0.447583	0.151914	0.201493	0.875187	0.32878	-0.376323	0.477153
ITPR1	H300020460	-1.01689	-1.51659	-0.0195307	-0.241715	-0.0200837	0.223905	-0.758772	-0.960573	-1.05108	-2.41742	-2.33511	-2.81204	-2.4311	-2.77618	-2.11226	-2.32495	-2.21764	-2.32063
H300002527	H300002527	-2.14471	-1.82856	-2.19039	-1.4142	-1.1079	-1.15744	-2.17105	-2.33978	-1.54303	-4.01633	-4.30122	-4.15782	-3.38241	-4.33103	-3.43283	-2.97188	-3.11992	-3.36303
SLTM	opHsV0400000186	-0.200186	0.0663109	-0.187037	1.71283	1.49364	0.87209	0.150671	-0.366447	-0.478913	-1.32324	-1.42039	-1.01154	-0.00429115	0.423679	-0.235416	-1.30808	-1.18927	-1.29163
NIPA2	H200007053	0.572499	-0.178644	-0.683808	0.817851	1.54496	1.26357	-0.311422	-0.403083	-0.201542	-2.15198	-2.10657	-2.30491	-1.64439	-1.50182	-1.34536	-1.329	-1.32107	-1.45721
GLRX	H200003885	-2.79554	-1.95617	-1.542	0.495123	0.0449221	0.145064	-1.73178	-1.68381	-1.37034	-4.13574	-4.781	-4.68813	-4.36426	-4.65114	-3.71044	-3.2195	-3.3796	-3.54237
NCOA4	opHsV0400002101	-1.83149	-1.1288	-0.873554	0.735564	0.193471	-0.109228	-1.36242	-1.1659	-1.15073	-2.84275	-3.45326	-3.89424	-2.9681	-3.36351	-2.67522	-2.50649	-2.75612	-2.91377
ZNF650	opHsV0400000406	-0.126568	-0.483919	-0.148614	0.7575	0.70437	1.05211	0.031519	0.191678	-0.188192	-1.31407	-1.10949	-1.92885	-1.07658	-1.48252	-0.793766	-1.38628	-1.05629	-1.12251
LPIN2	H200007679	-0.685197	-0.678944	-1.16647	-0.191181	-0.4244	0.132419	-1.0408	-0.649763	-0.941203	-1.55003	-1.87391	-2.12491	-1.42427	-1.81787	-1.71772	-1.83701	-1.94405	-1.82464
Q8N7N2_HUMAN	H300001051	2.71585	2.62772	3.20896	4.26375	4.00528	3.51498	2.39537	2.34582	3.22282	1.7827	1.46075	1.55527	1.71815	2.11621	1.70892	1.38724	1.32347	1.74337
TMEM70	H300002228	-0.0855208	-0.759978	-0.289119	-0.264748	-0.4712	-0.108667	-0.512497	-0.411292	-0.648222	-2.13373	-2.16538	-2.01469	-1.81418	-2.60157	-1.93486	-1.48696	-1.07958	-1.58439
CCBL2	H300021960	-0.492598	-0.856728	-0.59227	-0.0744884	-0.18105	0.0963432	-0.486228	-0.520836	-0.531287	-1.40086	-1.44588	-1.22147	-1.17539	-1.34803	-1.13492	-1.66294	-1.58911	-1.71911
GTF2I	H200017316	-0.980703	-0.321354	-0.501279	1.86565	1.09949	0.743095	-0.0799306	-0.0229262	-0.034885	-1.96786	-1.65643	-1.92971	-0.92623	-0.861932	-1.03529	-1.28882	-1.37328	-1.11025
S100A8	H200011042	-5.32307	-3.73488	0.0803706	-1.97641	-0.282157	0.34993	-1.59555	-1.28898	-1.0102	-5.45321	-5.86056	-3.90627	-5.94628	-7.13383	-6.01279	-5.32208	-5.77814	-5.88869
ZBTB1	opHsV0400005259	-0.390792	-1.20256	-0.244132	-0.183719	0.384384	0.258139	-0.823276	-0.441929	-0.694062	-1.61431	-2.16737	-2.08567	-1.37212	-1.33739	-1.14568	-1.68596	-1.46666	-1.45252
LGALS8	H300018983	-0.574663	-1.33465	-0.279648	0.1612	0.651611	0.614937	-0.323886	0.0225058	-0.508801	-1.92866	-2.08235	-2.29361	-1.76326	-2.30406	-1.69431	-1.75896	-1.65147	-1.57952
PARP6	H300021959	-1.68175	-0.874991	-0.204896	0.980861	0.602723	0.957003	-0.509978	-0.27892	-0.285492	-2.3821	-3.00097	-2.70818	-1.75012	-2.66849	-1.64547	-1.96817	-2.39499	-1.19415
KIF1B	H300019866	-0.424451	-0.804893	-0.420551	-0.504609	-0.340529	-0.369637	-0.808482	-0.217985	-0.64705	-1.27106	-1.55001	-1.98712	-1.43717	-1.96009	-1.43583	-1.97162	-2.09017	-1.95775
H300005568	H300005568	0.653343	-0.166015	0.0301694	0.437265	0.869041	0.195875	-0.153335	-0.230908	0.210394	-1.05114	-1.01151	-1.17861	-0.326317	-0.636131	-0.753957	-1.3758	-1.04018	-1.26025
NEDD8	H300008167	-0.0390553	-0.14856	-0.255555	1.08083	0.866281	1.26824	-0.109048	-0.132173	-0.0913032	-1.22123	-1.35354	-1.31183	-0.521419	-0.98433	-0.755357	-0.955688	-1.08327	-1.06316
TRIM38	H200005374	-0.98108	-0.621026	-0.98998	-0.0960627	-0.723786	0.107686	-0.924947	-1.09272	-1.10766	-2.09712	-2.3447	-2.88309	-1.81166	-1.63406	-1.63628	-2.07328	-1.77168	-2.1398
USMG5	H300021419	1.03088	0.482133	0.145881	2.46272	2.17262	1.92246	0.0166771	-0.201227	-0.190213	-0.985263	-0.965297	-1.34548	0.217792	-0.444531	-0.402926	-0.801537	-0.996467	-1.60023
NOL8	H300008099	0.280922	0.377493	0.339238	0.301903	0.0486019	0.8878	0.123965	0.543156	0.0126769	-0.961747	-0.620704	-1.29768	-0.590781	-0.598113	-0.546711	-1.09492	-0.73331	-0.759803
DIRC2	H200001994	-2.06084	-1.13734	-0.171719	0.0803206	-0.0642121	-0.16124	-0.530659	-0.623028	-0.778853	-2.0927	-2.88171	-2.8097	-2.3018	-2.75702	-2.19191	-2.45086	-2.57991	-2.51339
ATP6V1A	H300002517	-1.55197	-1.88547	-0.0442208	-0.0212501	0.0579052	0.0714194	-0.898048	-1.32611	-1.35516	-3.26904	-3.05587	-3.65161	-2.97883	-4.20074	-3.01395	-2.79615	-2.78431	-2.91052
LRRC8B	H300010108	-0.189401	-0.796012	0.824631	0.283947	-0.0282895	0.707892	0.309186	0.86113	-0.0514733	-1.3387	-1.45748	-1.81023	-0.847533	-1.58717	-0.94832	-1.5199	-1.50315	-1.57096
CHD9	H300021506	0.199256	0.162559	0.911678	1.80485	1.87694	1.60753	-0.0754137	0.295902	0.0915666	-1.09855	-0.664903	-1.4561	0.612569	0.443392	0.312183	-0.971738	-0.921452	-1.27946
opHsV0400004834	opHsV0400004834	3.61255	3.03466	3.65791	5.52292	5.0015	5.24984	3.1592	3.48506	2.74855	0.871995	0.904496	0.842568	1.0602	1.1995	1.96714	1.72467	1.94064	1.89664
Q96RE5_HUMAN	H200000918	-2.8947	-1.87817	-0.803458	-0.956788	-1.08537	-0.991291	-0.417987	-2.11319	-1.13363	-3.73718	-3.8408	-3.15446	-3.69707	-4.45897	-3.47518	-2.56759	-2.84686	-2.7077
TANK	opHsV0400006557	-1.81328	-1.57814	-1.0714	-0.0274942	0.219811	-0.336579	-1.3733	-1.35239	-1.26665	-2.25322	-3.11983	-3.31659	-2.25514	-2.90354	-2.46372	-2.77979	-2.78582	-3.18691
opHsV0400001906	opHsV0400001906	0.0157328	0.122367	0.689786	-0.98282	0.974176	1.34846	-0.0054079	-0.643679	0.111152	-2.25527	-2.03203	-2.60862	-1.3603	-2.27632	-1.61581	-1.86047	-1.96842	-1.85429
ITGA6	H300019879	-1.22858	-1.14238	1.48629	1.86516	0.771914	2.24674	-0.878102	-0.376652	-0.495409	-3.0212	-3.04927	-3.58767	-3.5796	-3.88547	-2.90139	-2.47076	-2.75681	-2.73653
MOAP1	H300003151	-0.0178804	-0.654475	-0.0766608	0.385064	0.236545	0.42153	-0.974063	-0.980066	-0.902628	-2.44724	-2.67216	-2.19389	-2.12617	-2.12966	-2.05197	-1.82384	-1.8332	-1.77145
BCCIP	H300016843	-0.143781	-0.143225	0.272834	0.442125	0.428054	0.56806	-0.129634	0.247666	0.150599	-0.708601	-1.07765	-0.739719	-0.334091	-0.263011	-0.329923	-0.946993	-0.870874	-0.791485
Q9HBR8_HUMAN	opHsV0400004720	-0.606087	-0.486362	0.596635	2.49245	2.43405	2.06174	-0.00384356	-0.44864	-0.423022	-2.03653	-2.90227	-2.72509	-1.90064	-2.1037	-1.52243	-1.77809	-1.81613	-2.0025
AK3L2	opHsV0400008972	0.811232	0.0968521	-0.773408	0.696132	0.377705	0.666646	0.547067	0.449508	0.466908	-0.959663	-1.07034	-1.07856	-0.642502	-0.8574	-0.705124	-0.985078	-0.736205	-0.864462
YTHDF2	H200002956	0.216355	0.158606	0.0410776	0.55703	0.432728	0.493759	-0.661738	-0.173841	-0.418311	-1.08767	-1.00504	-1.41088	-0.732502	-0.899578	-0.70395	-1.08356	-1.09778	-1.30808
C6orf111	H300014451	1.36639	1.42039	1.27526	3.79275	3.57604	3.54119	1.11533	1.66705	1.14972	-0.11301	1.09553	-0.122153	2.1553	1.83241	1.69599	-0.105875	0.0994834	0.148762
PPP1R12A	opHsV0400003657	0.0104361	-0.248573	-0.467466	0.244264	0.396202	0.65002	-0.666832	-0.447695	-0.568958	-1.66629	-1.20217	-2.101	-0.797793	-0.799008	-0.837725	-1.46701	-1.28079	-1.42188
opHsV0400005341	opHsV0400005341	2.98152	0.71524	3.25551	1.78898	2.19328	2.04675	2.67172	2.39591	2.1657	0.181859	0.198528	0.250259	0.0856221	-0.233873	-0.165634	0.709982	1.19568	0.781075
PPIG	H200006471	1.09757	0.882997	0.753381	1.24256	1.70173	1.49805	0.304957	0.165086	0.252599	-1.26084	-0.243515	-0.676973	-0.160857	0.100928	-0.00579678	-0.878086	-0.460682	-0.812684
HIATL1	H200002281	-0.373987	-0.954936	-0.0574773	0.686793	0.788089	0.294216	-0.776983	-0.885824	-0.762029	-1.72629	-2.15815	-2.07818	-1.83479	-1.81712	-1.47247	-1.77989	-1.96223	-1.84284
TRIM15	H300006313	0.362949	1.34734	2.09346	1.88765	1.14011	0.744241	1.42399	1.02059	0.947982	-0.24049	0.104649	0.0331502	-0.082532	-0.0589705	-0.189002	-0.102834	-0.267602	-0.295537
MPP8_HUMAN	H300018688	0.122004	0.0921355	-0.141528	0.733874	0.775123	0.448992	0.0320143	0.346282	0.121905	-0.905259	-0.656934	-0.936039	-0.338217	-0.235364	-0.0637428	-1.07416	-0.688153	-0.688262
EIF2AK2	H300018896	1.3067	0.348945	0.16044	0.528219	1.33018	1.08483	0.273516	0.619353	0.189804	-0.0552389	-0.541155	-0.916887	-0.159231	0.0630571	0.0279637	-0.518096	-0.468056	-0.463822
HERC6	H200008367	-0.681694	-0.785333	-0.241972	0.255798	-0.0299992	0.124516	-0.413027	-0.486129	-0.377726	-1.14771	-1.67086	-1.8141	-1.15855	-0.980825	-1.39287	-1.74789	-1.65376	-1.50664
NDUFB1	H200008667	0.47223	0.210784	0.260596	0.898085	0.91049	0.877347	-0.228924	-0.379855	-0.0705945	-1.16828	-1.21459	-1.51326	-0.479152	-1.47491	-1.04558	-0.92718	-1.01057	-1.73518
opHsV0400005578	opHsV0400005578	3.54464	2.50297	3.66175	4.70362	4.7719	4.73598	3.10247	3.11676	2.46984	0.462937	0.337452	0.532052	0.486872	0.79346	1.11868	1.66612	1.94459	1.52955
LIG4	H200007655	-0.985669	-0.714254	-0.648451	0.0819887	0.00196647	0.0508401	-1.05373	-0.451706	-0.62371	-1.53383	-1.8423	-2.27901	-1.16568	-1.55477	-1.55367	-1.69559	-1.8184	-1.99267
PPP1R15B	H300004528	-0.186146	-0.184988	1.46452	1.7232	1.30423	1.50994	0.12842	0.609165	0.171536	-0.694655	-1.44971	-1.33468	-0.0618818	-0.610581	-0.122655	-1.09888	-1.21006	-1.29113
IFIT3	H200008556	-1.55336	-1.62574	-1.91446	-0.179411	-0.0417002	-0.0147612	-1.41436	-1.75819	-0.323754	-2.87607	-2.95722	-3.12058	-2.19621	-2.66417	-2.25341	-3.72435	-6.21019	-3.4859
WDR40A	H200011192	-0.793457	-1.02644	-0.116823	0.561359	1.01674	0.882105	-0.15808	-0.0308558	-0.215836	-1.23107	-1.78698	-1.87296	-1.35705	-1.24211	-1.18907	-1.77809	-1.73663	-1.72483
SLC35E3	opHsV0400001150	-0.0779463	-0.622138	0.0789106	0.456976	0.0549969	0.50026	-0.694994	-0.889144	-0.660113	-1.60566	-1.57687	-1.45471	-1.19487	-1.03391	-1.11952	-1.57498	-1.42163	-1.83691
CD209	H300021693	-1.38262	-1.64565	0.274348	-0.0464199	-0.152972	0.170143	0.284787	0.520073	0.174041	-1.67548	-2.40367	-1.94632	-2.49066	-2.47328	-1.90399	-1.72883	-1.67378	-1.92125
AZIN1	H300020579	-0.135119	0.0319801	-0.23929	1.95747	1.14491	1.37251	-0.620175	-0.331113	-0.305969	-1.64237	-1.28698	-1.52264	-1.21065	-1.48886	-1.30867	-1.84118	-1.64868	-1.68614
HSPA9	opHsV0400008843	0.138365	-0.67336	-0.134822	1.65179	1.63478	2.06747	-0.513782	-0.428903	-0.445452	-1.22146	-1.14181	-1.79922	-0.668887	-0.261741	-0.646729	-1.94748	-1.73585	-1.98246
C16orf63	H300017403	0.239978	-0.369997	-0.0715492	0.704542	0.875013	0.836087	-0.136966	0.00189808	-0.318455	-0.941801	-0.877648	-1.45142	-0.596128	-0.816646	-1.02313	-1.20305	-1.05055	-1.33704
BTBD1	H200003006	-0.292796	-0.917829	-0.372592	0.203695	0.503944	0.251594	-1.08502	-0.38381	-0.795993	-2.0571	-2.01954	-2.4027	-1.51338	-1.44857	-1.19149	-1.55711	-1.72177	-1.73629
TRIP12	H200013287	-0.785845	-0.641534	-0.347862	0.878551	0.585704	0.20605	-0.205212	-0.146367	-0.142254	-1.81363	-1.81141	-2.44104	-0.941492	-1.31335	-0.615612	-1.27393	-1.04995	-1.46738
RAD23B	H200008333	0.964951	0.27883	-0.368165	0.672186	0.647321	1.15202	0.0867855	0.115359	0.127639	-0.947919	-0.595348	-1.38993	-0.294044	-0.66007	-0.502624	-0.936732	-0.678889	-1.00814
ORC2L	H200004535	0.62055	0.285136	1.09804	0.892079	0.884071	0.521699	1.11027	1.25949	0.882381	-1.88873	-2.03594	-1.65731	-0.205769	-0.725061	-0.669313	-0.176957	-0.0333112	-0.130679
RAB2B	H200003143	-0.294568	-0.180291	-0.344893	0.505766	-0.0259516	-0.989033	-0.475393	-0.680096	-0.411354	-1.40736	-1.61392	-1.86429	-0.916818	-1.63111	-1.32332	-1.72685	-1.61179	-1.70216
TTC14	H200004622	1.1759	0.324487	0.372911	1.86795	1.26504	0.825923	0.883608	0.968134	0.891824	-0.825221	-1.90738	-1.12047	-2.04797	-2.5835	-1.86555	-0.695902	-0.336061	-0.399424
ARMC9	H300019424	0.02257	-0.447666	-0.680872	-0.292429	-0.303373	-0.149791	-0.541402	-0.497935	-0.658636	-2.0232	-1.84693	-1.60536	-1.73239	-1.67286	-1.82068	-1.44575	-1.19803	-1.67158
NUS1	opHsV0400000498	0.490704	-0.547824	0.306723	0.58583	-0.0294174	0.266466	0.0266041	-0.188961	-0.108396	-1.366	-1.14052	-1.59891	-1.19	-1.60603	-1.07251	-1.04822	-0.973605	-1.33114
RBM5	H200014919	-0.701852	-0.071818	-0.211466	1.2297	1.1374	1.59611	-0.165945	0.143218	0.142999	-1.15902	-1.20381	-1.34282	-0.181784	-0.341246	-0.135846	-1.08602	-1.18997	-0.869324
NP_938016.1	H200002475	-0.597426	-1.05062	1.14133	0.63007	-0.315142	-0.937374	-0.278221	-0.0571607	-0.194508	-1.97334	-1.98913	-2.16179	-1.87889	-2.30088	-1.56426	-2.3605	-2.36697	-2.47343
CFLAR	H300022606	-2.1705	-1.56274	-0.248559	-0.375297	-0.543813	-0.539697	-1.57575	-1.60053	-1.50266	-2.87781	-3.29573	-3.18312	-2.54442	-2.96132	-2.29118	-2.50285	-2.98941	-3.02372
SLC20A1	H200006513	-0.255604	-0.42996	0.281247	1.14828	0.973893	0.902767	-0.225315	-0.1634	0.0173612	-2.68232	-1.74228	-2.49473	-1.76348	-2.33294	-2.10484	-1.26627	-1.18943	-1.23794
Q2M238_HUMAN	H300010056	-1.00603	-0.809002	0.723811	0.275521	0.260421	0.723989	0.134928	0.179384	-0.0615019	-1.31139	-1.91906	-1.80194	-1.35221	-1.50267	-0.68569	-1.87552	-2.13423	-2.04768
PSL2_HUMAN	opHsV0400000289	-1.91925	-1.86133	-0.976269	-0.25781	-0.399086	-0.30498	-2.06824	-1.80359	-1.64759	-3.65972	-4.0643	-4.33562	-2.80903	-3.65719	-2.97959	-2.76243	-3.01159	-2.92839
SEC63	H300011358	0.0545448	-0.146405	-0.635259	1.78136	1.3207	1.46634	0.11527	0.26613	0.12905	-1.57048	-1.01583	-1.53448	-0.992693	-0.628395	-0.64866	-1.3595	-1.07278	-1.0503
FGA	H200021184	4.48576	2.80301	3.04388	2.9094	2.92511	2.72524	3.83965	4.09143	3.33385	0.652783	0.842475	0.24237	0.709489	0.0743564	0.568052	2.4583	3.10685	2.39869
UBE2E1	H300004142	1.27483	0.750042	0.193862	1.01377	0.377639	1.26741	0.133388	-0.228812	0.246877	-1.04125	-0.741831	-1.35528	0.0574542	-0.279597	-0.481431	-1.35074	-1.08714	-1.65007
CD300LF	H300021150	-3.59348	-1.13865	0.754121	0.155483	-0.0711873	0.69942	-1.00228	-1.16827	-0.705495	-3.21703	-5.03796	-3.9664	-4.61346	-4.89354	-4.15554	-3.50471	-3.74444	-3.5752
UBE1DC1	H200007947	1.2738	0.372145	0.295698	1.12091	0.252149	0.692746	0.634673	0.819536	0.565095	-0.641627	-0.698664	-0.783222	-0.39488	-0.369107	-0.592853	-0.546201	-0.223412	-0.31054
UPRT	H200010501	-0.194998	-0.340214	-0.1279	-0.268406	0.629409	-0.109174	0.135024	0.0936946	0.055016	-0.702083	-1.279	-1.05891	-1.09675	-0.684258	-0.999075	-0.967041	-0.715435	-0.982525
DDX46	H300000151	1.54192	0.685727	0.868298	1.24835	1.56255	0.584831	0.608782	0.815984	0.342908	-0.306789	-0.284063	-0.193971	-0.12032	0.386757	0.075966	-0.693431	-0.419417	-0.617493
SDCCAG1	H300022416	0.44355	0.0434425	-0.0715603	1.03906	0.92043	0.954963	-0.155585	-0.244224	-0.474467	-1.22161	-1.31064	-1.81783	-0.226343	-0.197777	0.0539532	-1.18795	-0.94748	-1.23522
SLC4A1AP	H200018200	-1.09556	-0.490728	-0.00872676	0.625294	0.407982	0.311735	-0.911581	-0.514833	-0.517839	-1.95103	-1.91063	-1.85875	-1.74673	-1.11784	-1.09523	-1.75391	-1.58366	-1.58781
Q96IX9_HUMAN	opHsV0400001184	0.663154	-0.28188	0.992543	1.48649	1.23659	1.04961	-0.107163	0.259405	-0.0139386	-1.275	-1.05342	-1.39649	-0.366629	-0.69292	-0.0511743	-1.12699	-0.809139	-1.21324
C1orf43	H200004138	-0.0237628	-0.388751	0.340085	0.937323	0.856438	0.749379	-0.566139	-0.535865	-0.427041	-1.21302	-1.1855	-1.66821	-0.275215	-0.906195	-0.718042	-1.42609	-1.4101	-1.51692
opHsV0400004509	opHsV0400004509	2.90316	1.93228	3.69944	4.67487	3.6802	4.87469	2.82433	3.16132	2.21626	0.53276	0.998815	1.13204	1.64118	1.27185	1.47331	1.60318	1.7364	1.15964
FER1L3	H200015512	-1.59011	-1.44586	-2.03758	-0.628996	-0.224584	-0.659744	-1.12462	-1.22387	-0.882003	-3.04955	-3.43467	-3.25933	-2.78032	-3.48462	-2.73303	-2.04446	-2.27601	-2.44077
PCID1	H300020422	1.35018	0.581265	0.576185	2.44532	2.05985	2.1389	0.605571	0.876531	0.294645	-0.304606	-0.321833	-0.575692	0.671807	0.746835	0.592117	-0.325439	0.114999	-0.464648
USP3	H200016302	-1.06257	-0.602816	-0.340226	0.524673	0.0778145	-0.0577078	-0.749664	-0.801559	-0.488905	-1.69087	-1.73836	-1.93867	-1.19715	-1.54634	-1.3664	-1.66022	-1.65097	-1.4737
TTC1	H200001478	-0.0971795	0.0248717	-0.390608	0.777059	0.483684	0.785253	-0.105251	-0.317382	0.0327005	-1.45016	-1.26914	-1.68573	-1.19368	-1.36906	-1.15096	-0.956018	-0.929759	-0.98917
ZMPSTE24	H200003568	0.020369	-0.639936	-0.949232	-0.183735	0.230469	-0.11393	-0.601373	-1.06589	-0.61894	-2.11813	-2.28381	-2.39647	-1.71435	-1.26025	-1.36852	-1.59	-1.61757	-1.50182
H300009755	H300009755	0.298923	-0.619451	-0.393594	0.301819	0.195387	0.285661	-0.262116	-0.186708	-0.126416	-1.60147	-2.03464	-2.11048	-0.80588	-1.09883	-0.825794	-0.938824	-0.84827	-1.38562
NP_689929.1	H300003419	-1.11774	-1.17232	-0.463688	0.792267	0.295034	0.0059903	-0.957907	-1.01534	-0.876179	-1.86221	-2.39709	-2.79099	-1.90678	-1.83622	-1.82818	-2.2912	-2.25649	-1.95425
Q8NHB5_HUMAN	H300003812	1.62255	1.59341	1.81901	0.416417	1.56937	1.57702	1.32092	1.47726	1.37385	-0.465031	-0.333731	-0.2559	-0.269922	1.19319	-0.255035	-0.353156	-0.0661541	-0.386157
C19orf59	opHsV0400002646	-2.43661	-1.12244	-0.0545975	-0.469124	-1.0421	-1.83351	-0.259177	-0.614278	-0.758971	-3.43117	-4.47805	-4.48847	-3.2777	-2.55778	-2.53958	-3.58967	-3.60462	-4.48958
opHsV0400012083	opHsV0400012083	2.18991	2.45938	2.85641	3.47757	3.37773	3.51316	3.09919	2.76396	2.29659	1.04559	0.922019	0.750546	0.89786	0.807044	1.20049	1.33604	1.63599	1.80769
YTHDF1	H200002027	0.958216	0.479253	0.171669	0.306404	-0.0279749	0.270228	-0.0418473	0.0031639	-0.0321406	-0.517092	-0.509146	-1.30065	-0.433558	-0.646115	-0.584293	-1.10384	-1.07787	-1.06239
MSRA	H200003644	-2.29769	-1.7022	-0.150383	-0.640549	-0.501745	-0.111842	-1.26606	-1.4341	-1.19293	-3.48461	-3.65012	-3.31804	-3.04029	-3.35907	-3.22632	-2.39781	-2.7553	-2.18097
LRRC8D	H200004720	0.191369	-0.18255	-0.79605	0.535238	0.520516	-0.106414	-0.0648355	0.35719	-0.162398	-2.39668	-2.51755	-1.53821	-2.43455	-2.57047	-1.99417	-1.41769	-1.35215	-1.05532
SSFA2	H300014788	-0.107024	-0.362232	-0.24294	0.936465	1.33799	0.572185	-0.247141	-0.13122	-0.210429	-1.40699	-1.04415	-1.36353	-0.902858	-0.692162	-0.80141	-1.37319	-1.09356	-1.14774
GUSB	H200014233	-0.318348	-0.58912	0.662203	-0.515808	0.283329	-0.266569	-1.07673	-1.50758	-1.02298	-3.60965	-3.27168	-3.33859	-2.34227	-2.92692	-2.32191	-2.44862	-2.27877	-2.41718
RFWD2	H300020219	-0.353468	-0.373342	0.755752	3.26841	1.00107	1.69547	0.547436	0.714892	0.285605	-1.09954	-1.45823	-1.73277	-1.23109	-2.16702	-1.11409	-1.6275	-1.70131	-1.59105
ZNF438	opHsV0400002278	-1.85014	-1.9109	-0.310096	-0.824927	-0.477989	-0.301703	-1.59947	-1.52027	-1.36615	-2.98864	-3.47798	-3.09972	-3.07362	-2.62536	-3.08018	-2.50606	-2.51731	-2.65709
opHsV0400006166	opHsV0400006166	0.198036	-1.23339	-1.34014	0.295993	0.249978	0.165993	-1.1003	-0.914942	-1.39552	-2.67365	-2.39578	-2.79463	-1.91262	-2.19912	-2.05216	-2.16056	-2.12094	-2.26028
POLE4	H300011314	0.768206	0.6854	0.120935	1.00197	0.231904	1.18143	0.420502	0.15235	0.326362	-0.880121	-0.90151	-0.895684	-0.520913	-1.20323	-0.775348	-0.515375	-0.286971	-0.814236
PSMA6	H200019791	0.162661	-0.493449	0.503783	1.21372	1.03542	1.44086	-0.702313	-0.9986	-0.65712	-2.0571	-1.80669	-2.62947	-0.110005	-1.29454	-0.49473	-1.8124	-1.83636	-2.04826
YRDC	H200004795	0.318583	0.112184	1.11057	-1.54155	-0.790579	-0.700728	0.285718	0.0837809	0.275122	-4.44426	-4.43724	-4.01546	-4.25941	-4.96063	-4.22949	-0.989871	-1.04767	-0.984366
MDFIC	H300001414	-1.85254	-1.99522	-1.07898	0.735855	-0.0318599	0.451101	-1.44098	-1.44801	-1.39294	-3.06942	-3.54648	-4.03243	-2.44681	-3.40552	-2.27094	-2.51402	-2.71717	-2.81966
Q2VIK4_HUMAN	H300006880	-0.000151	-0.475718	0.0610102	1.27978	2.00646	0.91722	0.116716	0.045966	-0.499689	-1.16407	-1.44891	-1.17717	-0.735231	-0.5208	-0.596714	-1.29251	-1.36927	-1.20242
HIGD1A	H300000608	0.104538	-0.596262	-0.202639	1.87482	1.32894	1.50082	-0.0233152	0.105871	-0.215705	-1.62544	-1.95013	-2.68578	-0.809485	-1.02839	-0.729991	-0.938483	-0.836455	-1.10783
CHURC1	H300019111	0.73266	-0.230773	0.312058	0.953658	0.706733	0.763082	0.409833	0.324143	0.312316	-0.338334	-0.512208	-1.06209	-0.110102	-0.89901	-0.322451	-0.99361	-0.954508	-1.13945
ITGA6	H300012042	-1.93579	-1.97937	0.715645	0.921525	0.63293	0.223329	-1.31583	-1.08514	-1.1404	-3.62807	-3.20639	-4.2256	-3.8087	-4.57293	-3.68043	-3.16134	-3.43218	-3.15019
DPY19L4	H300020608	1.0306	0.491341	0.871564	2.14039	1.59477	1.5469	0.975468	1.54021	1.03459	0.183377	-0.145493	-0.523973	0.582379	0.412109	0.525427	0.0869131	0.198321	0.288169
NDUFB5	H200002808	-0.343407	-0.621998	0.192458	1.51202	1.48194	1.34144	-0.385052	-0.26634	-0.271819	-1.83891	-1.603	-1.68942	-0.783843	-1.19801	-0.953552	-1.26833	-1.29714	-1.45689
TMEM38B	H200017455	-0.151904	-1.17976	0.570421	0.235394	0.0198413	-0.29777	-1.00533	-1.16823	-1.0474	-2.10354	-1.85997	-2.85407	-1.44712	-2.0498	-1.66642	-2.25469	-2.73416	-2.98915
MAP2K4	H300000306	-0.850845	-0.958026	-0.385638	0.583803	0.67247	1.06127	-0.33342	-0.625241	-0.669248	-1.63921	-1.88554	-1.99892	-1.50676	-1.54866	-1.30731	-1.69156	-1.63679	-1.8788
RNF170	opHsV0400001139	-1.14803	-2.05798	-1.05862	-0.402511	-0.514172	0.116625	-1.15184	-1.22114	-1.22416	-1.98553	-2.96825	-2.58956	-1.99785	-1.89439	-1.24071	-2.22868	-1.94981	-1.89796
PSMC1	H200000913	0.0466305	-0.231462	-0.141773	1.1712	1.26538	0.791748	-0.179634	-0.107785	-0.138309	-1.11152	-1.33209	-1.26801	-0.568916	-0.829706	-0.672698	-1.02433	-1.03422	-0.947095
opHsV0400010744	opHsV0400010744	2.77003	2.16396	2.992	3.18558	3.22175	3.30784	2.30556	2.4399	2.01333	0.748113	1.33864	0.831357	1.46209	1.63217	1.66179	1.18392	1.49421	1.33009
GBAP	opHsV0400000975	-0.587606	-1.61266	-0.815282	-0.714369	-0.696756	-0.805557	-1.35595	-1.8321	-1.12048	-3.06993	-3.35446	-2.01074	-2.65506	-2.89545	-2.69549	-2.3111	-2.57245	-2.01936
C17orf48	H200004853	0.0571293	-0.234666	-1.08466	0.355559	-0.493429	-0.218567	-0.99026	0.548992	0.0902905	-3.37484	-3.71096	-3.5907	-2.53888	-3.75253	-2.76575	-1.08164	-1.20291	-1.20673
opHsV0400004559	opHsV0400004559	2.37132	1.97176	3.15014	4.23355	4.07512	3.93653	2.36762	2.3628	1.80299	0.461138	0.520038	0.594597	0.745408	1.04378	0.675796	1.08597	0.947448	1.04753
LYPLAL1	H200010271	0.190906	-0.727546	-0.894874	0.271504	0.0916259	0.296001	-0.286999	-0.680989	-0.508085	-1.25455	-1.4205	-1.57724	-1.02797	-1.3182	-0.927976	-1.69397	-1.33628	-1.52201
CYP27B1	H200014851	-1.67147	-1.6893	0.311833	-1.47009	-1.27686	-0.583192	-0.448531	-1.59908	-0.577424	-3.11043	-3.51657	-3.22	-2.84033	-1.86744	-2.52197	-3.58699	-3.56052	-3.67204
SLC22A16	H200014494	-0.935282	-0.381224	0.92279	0.300462	0.516606	0.70324	-0.0191253	0.182972	-0.247236	-1.12144	-2.21072	-1.86699	-1.30258	-1.32657	-1.03772	-1.58513	-1.44668	-1.64579
C15orf44	H200001285	-0.683449	-0.266247	-0.293282	1.19855	0.881419	1.01197	-0.341659	-0.40832	-0.398219	-1.32137	-1.90398	-1.91603	-1.34954	-1.3572	-1.11265	-1.48216	-1.56978	-1.41097
ATP6V0E1	H200003390	-2.56683	-1.80982	-1.96238	-0.12323	-0.00308533	-0.89145	-1.81291	-1.78054	-1.80396	-3.57404	-4.56833	-4.21845	-2.63652	-3.14762	-2.65427	-2.75549	-2.97914	-3.03823
ATP5O	H200006304	-0.13819	0.417146	0.634864	1.78164	1.19866	1.27854	0.243262	0.875948	0.231028	-0.751818	-0.731956	-0.800633	0.0364792	-0.192489	-0.400295	-0.650772	-0.677124	-0.424589
SAR1B	H200017447	-0.660609	-0.454225	-0.659025	1.40097	1.21229	1.4046	-0.675243	-0.512309	-0.277628	-2.03108	-2.06704	-2.22036	-0.921414	-1.1564	-1.06642	-1.31083	-1.28575	-1.70655
PJA2	H200017509	-0.041601	-0.230708	-0.644704	0.648156	1.06198	0.305745	-1.06878	-0.298057	-0.462873	-2.06695	-1.49178	-1.72309	-1.16434	-1.45377	-1.09248	-1.67243	-1.82095	-1.48621
ZNF655	H300021890	-0.533795	-0.677919	-0.265428	0.282723	0.190907	0.502438	-0.188337	-0.566467	-0.207132	-1.27685	-1.79423	-0.906804	-0.62511	-1.01165	-1.1909	-1.54487	-1.44291	-1.69283
SNX4	H200016609	-0.947479	-0.775519	0.00314102	0.409207	0.709886	0.660598	-0.319779	-0.0569645	-0.275177	-1.92363	-2.04972	-2.14856	-1.52535	-2.15104	-1.53523	-1.40929	-1.17826	-1.30496
SSBP3	H300022282	0.476198	-0.866746	-0.195713	-0.0260811	0.392254	-0.0203711	-0.0712456	-0.259064	-0.927995	-1.02532	-1.83472	-1.94243	-0.820284	-1.334	-0.764498	-1.48727	-1.63764	-1.62725
ARMCX5	H200012227	-0.390513	-0.808309	-0.475933	-0.2957	-0.101296	0.00324456	-0.517302	-0.768909	-0.417017	-1.27619	-1.63116	-1.5952	-1.01789	-0.907781	-0.979145	-1.66364	-1.25535	-1.28497
PSMD14	H200008341	-0.801127	-0.289096	-0.392883	1.77206	1.22768	1.23105	0.0426866	0.201366	-0.128409	-1.25173	-2.03343	-1.99082	-0.51647	-0.790965	-0.409905	-1.06379	-1.11458	-1.04709
opHsV0400002760	opHsV0400002760	-0.48402	0.382469	-0.383352	2.01673	1.53798	0.798564	0.0962857	-0.508989	0.115342	-1.07482	-1.25746	-1.68896	-0.372366	-1.0363	-0.799637	-1.2768	-1.3651	-1.8594
PIK3C3	H300000627	0.0633798	-0.832918	-0.725041	-0.0267168	0.61434	-0.0106134	-0.697668	-1.30953	-0.872188	-1.75812	-1.70464	-1.70707	-1.14819	-0.747445	-1.03709	-2.14009	-1.82849	-1.98014
ALAD	H200000317	-0.543763	-0.490035	-0.0275068	1.28149	1.0624	0.37958	0.220538	0.0534284	0.169921	-1.36833	-1.30764	-0.96711	-1.30898	-1.02594	-0.928739	-1.67727	-1.5711	-1.41937
BCLAF1	H300018441	0.348343	-0.0816071	-0.410016	1.3293	1.20606	0.915566	0.0337586	0.151595	0.265637	-0.673807	-0.786916	-1.10466	-0.429892	-0.163552	-0.39721	-0.88766	-0.744074	-1.007
ADAT1	H300008297	0.242642	0.254381	0.342219	0.209255	0.462143	0.0759374	0.143064	0.297879	0.0210143	-0.782153	-0.473708	-0.961677	-0.529286	-0.519375	-0.496309	-0.894238	-0.720411	-0.723159
PEF1	H200015759	-0.709012	-0.399257	-0.869349	0.280594	0.329581	0.301622	-0.682522	-0.61271	-0.567375	-1.49089	-1.87811	-2.05936	-1.47653	-1.37408	-0.925025	-1.40835	-1.57276	-1.35486
ZNF434	H300015660	0.287866	0.0458379	-0.0439088	0.789617	0.285361	0.509072	0.322436	0.339177	0.132653	-0.641363	-1.11698	-0.766715	-0.311704	-0.521324	-0.221113	-0.50399	-0.297355	-0.540415
KIAA1009	H200014928	1.21244	0.213116	1.03228	1.35969	1.408	1.04256	0.780845	0.725334	0.383156	-0.345833	-0.394054	-0.29368	-0.00370151	-0.0250627	0.0424147	-0.190691	-0.0571462	-0.368364
AD13_HUMAN	opHsV0400004596	-0.247278	-0.0452148	0.418853	1.69	1.08379	1.01763	0.0699964	0.13366	-0.12894	-0.876156	-0.94336	-1.51479	0.088581	-0.267159	-0.511049	-0.94855	-0.77701	-1.14274
TIP1_HUMAN	H200001609	0.768201	0.456344	0.305972	0.107604	0.776256	0.863979	0.404673	0.276849	0.24084	-0.300895	-0.802855	-1.05517	-0.426939	-0.680999	-0.629905	-0.483578	-0.464699	-0.665487
AMPD3	H200007072	-1.92413	-2.52746	-0.0707728	0.341661	0.258075	0.715195	-1.34096	-1.89084	-1.02899	-3.64185	-4.34017	-4.05794	-3.11814	-3.79066	-2.40279	-2.61265	-2.64063	-3.06243
FBXO9	H300019072	0.552831	0.140758	-0.771782	1.38958	1.21384	1.09535	0.0634488	0.411002	0.214342	-1.3139	-0.610961	-1.26415	-0.709189	-0.68904	-0.938591	-1.10195	-0.966164	-1.18425
SAT1	opHsV0400003760	-1.75287	-1.45875	0.417513	0.322824	0.40604	0.38663	-1.29856	-1.17665	-1.04729	-3.28377	-3.38256	-3.68465	-2.51063	-3.32592	-2.56122	-2.44232	-2.29776	-2.57807
MYCBP2	H300022536	-0.194435	-0.616077	-0.458358	0.521779	0.197467	0.488941	-0.358221	-0.30244	-0.403802	-1.33551	-1.05527	-1.77788	-0.257859	-1.05802	-0.743016	-1.35984	-1.13474	-1.33576
NMI	H300001976	0.449871	-0.747115	-0.691958	0.974986	0.777158	0.622235	-1.01988	-0.921776	-0.94304	-3.11457	-3.09868	-2.97476	-1.39939	-1.07854	-1.3347	-1.95507	-1.69011	-2.13292
GALNT6	H200013784	-2.08864	-1.58746	0.374093	0.376208	0.136387	-0.131408	-0.753184	-0.967292	-1.01179	-3.01244	-3.26427	-3.25205	-2.67957	-3.14933	-2.52692	-2.27687	-2.31007	-2.23611
DAD1	opHsV0400006055	-1.5354	-0.461712	-1.08624	0.62503	0.476267	0.288177	-0.955039	-0.792347	-0.669325	-2.67398	-3.16514	-2.76789	-2.09219	-2.15767	-1.96825	-1.73062	-1.79588	-1.89616
M6PRBP1	H300001214	-0.778275	-0.653443	-1.44758	-0.212374	-0.557474	-0.575861	-0.379797	-0.403574	-0.267093	-1.56761	-1.79672	-1.97021	-1.59508	-2.18725	-1.34462	-1.71976	-1.58457	-1.84854
NP_653337.1	H200005054	0.847866	0.22525	0.163015	0.387469	0.906953	0.456274	0.449525	0.356883	0.595252	-0.6067	-0.558255	-0.877355	-0.239871	-0.472256	-0.146479	-0.726173	-0.656712	-0.521434
ACTN1	H200012175	-0.629682	-0.55273	-0.948872	0.0383977	-0.261234	-0.356293	-1.20781	-1.37055	-0.873196	-2.51023	-2.45582	-2.71261	-1.54286	-2.28687	-2.23899	-1.8384	-1.81697	-2.01457
Q8N7U8_HUMAN	H300021607	0.473733	0.452266	0.124263	0.0119844	0.909061	0.344812	0.0563133	-0.20268	-0.104567	-1.20257	-1.08753	-1.24268	-0.509733	-0.639845	-0.681528	-1.03051	-1.01662	-0.979234
[truncated: 3,145 more rows]
