# Supplementary material for: Distinct Types of Fibrocyte Can Differentiate from Mononuclear Cells in the Presence and Absence of Serum
Source: PLoS One. 2010 Mar 18;5(3):e9730. doi: 10.1371/journal.pone.0009730 (PMC2841180; doi:10.1371/journal.pone.0009730)
Supplement: Table S5 — Pathways identified by DAVID analysis of the paired two-way SAM gene list of serum-free versus serum-containing fibrocytes. The pathways are listed for all pathways and those where there was a Benjamini-corrected p<0.01 or p<0.0001, and are grouped according to the gene cluster. (0.07 MB XLS) [file pone.0009730.s008.xls]

## Sheet: P < 10-4
Cluster	Term	Fold Enrichment	Benjamini	Pathway Cluster	Genes
D	GO:0002376~immune system process	2.56842	2.39683e-05	1	IGSF6, TLR4, VSIG4, IL1B, CCL7, CHIT1, MNDA, MR1, ITGA6, LY86, PRAM1, HLA-DMA, FCAR, IFI30, FYB, IL10RB, CRTAM, CLEC7A, IL2RG, LYN, CTSS, PTPRC, CLEC5A, CXCL16, F3, IKBKE, CCL2, LILRB2, SLAMF7, CCL3, RYR1, CCL22, AQP9, NCK1, ARHGDIB, LILRA6, SYK, CCL3L3, LILRB3, TM7SF4, ID2, C5AR1, TRGV3, CD83, SAMHD1,
D	GO:0006955~immune response	2.69377	9.84274e-05	1	IGSF6, TLR4, IL1B, CCL7, CHIT1, MNDA, MR1, LY86, PRAM1, HLA-DMA, FCAR, IFI30, FYB, IL10RB, CRTAM, CLEC7A, IL2RG, CTSS, PTPRC, CLEC5A, F3, IKBKE, CCL2, SLAMF7, LILRB2, CCL3, RYR1, AQP9, CCL22, ARHGDIB, LILRA6, SYK, CCL3L3, LILRB3, C5AR1, TRGV3, CD83, SAMHD1,
D	GO:0006952~defense response	3.57244	1.42577e-05	2	TLR4, IL1B, CCL7, MNDA, LY86, LTA4H, IL10RB, CRTAM, CLEC7A, PTPRC, CLEC5A, LYZ, ANXA1, CYBB, CCL2, CD84, SLAMF7, LILRB2, PLA2G4C, HCP5, CCL3, CD48, CCL22, AOAH, LILRB3, ALOX5AP, CCL3L3, NCF2, S100A8, C5AR1, CD83,
D	GO:0009611~response to wounding	3.54838	0.000590846	2	CCL2, CYBB, TLR4, IL1B, CCL7, PLA2G4C, CCL3, CCL22, ANXA5, LY86, PTPN6, AOAH, PLAUR, LTA4H, ENTPD1, CCL3L3, ALOX5AP, IL10RB, S100A8, CLEC7A, LYZ, F3, ANXA1,
D	GO:0048878~chemical homeostasis	4.5941	0.000229809	3	CCL2, IL1B, CCL7, NPC2, CCL3, RYR1, PDE3B, AQP9, SLC12A6, ATP6V1H, NPC1, PPT1, C5AR1, PTPRC, CYP27B1, TFRC, GCLC, HEXB, CD52,
E	GO:0006464~protein modification process	2.01601	1.3432e-07	1	MAPK9, DHCR24, MAPK1, DPH3, HIPK3, USP12, DUSP2, RBX1, DDB2, UBC, ALS2CR2, GALNT7, PRKCH, UBQLN1, ATG3, MED8, HECTD1, MMP14, MTMR2, UBE2R2, PTPRJ, MAP1LC3B, USP15, UFC1, PPM1A, MAN1A1, HERPUD1, ATG4C, MAP2K4, MYCBP2, TTLL4, TRIM26, USP25, USP3, UBE2J1, PTPN12, BRE, FBXL3, HERC6, TNIK, PPP6C, SCG5, WSB2, RNF149, MGAT2, RNPEP, PIAS1, TNFAIP3, MAPKAPK5, CYLD, PIM1, PFTK1, UBE3C, TRIB1, FURIN, NSMCE2…
E	GO:0006512~ubiquitin cycle	2.92994	7.42886e-06	1	TNFAIP3, CYLD, UBE3C, NSMCE2, USP12, RBX1, DDB2, UBQLN1, ATG3, MED8, HECTD1, UBE2Z, ANAPC4, USP4, UBE2R2, WDSUB1, MAP1LC3B, ASB8, USP15, UFC1, ATG4C, FBXL5, MYCBP2, TRIM26, USP25, RFFL, RNF139, USP3, FBXL11, UBE2J1, BRE, FBXL3, HERC6, WSB2, BTBD1, RNF149, VCP, PIAS1, UBE2F,
E	GO:0043687~post-translational protein modification	2.08449	3.9992e-07	1	MAPK9, DHCR24, MAPK1, HIPK3, USP12, DUSP2, RBX1, ALS2CR2, DDB2, PRKCH, UBQLN1, ATG3, MED8, HECTD1, MMP14, MTMR2, UBE2R2, PTPRJ, MAP1LC3B, USP15, UFC1, PPM1A, ATG4C, MAP2K4, MYCBP2, TRIM26, USP25, USP3, UBE2J1, PTPN12, BRE, FBXL3, HERC6, TNIK, PPP6C, SCG5, WSB2, RNF149, RNPEP, PIAS1, TNFAIP3, MAPKAPK5, CYLD, PIM1, PFTK1, UBE3C, TRIB1, FURIN, NSMCE2, ADAM10, PIGK, DUSP5, UBE2Z, ANAPC4, USP4, PAK2, …
E	GO:0008104~protein localization	2.3508	5.59712e-05	2	STX3, EXOC1, PDCD6IP, RAB9A, DHCR24, RAB31, VPS39, CHMP5, RAB7L1, SNX11, COPA, DPH3, RNUXA, NFKBIA, NSF, ALS2CR2, SAR1B, ATG3, RAB6A, CHM, SNX2, SNX16, RAB1A, SNX6, RAB8B, ATG4C, ARCN1, SNX3, COX18, UHMK1, ARFIP1, SRPR, RFFL, RAB7A, RAB13, KPNA4, RUFY1, C14orf108, RAB10, RHOA, SCG5, GOSR1, MCM3AP, TAP2, SNX12, VCP, STX7, CCDC91,
E	GO:0015031~protein transport	2.55344	1.38833e-05	2	STX3, EXOC1, PDCD6IP, RAB9A, RAB31, VPS39, CHMP5, RAB7L1, SNX11, COPA, RNUXA, NFKBIA, NSF, ALS2CR2, SAR1B, ATG3, RAB6A, CHM, SNX2, SNX16, RAB1A, SNX6, RAB8B, ATG4C, ARCN1, SNX3, COX18, UHMK1, ARFIP1, SRPR, RFFL, RAB13, RAB7A, KPNA4, RUFY1, C14orf108, RAB10, RHOA, SCG5, GOSR1, MCM3AP, TAP2, SNX12, VCP, STX7, CCDC91,
E	GO:0033036~macromolecule localization	2.21087	0.000295328	2	STX3, EXOC1, PDCD6IP, RAB9A, DHCR24, RAB31, VPS39, CHMP5, RAB7L1, SNX11, COPA, DPH3, RNUXA, NFKBIA, NSF, ALS2CR2, SAR1B, ATG3, RAB6A, CHM, SNX2, SNX16, RAB1A, SNX6, RAB8B, ATG4C, ARCN1, SNX3, COX18, UHMK1, ARFIP1, SRPR, RFFL, RAB7A, RAB13, KPNA4, RUFY1, C14orf108, RAB10, RHOA, SCG5, GOSR1, MCM3AP, TAP2, SNX12, VCP, STX7, CCDC91,
E	GO:0045184~establishment of protein localization	2.44086	3.02124e-05	2	STX3, EXOC1, PDCD6IP, RAB9A, RAB31, VPS39, CHMP5, RAB7L1, SNX11, COPA, DPH3, RNUXA, NFKBIA, NSF, ALS2CR2, SAR1B, ATG3, RAB6A, CHM, SNX2, SNX16, RAB1A, SNX6, RAB8B, ATG4C, ARCN1, SNX3, COX18, UHMK1, ARFIP1, SRPR, RFFL, RAB7A, RAB13, KPNA4, RUFY1, C14orf108, RAB10, RHOA, SCG5, GOSR1, MCM3AP, TAP2, SNX12, VCP, STX7, CCDC91,
O	GO:0006396~RNA processing	5.0858	1.23475e-06	1	RBM25, PRPF40A, CCDC131, PRPF4, RBM39, PPIG, ZRANB2, DDX17, ZNF638, SFRS11, PRPF3, TXNL4B, KARS, SFRS3, SFRS10, TARDBP, FUSIP1, TARBP1, SNRPA, EXOSC9, WDSOF1, LSM8, DDX46,
O	GO:0006397~mRNA processing	5.82996	0.000147144	1	RBM25, PRPF40A, PRPF4, RBM39, ZRANB2, SFRS11, PRPF3, TXNL4B, SFRS3, SFRS10, TARDBP, FUSIP1, SNRPA, LSM8, DDX46,
O	GO:0008380~RNA splicing	7.56782	1.05193e-06	1	RBM25, PRPF40A, PRPF4, RBM39, PPIG, ZRANB2, ZNF638, SFRS11, PRPF3, TXNL4B, SFRS3, SFRS10, TARDBP, FUSIP1, SNRPA, LSM8, DDX46,
O	GO:0016071~mRNA metabolic process	5.5416	4.45062e-05	1	RBM25, PRPF40A, PRPF4, RBM39, ZRANB2, SFRS11, SERBP1, PRPF3, TXNL4B, SFRS3, SFRS10, TARDBP, FUSIP1, SNRPA, LSM8, UPF2, DDX46,

## Sheet: P<0.01
Cluster	Term	Fold Enrichment	Benjamini	Pathway Cluster	Genes
C	GO:0006334~nucleosome assembly	8.2183	0.00873034	1	HIST1H2BJ, HIST1H2BK, HIST1H2AD, HIST1H2AA, H2BFS, H2AFX, HIST1H2BM, HIST3H2A, H2AFV, HIST1H2BL,
C	GO:0031497~chromatin assembly	7.88796	0.00658595	1	PYCR1, HIST1H2BJ, HIST1H2BK, HIST1H2AD, HIST1H2AA, H2BFS, H2AFX, HIST1H2BM, HIST3H2A, H2AFV, HIST1H2BL,
D	GO:0002376~immune system process	2.56842	2.39683e-05	1	IGSF6, TLR4, VSIG4, IL1B, CCL7, CHIT1, MNDA, MR1, ITGA6, LY86, PRAM1, HLA-DMA, FCAR, IFI30, FYB, IL10RB, CRTAM, CLEC7A, IL2RG, LYN, CTSS, PTPRC, CLEC5A, CXCL16, F3, IKBKE, CCL2, LILRB2, SLAMF7, CCL3, RYR1, CCL22, AQP9, NCK1, ARHGDIB, LILRA6, SYK, CCL3L3, LILRB3, TM7SF4, ID2, C5AR1, TRGV3, CD83, SAMHD1,
D	GO:0006955~immune response	2.69377	9.84274e-05	1	IGSF6, TLR4, IL1B, CCL7, CHIT1, MNDA, MR1, LY86, PRAM1, HLA-DMA, FCAR, IFI30, FYB, IL10RB, CRTAM, CLEC7A, IL2RG, CTSS, PTPRC, CLEC5A, F3, IKBKE, CCL2, SLAMF7, LILRB2, CCL3, RYR1, AQP9, CCL22, ARHGDIB, LILRA6, SYK, CCL3L3, LILRB3, C5AR1, TRGV3, CD83, SAMHD1,
D	GO:0006952~defense response	3.57244	1.42577e-05	2	TLR4, IL1B, CCL7, MNDA, LY86, LTA4H, IL10RB, CRTAM, CLEC7A, PTPRC, CLEC5A, LYZ, ANXA1, CYBB, CCL2, CD84, SLAMF7, LILRB2, PLA2G4C, HCP5, CCL3, CD48, CCL22, AOAH, LILRB3, ALOX5AP, CCL3L3, NCF2, S100A8, C5AR1, CD83,
D	GO:0006954~inflammatory response	3.97636	0.0017444	2	CCL2, CYBB, TLR4, IL1B, CCL7, PLA2G4C, CCL3, CCL22, LY86, AOAH, LTA4H, CCL3L3, ALOX5AP, IL10RB, S100A8, CLEC7A, LYZ, ANXA1,
D	GO:0009605~response to external stimulus	2.89102	0.00100048	2	TLR4, IL1B, CCL7, CCRL2, ANXA5, LY86, PTPN6, PLAUR, LTA4H, IL10RB, CLEC7A, CXCL16, LYZ, F3, ANXA1, CYBB, CCL2, PLA2G4C, CCL3, CCL22, RAC2, SYK, AOAH, ALOX5AP, CCL3L3, ENTPD1, S100A8, C5AR1,
D	GO:0009611~response to wounding	3.54838	0.000590846	2	CCL2, CYBB, TLR4, IL1B, CCL7, PLA2G4C, CCL3, CCL22, ANXA5, LY86, PTPN6, AOAH, PLAUR, LTA4H, ENTPD1, CCL3L3, ALOX5AP, IL10RB, S100A8, CLEC7A, LYZ, F3, ANXA1,
D	GO:0006935~chemotaxis	5.35518	0.00415467	3	CCL2, CCL7, IL1B, C5AR1, CCL3, CCRL2, CCL22, CXCL16, RAC2, PLAUR, SYK, CCL3L3,
D	GO:0007626~locomotory behavior	4.70156	0.0034083	3	CCL2, IL1B, CCL7, UCHL1, CCL3, CCRL2, CCL22, RAC2, SYK, PLAUR, CCL3L3, C5AR1, CXCL16, HEXB,
D	GO:0042221~response to chemical stimulus	2.63341	0.00746436	3	CCL2, CCL7, IL1B, CCL3, RYR1, CCRL2, CCL22, SOD2, AQP9, CYP1B1, RAC2, SYK, PLAUR, CCL3L3, LACTB, HVCN1, NPC1, C5AR1, CLEC7A, LYN, CXCL16, ASAH1, GCLC, MSRA,
D	GO:0042330~taxis	5.35518	0.00415467	3	CCL2, CCL7, IL1B, C5AR1, CCL3, CCRL2, CCL22, CXCL16, RAC2, PLAUR, SYK, CCL3L3,
D	GO:0006665~sphingolipid metabolic process	8.72046	0.0063229	4	PSAP, PPT1, GALC, GLA, GM2A, ASAH1, GBA, HEXB,
D	GO:0007033~vacuole organization and biogenesis	18.9981	0.00395218	4	PSAP, PPT1, GBA, HEXB, ATP6V1H, TPP1,
D	GO:0006873~cellular ion homeostasis	4.66076	0.00203886	5	CCL2, IL1B, CCL7, CCL3, RYR1, SLC12A6, ATP6V1H, PPT1, C5AR1, PTPRC, CYP27B1, TFRC, GCLC, HEXB, CD52,
D	GO:0030003~cellular cation homeostasis	4.77578	0.00457	5	CCL2, IL1B, CCL7, CCL3, RYR1, ATP6V1H, PPT1, C5AR1, PTPRC, CYP27B1, TFRC, HEXB, CD52,
D	GO:0048878~chemical homeostasis	4.5941	0.000229809	5	CCL2, IL1B, CCL7, NPC2, CCL3, RYR1, PDE3B, AQP9, SLC12A6, ATP6V1H, NPC1, PPT1, C5AR1, PTPRC, CYP27B1, TFRC, GCLC, HEXB, CD52,
D	GO:0050801~ion homeostasis	4.22628	0.00382491	5	CCL2, IL1B, CCL7, CCL3, RYR1, SLC12A6, ATP6V1H, PPT1, C5AR1, PTPRC, CYP27B1, TFRC, GCLC, HEXB, CD52,
D	GO:0055080~cation homeostasis	4.74954	0.00461039	5	CCL2, IL1B, CCL7, CCL3, RYR1, ATP6V1H, PPT1, C5AR1, PTPRC, CYP27B1, TFRC, HEXB, CD52,
D	GO:0055082~cellular chemical homeostasis	4.66076	0.00203886	5	CCL2, IL1B, CCL7, CCL3, RYR1, SLC12A6, ATP6V1H, PPT1, C5AR1, PTPRC, CYP27B1, TFRC, GCLC, HEXB, CD52,
D	GO:0065008~regulation of biological quality	2.49068	0.00192973	5	ATP6AP2, CCL7, IL1B, PDE3B, ARPC2, ANXA5, PLAUR, SLC12A6, TPP1, IL10RB, CREG1, STX12, PTPRC, CYP27B1, TFRC, GCLC, F3, EMP1, CCL2, ARPC5, GLRX, NPC2, CCL3, RYR1, AQP9, NCK1, ATP6V1H, ENTPD1, NPC1, PPT1, C5AR1, HEXB, CD52,
D	GO:0006629~lipid metabolic process	2.52397	0.00385552	6	MGST3, ACSS2, GLA, SH3GLB1, CYP1B1, LTA4H, TPP1, PSAP, ACSL1, CYP27B1, GBA, ANXA1, PLA2G4C, NPC2, OSBPL8, SOAT1, AYTL1, SYK, AOAH, ALOX5AP, TM7SF4, NPC1, PPT1, GALC, ACAA2, APOC1, GM2A, ASAH1, HEXB,
D	GO:0006928~cell motility	3.15884	0.00429958	7	TIE1, ARPC5, ACTR3, IL1B, CCL3, RYR1, ARPC2, ITGA6, CCL22, NCK1, B3GNT2, ARHGDIB, VIM, PSEN1, SYK, PLAUR, SDCBP, NRP1, CXCL16, ANXA1,
D	GO:0051674~localization of cell	3.15884	0.00429958	7	TIE1, ARPC5, ACTR3, IL1B, CCL3, RYR1, ARPC2, ITGA6, CCL22, NCK1, B3GNT2, ARHGDIB, VIM, PSEN1, SYK, PLAUR, SDCBP, NRP1, CXCL16, ANXA1,
D	GO:0030149~sphingolipid catabolic process	25.5744	0.00610981	8	PPT1, GALC, GLA, GM2A, HEXB,
D	GO:0046466~membrane lipid catabolic process	18.9981	0.00395218	8	PPT1, GALC, GLA, PLA2G4C, GM2A, HEXB,
E	GO:0006464~protein modification process	2.01601	1.3432e-07	1	MAPK9, DHCR24, MAPK1, DPH3, HIPK3, USP12, DUSP2, RBX1, DDB2, UBC, ALS2CR2, GALNT7, PRKCH, UBQLN1, ATG3, MED8, HECTD1, MMP14, MTMR2, UBE2R2, PTPRJ, MAP1LC3B, USP15, UFC1, PPM1A, MAN1A1, HERPUD1, ATG4C, MAP2K4, MYCBP2, TTLL4, TRIM26, USP25, USP3, UBE2J1, PTPN12, BRE, FBXL3, HERC6, TNIK, PPP6C, SCG5, WSB2, RNF149, MGAT2, RNPEP, PIAS1, TNFAIP3, MAPKAPK5, CYLD, PIM1, PFTK1, UBE3C, TRIB1, FURIN, NSMCE2…
E	GO:0006512~ubiquitin cycle	2.92994	7.42886e-06	1	TNFAIP3, CYLD, UBE3C, NSMCE2, USP12, RBX1, DDB2, UBQLN1, ATG3, MED8, HECTD1, UBE2Z, ANAPC4, USP4, UBE2R2, WDSUB1, MAP1LC3B, ASB8, USP15, UFC1, ATG4C, FBXL5, MYCBP2, TRIM26, USP25, RFFL, RNF139, USP3, FBXL11, UBE2J1, BRE, FBXL3, HERC6, WSB2, BTBD1, RNF149, VCP, PIAS1, UBE2F,
E	GO:0043687~post-translational protein modification	2.08449	3.9992e-07	1	MAPK9, DHCR24, MAPK1, HIPK3, USP12, DUSP2, RBX1, ALS2CR2, DDB2, PRKCH, UBQLN1, ATG3, MED8, HECTD1, MMP14, MTMR2, UBE2R2, PTPRJ, MAP1LC3B, USP15, UFC1, PPM1A, ATG4C, MAP2K4, MYCBP2, TRIM26, USP25, USP3, UBE2J1, PTPN12, BRE, FBXL3, HERC6, TNIK, PPP6C, SCG5, WSB2, RNF149, RNPEP, PIAS1, TNFAIP3, MAPKAPK5, CYLD, PIM1, PFTK1, UBE3C, TRIB1, FURIN, NSMCE2, ADAM10, PIGK, DUSP5, UBE2Z, ANAPC4, USP4, PAK2, …
E	GO:0008104~protein localization	2.3508	5.59712e-05	2	STX3, EXOC1, PDCD6IP, RAB9A, DHCR24, RAB31, VPS39, CHMP5, RAB7L1, SNX11, COPA, DPH3, RNUXA, NFKBIA, NSF, ALS2CR2, SAR1B, ATG3, RAB6A, CHM, SNX2, SNX16, RAB1A, SNX6, RAB8B, ATG4C, ARCN1, SNX3, COX18, UHMK1, ARFIP1, SRPR, RFFL, RAB7A, RAB13, KPNA4, RUFY1, C14orf108, RAB10, RHOA, SCG5, GOSR1, MCM3AP, TAP2, SNX12, VCP, STX7, CCDC91,
E	GO:0015031~protein transport	2.55344	1.38833e-05	2	STX3, EXOC1, PDCD6IP, RAB9A, RAB31, VPS39, CHMP5, RAB7L1, SNX11, COPA, RNUXA, NFKBIA, NSF, ALS2CR2, SAR1B, ATG3, RAB6A, CHM, SNX2, SNX16, RAB1A, SNX6, RAB8B, ATG4C, ARCN1, SNX3, COX18, UHMK1, ARFIP1, SRPR, RFFL, RAB13, RAB7A, KPNA4, RUFY1, C14orf108, RAB10, RHOA, SCG5, GOSR1, MCM3AP, TAP2, SNX12, VCP, STX7, CCDC91,
E	GO:0033036~macromolecule localization	2.21087	0.000295328	2	STX3, EXOC1, PDCD6IP, RAB9A, DHCR24, RAB31, VPS39, CHMP5, RAB7L1, SNX11, COPA, DPH3, RNUXA, NFKBIA, NSF, ALS2CR2, SAR1B, ATG3, RAB6A, CHM, SNX2, SNX16, RAB1A, SNX6, RAB8B, ATG4C, ARCN1, SNX3, COX18, UHMK1, ARFIP1, SRPR, RFFL, RAB7A, RAB13, KPNA4, RUFY1, C14orf108, RAB10, RHOA, SCG5, GOSR1, MCM3AP, TAP2, SNX12, VCP, STX7, CCDC91,
E	GO:0045184~establishment of protein localization	2.44086	3.02124e-05	2	STX3, EXOC1, PDCD6IP, RAB9A, RAB31, VPS39, CHMP5, RAB7L1, SNX11, COPA, DPH3, RNUXA, NFKBIA, NSF, ALS2CR2, SAR1B, ATG3, RAB6A, CHM, SNX2, SNX16, RAB1A, SNX6, RAB8B, ATG4C, ARCN1, SNX3, COX18, UHMK1, ARFIP1, SRPR, RFFL, RAB7A, RAB13, KPNA4, RUFY1, C14orf108, RAB10, RHOA, SCG5, GOSR1, MCM3AP, TAP2, SNX12, VCP, STX7, CCDC91,
J	GO:0015031~protein transport	3.08522	0.00869876	3	NXT2, HSPA9, COPB2, UHMK1, FBXO34, TLOC1, VPS45, RAB21, SCFD1, SSR2, SEC23IP, SRP72, SEC63, SYNJ2BP, AP1G1, STX8, CHMP4A, SRP54, GOSR1, RANBP2, VPS37A,
O	GO:0006396~RNA processing	5.0858	1.23475e-06	1	RBM25, PRPF40A, CCDC131, PRPF4, RBM39, PPIG, ZRANB2, DDX17, ZNF638, SFRS11, PRPF3, TXNL4B, KARS, SFRS3, SFRS10, TARDBP, FUSIP1, TARBP1, SNRPA, EXOSC9, WDSOF1, LSM8, DDX46,
O	GO:0006397~mRNA processing	5.82996	0.000147144	1	RBM25, PRPF40A, PRPF4, RBM39, ZRANB2, SFRS11, PRPF3, TXNL4B, SFRS3, SFRS10, TARDBP, FUSIP1, SNRPA, LSM8, DDX46,
O	GO:0008380~RNA splicing	7.56782	1.05193e-06	1	RBM25, PRPF40A, PRPF4, RBM39, PPIG, ZRANB2, ZNF638, SFRS11, PRPF3, TXNL4B, SFRS3, SFRS10, TARDBP, FUSIP1, SNRPA, LSM8, DDX46,
O	GO:0016071~mRNA metabolic process	5.5416	4.45062e-05	1	RBM25, PRPF40A, PRPF4, RBM39, ZRANB2, SFRS11, SERBP1, PRPF3, TXNL4B, SFRS3, SFRS10, TARDBP, FUSIP1, SNRPA, LSM8, UPF2, DDX46,

## Sheet: All Clusters
Cluster	Fold Enrichment	Bonferroni	Benjamini	FDR	Pathways
A	NA	NA	NA	NA	NA
B	1.86447	0.0237198	0.00796995	0.00874008	GO:0009653~anatomical structure morphogenesis
B	1.4269	0.0377702	0.00957932	0.0140176	GO:0032502~developmental process
B	1.49669	0.28391	0.0364255	0.121517	GO:0048856~anatomical structure development
B	1.40229	0.938825	0.169949	1.01215	GO:0007275~multicellular organismal development
B	1.42403	0.999985	0.328099	3.97284	GO:0048731~system development
B	1.7977	0.0578595	0.0118494	0.0216984	GO:0006996~organelle organization and biogenesis
B	2.67695	0.169964	0.0305706	0.0678037	GO:0006323~DNA packaging
B	2.45359	0.212328	0.0335214	0.0868633	GO:0051276~chromosome organization and biogenesis
B	3.70388	0.247475	0.034916	0.103468	GO:0006333~chromatin assembly or disassembly
B	1.87348	0.316074	0.0372779	0.138228	GO:0006259~DNA metabolic process
B	2.61427	0.331137	0.0359012	0.146326	GO:0006325~establishment and/or maintenance of chromatin architecture
B	3.51022	0.999989	0.324965	4.06464	GO:0031497~chromatin assembly
B	2.15688	0.961064	0.183611	1.17485	GO:0009887~organ morphogenesis
B	3.01963	0.982856	0.212729	1.46956	GO:0048514~blood vessel morphogenesis
B	2.85672	0.985854	0.191775	1.53849	GO:0001568~blood vessel development
B	2.81185	0.993054	0.194319	1.79315	GO:0001944~vasculature development
B	3.00455	0.999991	0.313559	4.1577	GO:0001525~angiogenesis
B	1.76218	0.822257	0.13407	0.626981	GO:0007049~cell cycle
B	1.974	0.987199	0.187415	1.57431	GO:0000074~regulation of progression through cell cycle
B	1.9628	0.99161	0.195317	1.72561	GO:0051726~regulation of cell cycle
B	1.7687	0.995809	0.203966	1.97361	GO:0022402~cell cycle process
B	2.18318	0.999991	0.320401	4.13127	GO:0045934~negative regulation of nucleobase, nucleoside, nucleotide and nucleic acid metabolic process
C	2.3437	0.696626	0.257845	0.433354	GO:0022402~cell cycle process
C	2.1272	0.925325	0.351073	0.940249	GO:0007049~cell cycle
C	2.36393	0.999994	0.664858	4.28392	GO:0000074~regulation of progression through cell cycle
C	2.35053	0.999997	0.657031	4.56794	GO:0051726~regulation of cell cycle
C	7.88796	0.00658595	0.00658595	0.00240585	GO:0031497~chromatin assembly
C	8.2183	0.0173845	0.00873034	0.00638516	GO:0006334~nucleosome assembly
C	5.54877	0.142767	0.0500525	0.0560724	GO:0006333~chromatin assembly or disassembly
C	4.74954	0.744147	0.238626	0.495095	GO:0065004~protein-DNA complex assembly
C	2.3437	0.696626	0.257845	0.433354	GO:0022402~cell cycle process
C	2.1272	0.925325	0.351073	0.940249	GO:0007049~cell cycle
C	1.43505	0.999573	0.669924	2.78553	GO:0032502~developmental process
C	1.63425	0.999837	0.663973	3.12668	GO:0030154~cell differentiation
C	1.63425	0.999837	0.663973	3.12668	GO:0048869~cellular developmental process
C	1.43505	0.999573	0.669924	2.78553	GO:0032502~developmental process
C	1.63425	0.999837	0.663973	3.12668	GO:0030154~cell differentiation
C	1.63425	0.999837	0.663973	3.12668	GO:0048869~cellular developmental process
D	2.56842	4.79359e-05	2.39683e-05	1.74539e-05	GO:0002376~immune system process
D	2.69377	0.000295253	9.84274e-05	0.000107518	GO:0006955~immune response
D	1.58318	0.133111	0.00547895	0.0519962	GO:0050896~response to stimulus
D	3.57244	1.42577e-05	1.42577e-05	5.19128e-06	GO:0006952~defense response
D	3.54838	0.00295074	0.000590846	0.00107595	GO:0009611~response to wounding
D	2.89102	0.0069824	0.00100048	0.00255118	GO:0009605~response to external stimulus
D	3.97636	0.0155905	0.0017444	0.00572107	GO:0006954~inflammatory response
D	2.89102	0.0069824	0.00100048	0.00255118	GO:0009605~response to external stimulus
D	4.70156	0.0466733	0.0034083	0.0174016	GO:0007626~locomotory behavior
D	5.35518	0.0760555	0.00415467	0.0287974	GO:0042330~taxis
D	5.35518	0.0760555	0.00415467	0.0287974	GO:0006935~chemotaxis
D	2.63341	0.195294	0.00746436	0.0790799	GO:0042221~response to chemical stimulus
D	3.04086	0.899608	0.0532595	0.833455	GO:0007610~behavior
D	18.9981	0.0613947	0.00395218	0.0230668	GO:0007033~vacuole organization and biogenesis
D	8.72046	0.162725	0.0063229	0.0646445	GO:0006665~sphingolipid metabolic process
D	17.4983	0.566492	0.0206793	0.303869	GO:0007040~lysosome organization and biogenesis
D	4.5941	0.00091892	0.000229809	0.000334732	GO:0048878~chemical homeostasis
D	2.49068	0.015334	0.00192973	0.00562621	GO:0065008~regulation of biological quality
D	4.66076	0.0222002	0.00203886	0.00817387	GO:0006873~cellular ion homeostasis
D	4.66076	0.0222002	0.00203886	0.00817387	GO:0055082~cellular chemical homeostasis
D	3.34058	0.0260304	0.00219552	0.00960276	GO:0042592~homeostatic process
D	4.22628	0.066655	0.00382491	0.0251126	GO:0050801~ion homeostasis
D	4.77578	0.0917085	0.00457	0.0350167	GO:0030003~cellular cation homeostasis
D	4.74954	0.0966661	0.00461039	0.0370087	GO:0055080~cation homeostasis
D	3.39903	0.335765	0.0127036	0.14885	GO:0019725~cellular homeostasis
D	5.49533	0.3618	0.013517	0.163385	GO:0055074~calcium ion homeostasis
D	5.49533	0.3618	0.013517	0.163385	GO:0006874~cellular calcium ion homeostasis
D	5.11489	0.541291	0.020843	0.283356	GO:0055065~metal ion homeostasis
D	5.11489	0.541291	0.020843	0.283356	GO:0006875~cellular metal ion homeostasis
D	4.57143	0.544375	0.020474	0.285805	GO:0030005~cellular di-, tri-valent inorganic cation homeostasis
D	4.54303	0.562788	0.0209903	0.30078	GO:0055066~di-, tri-valent inorganic cation homeostasis
D	2.52397	0.0562978	0.00385552	0.0210954	GO:0006629~lipid metabolic process
D	2.55744	0.289118	0.0109477	0.124172	GO:0044255~cellular lipid metabolic process
D	3.72861	0.870251	0.0485885	0.740791	GO:0006643~membrane lipid metabolic process
D	3.15884	0.0982449	0.00429958	0.0376454	GO:0051674~localization of cell
D	3.15884	0.0982449	0.00429958	0.0376454	GO:0006928~cell motility
D	18.9981	0.0613947	0.00395218	0.0230668	GO:0046466~membrane lipid catabolic process
D	25.5744	0.152505	0.00610981	0.0602299	GO:0030149~sphingolipid catabolic process
D	8.72046	0.162725	0.0063229	0.0646445	GO:0006665~sphingolipid metabolic process
D	44.329	0.28598	0.0111653	0.12257	GO:0019377~glycolipid catabolic process
D	3.72861	0.870251	0.0485885	0.740791	GO:0006643~membrane lipid metabolic process
D	9.0673	0.922368	0.0577048	0.926244	GO:0044242~cellular lipid catabolic process
D	11.4644	0.989498	0.0983686	1.64522	GO:0006664~glycolipid metabolic process
D	10.3896	0.998721	0.13215	2.39632	GO:0006672~ceramide metabolic process
D	9.49907	0.999915	0.17402	3.35339	GO:0046519~sphingoid metabolic process
D	39.8961	0.999989	0.203843	4.06507	GO:0046479~glycosphingolipid catabolic process
D	1.51456	0.515256	0.020477	0.263311	GO:0051179~localization
D	3.18012	0.999998	0.219235	4.66349	GO:0043066~negative regulation of apoptosis
D	2.2087	0.999998	0.219884	4.59257	GO:0019752~carboxylic acid metabolic process
D	2.19718	0.999999	0.223941	4.86251	GO:0006082~organic acid metabolic process
D	5.81818	0.998678	0.134198	2.38457	GO:0002443~leukocyte mediated immunity
D	3.48299	0.998763	0.13019	2.4082	GO:0045321~leukocyte activation
E	2.01601	1.3432e-07	1.3432e-07	4.89061e-08	GO:0006464~protein modification process
E	2.08449	7.99841e-07	3.9992e-07	2.91223e-07	GO:0043687~post-translational protein modification
E	1.9376	1.17022e-06	3.90075e-07	4.26079e-07	GO:0043412~biopolymer modification
E	2.92994	2.97151e-05	7.42886e-06	1.08194e-05	GO:0006512~ubiquitin cycle
E	1.20863	0.016773	0.00140861	0.00615867	GO:0044238~primary metabolic process
E	1.30627	0.0375002	0.00293579	0.0139155	GO:0043283~biopolymer metabolic process
E	1.39415	0.0718688	0.00531314	0.0271517	GO:0019538~protein metabolic process
E	1.40134	0.0901664	0.00627977	0.0343992	GO:0044260~cellular macromolecule metabolic process
E	1.16732	0.105853	0.00696844	0.0407292	GO:0008152~metabolic process
E	1.40005	0.11362	0.00706957	0.0439044	GO:0044267~cellular protein metabolic process
E	1.18377	0.190832	0.0116949	0.077068	GO:0044237~cellular metabolic process
E	1.17958	0.915011	0.0644567	0.893576	GO:0043170~macromolecule metabolic process
E	2.55344	6.94146e-05	1.38833e-05	2.52748e-05	GO:0015031~protein transport
E	2.44086	0.00018126	3.02124e-05	6.6003e-05	GO:0045184~establishment of protein localization
E	2.3508	0.000391732	5.59712e-05	0.000142658	GO:0008104~protein localization
E	2.21087	0.00236019	0.000295328	0.000860357	GO:0033036~macromolecule localization
E	1.54933	0.00721863	0.000804655	0.00263781	GO:0006810~transport
E	1.52651	0.0112215	0.00112786	0.00410877	GO:0051234~establishment of localization
E	1.48102	0.0123098	0.00112538	0.00450971	GO:0051179~localization
E	1.95077	0.665778	0.0446376	0.398241	GO:0046907~intracellular transport
E	2.29275	0.844209	0.0620997	0.674663	GO:0006886~intracellular protein transport
E	1.80056	0.848806	0.0610312	0.685496	GO:0051649~establishment of cellular localization
E	1.75088	0.962874	0.0771864	1.19199	GO:0051641~cellular localization
E	1.7179	0.882032	0.062715	0.775186	GO:0006796~phosphate metabolic process
E	1.7179	0.882032	0.062715	0.775186	GO:0006793~phosphorus metabolic process
E	1.69576	0.999924	0.158463	3.39592	GO:0016310~phosphorylation
E	1.80056	0.848806	0.0610312	0.685496	GO:0051649~establishment of cellular localization
E	1.75088	0.962874	0.0771864	1.19199	GO:0051641~cellular localization
E	4.83627	0.998665	0.126355	2.38116	GO:0006888~ER to Golgi vesicle-mediated transport
E	1.97632	0.999806	0.148959	3.06462	GO:0016192~vesicle-mediated transport
E	3.51729	0.999988	0.172226	4.04514	GO:0048193~Golgi vesicle transport
E	1.92464	0.519004	0.0359333	0.266129	GO:0006915~apoptosis
E	1.90761	0.585747	0.0392664	0.32036	GO:0012501~programmed cell death
E	1.85564	0.712063	0.0467567	0.452284	GO:0008219~cell death
E	1.85564	0.712063	0.0467567	0.452284	GO:0016265~death
E	2.85971	0.812584	0.0601319	0.607805	GO:0043066~negative regulation of apoptosis
E	2.82289	0.855567	0.0605093	0.702036	GO:0043069~negative regulation of programmed cell death
E	2.01362	0.982911	0.0902958	1.47073	GO:0042981~regulation of apoptosis
E	1.99141	0.991594	0.100751	1.72491	GO:0043067~regulation of programmed cell death
E	2.97617	0.999545	0.137566	2.76316	GO:0006916~anti-apoptosis
E	4.42173	0.352347	0.0226038	0.15804	GO:0009259~ribonucleotide metabolic process
E	4.52757	0.550749	0.0373867	0.29092	GO:0009260~ribonucleotide biosynthetic process
E	4.43325	0.614736	0.0406225	0.346686	GO:0009150~purine ribonucleotide metabolic process
E	4.09223	0.841133	0.0635912	0.667593	GO:0006163~purine nucleotide metabolic process
E	4.44715	0.877534	0.0635158	0.761668	GO:0009152~purine ribonucleotide biosynthetic process
E	4.90439	0.914636	0.0678946	0.891987	GO:0009206~purine ribonucleoside triphosphate biosynthetic process
E	4.90439	0.914636	0.0678946	0.891987	GO:0009145~purine nucleoside triphosphate biosynthetic process
E	4.29891	0.932956	0.068646	0.979122	GO:0006818~hydrogen transport
E	4.83627	0.933287	0.0670645	0.980905	GO:0009201~ribonucleoside triphosphate biosynthetic process
E	4.70556	0.961628	0.078277	1.1801	GO:0009142~nucleoside triphosphate biosynthetic process
E	4.11598	0.975755	0.0847523	1.34516	GO:0006164~purine nucleotide biosynthetic process
E	4.40774	0.993586	0.103956	1.82163	GO:0009205~purine ribonucleoside triphosphate metabolic process
E	4.35264	0.995859	0.110185	1.97795	GO:0009199~ribonucleoside triphosphate metabolic process
E	4.35264	0.995859	0.110185	1.97795	GO:0009144~purine nucleoside triphosphate metabolic process
E	5.31042	0.999957	0.16163	3.59268	GO:0006753~nucleoside phosphate metabolic process
E	5.31042	0.999957	0.16163	3.59268	GO:0006754~ATP biosynthetic process
E	3.95695	0.999962	0.161091	3.64145	GO:0009141~nucleoside triphosphate metabolic process
E	3.91249	0.999982	0.169374	3.90812	GO:0015992~proton transport
E	2.46631	0.999993	0.175928	4.20657	GO:0055086~nucleobase, nucleoside and nucleotide metabolic process
E	2.01362	0.982911	0.0902958	1.47073	GO:0042981~regulation of apoptosis
E	1.99141	0.991594	0.100751	1.72491	GO:0043067~regulation of programmed cell death
E	1.50002	0.999883	0.154357	3.24267	GO:0007242~intracellular signaling cascade
F	2.30296	0.619021	0.619021	0.350745	GO:0007242~intracellular signaling cascade
F	1.91198	0.999949	0.96288	3.53365	GO:0043412~biopolymer modification
F	1.90977	0.999998	0.961225	4.623	GO:0006464~protein modification process
G	1.86516	0.295615	0.295615	0.12751	GO:0051179~localization
G	1.89841	0.664903	0.421124	0.397293	GO:0006810~transport
G	1.83644	0.868693	0.491729	0.736479	GO:0051234~establishment of localization
G	2.81773	0.90363	0.442832	0.848216	GO:0051649~establishment of cellular localization
G	3.11639	0.917053	0.3922	0.902351	GO:0015031~protein transport
G	1.8233	0.951092	0.395268	1.09278	GO:0016043~cellular component organization and biogenesis
G	3.04219	0.955989	0.359937	1.13076	GO:0046907~intracellular transport
G	2.73998	0.956434	0.324083	1.13442	GO:0051641~cellular localization
G	8.46281	0.973114	0.330883	1.30802	GO:0048193~Golgi vesicle transport
G	2.9156	0.990283	0.370849	1.67303	GO:0045184~establishment of protein localization
G	2.74952	0.999626	0.51198	2.83238	GO:0008104~protein localization
G	3.35298	0.999633	0.482769	2.83938	GO:0016192~vesicle-mediated transport
G	2.58586	0.999999	0.647682	4.81796	GO:0033036~macromolecule localization
H	5.41074	0.395852	0.061049	0.183315	GO:0006511~ubiquitin-dependent protein catabolic process
H	5.35378	0.420874	0.0484449	0.198687	GO:0043632~modification-dependent macromolecule catabolic process
H	5.35378	0.420874	0.0484449	0.198687	GO:0019941~modification-dependent protein catabolic process
H	5.29801	0.4482	0.04834	0.216249	GO:0051603~proteolysis involved in cellular protein catabolic process
H	5.24339	0.472855	0.048059	0.232854	GO:0044257~cellular protein catabolic process
H	3.56919	0.940928	0.162063	1.02476	GO:0043285~biopolymer catabolic process
H	3.46779	0.972458	0.190466	1.29935	GO:0044265~cellular macromolecule catabolic process
H	2.73079	0.979102	0.193373	1.3985	GO:0044248~cellular catabolic process
H	4.03658	0.98737	0.205536	1.57912	GO:0030163~protein catabolic process
H	2.98507	0.999211	0.277319	2.56807	GO:0009057~macromolecule catabolic process
H	2.76525	0.999804	0.279934	3.06113	GO:0006512~ubiquitin cycle
H	1.28523	0.0449938	0.0449938	0.0167608	GO:0008152~metabolic process
H	1.38148	0.045378	0.0229524	0.0169073	GO:0043170~macromolecule metabolic process
H	1.30397	0.170704	0.0604863	0.0681286	GO:0044237~cellular metabolic process
H	1.30051	0.19468	0.05269	0.0788023	GO:0044238~primary metabolic process
H	1.63596	0.30119	0.0691669	0.1304	GO:0044267~cellular protein metabolic process
H	1.60062	0.362609	0.072314	0.163846	GO:0010467~gene expression
H	1.59845	0.374078	0.064742	0.170447	GO:0019538~protein metabolic process
H	1.61189	0.420662	0.0588493	0.198554	GO:0044260~cellular macromolecule metabolic process
H	1.42308	0.616249	0.0661239	0.348114	GO:0043283~biopolymer metabolic process
H	1.61677	0.89783	0.141076	0.827116	GO:0016070~RNA metabolic process
H	2.58752	0.998709	0.271512	2.39307	GO:0006412~translation
H	7.72571	0.995943	0.240707	1.98526	GO:0051028~mRNA transport
H	7.0153	0.999794	0.308557	3.04266	GO:0051236~establishment of RNA localization
H	7.0153	0.999794	0.308557	3.04266	GO:0050657~nucleic acid transport
H	7.0153	0.999794	0.308557	3.04266	GO:0050658~RNA transport
H	6.85765	0.999916	0.293663	3.36003	GO:0006403~RNA localization
I	5.41074	0.395852	0.061049	0.183315	GO:0006511~ubiquitin-dependent protein catabolic process
I	5.35378	0.420874	0.0484449	0.198687	GO:0043632~modification-dependent macromolecule catabolic process
I	5.35378	0.420874	0.0484449	0.198687	GO:0019941~modification-dependent protein catabolic process
I	5.29801	0.4482	0.04834	0.216249	GO:0051603~proteolysis involved in cellular protein catabolic process
I	5.24339	0.472855	0.048059	0.232854	GO:0044257~cellular protein catabolic process
I	3.56919	0.940928	0.162063	1.02476	GO:0043285~biopolymer catabolic process
I	3.46779	0.972458	0.190466	1.29935	GO:0044265~cellular macromolecule catabolic process
I	2.73079	0.979102	0.193373	1.3985	GO:0044248~cellular catabolic process
I	4.03658	0.98737	0.205536	1.57912	GO:0030163~protein catabolic process
I	2.98507	0.999211	0.277319	2.56807	GO:0009057~macromolecule catabolic process
I	2.76525	0.999804	0.279934	3.06113	GO:0006512~ubiquitin cycle
I	1.28523	0.0449938	0.0449938	0.0167608	GO:0008152~metabolic process
I	1.38148	0.045378	0.0229524	0.0169073	GO:0043170~macromolecule metabolic process
I	1.30397	0.170704	0.0604863	0.0681286	GO:0044237~cellular metabolic process
I	1.30051	0.19468	0.05269	0.0788023	GO:0044238~primary metabolic process
I	1.63596	0.30119	0.0691669	0.1304	GO:0044267~cellular protein metabolic process
I	1.60062	0.362609	0.072314	0.163846	GO:0010467~gene expression
I	1.59845	0.374078	0.064742	0.170447	GO:0019538~protein metabolic process
I	1.61189	0.420662	0.0588493	0.198554	GO:0044260~cellular macromolecule metabolic process
I	1.42308	0.616249	0.0661239	0.348114	GO:0043283~biopolymer metabolic process
I	1.61677	0.89783	0.141076	0.827116	GO:0016070~RNA metabolic process
I	2.58752	0.998709	0.271512	2.39307	GO:0006412~translation
I	7.72571	0.995943	0.240707	1.98526	GO:0051028~mRNA transport
I	7.0153	0.999794	0.308557	3.04266	GO:0051236~establishment of RNA localization
I	7.0153	0.999794	0.308557	3.04266	GO:0050657~nucleic acid transport
I	7.0153	0.999794	0.308557	3.04266	GO:0050658~RNA transport
I	6.85765	0.999916	0.293663	3.36003	GO:0006403~RNA localization
J	1.32505	0.0541021	0.0138089	0.0202494	GO:0044237~cellular metabolic process
J	1.28265	0.0578527	0.011848	0.0216957	GO:0008152~metabolic process
J	1.3765	0.0626662	0.010728	0.0235603	GO:0043170~macromolecule metabolic process
J	1.32153	0.0628255	0.00922656	0.0236221	GO:0044238~primary metabolic process
J	1.66459	0.0830705	0.0095898	0.0315715	GO:0019538~protein metabolic process
J	1.64687	0.251898	0.0220769	0.105612	GO:0044267~cellular protein metabolic process
J	1.45167	0.316336	0.0267979	0.138368	GO:0043283~biopolymer metabolic process
J	1.62264	0.358444	0.0291571	0.161479	GO:0044260~cellular macromolecule metabolic process
J	3.18136	0.535823	0.0417421	0.279053	GO:0006512~ubiquitin cycle
J	1.09742	0.999984	0.264801	3.95188	GO:0009987~cellular process
J	19.6923	0.432072	0.0347422	0.205782	GO:0006612~protein targeting to membrane
J	27.3067	0.859649	0.0981867	0.712401	GO:0006613~cotranslational protein targeting to membrane
J	4.20822	0.999131	0.192313	2.53359	GO:0006605~protein targeting
J	3.11089	0.0113793	0.0113793	0.00416688	GO:0008104~protein localization
J	2.92571	0.031288	0.0157683	0.0115733	GO:0033036~macromolecule localization
J	3.02389	0.0530777	0.0180152	0.0198554	GO:0045184~establishment of protein localization
J	3.08522	0.0675078	0.00869876	0.0254454	GO:0015031~protein transport
J	3.79259	0.190459	0.0174532	0.0769006	GO:0006886~intracellular protein transport
J	2.58151	0.948155	0.116012	1.07177	GO:0046907~intracellular transport
J	2.32463	0.990287	0.152539	1.67319	GO:0051649~establishment of cellular localization
J	2.26049	0.99841	0.182387	2.31886	GO:0051641~cellular localization
J	4.20822	0.999131	0.192313	2.53359	GO:0006605~protein targeting
J	4.19181	0.141014	0.0150854	0.0553291	GO:0043285~biopolymer catabolic process
J	4.87619	0.168132	0.0165954	0.0670017	GO:0030163~protein catabolic process
J	3.23612	0.865604	0.0954776	0.728073	GO:0009057~macromolecule catabolic process
J	4.90213	0.92673	0.117024	0.947102	GO:0006511~ubiquitin-dependent protein catabolic process
J	4.85053	0.939344	0.114718	1.01522	GO:0043632~modification-dependent macromolecule catabolic process
J	4.85053	0.939344	0.114718	1.01522	GO:0019941~modification-dependent protein catabolic process
J	4.8	0.950412	0.113221	1.0878	GO:0051603~proteolysis involved in cellular protein catabolic process
J	4.75052	0.959894	0.116356	1.1642	GO:0044257~cellular protein catabolic process
J	5.30963	0.999977	0.262759	3.81026	GO:0051188~cofactor biosynthetic process
J	2.32463	0.990287	0.152539	1.67319	GO:0051649~establishment of cellular localization
J	2.26049	0.99841	0.182387	2.31886	GO:0051641~cellular localization
J	7.12348	0.49034	0.0388721	0.245107	GO:0006119~oxidative phosphorylation
J	10.8936	0.996872	0.174891	2.07795	GO:0006120~mitochondrial electron transport, NADH to ubiquinone
J	4.5399	0.986786	0.14806	1.56292	GO:0022613~ribonucleoprotein complex biogenesis and assembly
J	6.17931	0.992505	0.155272	1.76595	GO:0022618~protein-RNA complex assembly
J	2.74286	0.997027	0.171119	2.09608	GO:0065003~macromolecular complex assembly
J	2.5515	0.999989	0.266045	4.08129	GO:0022607~cellular component assembly
J	7.12348	0.49034	0.0388721	0.245107	GO:0006119~oxidative phosphorylation
J	5.30963	0.999977	0.262759	3.81026	GO:0051188~cofactor biosynthetic process
K	2.71815	0.230197	0.230197	0.0952107	GO:0033036~macromolecule localization
K	2.75881	0.287009	0.155612	0.123094	GO:0008104~protein localization
K	2.68021	0.853479	0.381307	0.696847	GO:0015031~protein transport
K	2.50753	0.98302	0.557425	1.47302	GO:0045184~establishment of protein localization
K	2.85456	0.998334	0.655696	2.30237	GO:0016192~vesicle-mediated transport
K	2.47104	0.999141	0.635244	2.53768	GO:0046907~intracellular transport
K	2.17648	0.999999	0.776883	4.7967	GO:0051641~cellular localization
K	1.23216	0.833166	0.449495	0.649894	GO:0008152~metabolic process
K	1.22673	0.999971	0.729591	3.73778	GO:0044238~primary metabolic process
L	1.50143	0.00278925	0.00278925	0.00101698	GO:0043170~macromolecule metabolic process
L	1.40974	0.00820194	0.00410941	0.0029986	GO:0044237~cellular metabolic process
L	1.79427	0.0140604	0.00470895	0.00515561	GO:0006139~nucleobase, nucleoside, nucleotide and nucleic acid metabolic process
L	1.61164	0.0247885	0.00625557	0.00913883	GO:0043283~biopolymer metabolic process
L	1.38946	0.0248374	0.00501758	0.0091571	GO:0044238~primary metabolic process
L	1.78591	0.0745446	0.0128286	0.0282027	GO:0010467~gene expression
L	1.29958	0.266798	0.0433651	0.112929	GO:0008152~metabolic process
L	1.12083	0.988327	0.332748	1.60736	GO:0009987~cellular process
L	1.79427	0.0140604	0.00470895	0.00515561	GO:0006139~nucleobase, nucleoside, nucleotide and nucleic acid metabolic process
L	1.61164	0.0247885	0.00625557	0.00913883	GO:0043283~biopolymer metabolic process
L	1.78591	0.0745446	0.0128286	0.0282027	GO:0010467~gene expression
L	1.81646	0.38898	0.0597206	0.179205	GO:0016070~RNA metabolic process
L	1.70564	0.978196	0.31789	1.38327	GO:0019222~regulation of metabolic process
L	1.73019	0.996652	0.378076	2.05372	GO:0006350~transcription
L	1.742	0.998197	0.38494	2.27429	GO:0045449~regulation of transcription
L	1.7646	0.998271	0.365107	2.28914	GO:0006351~transcription, DNA-dependent
L	1.4697	0.99847	0.350907	2.33271	GO:0050789~regulation of biological process
L	1.76248	0.99848	0.333411	2.33507	GO:0032774~RNA biosynthetic process
L	1.68944	0.99982	0.397781	3.09026	GO:0010468~regulation of gene expression
L	1.74812	0.999905	0.385717	3.3149	GO:0006355~regulation of transcription, DNA-dependent
L	1.70268	0.999908	0.371566	3.3261	GO:0019219~regulation of nucleobase, nucleoside, nucleotide and nucleic acid metabolic process
L	4.42396	0.885542	0.214031	0.786099	GO:0016071~mRNA metabolic process
L	3.30103	0.999894	0.398642	3.27811	GO:0006396~RNA processing
M	1.41277	0.913982	0.913982	0.889234	GO:0008152~metabolic process
N	NA	NA	NA	NA	NA
O	1.97066	1.4525e-07	1.4525e-07	5.28857e-08	GO:0006139~nucleobase, nucleoside, nucleotide and nucleic acid metabolic process
O	1.45426	2.10594e-06	1.05297e-06	7.66776e-07	GO:0044237~cellular metabolic process
O	1.36483	4.29696e-05	8.59407e-06	1.56456e-05	GO:0008152~metabolic process
O	1.41383	6.58353e-05	1.09728e-05	2.39714e-05	GO:0044238~primary metabolic process
O	1.80941	0.000950308	0.000105634	0.000346172	GO:0010467~gene expression
O	1.35838	0.134405	0.0130359	0.0525398	GO:0043170~macromolecule metabolic process
O	1.47027	0.159173	0.0143436	0.0631039	GO:0043283~biopolymer metabolic process
O	1.12194	0.33946	0.0313964	0.150878	GO:0009987~cellular process
O	5.0858	3.70423e-06	1.23475e-06	1.34872e-06	GO:0006396~RNA processing
O	7.56782	4.2077e-06	1.05193e-06	1.53203e-06	GO:0008380~RNA splicing
O	5.5416	0.000355994	4.45062e-05	0.000129641	GO:0016071~mRNA metabolic process
O	5.82996	0.00147046	0.000147144	0.000535789	GO:0006397~mRNA processing
O	8.53966	0.969476	0.176217	1.2624	GO:0000375~RNA splicing, via transesterification reactions
O	8.53966	0.969476	0.176217	1.2624	GO:0000377~RNA splicing, via transesterification reactions with bulged adenosine as nucleophile
O	8.53966	0.969476	0.176217	1.2624	GO:0000398~nuclear mRNA splicing, via spliceosome
O	1.97066	1.4525e-07	1.4525e-07	5.28857e-08	GO:0006139~nucleobase, nucleoside, nucleotide and nucleic acid metabolic process
O	1.97421	0.000350592	5.00921e-05	0.000127673	GO:0016070~RNA metabolic process
O	1.80941	0.000950308	0.000105634	0.000346172	GO:0010467~gene expression
O	1.47027	0.159173	0.0143436	0.0631039	GO:0043283~biopolymer metabolic process
O	7.07368	0.908799	0.15722	0.868119	GO:0015931~nucleobase, nucleoside, nucleotide and nucleic acid transport
O	5.65329	0.938027	0.169232	1.00748	GO:0006913~nucleocytoplasmic transport
O	5.57532	0.951295	0.172108	1.09427	GO:0051169~nuclear transport
O	7.67488	0.996564	0.246985	2.0445	GO:0051028~mRNA transport
O	10.5263	0.998585	0.268322	2.36046	GO:0051168~nuclear export
O	17.5744	0.999451	0.289087	2.69612	GO:0006406~mRNA export from nucleus
O	6.96915	0.99984	0.316099	3.13167	GO:0051236~establishment of RNA localization
O	6.96915	0.99984	0.316099	3.13167	GO:0050657~nucleic acid transport
O	6.96915	0.99984	0.316099	3.13167	GO:0050658~RNA transport
O	6.81254	0.999937	0.310458	3.45781	GO:0006403~RNA localization
